# Supplementary material for: A photochemical method to evidence directional molecular motions
Source: Nat Commun. 2023 Jul 31;14:4595. doi: 10.1038/s41467-023-40190-4 (PMC10390485; doi:10.1038/s41467-023-40190-4)
Supplement: Supplementary file 4 — Source Data [file 41467_2023_40190_MOESM4_ESM.zip]

Archive with 8 entries (8 files):
- xv666_revision.cif
- __MACOSX/._xv666_revision.cif
- xv772_revision.cif
- __MACOSX/._xv772_revision.cif
- xv804_revision.cif
- __MACOSX/._xv804_revision.cif
- yv042_revision.cif
- __MACOSX/._yv042_revision.cif
