# Supplementary material for: A photochemical method to evidence directional molecular motions
Source: Nat Commun. 2023 Jul 31;14:4595. doi: 10.1038/s41467-023-40190-4 (PMC10390485; doi:10.1038/s41467-023-40190-4)
Supplement: Supplementary file 4 — Source Data [file 41467_2023_40190_MOESM4_ESM.zip › xv666_revision.cif]

 
data_xv666
 
# start Validation Reply Form
_vrf_PLAT911_xv666
;
PROBLEM: Missing FCF Refl Between Thmin & STh/L=    0.600        457 Report
RESPONSE: All reflections obtained from twin data reduction with the exception 
of the two most disagreeable reflections have been used for the refinement. The
completeness has been calculated using the TWST 0 command. The two omitted
reflections are blocked by the beamstop.
;
# end Validation Reply Form

_publ_contact_author_name       'Henry Dube'
_publ_contact_author_address
;
Friedrich-Alexander-Universitaet Erlangen-Nuernberg
Department of Chemistry and Pharmacy, 
Nikolaus- Fiebiger-Str. 10
91058 Erlangen
;

loop_
 _publ_author_name
 _publ_author_address
'Benjamin Regen-Pregizer'
;
Friedrich-Alexander-Universitaet Erlangen-Nuernberg
Department of Chemistry and Pharmacy, 
Nikolaus- Fiebiger-Str. 10
91058 Erlangen
;
'Stefan Thumser'
;
Department Chemie
Ludwig-Maximilians Universit\"at
Butenandtstra\&se 5-13 (Haus F)
D-81377 M\"unchen
Bundesrepublik Deutschland
;
'Peter Mayer'
;
Department Chemie
Ludwig-Maximilians Universit\"at
Butenandtstra\&se 5-13 (Haus D)
D-81377 M\"unchen
Bundesrepublik Deutschland
;
'Henry Dube'
;
Friedrich-Alexander-Universitaet Erlangen-Nuernberg
Department of Chemistry and Pharmacy, 
Nikolaus- Fiebiger-Str. 10
91058 Erlangen
;

_publ_contact_author_email 'henry.dube@fau.de'
_publ_contact_author_fax   ?
_publ_contact_author_phone ?


_publ_requested_journal ' '
_publ_section_title     
;
A (Photo)-Chemical Method to Elucidate Directional Molecular Motions
;
_publ_section_abstract  ?
_publ_section_comment   ?


_audit_creation_method            'SHELXL-2018/3'
_shelx_SHELXL_version_number      '2018/3'
_chemical_name_systematic         ?
_chemical_name_common             ?
_chemical_melting_point           ?
_chemical_formula_moiety          'C38 H40 F N3 O7 S'
_chemical_formula_sum
 'C38 H40 F N3 O7 S' 
_chemical_formula_weight          701.79

loop_
 _atom_type_symbol
 _atom_type_description
 _atom_type_scat_dispersion_real
 _atom_type_scat_dispersion_imag
 _atom_type_scat_source
 'C'  'C'   0.0033   0.0016
 'International Tables Vol C Tables 4.2.6.8 and 6.1.1.4'
 'H'  'H'   0.0000   0.0000
 'International Tables Vol C Tables 4.2.6.8 and 6.1.1.4'
 'F'  'F'   0.0171   0.0103
 'International Tables Vol C Tables 4.2.6.8 and 6.1.1.4'
 'N'  'N'   0.0061   0.0033
 'International Tables Vol C Tables 4.2.6.8 and 6.1.1.4'
 'O'  'O'   0.0106   0.0060
 'International Tables Vol C Tables 4.2.6.8 and 6.1.1.4'
 'S'  'S'   0.1246   0.1234
 'International Tables Vol C Tables 4.2.6.8 and 6.1.1.4'
 
_space_group_crystal_system       triclinic
_space_group_IT_number            2
_space_group_name_H-M_alt         'P -1'
_space_group_name_Hall            '-P 1'
 
_shelx_space_group_comment
;
The symmetry employed for this shelxl refinement is uniquely defined
by the following loop, which should always be used as a source of
symmetry information in preference to the above space-group names.
They are only intended as comments.
;
 
loop_
 _space_group_symop_operation_xyz
 'x, y, z'
 '-x, -y, -z'
 
_cell_length_a                    10.2939(14)
_cell_length_b                    12.5509(16)
_cell_length_c                    14.2604(18)
_cell_angle_alpha                 94.002(4)
_cell_angle_beta                  107.559(4)
_cell_angle_gamma                 99.947(5)
_cell_volume                      1715.5(4)
_cell_formula_units_Z             2
_cell_measurement_temperature     102(2)
_cell_measurement_reflns_used           222
_cell_measurement_theta_min             3.0888
_cell_measurement_theta_max             14.3524
 
_exptl_crystal_description        rod
_exptl_crystal_colour             yellow
_exptl_crystal_density_meas       ?
_exptl_crystal_density_method     'not measured'
_exptl_crystal_density_diffrn     1.359          
_exptl_crystal_F_000              740
_exptl_transmission_factor_min    ?
_exptl_transmission_factor_max    ?
_exptl_crystal_size_max           0.100
_exptl_crystal_size_mid           0.030
_exptl_crystal_size_min           0.010
_exptl_absorpt_coefficient_mu     0.155
_shelx_estimated_absorpt_T_min    0.985
_shelx_estimated_absorpt_T_max    0.998
_exptl_absorpt_correction_type          Multi-Scan
_exptl_absorpt_correction_T_min         0.84
_exptl_absorpt_correction_T_max         1.00
_exptl_absorpt_process_details 
    'TWINABS - Bruker AXS scaling for twinned crystals - Version 2012/1'
_exptl_absorpt_special_details    ?
_diffrn_ambient_temperature       102(2)
_diffrn_radiation_wavelength      0.71073
_diffrn_radiation_type            MoK\a
_diffrn_source                    'rotating anode (TXS)'
_diffrn_measurement_device_type   'Bruker D8 Venture TXS'
_diffrn_measurement_method        'mix of phi and omega scans'
_diffrn_detector_type             'Photon II'
_diffrn_detector_area_resol_mean  7.3910
_diffrn_reflns_number             5810
_diffrn_reflns_av_unetI/netI      0.1061
_diffrn_reflns_av_R_equivalents   0.1046
_diffrn_reflns_limit_h_min        -12
_diffrn_reflns_limit_h_max        11
_diffrn_reflns_limit_k_min        -15
_diffrn_reflns_limit_k_max        15
_diffrn_reflns_limit_l_min        0
_diffrn_reflns_limit_l_max        17
_diffrn_reflns_theta_min          2.412
_diffrn_reflns_theta_max          25.347
_diffrn_reflns_theta_full         25.242
_diffrn_measured_fraction_theta_max   0.967
_diffrn_measured_fraction_theta_full  0.968
_diffrn_reflns_Laue_measured_fraction_max    0.967
_diffrn_reflns_Laue_measured_fraction_full   0.968
_diffrn_reflns_point_group_measured_fraction_max   0.967
_diffrn_reflns_point_group_measured_fraction_full  0.968
_reflns_number_total              5810
_reflns_number_gt                 4313
_reflns_threshold_expression      'I > 2\s(I)'
_reflns_Friedel_coverage          0.000
_reflns_Friedel_fraction_max      .
_reflns_Friedel_fraction_full     .
 
_reflns_special_details
;
 _reflns_Friedel_fraction is defined as the number of unique
 Friedel pairs measured divided by the number that would be
 possible theoretically, ignoring centric projections and
 systematic absences.
;
 
_computing_data_collection     'APEX3 v2016.5-0, Bruker AXS (2016)'
_computing_cell_refinement              'SAINT V8.38A (Bruker AXS Inc., 2017)'
_computing_data_reduction               'SAINT V8.38A (Bruker AXS Inc., 2017)'
_computing_structure_solution           'XT, VERSION 2014/5'
_computing_structure_refinement 'SHELXL-2018/3 (Sheldrick, 2018)'
_computing_molecular_graphics     ?
_computing_publication_material   ?
_refine_special_details
;
 Refined as a 2-component twin.
 All reflections obtained from data reduction with the exception of the two
 most disagreeable reflections have been used for the refinement. The
 completeness has been calculated using the TWST 0 command. The Rint has been
 obtained from the twinabs output file.
;
_refine_ls_structure_factor_coef  Fsqd
_refine_ls_matrix_type            full
_refine_ls_weighting_scheme       calc
_refine_ls_weighting_details
'w=1/[\s^2^(Fo^2^)+5.0512P] where P=(Fo^2^+2Fc^2^)/3'
_atom_sites_solution_primary      ?
_atom_sites_solution_secondary    ?
_atom_sites_solution_hydrogens    geom
_refine_ls_hydrogen_treatment     constr
_refine_ls_extinction_method      none
_refine_ls_extinction_coef        .
_refine_ls_number_reflns          5810
_refine_ls_number_parameters      456
_refine_ls_number_restraints      1
_refine_ls_R_factor_all           0.1236
_refine_ls_R_factor_gt            0.0854
_refine_ls_wR_factor_ref          0.1698
_refine_ls_wR_factor_gt           0.1524
_refine_ls_goodness_of_fit_ref    1.123
_refine_ls_restrained_S_all       1.123
_refine_ls_shift/su_max           0.000
_refine_ls_shift/su_mean          0.000
 
loop_
 _atom_site_label
 _atom_site_type_symbol
 _atom_site_fract_x
 _atom_site_fract_y
 _atom_site_fract_z
 _atom_site_U_iso_or_equiv
 _atom_site_adp_type
 _atom_site_occupancy
 _atom_site_site_symmetry_order  
 _atom_site_calc_flag
 _atom_site_refinement_flags_posn
 _atom_site_refinement_flags_adp
 _atom_site_refinement_flags_occupancy
 _atom_site_disorder_assembly
 _atom_site_disorder_group
C1 C 0.3431(6) 0.0295(5) 0.6118(4) 0.0168(13) Uani 1 1 d . . . . .
C2 C 0.4075(7) -0.0047(5) 0.6997(5) 0.0267(16) Uani 1 1 d . . . . .
H2 H 0.418820 -0.078113 0.701917 0.032 Uiso 1 1 calc R U . . .
C3 C 0.4559(7) 0.0687(5) 0.7853(5) 0.0243(15) Uani 1 1 d . . . . .
C4 C 0.4370(6) 0.1775(5) 0.7813(4) 0.0198(14) Uani 1 1 d . . . . .
C5 C 0.3650(6) 0.2113(5) 0.6908(4) 0.0173(13) Uani 1 1 d . . . . .
C6 C 0.3193(6) 0.1343(5) 0.6068(4) 0.0167(13) Uani 1 1 d . . . . .
C7 C 0.2426(6) 0.1515(5) 0.5033(5) 0.0181(12) Uani 1 1 d . . . . .
C8 C 0.1969(6) 0.0460(5) 0.4359(4) 0.0183(13) Uani 1 1 d . . . . .
C9 C 0.1071(6) 0.0238(5) 0.3421(4) 0.0186(14) Uani 1 1 d . . . . .
C10 C 0.0071(6) 0.0898(5) 0.2910(4) 0.0208(14) Uani 1 1 d . . . . .
C11 C -0.0445(6) 0.1725(5) 0.3312(5) 0.0223(14) Uani 1 1 d . . . . .
H11 H -0.011141 0.197530 0.400283 0.027 Uiso 1 1 calc R U . . .
C12 C -0.1451(7) 0.2161(5) 0.2672(5) 0.0270(16) Uani 1 1 d . . . . .
C13 C -0.1970(6) 0.1777(5) 0.1657(5) 0.0257(15) Uani 1 1 d . . . . .
H13 H -0.266962 0.208208 0.122713 0.031 Uiso 1 1 calc R U . . .
C14 C -0.1461(7) 0.0954(6) 0.1285(5) 0.0301(16) Uani 1 1 d . . . . .
H14 H -0.182286 0.068380 0.059785 0.036 Uiso 1 1 calc R U . . .
C15 C -0.0441(6) 0.0525(5) 0.1896(5) 0.0239(15) Uani 1 1 d . . . . .
C16 C 0.0262(7) -0.0367(5) 0.1660(5) 0.0303(16) Uani 1 1 d . . . . .
H16A H 0.102517 -0.007923 0.140062 0.036 Uiso 1 1 calc R U . . .
H16B H -0.041039 -0.095773 0.116651 0.036 Uiso 1 1 calc R U . . .
C17 C 0.0839(6) -0.0784(5) 0.2677(5) 0.0242(15) Uani 1 1 d . . . . .
C18 C 0.5308(8) 0.0334(6) 0.8828(5) 0.0377(19) Uani 1 1 d . . . . .
H18A H 0.481150 0.044503 0.930308 0.056 Uiso 1 1 calc R U . . .
H18B H 0.625839 0.076801 0.908804 0.056 Uiso 1 1 calc R U . . .
H18C H 0.533951 -0.043998 0.872456 0.056 Uiso 1 1 calc R U . . .
C19 C 0.3355(7) 0.3259(5) 0.6896(5) 0.0275(16) Uani 1 1 d . . . . .
H19A H 0.387584 0.367295 0.652088 0.041 Uiso 1 1 calc R U . . .
H19B H 0.364311 0.362385 0.757835 0.041 Uiso 1 1 calc R U . . .
H19C H 0.235668 0.321766 0.658257 0.041 Uiso 1 1 calc R U . . .
C20 C 0.2128(7) -0.1255(5) 0.2720(5) 0.0294(16) Uani 1 1 d . . . . .
H20A H 0.194415 -0.174545 0.210891 0.044 Uiso 1 1 calc R U . . .
H20B H 0.234928 -0.166117 0.329070 0.044 Uiso 1 1 calc R U . . .
H20C H 0.291728 -0.065876 0.278879 0.044 Uiso 1 1 calc R U . . .
C21 C -0.0309(6) -0.1663(5) 0.2827(5) 0.0286(16) Uani 1 1 d . . . . .
H21A H -0.043973 -0.233427 0.238583 0.043 Uiso 1 1 calc R U . . .
H21B H -0.118258 -0.139938 0.267297 0.043 Uiso 1 1 calc R U . . .
H21C H -0.003024 -0.181064 0.351782 0.043 Uiso 1 1 calc R U . . .
C22 C -0.1276(7) 0.3697(5) 0.3869(5) 0.0338(18) Uani 1 1 d . . . . .
H22A H -0.092542 0.327424 0.441871 0.041 Uiso 1 1 calc R U . . .
H22B H -0.189700 0.413181 0.405702 0.041 Uiso 1 1 calc R U . . .
C23 C -0.0070(7) 0.4455(5) 0.3729(5) 0.0251(15) Uani 1 1 d . . . . .
C24 C 0.1303(7) 0.4467(5) 0.4092(5) 0.0275(15) Uani 1 1 d . . . . .
H24 H 0.173966 0.400772 0.453475 0.033 Uiso 1 1 calc R U . . .
C25 C 0.3388(8) 0.5641(6) 0.3796(6) 0.042(2) Uani 1 1 d . . . . .
H25A H 0.346306 0.583429 0.315081 0.051 Uiso 1 1 calc R U . . .
H25B H 0.388766 0.503939 0.397115 0.051 Uiso 1 1 calc R U . . .
C26 C 0.4056(8) 0.6586(6) 0.4552(6) 0.0411(19) Uani 1 1 d . . . . .
H26A H 0.493710 0.694525 0.446190 0.049 Uiso 1 1 calc R U . . .
H26B H 0.343880 0.711927 0.448542 0.049 Uiso 1 1 calc R U . . .
C27 C 0.4794(9) 0.7163(7) 0.6241(6) 0.055(2) Uani 1 1 d . . . . .
H27A H 0.408273 0.762058 0.611776 0.066 Uiso 1 1 calc R U . . .
H27B H 0.566335 0.760071 0.619262 0.066 Uiso 1 1 calc R U . . .
C28 C 0.5044(8) 0.6845(7) 0.7223(6) 0.050(2) Uani 1 1 d . . . . .
H28A H 0.512886 0.749799 0.768593 0.059 Uiso 1 1 calc R U . . .
H28B H 0.421148 0.631358 0.722116 0.059 Uiso 1 1 calc R U . . .
C29 C 0.7517(9) 0.7026(7) 0.7741(6) 0.050(2) Uani 1 1 d . U . . .
H29A H 0.750261 0.778955 0.795826 0.060 Uiso 1 1 calc R U . . .
H29B H 0.770964 0.700588 0.710116 0.060 Uiso 1 1 calc R U . . .
C30 C 0.8641(7) 0.6649(7) 0.8497(6) 0.049(2) Uani 1 1 d . U . . .
H30A H 0.848127 0.584258 0.840239 0.059 Uiso 1 1 calc R U . . .
H30B H 0.955616 0.694206 0.842236 0.059 Uiso 1 1 calc R U . . .
C31 C 0.9415(7) 0.6557(6) 1.0227(6) 0.047(2) Uani 1 1 d . . . . .
H31A H 0.995959 0.713098 1.078695 0.056 Uiso 1 1 calc R U . . .
H31B H 1.007869 0.621326 0.999579 0.056 Uiso 1 1 calc R U . . .
C32 C 0.8499(8) 0.5701(6) 1.0584(5) 0.047(2) Uani 1 1 d . . . . .
H32A H 0.905808 0.546644 1.120036 0.056 Uiso 1 1 calc R U . . .
H32B H 0.774427 0.600824 1.072565 0.056 Uiso 1 1 calc R U . . .
C33 C 0.6735(7) 0.4076(6) 0.9762(4) 0.0270(16) Uani 1 1 d . . . . .
C34 C 0.6171(7) 0.3325(5) 0.8910(5) 0.0260(15) Uani 1 1 d . . . . .
H34 H 0.663912 0.332897 0.842928 0.031 Uiso 1 1 calc R U . . .
C35 C 0.4954(7) 0.2574(5) 0.8742(5) 0.0256(16) Uani 1 1 d . . . . .
C36 C 0.4329(7) 0.2577(6) 0.9474(5) 0.0331(18) Uani 1 1 d . . . . .
C37 C 0.4859(8) 0.3305(7) 1.0331(5) 0.039(2) Uani 1 1 d . . . . .
H37 H 0.438984 0.329741 1.081220 0.047 Uiso 1 1 calc R U . . .
C38 C 0.6091(8) 0.4052(6) 1.0480(5) 0.0353(19) Uani 1 1 d . . . . .
H38 H 0.648905 0.454494 1.107659 0.042 Uiso 1 1 calc R U . . .
F1 F 0.3125(4) 0.1828(4) 0.9329(3) 0.0489(12) Uani 1 1 d . . . . .
N1 N -0.0267(6) 0.5240(5) 0.3120(5) 0.0380(15) Uani 1 1 d . . . . .
N2 N 0.0956(7) 0.5733(5) 0.3102(5) 0.0455(17) Uani 1 1 d . . . . .
N3 N 0.1924(6) 0.5263(4) 0.3695(4) 0.0293(13) Uani 1 1 d . . . . .
O1 O 0.1941(4) -0.1544(3) 0.4986(4) 0.0298(10) Uani 1 1 d . . . . .
O2 O 0.2302(4) 0.2393(3) 0.4757(3) 0.0258(10) Uani 1 1 d . . . . .
O3 O -0.2064(4) 0.2952(4) 0.2980(4) 0.0323(12) Uani 1 1 d . . . . .
O4 O 0.4334(5) 0.6235(4) 0.5520(4) 0.0427(14) Uani 1 1 d . . . . .
O5 O 0.6243(6) 0.6374(4) 0.7614(4) 0.0483(14) Uani 1 1 d . . . . .
O6 O 0.8628(6) 0.7028(4) 0.9463(5) 0.0519(15) Uani 1 1 d . . . . .
O7 O 0.7920(5) 0.4789(4) 0.9819(4) 0.0414(14) Uani 1 1 d . . . . .
S1 S 0.29049(16) -0.05399(13) 0.49507(12) 0.0212(4) Uani 1 1 d . . . . .
 
loop_
 _atom_site_aniso_label
 _atom_site_aniso_U_11
 _atom_site_aniso_U_22
 _atom_site_aniso_U_33
 _atom_site_aniso_U_23
 _atom_site_aniso_U_13
 _atom_site_aniso_U_12
C1 0.016(3) 0.017(3) 0.019(3) 0.006(3) 0.007(3) 0.003(3)
C2 0.033(4) 0.019(4) 0.032(4) 0.006(3) 0.015(3) 0.007(3)
C3 0.019(3) 0.034(4) 0.025(4) 0.009(3) 0.012(3) 0.007(3)
C4 0.015(3) 0.031(4) 0.017(3) -0.002(3) 0.010(3) 0.010(3)
C5 0.011(3) 0.026(3) 0.017(3) 0.003(3) 0.005(3) 0.006(3)
C6 0.009(3) 0.017(3) 0.023(3) 0.000(3) 0.008(3) -0.002(2)
C7 0.013(3) 0.020(3) 0.023(3) 0.005(3) 0.007(3) 0.005(2)
C8 0.019(3) 0.017(3) 0.021(3) 0.008(3) 0.007(3) 0.005(3)
C9 0.013(3) 0.020(3) 0.026(3) 0.002(3) 0.010(3) 0.005(3)
C10 0.017(3) 0.024(3) 0.023(3) 0.006(3) 0.006(3) 0.007(3)
C11 0.014(3) 0.030(4) 0.024(3) 0.003(3) 0.009(3) 0.001(3)
C12 0.021(4) 0.027(4) 0.033(4) -0.001(3) 0.008(3) 0.008(3)
C13 0.014(3) 0.027(4) 0.030(4) 0.005(3) -0.002(3) 0.003(3)
C14 0.028(4) 0.042(4) 0.013(3) -0.001(3) -0.003(3) 0.007(3)
C15 0.019(3) 0.028(4) 0.023(3) -0.001(3) 0.004(3) 0.005(3)
C16 0.028(4) 0.032(4) 0.024(4) -0.009(3) 0.000(3) 0.007(3)
C17 0.019(3) 0.024(4) 0.029(4) -0.005(3) 0.008(3) 0.006(3)
C18 0.043(5) 0.048(5) 0.022(4) 0.007(3) 0.006(3) 0.015(4)
C19 0.028(4) 0.029(4) 0.022(3) -0.003(3) 0.003(3) 0.008(3)
C20 0.030(4) 0.029(4) 0.026(4) -0.005(3) 0.005(3) 0.009(3)
C21 0.018(4) 0.031(4) 0.030(4) -0.003(3) 0.001(3) 0.001(3)
C22 0.040(4) 0.030(4) 0.033(4) -0.003(3) 0.007(4) 0.021(3)
C23 0.028(4) 0.020(3) 0.032(4) -0.001(3) 0.016(3) 0.008(3)
C24 0.034(4) 0.017(3) 0.031(4) 0.004(3) 0.008(3) 0.006(3)
C25 0.039(5) 0.034(4) 0.064(5) 0.011(4) 0.029(4) 0.008(4)
C26 0.048(5) 0.040(5) 0.047(5) 0.011(4) 0.032(4) 0.010(4)
C27 0.049(5) 0.064(6) 0.056(6) 0.003(5) 0.013(5) 0.028(5)
C28 0.044(5) 0.061(6) 0.060(6) 0.016(5) 0.025(4) 0.035(4)
C29 0.062(6) 0.046(5) 0.052(5) -0.004(4) 0.035(4) 0.015(4)
C30 0.026(4) 0.061(5) 0.060(5) -0.019(4) 0.025(3) 0.002(4)
C31 0.019(4) 0.044(5) 0.063(6) -0.036(4) 0.006(4) -0.005(4)
C32 0.049(5) 0.057(5) 0.027(4) -0.011(4) -0.010(4) 0.039(4)
C33 0.031(4) 0.033(4) 0.015(3) -0.004(3) -0.001(3) 0.020(3)
C34 0.032(4) 0.028(4) 0.023(4) 0.003(3) 0.008(3) 0.017(3)
C35 0.024(4) 0.034(4) 0.025(4) 0.006(3) 0.007(3) 0.024(3)
C36 0.018(4) 0.053(5) 0.022(4) 0.003(3) -0.007(3) 0.016(3)
C37 0.049(5) 0.064(5) 0.014(3) 0.009(4) 0.010(4) 0.036(4)
C38 0.050(5) 0.039(4) 0.014(3) -0.004(3) 0.002(3) 0.021(4)
F1 0.039(3) 0.071(3) 0.038(3) -0.004(2) 0.018(2) 0.009(2)
N1 0.037(4) 0.034(3) 0.047(4) 0.017(3) 0.014(3) 0.010(3)
N2 0.042(4) 0.041(4) 0.058(4) 0.020(4) 0.019(4) 0.012(3)
N3 0.041(4) 0.021(3) 0.035(3) 0.010(3) 0.020(3) 0.016(3)
O1 0.036(3) 0.021(2) 0.031(2) 0.000(2) 0.007(2) 0.008(2)
O2 0.026(2) 0.018(2) 0.027(3) 0.004(2) 0.001(2) 0.0027(19)
O3 0.022(3) 0.037(3) 0.038(3) 0.003(2) 0.004(2) 0.017(2)
O4 0.032(3) 0.046(3) 0.052(3) -0.010(3) 0.016(3) 0.016(3)
O5 0.060(4) 0.050(3) 0.045(3) 0.014(3) 0.023(3) 0.024(3)
O6 0.036(3) 0.050(3) 0.068(4) -0.011(3) 0.015(3) 0.017(3)
O7 0.034(3) 0.037(3) 0.043(3) -0.020(3) -0.001(2) 0.013(3)
S1 0.0228(9) 0.0205(8) 0.0198(8) 0.0006(8) 0.0045(8) 0.0086(7)
 
_geom_special_details
;
 All esds (except the esd in the dihedral angle between two l.s. planes)
 are estimated using the full covariance matrix.  The cell esds are taken
 into account individually in the estimation of esds in distances, angles
 and torsion angles; correlations between esds in cell parameters are only
 used when they are defined by crystal symmetry.  An approximate (isotropic)
 treatment of cell esds is used for estimating esds involving l.s. planes.
;
 
loop_
 _geom_bond_atom_site_label_1
 _geom_bond_atom_site_label_2
 _geom_bond_distance
 _geom_bond_site_symmetry_2
 _geom_bond_publ_flag
C1 C2 1.367(8) . ?
C1 C6 1.382(8) . ?
C1 S1 1.783(6) . ?
C2 C3 1.379(9) . ?
C2 H2 0.9500 . ?
C3 C4 1.415(9) . ?
C3 C18 1.510(9) . ?
C4 C5 1.415(8) . ?
C4 C35 1.499(9) . ?
C5 C6 1.390(8) . ?
C5 C19 1.519(8) . ?
C6 C7 1.499(8) . ?
C7 O2 1.211(7) . ?
C7 C8 1.494(8) . ?
C8 C9 1.354(8) . ?
C8 S1 1.815(6) . ?
C9 C10 1.484(8) . ?
C9 C17 1.542(8) . ?
C10 C15 1.395(8) . ?
C10 C11 1.408(8) . ?
C11 C12 1.378(9) . ?
C11 H11 0.9500 . ?
C12 O3 1.379(7) . ?
C12 C13 1.399(9) . ?
C13 C14 1.380(9) . ?
C13 H13 0.9500 . ?
C14 C15 1.364(9) . ?
C14 H14 0.9500 . ?
C15 C16 1.506(9) . ?
C16 C17 1.556(9) . ?
C16 H16A 0.9900 . ?
C16 H16B 0.9900 . ?
C17 C20 1.530(8) . ?
C17 C21 1.547(9) . ?
C18 H18A 0.9800 . ?
C18 H18B 0.9800 . ?
C18 H18C 0.9800 . ?
C19 H19A 0.9800 . ?
C19 H19B 0.9800 . ?
C19 H19C 0.9800 . ?
C20 H20A 0.9800 . ?
C20 H20B 0.9800 . ?
C20 H20C 0.9800 . ?
C21 H21A 0.9800 . ?
C21 H21B 0.9800 . ?
C21 H21C 0.9800 . ?
C22 O3 1.446(8) . ?
C22 C23 1.502(9) . ?
C22 H22A 0.9900 . ?
C22 H22B 0.9900 . ?
C23 C24 1.347(9) . ?
C23 N1 1.359(8) . ?
C24 N3 1.344(8) . ?
C24 H24 0.9500 . ?
C25 N3 1.459(9) . ?
C25 C26 1.460(10) . ?
C25 H25A 0.9900 . ?
C25 H25B 0.9900 . ?
C26 O4 1.440(8) . ?
C26 H26A 0.9900 . ?
C26 H26B 0.9900 . ?
C27 O4 1.409(9) . ?
C27 C28 1.442(11) . ?
C27 H27A 0.9900 . ?
C27 H27B 0.9900 . ?
C28 O5 1.437(8) . ?
C28 H28A 0.9900 . ?
C28 H28B 0.9900 . ?
C29 O5 1.374(9) . ?
C29 C30 1.494(11) . ?
C29 H29A 0.9900 . ?
C29 H29B 0.9900 . ?
C30 O6 1.430(9) . ?
C30 H30A 0.9900 . ?
C30 H30B 0.9900 . ?
C31 O6 1.384(10) . ?
C31 C32 1.523(12) . ?
C31 H31A 0.9900 . ?
C31 H31B 0.9900 . ?
C32 O7 1.433(8) . ?
C32 H32A 0.9900 . ?
C32 H32B 0.9900 . ?
C33 O7 1.360(9) . ?
C33 C38 1.377(9) . ?
C33 C34 1.388(9) . ?
C34 C35 1.377(9) . ?
C34 H34 0.9500 . ?
C35 C36 1.381(9) . ?
C36 F1 1.371(8) . ?
C36 C37 1.377(10) . ?
C37 C38 1.390(11) . ?
C37 H37 0.9500 . ?
C38 H38 0.9500 . ?
N1 N2 1.312(8) . ?
N2 N3 1.348(8) . ?
O1 S1 1.477(4) . ?
 
loop_
 _geom_angle_atom_site_label_1
 _geom_angle_atom_site_label_2
 _geom_angle_atom_site_label_3
 _geom_angle
 _geom_angle_site_symmetry_1
 _geom_angle_site_symmetry_3
 _geom_angle_publ_flag
C2 C1 C6 121.8(6) . . ?
C2 C1 S1 123.3(5) . . ?
C6 C1 S1 114.9(4) . . ?
C1 C2 C3 119.2(6) . . ?
C1 C2 H2 120.4 . . ?
C3 C2 H2 120.4 . . ?
C2 C3 C4 119.9(6) . . ?
C2 C3 C18 120.0(6) . . ?
C4 C3 C18 120.0(6) . . ?
C3 C4 C5 120.7(5) . . ?
C3 C4 C35 119.2(5) . . ?
C5 C4 C35 120.1(5) . . ?
C6 C5 C4 117.0(5) . . ?
C6 C5 C19 123.1(5) . . ?
C4 C5 C19 119.9(5) . . ?
C1 C6 C5 121.3(6) . . ?
C1 C6 C7 112.1(5) . . ?
C5 C6 C7 126.5(5) . . ?
O2 C7 C8 124.1(6) . . ?
O2 C7 C6 125.1(5) . . ?
C8 C7 C6 110.5(5) . . ?
C9 C8 C7 128.4(5) . . ?
C9 C8 S1 121.9(5) . . ?
C7 C8 S1 109.5(4) . . ?
C8 C9 C10 127.4(6) . . ?
C8 C9 C17 126.8(5) . . ?
C10 C9 C17 105.8(5) . . ?
C15 C10 C11 120.6(6) . . ?
C15 C10 C9 109.7(5) . . ?
C11 C10 C9 129.6(6) . . ?
C12 C11 C10 117.9(6) . . ?
C12 C11 H11 121.0 . . ?
C10 C11 H11 121.0 . . ?
C11 C12 O3 123.3(6) . . ?
C11 C12 C13 121.2(6) . . ?
O3 C12 C13 115.4(6) . . ?
C14 C13 C12 119.7(6) . . ?
C14 C13 H13 120.2 . . ?
C12 C13 H13 120.2 . . ?
C15 C14 C13 120.4(6) . . ?
C15 C14 H14 119.8 . . ?
C13 C14 H14 119.8 . . ?
C14 C15 C10 120.2(6) . . ?
C14 C15 C16 129.7(6) . . ?
C10 C15 C16 110.1(5) . . ?
C15 C16 C17 103.6(5) . . ?
C15 C16 H16A 111.0 . . ?
C17 C16 H16A 111.0 . . ?
C15 C16 H16B 111.0 . . ?
C17 C16 H16B 111.0 . . ?
H16A C16 H16B 109.0 . . ?
C20 C17 C9 116.0(5) . . ?
C20 C17 C21 110.3(5) . . ?
C9 C17 C21 108.0(5) . . ?
C20 C17 C16 110.6(5) . . ?
C9 C17 C16 102.4(5) . . ?
C21 C17 C16 109.2(5) . . ?
C3 C18 H18A 109.5 . . ?
C3 C18 H18B 109.5 . . ?
H18A C18 H18B 109.5 . . ?
C3 C18 H18C 109.5 . . ?
H18A C18 H18C 109.5 . . ?
H18B C18 H18C 109.5 . . ?
C5 C19 H19A 109.5 . . ?
C5 C19 H19B 109.5 . . ?
H19A C19 H19B 109.5 . . ?
C5 C19 H19C 109.5 . . ?
H19A C19 H19C 109.5 . . ?
H19B C19 H19C 109.5 . . ?
C17 C20 H20A 109.5 . . ?
C17 C20 H20B 109.5 . . ?
H20A C20 H20B 109.5 . . ?
C17 C20 H20C 109.5 . . ?
H20A C20 H20C 109.5 . . ?
H20B C20 H20C 109.5 . . ?
C17 C21 H21A 109.5 . . ?
C17 C21 H21B 109.5 . . ?
H21A C21 H21B 109.5 . . ?
C17 C21 H21C 109.5 . . ?
H21A C21 H21C 109.5 . . ?
H21B C21 H21C 109.5 . . ?
O3 C22 C23 112.0(6) . . ?
O3 C22 H22A 109.2 . . ?
C23 C22 H22A 109.2 . . ?
O3 C22 H22B 109.2 . . ?
C23 C22 H22B 109.2 . . ?
H22A C22 H22B 107.9 . . ?
C24 C23 N1 108.9(6) . . ?
C24 C23 C22 129.5(6) . . ?
N1 C23 C22 121.4(6) . . ?
N3 C24 C23 105.6(6) . . ?
N3 C24 H24 127.2 . . ?
C23 C24 H24 127.2 . . ?
N3 C25 C26 112.7(6) . . ?
N3 C25 H25A 109.1 . . ?
C26 C25 H25A 109.1 . . ?
N3 C25 H25B 109.1 . . ?
C26 C25 H25B 109.1 . . ?
H25A C25 H25B 107.8 . . ?
O4 C26 C25 109.3(6) . . ?
O4 C26 H26A 109.8 . . ?
C25 C26 H26A 109.8 . . ?
O4 C26 H26B 109.8 . . ?
C25 C26 H26B 109.8 . . ?
H26A C26 H26B 108.3 . . ?
O4 C27 C28 110.6(7) . . ?
O4 C27 H27A 109.5 . . ?
C28 C27 H27A 109.5 . . ?
O4 C27 H27B 109.5 . . ?
C28 C27 H27B 109.5 . . ?
H27A C27 H27B 108.1 . . ?
O5 C28 C27 117.4(6) . . ?
O5 C28 H28A 108.0 . . ?
C27 C28 H28A 108.0 . . ?
O5 C28 H28B 108.0 . . ?
C27 C28 H28B 108.0 . . ?
H28A C28 H28B 107.2 . . ?
O5 C29 C30 110.7(7) . . ?
O5 C29 H29A 109.5 . . ?
C30 C29 H29A 109.5 . . ?
O5 C29 H29B 109.5 . . ?
C30 C29 H29B 109.5 . . ?
H29A C29 H29B 108.1 . . ?
O6 C30 C29 108.6(6) . . ?
O6 C30 H30A 110.0 . . ?
C29 C30 H30A 110.0 . . ?
O6 C30 H30B 110.0 . . ?
C29 C30 H30B 110.0 . . ?
H30A C30 H30B 108.4 . . ?
O6 C31 C32 111.4(6) . . ?
O6 C31 H31A 109.4 . . ?
C32 C31 H31A 109.4 . . ?
O6 C31 H31B 109.4 . . ?
C32 C31 H31B 109.4 . . ?
H31A C31 H31B 108.0 . . ?
O7 C32 C31 108.1(6) . . ?
O7 C32 H32A 110.1 . . ?
C31 C32 H32A 110.1 . . ?
O7 C32 H32B 110.1 . . ?
C31 C32 H32B 110.1 . . ?
H32A C32 H32B 108.4 . . ?
O7 C33 C38 124.8(6) . . ?
O7 C33 C34 115.7(6) . . ?
C38 C33 C34 119.5(7) . . ?
C35 C34 C33 122.0(6) . . ?
C35 C34 H34 119.0 . . ?
C33 C34 H34 119.0 . . ?
C34 C35 C36 117.1(6) . . ?
C34 C35 C4 120.7(6) . . ?
C36 C35 C4 122.2(6) . . ?
F1 C36 C37 119.1(7) . . ?
F1 C36 C35 118.1(6) . . ?
C37 C36 C35 122.7(7) . . ?
C36 C37 C38 118.8(7) . . ?
C36 C37 H37 120.6 . . ?
C38 C37 H37 120.6 . . ?
C33 C38 C37 119.9(6) . . ?
C33 C38 H38 120.1 . . ?
C37 C38 H38 120.1 . . ?
N2 N1 C23 108.0(6) . . ?
N1 N2 N3 107.7(6) . . ?
C24 N3 N2 109.8(6) . . ?
C24 N3 C25 130.8(6) . . ?
N2 N3 C25 119.4(6) . . ?
C12 O3 C22 118.6(5) . . ?
C27 O4 C26 108.9(6) . . ?
C29 O5 C28 116.6(6) . . ?
C31 O6 C30 114.8(6) . . ?
C33 O7 C32 121.4(6) . . ?
O1 S1 C1 108.7(3) . . ?
O1 S1 C8 111.5(3) . . ?
C1 S1 C8 90.3(3) . . ?
 
loop_
 _geom_torsion_atom_site_label_1
 _geom_torsion_atom_site_label_2
 _geom_torsion_atom_site_label_3
 _geom_torsion_atom_site_label_4
 _geom_torsion
 _geom_torsion_site_symmetry_1
 _geom_torsion_site_symmetry_2
 _geom_torsion_site_symmetry_3
 _geom_torsion_site_symmetry_4
 _geom_torsion_publ_flag
C6 C1 C2 C3 -3.0(9) . . . . ?
S1 C1 C2 C3 174.1(5) . . . . ?
C1 C2 C3 C4 0.8(9) . . . . ?
C1 C2 C3 C18 -178.4(6) . . . . ?
C2 C3 C4 C5 1.9(9) . . . . ?
C18 C3 C4 C5 -178.9(6) . . . . ?
C2 C3 C4 C35 -177.5(6) . . . . ?
C18 C3 C4 C35 1.6(9) . . . . ?
C3 C4 C5 C6 -2.4(9) . . . . ?
C35 C4 C5 C6 177.1(6) . . . . ?
C3 C4 C5 C19 175.1(6) . . . . ?
C35 C4 C5 C19 -5.5(9) . . . . ?
C2 C1 C6 C5 2.6(9) . . . . ?
S1 C1 C6 C5 -174.8(5) . . . . ?
C2 C1 C6 C7 -177.8(5) . . . . ?
S1 C1 C6 C7 4.8(7) . . . . ?
C4 C5 C6 C1 0.2(8) . . . . ?
C19 C5 C6 C1 -177.2(6) . . . . ?
C4 C5 C6 C7 -179.4(6) . . . . ?
C19 C5 C6 C7 3.3(9) . . . . ?
C1 C6 C7 O2 -166.4(6) . . . . ?
C5 C6 C7 O2 13.1(10) . . . . ?
C1 C6 C7 C8 7.2(7) . . . . ?
C5 C6 C7 C8 -173.2(6) . . . . ?
O2 C7 C8 C9 -17.9(10) . . . . ?
C6 C7 C8 C9 168.4(6) . . . . ?
O2 C7 C8 S1 158.2(5) . . . . ?
C6 C7 C8 S1 -15.5(6) . . . . ?
C7 C8 C9 C10 -15.5(11) . . . . ?
S1 C8 C9 C10 168.9(5) . . . . ?
C7 C8 C9 C17 167.2(6) . . . . ?
S1 C8 C9 C17 -8.5(9) . . . . ?
C8 C9 C10 C15 167.1(6) . . . . ?
C17 C9 C10 C15 -15.1(7) . . . . ?
C8 C9 C10 C11 -17.8(11) . . . . ?
C17 C9 C10 C11 159.9(6) . . . . ?
C15 C10 C11 C12 -0.9(9) . . . . ?
C9 C10 C11 C12 -175.5(6) . . . . ?
C10 C11 C12 O3 178.1(6) . . . . ?
C10 C11 C12 C13 1.6(10) . . . . ?
C11 C12 C13 C14 -0.6(10) . . . . ?
O3 C12 C13 C14 -177.4(6) . . . . ?
C12 C13 C14 C15 -1.0(10) . . . . ?
C13 C14 C15 C10 1.6(10) . . . . ?
C13 C14 C15 C16 179.8(7) . . . . ?
C11 C10 C15 C14 -0.6(10) . . . . ?
C9 C10 C15 C14 174.9(6) . . . . ?
C11 C10 C15 C16 -179.1(6) . . . . ?
C9 C10 C15 C16 -3.6(8) . . . . ?
C14 C15 C16 C17 -157.9(7) . . . . ?
C10 C15 C16 C17 20.5(7) . . . . ?
C8 C9 C17 C20 -35.2(9) . . . . ?
C10 C9 C17 C20 147.0(6) . . . . ?
C8 C9 C17 C21 89.2(7) . . . . ?
C10 C9 C17 C21 -88.6(6) . . . . ?
C8 C9 C17 C16 -155.7(6) . . . . ?
C10 C9 C17 C16 26.5(6) . . . . ?
C15 C16 C17 C20 -152.2(5) . . . . ?
C15 C16 C17 C9 -28.0(6) . . . . ?
C15 C16 C17 C21 86.3(6) . . . . ?
O3 C22 C23 C24 -107.4(8) . . . . ?
O3 C22 C23 N1 68.4(8) . . . . ?
N1 C23 C24 N3 0.0(7) . . . . ?
C22 C23 C24 N3 176.2(6) . . . . ?
N3 C25 C26 O4 76.2(8) . . . . ?
O4 C27 C28 O5 72.0(10) . . . . ?
O5 C29 C30 O6 -78.9(8) . . . . ?
O6 C31 C32 O7 69.4(7) . . . . ?
O7 C33 C34 C35 -178.2(6) . . . . ?
C38 C33 C34 C35 2.3(9) . . . . ?
C33 C34 C35 C36 -1.8(9) . . . . ?
C33 C34 C35 C4 179.8(6) . . . . ?
C3 C4 C35 C34 101.7(7) . . . . ?
C5 C4 C35 C34 -77.7(8) . . . . ?
C3 C4 C35 C36 -76.6(8) . . . . ?
C5 C4 C35 C36 104.0(7) . . . . ?
C34 C35 C36 F1 -179.2(6) . . . . ?
C4 C35 C36 F1 -0.9(9) . . . . ?
C34 C35 C36 C37 1.5(9) . . . . ?
C4 C35 C36 C37 179.8(6) . . . . ?
F1 C36 C37 C38 179.1(6) . . . . ?
C35 C36 C37 C38 -1.7(10) . . . . ?
O7 C33 C38 C37 178.2(6) . . . . ?
C34 C33 C38 C37 -2.4(10) . . . . ?
C36 C37 C38 C33 2.1(10) . . . . ?
C24 C23 N1 N2 0.0(8) . . . . ?
C22 C23 N1 N2 -176.6(6) . . . . ?
C23 N1 N2 N3 0.1(8) . . . . ?
C23 C24 N3 N2 0.0(7) . . . . ?
C23 C24 N3 C25 -178.6(6) . . . . ?
N1 N2 N3 C24 -0.1(8) . . . . ?
N1 N2 N3 C25 178.7(6) . . . . ?
C26 C25 N3 C24 -96.4(8) . . . . ?
C26 C25 N3 N2 85.1(8) . . . . ?
C11 C12 O3 C22 28.4(9) . . . . ?
C13 C12 O3 C22 -154.9(6) . . . . ?
C23 C22 O3 C12 68.2(7) . . . . ?
C28 C27 O4 C26 178.2(6) . . . . ?
C25 C26 O4 C27 -171.8(6) . . . . ?
C30 C29 O5 C28 157.1(6) . . . . ?
C27 C28 O5 C29 62.3(10) . . . . ?
C32 C31 O6 C30 -103.3(7) . . . . ?
C29 C30 O6 C31 167.3(7) . . . . ?
C38 C33 O7 C32 -9.6(10) . . . . ?
C34 C33 O7 C32 171.0(6) . . . . ?
C31 C32 O7 C33 -157.6(6) . . . . ?
C2 C1 S1 O1 57.9(6) . . . . ?
C6 C1 S1 O1 -124.7(5) . . . . ?
C2 C1 S1 C8 170.7(6) . . . . ?
C6 C1 S1 C8 -11.9(5) . . . . ?
C9 C8 S1 O1 -58.0(6) . . . . ?
C7 C8 S1 O1 125.6(4) . . . . ?
C9 C8 S1 C1 -168.3(5) . . . . ?
C7 C8 S1 C1 15.3(4) . . . . ?
 
_refine_diff_density_max    0.527
_refine_diff_density_min   -0.484
_refine_diff_density_rms    0.093

_shelx_res_file
;
TITL xv666_0m_4_a.res in P-1
    xv666.res
    created by SHELXL-2018/3 at 15:31:07 on 04-May-2023
REM Old TITL xv666_0m_4 in P-1
REM SHELXT solution in P-1
REM R1 0.266,  Rweak 0.134,  Alpha 0.166,  Orientation as input
REM Formula found by SHELXT:  C40 F2 N5 O2 S
CELL  0.71073  10.2939  12.5509  14.2604   94.002  107.559   99.947
ZERR    2.000   0.0014   0.0016   0.0018    0.004    0.004    0.005
LATT  1
SFAC C H F N O S
UNIT 76 80 2 6 14 2
TEMP -171
SIZE 0.01 0.03 0.10
L.S. 10
BOND $H
LIST 4
CONF
ACTA
SHEL 9.0 0.83
OMIT     0   1   1 !      -0.37       1974.32      21.05       0.278       8.53
OMIT    -1   1   1 !      -0.13        982.28      14.84       0.196       7.86

FMAP 2
DELU 0.001 C29 C30
TWST 0
PLAN -20
WGHT    0.000000    5.051200
BASF   0.50717
FVAR       0.60422
C1    1    0.343118    0.029522    0.611802    11.00000    0.01563    0.01653 =
         0.01939    0.00603    0.00684    0.00273
C2    1    0.407514   -0.004694    0.699732    11.00000    0.03299    0.01938 =
         0.03205    0.00649    0.01498    0.00681
AFIX  43
H2    2    0.418820   -0.078113    0.701917    11.00000   -1.20000
AFIX   0
C3    1    0.455885    0.068724    0.785264    11.00000    0.01946    0.03378 =
         0.02483    0.00890    0.01245    0.00715
C4    1    0.436971    0.177513    0.781337    11.00000    0.01543    0.03093 =
         0.01710   -0.00170    0.00955    0.00970
C5    1    0.364958    0.211343    0.690839    11.00000    0.01070    0.02591 =
         0.01683    0.00272    0.00536    0.00599
C6    1    0.319328    0.134323    0.606815    11.00000    0.00939    0.01698 =
         0.02345   -0.00008    0.00799   -0.00211
C7    1    0.242611    0.151480    0.503329    11.00000    0.01321    0.01993 =
         0.02323    0.00462    0.00742    0.00488
C8    1    0.196891    0.046043    0.435865    11.00000    0.01855    0.01696 =
         0.02128    0.00822    0.00684    0.00535
C9    1    0.107147    0.023789    0.342104    11.00000    0.01261    0.02032 =
         0.02614    0.00184    0.01039    0.00488
C10   1    0.007106    0.089769    0.290982    11.00000    0.01652    0.02390 =
         0.02309    0.00577    0.00572    0.00681
C11   1   -0.044546    0.172526    0.331197    11.00000    0.01381    0.02955 =
         0.02438    0.00309    0.00938    0.00057
AFIX  43
H11   2   -0.011141    0.197530    0.400283    11.00000   -1.20000
AFIX   0
C12   1   -0.145098    0.216122    0.267183    11.00000    0.02145    0.02657 =
         0.03303   -0.00094    0.00793    0.00842
C13   1   -0.197009    0.177724    0.165719    11.00000    0.01354    0.02686 =
         0.03008    0.00501   -0.00210    0.00266
AFIX  43
H13   2   -0.266962    0.208208    0.122713    11.00000   -1.20000
AFIX   0
C14   1   -0.146105    0.095387    0.128452    11.00000    0.02791    0.04235 =
         0.01282   -0.00120   -0.00292    0.00714
AFIX  43
H14   2   -0.182286    0.068380    0.059785    11.00000   -1.20000
AFIX   0
C15   1   -0.044141    0.052549    0.189633    11.00000    0.01852    0.02777 =
         0.02313   -0.00089    0.00430    0.00471
C16   1    0.026248   -0.036733    0.166019    11.00000    0.02760    0.03219 =
         0.02393   -0.00922    0.00009    0.00697
AFIX  23
H16A  2    0.102517   -0.007923    0.140062    11.00000   -1.20000
H16B  2   -0.041039   -0.095773    0.116651    11.00000   -1.20000
AFIX   0
C17   1    0.083922   -0.078364    0.267686    11.00000    0.01871    0.02436 =
         0.02866   -0.00525    0.00754    0.00596
C18   1    0.530782    0.033406    0.882769    11.00000    0.04308    0.04752 =
         0.02180    0.00652    0.00566    0.01532
AFIX 137
H18A  2    0.481150    0.044503    0.930308    11.00000   -1.50000
H18B  2    0.625839    0.076801    0.908804    11.00000   -1.50000
H18C  2    0.533951   -0.043998    0.872456    11.00000   -1.50000
AFIX   0
C19   1    0.335517    0.325862    0.689649    11.00000    0.02778    0.02919 =
         0.02201   -0.00336    0.00294    0.00833
AFIX 137
H19A  2    0.387584    0.367295    0.652088    11.00000   -1.50000
H19B  2    0.364311    0.362385    0.757835    11.00000   -1.50000
H19C  2    0.235668    0.321766    0.658257    11.00000   -1.50000
AFIX   0
C20   1    0.212832   -0.125457    0.272021    11.00000    0.03006    0.02934 =
         0.02602   -0.00548    0.00529    0.00921
AFIX 137
H20A  2    0.194415   -0.174545    0.210891    11.00000   -1.50000
H20B  2    0.234928   -0.166117    0.329070    11.00000   -1.50000
H20C  2    0.291728   -0.065876    0.278879    11.00000   -1.50000
AFIX   0
C21   1   -0.030854   -0.166254    0.282714    11.00000    0.01779    0.03141 =
         0.02973   -0.00272    0.00115    0.00125
AFIX 137
H21A  2   -0.043973   -0.233427    0.238583    11.00000   -1.50000
H21B  2   -0.118258   -0.139938    0.267297    11.00000   -1.50000
H21C  2   -0.003024   -0.181064    0.351782    11.00000   -1.50000
AFIX   0
C22   1   -0.127645    0.369741    0.386929    11.00000    0.03959    0.02986 =
         0.03291   -0.00325    0.00695    0.02110
AFIX  23
H22A  2   -0.092542    0.327424    0.441871    11.00000   -1.20000
H22B  2   -0.189700    0.413181    0.405702    11.00000   -1.20000
AFIX   0
C23   1   -0.006954    0.445537    0.372938    11.00000    0.02844    0.01984 =
         0.03174   -0.00116    0.01571    0.00835
C24   1    0.130259    0.446673    0.409159    11.00000    0.03412    0.01658 =
         0.03083    0.00401    0.00845    0.00574
AFIX  43
H24   2    0.173966    0.400772    0.453475    11.00000   -1.20000
AFIX   0
C25   1    0.338799    0.564110    0.379645    11.00000    0.03889    0.03410 =
         0.06403    0.01083    0.02938    0.00793
AFIX  23
H25A  2    0.346306    0.583429    0.315081    11.00000   -1.20000
H25B  2    0.388766    0.503939    0.397115    11.00000   -1.20000
AFIX   0
C26   1    0.405559    0.658567    0.455163    11.00000    0.04849    0.03982 =
         0.04747    0.01099    0.03155    0.01032
AFIX  23
H26A  2    0.493710    0.694525    0.446190    11.00000   -1.20000
H26B  2    0.343880    0.711927    0.448542    11.00000   -1.20000
AFIX   0
C27   1    0.479446    0.716252    0.624127    11.00000    0.04889    0.06362 =
         0.05569    0.00330    0.01286    0.02813
AFIX  23
H27A  2    0.408273    0.762058    0.611776    11.00000   -1.20000
H27B  2    0.566335    0.760071    0.619262    11.00000   -1.20000
AFIX   0
C28   1    0.504372    0.684509    0.722279    11.00000    0.04421    0.06061 =
         0.06022    0.01632    0.02539    0.03477
AFIX  23
H28A  2    0.512886    0.749799    0.768593    11.00000   -1.20000
H28B  2    0.421148    0.631358    0.722116    11.00000   -1.20000
AFIX   0
C29   1    0.751671    0.702628    0.774086    11.00000    0.06241    0.04649 =
         0.05240   -0.00396    0.03546    0.01527
AFIX  23
H29A  2    0.750261    0.778955    0.795826    11.00000   -1.20000
H29B  2    0.770964    0.700588    0.710116    11.00000   -1.20000
AFIX   0
C30   1    0.864081    0.664916    0.849656    11.00000    0.02626    0.06095 =
         0.05984   -0.01891    0.02471    0.00155
AFIX  23
H30A  2    0.848127    0.584258    0.840239    11.00000   -1.20000
H30B  2    0.955616    0.694206    0.842236    11.00000   -1.20000
AFIX   0
C31   1    0.941507    0.655737    1.022718    11.00000    0.01858    0.04355 =
         0.06264   -0.03601    0.00557   -0.00457
AFIX  23
H31A  2    0.995959    0.713098    1.078695    11.00000   -1.20000
H31B  2    1.007869    0.621326    0.999579    11.00000   -1.20000
AFIX   0
C32   1    0.849870    0.570087    1.058393    11.00000    0.04867    0.05660 =
         0.02743   -0.01133   -0.01005    0.03855
AFIX  23
H32A  2    0.905808    0.546644    1.120036    11.00000   -1.20000
H32B  2    0.774427    0.600824    1.072565    11.00000   -1.20000
AFIX   0
C33   1    0.673470    0.407626    0.976202    11.00000    0.03132    0.03288 =
         0.01510   -0.00352   -0.00083    0.01991
C34   1    0.617086    0.332496    0.891049    11.00000    0.03151    0.02779 =
         0.02260    0.00335    0.00808    0.01725
AFIX  43
H34   2    0.663912    0.332897    0.842928    11.00000   -1.20000
AFIX   0
C35   1    0.495352    0.257422    0.874230    11.00000    0.02426    0.03388 =
         0.02517    0.00634    0.00686    0.02383
C36   1    0.432900    0.257696    0.947398    11.00000    0.01826    0.05255 =
         0.02212    0.00338   -0.00732    0.01590
C37   1    0.485865    0.330527    1.033120    11.00000    0.04939    0.06370 =
         0.01417    0.00920    0.00957    0.03566
AFIX  43
H37   2    0.438984    0.329741    1.081220    11.00000   -1.20000
AFIX   0
C38   1    0.609134    0.405211    1.048021    11.00000    0.05049    0.03873 =
         0.01432   -0.00358    0.00178    0.02105
AFIX  43
H38   2    0.648905    0.454494    1.107659    11.00000   -1.20000
AFIX   0
F1    3    0.312458    0.182787    0.932895    11.00000    0.03949    0.07142 =
         0.03759   -0.00410    0.01821    0.00946
N1    4   -0.026715    0.523995    0.312010    11.00000    0.03655    0.03412 =
         0.04661    0.01710    0.01403    0.00965
N2    4    0.095611    0.573290    0.310177    11.00000    0.04234    0.04076 =
         0.05841    0.02044    0.01853    0.01177
N3    4    0.192376    0.526348    0.369469    11.00000    0.04136    0.02143 =
         0.03467    0.01032    0.01965    0.01565
O1    5    0.194101   -0.154439    0.498570    11.00000    0.03606    0.02054 =
         0.03083    0.00015    0.00729    0.00833
O2    5    0.230242    0.239308    0.475702    11.00000    0.02630    0.01813 =
         0.02729    0.00438    0.00107    0.00271
O3    5   -0.206436    0.295199    0.298044    11.00000    0.02218    0.03729 =
         0.03781    0.00312    0.00419    0.01731
O4    5    0.433402    0.623525    0.552021    11.00000    0.03241    0.04607 =
         0.05206   -0.00991    0.01634    0.01588
O5    5    0.624264    0.637432    0.761374    11.00000    0.06018    0.04974 =
         0.04540    0.01410    0.02287    0.02442
O6    5    0.862805    0.702817    0.946256    11.00000    0.03609    0.05049 =
         0.06801   -0.01137    0.01475    0.01685
O7    5    0.791991    0.478929    0.981874    11.00000    0.03403    0.03653 =
         0.04317   -0.02011   -0.00071    0.01291
S1    6    0.290493   -0.053994    0.495068    11.00000    0.02283    0.02052 =
         0.01983    0.00060    0.00448    0.00855
HKLF 5


REM  xv666_0m_4_a.res in P-1
REM wR2 = 0.1698, GooF = S = 1.123, Restrained GooF = 1.123 for all data
REM R1 = 0.0854 for 4313 Fo > 4sig(Fo) and 0.1236 for all 5810 data
REM 456 parameters refined using 1 restraints

END

WGHT      0.0000      5.0517

REM Highest difference peak  0.527,  deepest hole -0.484,  1-sigma level  0.093
Q1    1   0.9239  0.6427  0.9071  11.00000  0.05    0.53
Q2    1   0.2276 -0.1156  0.4309  11.00000  0.05    0.52
Q3    1   0.6351  0.7455  0.7388  11.00000  0.05    0.49
Q4    1   0.2899 -0.0456  0.5568  11.00000  0.05    0.44
Q5    1   0.3424  0.0057  0.5543  11.00000  0.05    0.42
Q6    1   0.6790  0.4134  1.0390  11.00000  0.05    0.38
Q7    1   0.4116  0.5414  0.5766  11.00000  0.05    0.38
Q8    1   0.3286  0.1543  0.5687  11.00000  0.05    0.37
Q9    1   0.4024 -0.0643  0.5127  11.00000  0.05    0.35
Q10   1   0.5553  0.3325  0.8066  11.00000  0.05    0.33
Q11   1   0.0008  0.1167  0.2436  11.00000  0.05    0.33
Q12   1   0.1620  0.3012  0.6605  11.00000  0.05    0.33
Q13   1   0.8176  0.7027  0.8458  11.00000  0.05    0.33
Q14   1  -0.0390  0.5553  0.3684  11.00000  0.05    0.32
Q15   1   0.3038 -0.0254  0.4220  11.00000  0.05    0.32
Q16   1   0.2619  0.0810  0.6447  11.00000  0.05    0.32
Q17   1   0.3718  0.5452  0.7104  11.00000  0.05    0.32
Q18   1   0.5965  0.3370  1.0623  11.00000  0.05    0.32
Q19   1   0.0346  0.4350  0.3408  11.00000  0.05    0.32
Q20   1   0.2858 -0.1435  0.4698  11.00000  0.05    0.32
;
_shelx_res_checksum   36527

_shelx_hkl_file
;
   2   0   0 3270.44 102.291  -1
  -2   0   2 3270.44 102.291   2
   3   0   0 436.614 16.1871  -1
  -3   0   3 436.614 16.1871   2
   4   0   0 5.89973 2.17790   2
   5   0   0 112.868 4.94192   2
   6   0   0 455.403 15.9689  -1
  -6   0   5 455.403 15.9689   2
   7   0   0 5.43552 7.77097  -1
  -7   0   6 5.43552 7.77097   2
   8   0   0 17.6435 9.03734  -1
  -8   0   7 17.6435 9.03734   2
   9   0   0 39.9907 11.6794  -1
  -9   0   8 39.9907 11.6794   2
  10   0   0 13.8051 10.6939  -1
 -10   0   9 13.8051 10.6939   2
  11   0   0 44.8332 18.5832  -1
 -11   0  10 44.8332 18.5832   2
 -11   1   0 43.0895 22.1055  -1
 -11   1  10 43.0895 22.1055   2
 -10   1   0 55.4548 20.4860  -1
 -10   1   9 55.4548 20.4860   2
  -9   1   0 50.9855 12.6180  -1
  -9   1   8 50.9855 12.6180   2
  -8   1   0 314.706 13.5379  -1
  -8   1   7 314.706 13.5379   2
  -7   1   0 103.321 6.30193  -1
  -7   1   6 103.321 6.30193   2
  -6   1   0 78.1090 6.43375  -1
  -6   1   5 78.1090 6.43375   2
  -5   1   0 110.621 13.0558  -1
  -5   1   4 110.621 13.0558   2
  -4   1   0 1477.22 47.8404  -1
  -4   1   3 1477.22 47.8404   2
  -3   1   0 152.281 4.62818   2
  -2   1   0 355.748 8.50276   2
  -1   1   0 -0.9688 0.59526   2
   1   1   0 8.78092 2.22346   2
   1   1   0 1.97195 3.33428  -1
  -1  -1   1 1.97195 3.33428   2
   2   1   0 8841.00 391.340  -1
  -2  -1   2 8841.00 391.340   2
   3   1   0 114.667 6.06121  -1
  -3  -1   3 114.667 6.06121   2
   4   1   0 222.381 10.6726  -1
  -4  -1   4 222.381 10.6726   2
   5   1   0 144.005 10.5592  -1
  -5  -1   5 144.005 10.5592   2
   6   1   0 36.1597 7.90586  -1
  -6  -1   6 36.1597 7.90586   2
   7   1   0 163.238 13.7303  -1
  -7  -1   7 163.238 13.7303   2
   8   1   0 23.1334 12.8140  -1
  -8  -1   7 23.1334 12.8140   2
   9   1   0 60.7362 17.3652  -1
  -9  -1   8 60.7362 17.3652   2
  10   1   0 28.7287 19.0645  -1
 -10  -1   9 28.7287 19.0645   2
  11   1   0 39.3974 18.2585  -1
 -11  -1  10 39.3974 18.2585   2
 -11   2   0 60.6888 19.7425  -1
 -11   2   9 60.6888 19.7425   2
 -10   2   0 292.147 27.6115  -1
 -10   2   8 292.147 27.6115   2
  -9   2   0 20.1966 18.5971  -1
  -9   2   7 20.1966 18.5971   2
  -8   2   0 167.149 11.8332  -1
  -8   2   7 167.149 11.8332   2
  -7   2   0 11.9957 7.98033  -1
  -7   2   6 11.9957 7.98033   2
  -6   2   0 52.8911 6.74810  -1
  -6   2   5 52.8911 6.74810   2
  -5   2   0 13.9703 7.38395  -1
  -5   2   4 13.9703 7.38395   2
  -4   2   0 53.9379 4.06536  -1
  -4   2   3 53.9379 4.06536   2
  -3   2   0 711.901 16.9742  -1
  -3   2   2 711.901 16.9742   2
  -2   2   0 1329.90 28.6890   2
  -1   2   0 608.719 13.4669   2
   0   2   0 10.7214 1.26481   2
   1   2   0 844.640 18.6387   2
   2   2   0 2777.53 123.147  -1
  -2  -2   2 2777.53 123.147   2
   3   2   0 197.613 9.84993  -1
  -3  -2   3 197.613 9.84993   2
   4   2   0 244.474 15.4295  -1
  -4  -2   4 244.474 15.4295   2
   5   2   0 258.490 11.5162  -1
  -5  -2   5 258.490 11.5162   2
   6   2   0 -1.1220 5.18171  -1
  -6  -2   6 -1.1220 5.18171   2
   7   2   0 77.9732 8.79947  -1
  -7  -2   7 77.9732 8.79947   2
   8   2   0 104.124 14.5202  -1
  -8  -2   8 104.124 14.5202   2
   9   2   0 95.9027 16.0830  -1
  -9  -2   9 95.9027 16.0830   2
  11   2   0 39.5960 6.19372   2
  11   2   0 69.7047 23.4428  -1
 -11  -2  10 69.7047 23.4428   2
 -11   3   0 34.4490 9.34408  -1
 -11   3   9 34.4490 9.34408   2
 -10   3   0 -2.9840 15.4282  -1
 -10   3   8 -2.9840 15.4282   2
  -9   3   0 12.7017 11.6202  -1
  -9   3   7 12.7017 11.6202   2
  -8   3   0 109.165 10.5936  -1
  -8   3   6 109.165 10.5936   2
  -7   3   0 50.4156 8.71678  -1
  -7   3   5 50.4156 8.71678   2
  -6   3   0 18.8715 3.08857   2
  -5   3   0 578.912 14.6268   2
  -4   3   0 507.585 19.7753  -1
  -4   3   3 507.585 19.7753   2
  -3   3   0 183.913 6.52550  -1
  -3   3   2 183.913 6.52550   2
  -2   3   0 1611.66 34.6771  -1
  -2   3   1 1611.66 34.6771   2
  -1   3   0 9999.99 443.333  -1
  -1   3   0 9999.99 443.333   2
   0   3   0 472.014 11.9218  -1
   0  -3   1 472.014 11.9218   2
   1   3   0 1128.90 37.8400  -1
  -1  -3   2 1128.90 37.8400   2
   2   3   0 109.600 4.48294   2
   3   3   0 1.07837 2.08992   2
   5   3   0 57.5640 11.4002  -1
  -5  -3   5 57.5640 11.4002   2
   6   3   0 353.609 16.1110  -1
  -6  -3   6 353.609 16.1110   2
   7   3   0 13.5862 9.66267  -1
  -7  -3   7 13.5862 9.66267   2
   8   3   0 116.447 17.9811  -1
  -8  -3   8 116.447 17.9811   2
   9   3   0 111.815 19.6839  -1
  -9  -3   9 111.815 19.6839   2
  10   3   0 26.0511 20.9914  -1
 -10  -3  10 26.0511 20.9914   2
 -11   4   0 6.60841 20.2903  -1
 -11   4   9 6.60841 20.2903   2
 -10   4   0 40.6128 17.9635  -1
 -10   4   8 40.6128 17.9635   2
  -9   4   0 108.868 10.8024  -1
  -9   4   7 108.868 10.8024   2
  -8   4   0 57.1317 7.50705  -1
  -8   4   6 57.1317 7.50705   2
  -7   4   0 29.5735 6.60371  -1
  -7   4   5 29.5735 6.60371   2
  -6   4   0 185.253 8.74948  -1
  -6   4   4 185.253 8.74948   2
  -5   4   0 1016.79 34.8539  -1
  -5   4   3 1016.79 34.8539   2
  -4   4   0 7.76573 3.22324   2
  -3   4   0 126.596 4.48461   2
  -2   4   0 343.934 19.0370  -1
  -2   4   1 343.934 19.0370   2
  -1   4   0 2.58685 5.14118  -1
  -1   4   0 2.58685 5.14118   2
   0   4   0 408.498 10.4179  -1
   0  -4   1 408.498 10.4179   2
   1   4   0 232.710 7.58934  -1
  -1  -4   2 232.710 7.58934   2
   2   4   0 150.307 8.99786  -1
  -2  -4   3 150.307 8.99786   2
   3   4   0 240.670 11.5684  -1
  -3  -4   4 240.670 11.5684   2
   4   4   0 439.364 17.8726  -1
  -4  -4   5 439.364 17.8726   2
   5   4   0 58.8469 9.98710  -1
  -5  -4   6 58.8469 9.98710   2
   6   4   0 229.029 24.5247  -1
  -6  -4   7 229.029 24.5247   2
   7   4   0 81.0378 13.9664  -1
  -7  -4   7 81.0378 13.9664   2
   8   4   0 146.721 14.9143  -1
  -8  -4   8 146.721 14.9143   2
   9   4   0 49.5097 22.3559  -1
  -9  -4   9 49.5097 22.3559   2
 -11   5   0 56.0705 21.9600  -1
 -11   5   8 56.0705 21.9600   2
 -10   5   0 2.95446 20.5122  -1
 -10   5   8 2.95446 20.5122   2
 -10   5   0 2.17593 8.38577   2
  -9   5   0 16.6148 18.5016  -1
  -9   5   7 16.6148 18.5016   2
  -8   5   0 45.5742 16.8002  -1
  -8   5   6 45.5742 16.8002   2
  -7   5   0 19.5021 7.14300  -1
  -7   5   5 19.5021 7.14300   2
  -6   5   0 21.1305 4.91013  -1
  -6   5   4 21.1305 4.91013   2
  -5   5   0 11.8284 4.19947  -1
  -5   5   3 11.8284 4.19947   2
  -4   5   0 2139.63 47.6293  -1
  -4   5   2 2139.63 47.6293   2
  -3   5   0 449.255 12.6558  -1
  -3   5   1 449.255 12.6558   2
  -2   5   0 323.666 19.2511  -1
  -2   5   0 323.666 19.2511   2
  -1   5   0 262.379 7.07860   2
   0   5   0 120.684 12.2722  -1
   0  -5   1 120.684 12.2722   2
   1   5   0 75.4382 9.49010  -1
  -1  -5   2 75.4382 9.49010   2
   3   5   0 91.2941 12.9860  -1
  -3  -5   4 91.2941 12.9860   2
   4   5   0 91.1189 5.38070  -1
  -4  -5   5 91.1189 5.38070   2
   5   5   0 48.7331 8.43130  -1
  -5  -5   6 48.7331 8.43130   2
   6   5   0 67.1379 10.6382  -1
  -6  -5   7 67.1379 10.6382   2
   7   5   0 71.3842 22.0415  -1
  -7  -5   8 71.3842 22.0415   2
   8   5   0 14.8862 22.4568  -1
  -8  -5   9 14.8862 22.4568   2
   8   5   0 8.04711 3.31728   2
   9   5   0 -0.4579 2.69204   2
 -11   6   0 6.72063 14.4578  -1
 -11   6   8 6.72063 14.4578   2
 -10   6   0 15.7217 12.9315  -1
 -10   6   7 15.7217 12.9315   2
  -9   6   0 102.920 20.8642  -1
  -9   6   6 102.920 20.8642   2
  -6   6   0 536.104 19.0349  -1
  -6   6   4 536.104 19.0349   2
  -5   6   0 28.0038 5.43809  -1
  -5   6   3 28.0038 5.43809   2
  -4   6   0 142.537 6.65260  -1
  -4   6   2 142.537 6.65260   2
  -3   6   0 68.3434 4.49388  -1
  -3   6   1 68.3434 4.49388   2
  -2   6   0 56.7279 5.11427  -1
  -2   6   0 56.7279 5.11427   2
  -1   6   0 242.491 9.43840  -1
   1  -6   1 242.491 9.43840   2
   0   6   0 337.321 12.3690  -1
   0  -6   2 337.321 12.3690   2
   1   6   0 172.201 9.75553  -1
  -1  -6   3 172.201 9.75553   2
   2   6   0 2.44594 2.33751   2
   3   6   0 254.180 13.6895  -1
  -3  -6   4 254.180 13.6895   2
   4   6   0 94.2466 10.7149  -1
  -4  -6   5 94.2466 10.7149   2
   5   6   0 414.421 19.1167  -1
  -5  -6   6 414.421 19.1167   2
   6   6   0 199.526 17.3900  -1
  -6  -6   7 199.526 17.3900   2
   7   6   0 12.9482 6.65377  -1
  -7  -6   8 12.9482 6.65377   2
   8   6   0 81.1031 20.1199  -1
  -8  -6   9 81.1031 20.1199   2
   9   6   0 8.49773 2.58051   2
 -10   7   0 47.4448 8.38191  -1
 -10   7   7 47.4448 8.38191   2
  -9   7   0 124.101 11.8507  -1
  -9   7   6 124.101 11.8507   2
  -8   7   0 5.67394 8.14803  -1
  -8   7   5 5.67394 8.14803   2
  -7   7   0 58.8502 9.72223  -1
  -7   7   4 58.8502 9.72223   2
  -6   7   0 -21.774 72.3136  -1
  -6   7   3 -21.774 72.3136   2
  -5   7   0 101.257 5.59096   2
  -4   7   0 193.611 15.8244  -1
  -4   7   2 193.611 15.8244   2
  -3   7   0 58.3138 5.70460  -1
  -3   7   1 58.3138 5.70460   2
  -2   7   0 41.5075 4.95247  -1
  -2   7   0 41.5075 4.95247   2
  -1   7   0 36.0057 4.89643  -1
   1  -7   1 36.0057 4.89643   2
   0   7   0 6.49787 3.14685  -1
   0  -7   2 6.49787 3.14685   2
   1   7   0 142.867 9.09670  -1
  -1  -7   3 142.867 9.09670   2
   2   7   0 20.0381 7.20022  -1
  -2  -7   4 20.0381 7.20022   2
   3   7   0 276.417 14.8282  -1
  -3  -7   5 276.417 14.8282   2
   4   7   0 11.0474 9.10353  -1
  -4  -7   6 11.0474 9.10353   2
   5   7   0 74.0397 13.0233   2
   6   7   0 57.1603 22.0885  -1
  -6  -7   7 57.1603 22.0885   2
   7   7   0 11.6150 20.3985  -1
  -7  -7   8 11.6150 20.3985   2
   8   7   0 37.4150 20.5707  -1
  -8  -7   9 37.4150 20.5707   2
   9   7   0 11.7947 16.1980  -1
  -9  -7  10 11.7947 16.1980   2
 -10   8   0 53.3995 14.2003  -1
 -10   8   7 53.3995 14.2003   2
  -9   8   0 9.42994 12.1359  -1
  -9   8   6 9.42994 12.1359   2
  -8   8   0 63.5329 11.0163  -1
  -8   8   5 63.5329 11.0163   2
  -7   8   0 128.355 8.15318  -1
  -7   8   4 128.355 8.15318   2
  -6   8   0 187.646 12.3297  -1
  -6   8   3 187.646 12.3297   2
  -5   8   0 -10.207 6.82661  -1
  -5   8   2 -10.207 6.82661   2
  -4   8   0 91.9990 7.06443  -1
  -4   8   1 91.9990 7.06443   2
  -3   8   0 78.7106 8.78392  -1
  -3   8   0 78.7106 8.78392   2
  -2   8   0 60.5646 4.06163   2
  -1   8   0 46.7672 7.24818  -1
   1  -8   1 46.7672 7.24818   2
   0   8   0 325.942 12.1253  -1
   0  -8   2 325.942 12.1253   2
   1   8   0 140.970 10.0618  -1
  -1  -8   3 140.970 10.0618   2
   2   8   0 44.7896 7.99013  -1
  -2  -8   4 44.7896 7.99013   2
   3   8   0 80.9090 6.14646  -1
  -3  -8   5 80.9090 6.14646   2
   4   8   0 20.8015 7.77488  -1
  -4  -8   6 20.8015 7.77488   2
   6   8   0 -3.8548 12.7724  -1
  -6  -8   8 -3.8548 12.7724   2
   8   8   0 16.9698 5.45183   2
 -10   9   0 11.1646 20.5240  -1
 -10   9   6 11.1646 20.5240   2
  -9   9   0 -4.1206 9.00194   2
  -8   9   0 66.0810 13.4534  -1
  -8   9   5 66.0810 13.4534   2
  -7   9   0 108.293 10.3242  -1
  -7   9   4 108.293 10.3242   2
  -6   9   0 74.4872 10.6583  -1
  -6   9   3 74.4872 10.6583   2
  -5   9   0 34.9154 7.56986  -1
  -5   9   2 34.9154 7.56986   2
  -4   9   0 149.531 6.79145  -1
  -4   9   1 149.531 6.79145   2
  -3   9   0 106.343 6.16504  -1
  -3   9   0 106.343 6.16504   2
  -2   9   0 112.371 6.88883  -1
   2  -9   1 112.371 6.88883   2
  -1   9   0 55.0452 7.56174  -1
   1  -9   2 55.0452 7.56174   2
   0   9   0 115.377 9.29962  -1
   0  -9   3 115.377 9.29962   2
   1   9   0 39.2201 16.6011  -1
  -1  -9   3 39.2201 16.6011   2
   2   9   0 9.62170 10.8337  -1
  -2  -9   4 9.62170 10.8337   2
   3   9   0 54.9662 11.2525  -1
  -3  -9   5 54.9662 11.2525   2
   4   9   0 216.875 21.7585  -1
  -4  -9   6 216.875 21.7585   2
   5   9   0 8.70299 6.87816  -1
  -5  -9   7 8.70299 6.87816   2
   6   9   0 20.6952 15.4522  -1
  -6  -9   8 20.6952 15.4522   2
   7   9   0 14.1762 18.6770  -1
  -7  -9   9 14.1762 18.6770   2
 -10  10   0 30.3694 14.2373  -1
 -10  10   6 30.3694 14.2373   2
  -9  10   0 -10.798 10.9322  -1
  -9  10   5 -10.798 10.9322   2
  -8  10   0 53.2910 10.6317  -1
  -8  10   4 53.2910 10.6317   2
  -7  10   0 39.9209 10.1809  -1
  -7  10   3 39.9209 10.1809   2
  -6  10   0 -3.9685 5.39195   2
  -5  10   0 100.600 9.67669  -1
  -5  10   2 100.600 9.67669   2
  -4  10   0 55.5095 14.5423  -1
  -4  10   1 55.5095 14.5423   2
  -3  10   0 163.440 11.8851  -1
  -3  10   0 163.440 11.8851   2
  -2  10   0 138.827 8.62064  -1
   2 -10   1 138.827 8.62064   2
  -1  10   0 56.3646 6.31875  -1
   1 -10   2 56.3646 6.31875   2
   0  10   0 284.411 10.5986  -1
   0 -10   3 284.411 10.5986   2
   1  10   0 91.1877 16.5694  -1
  -1 -10   4 91.1877 16.5694   2
   2  10   0 70.4116 17.7488  -1
  -2 -10   5 70.4116 17.7488   2
   4  10   0 96.9201 19.4643  -1
  -4 -10   6 96.9201 19.4643   2
   6  10   0 -5.8772 11.4144  -1
  -6 -10   8 -5.8772 11.4144   2
   7  10   0 8.94452 13.3883  -1
  -7 -10   9 8.94452 13.3883   2
  -9  11   0 70.5077 14.1074  -1
  -9  11   5 70.5077 14.1074   2
  -8  11   0 18.5436 7.51385  -1
  -8  11   4 18.5436 7.51385   2
  -7  11   0 8.23294 7.68409  -1
  -7  11   3 8.23294 7.68409   2
  -6  11   0 14.4539 10.8333  -1
  -6  11   2 14.4539 10.8333   2
  -5  11   0 13.6003 18.4027  -1
  -5  11   1 13.6003 18.4027   2
  -4  11   0 147.067 21.0854  -1
  -4  11   0 147.067 21.0854   2
  -3  11   0 -15.825 16.4009  -1
  -3  11   0 -15.825 16.4009   2
  -2  11   0 88.5513 17.6508  -1
   2 -11   1 88.5513 17.6508   2
  -1  11   0 51.3250 10.0633  -1
   1 -11   2 51.3250 10.0633   2
   0  11   0 19.7180 9.49992  -1
   0 -11   3 19.7180 9.49992   2
   1  11   0 7.80265 6.65067  -1
  -1 -11   4 7.80265 6.65067   2
   2  11   0 159.998 12.4444  -1
  -2 -11   5 159.998 12.4444   2
   3  11   0 45.0159 16.3231  -1
  -3 -11   6 45.0159 16.3231   2
   4  11   0 99.0999 13.3108  -1
  -4 -11   7 99.0999 13.3108   2
   5  11   0 75.1025 19.0995  -1
  -5 -11   8 75.1025 19.0995   2
  -8  12   0 41.0642 10.8239  -1
  -8  12   4 41.0642 10.8239   2
  -7  12   0 6.26453 7.83306  -1
  -7  12   3 6.26453 7.83306   2
  -6  12   0 24.0358 8.77438  -1
  -6  12   2 24.0358 8.77438   2
  -5  12   0 55.1583 9.09229  -1
  -5  12   1 55.1583 9.09229   2
  -4  12   0 12.4431 15.0091  -1
  -4  12   0 12.4431 15.0091   2
  -3  12   0 22.4981 10.6805  -1
   3 -12   1 22.4981 10.6805   2
  -2  12   0 138.875 13.6249  -1
   2 -12   2 138.875 13.6249   2
   0  12   0 -8.6379 19.2327  -1
   0 -12   3 -8.6379 19.2327   2
   1  12   0 55.4312 18.9159  -1
  -1 -12   4 55.4312 18.9159   2
   2  12   0 13.1015 11.2633  -1
  -2 -12   5 13.1015 11.2633   2
   3  12   0 48.0810 11.6004  -1
  -3 -12   6 48.0810 11.6004   2
   4  12   0 -6.8288 7.39808  -1
  -4 -12   7 -6.8288 7.39808   2
   5  12   0 46.1230 14.6004  -1
  -5 -12   8 46.1230 14.6004   2
  -6  13   0 167.421 24.3188  -1
  -6  13   2 167.421 24.3188   2
  -5  13   0 104.066 20.5858  -1
  -5  13   1 104.066 20.5858   2
  -4  13   0 134.705 19.4582  -1
  -4  13   0 134.705 19.4582   2
  -3  13   0 72.6328 9.65226  -1
   3 -13   1 72.6328 9.65226   2
  -2  13   0 109.979 8.88102  -1
   2 -13   2 109.979 8.88102   2
  -1  13   0 31.9612 10.9083  -1
   1 -13   3 31.9612 10.9083   2
   0  13   0 26.5980 12.4302  -1
   0 -13   4 26.5980 12.4302   2
   1  13   0 10.2283 19.8740  -1
  -1 -13   5 10.2283 19.8740   2
   3  13   0 0.42545 18.2321  -1
  -3 -13   6 0.42545 18.2321   2
  -6  14   0 76.2486 22.1881  -1
  -6  14   1 76.2486 22.1881   2
  -3  14   0 29.2825 11.6509  -1
   3 -14   1 29.2825 11.6509   2
  -2  14   0 42.7634 11.0819  -1
   2 -14   2 42.7634 11.0819   2
  -1  14   0 30.4251 10.4768  -1
   1 -14   3 30.4251 10.4768   2
   0  14   0 36.2432 8.21185  -1
   0 -14   4 36.2432 8.21185   2
   1  14   0 22.0696 16.2581  -1
  -1 -14   5 22.0696 16.2581   2
  -3  15   0 11.1444 21.4239  -1
   3 -15   2 11.1444 21.4239   2
  -3  15   0 24.2859 6.88768   2
  -2  15   0 23.7231 5.57260   2
  -1  15   0 71.7807 6.05995   2
  -1 -14   1 15.2335 10.1589  -1
  -1 -14   4 15.2335 10.1589   2
   0 -14   1 41.0000 7.03606  -1
   0 -14   3 41.0000 7.03606   2
   1 -14   1 17.6421 9.60203  -1
   1 -14   2 17.6421 9.60203   2
   2 -14   1 -20.304 16.1505  -1
   2 -14   1 -20.304 16.1505   2
   3 -14   1 21.7371 19.1041  -1
  -3  14   0 21.7371 19.1041   2
   4 -14   1 50.4824 21.5168  -1
  -4  14   1 50.4824 21.5168   2
   6 -14   1 50.2463 20.9444  -1
  -6  14   2 50.2463 20.9444   2
  -4 -13   1 23.1794 12.6130  -1
  -4 -13   6 23.1794 12.6130   2
  -3 -13   1 49.4216 18.1767  -1
  -3 -13   5 49.4216 18.1767   2
  -1 -13   1 34.0707 20.1852  -1
  -1 -13   4 34.0707 20.1852   2
   0 -13   1 45.2372 11.6518  -1
   0 -13   3 45.2372 11.6518   2
   1 -13   1 42.3234 10.2275  -1
   1 -13   2 42.3234 10.2275   2
   2 -13   1 -11.635 13.3956  -1
   2 -13   1 -11.635 13.3956   2
   3 -13   1 96.0837 10.0983  -1
  -3  13   0 96.0837 10.0983   2
   4 -13   1 73.3685 7.92882  -1
  -4  13   1 73.3685 7.92882   2
   5 -13   1 44.9051 7.77279  -1
  -5  13   2 44.9051 7.77279   2
   6 -13   1 12.1034 18.9878  -1
  -6  13   3 12.1034 18.9878   2
   7 -13   1 17.5270 13.2632   2
  -5 -12   1 35.1098 9.49537  -1
  -5 -12   7 35.1098 9.49537   2
  -4 -12   1 6.64415 7.64010  -1
  -4 -12   6 6.64415 7.64010   2
  -3 -12   1 19.1360 13.7942  -1
  -3 -12   5 19.1360 13.7942   2
  -2 -12   1 108.637 12.9140  -1
  -2 -12   4 108.637 12.9140   2
  -1 -12   1 17.5423 11.6764  -1
  -1 -12   3 17.5423 11.6764   2
   0 -12   1 108.064 20.7806  -1
   0 -12   2 108.064 20.7806   2
   1 -12   1 -4.3887 19.0769  -1
   1 -12   2 -4.3887 19.0769   2
   2 -12   1 38.0217 18.1947  -1
   2 -12   1 38.0217 18.1947   2
   4 -12   1 42.9266 7.65243  -1
  -4  12   1 42.9266 7.65243   2
   5 -12   1 35.6322 6.73138  -1
  -5  12   2 35.6322 6.73138   2
   6 -12   1 106.349 9.18822  -1
  -6  12   3 106.349 9.18822   2
   7 -12   1 46.2102 17.6315  -1
  -7  12   4 46.2102 17.6315   2
   8 -12   1 50.6669 13.9427  -1
  -8  12   5 50.6669 13.9427   2
  -6 -11   1 38.9779 18.5005  -1
  -6 -11   8 38.9779 18.5005   2
  -5 -11   1 73.8386 13.6421  -1
  -5 -11   7 73.8386 13.6421   2
  -4 -11   1 64.3551 17.6573  -1
  -4 -11   6 64.3551 17.6573   2
  -3 -11   1 20.1913 10.4205  -1
  -3 -11   5 20.1913 10.4205   2
  -2 -11   1 125.505 7.64574  -1
  -2 -11   4 125.505 7.64574   2
  -1 -11   1 5.07628 6.43006  -1
  -1 -11   3 5.07628 6.43006   2
   0 -11   1 79.8805 10.1110  -1
   0 -11   2 79.8805 10.1110   2
   1 -11   1 45.0062 14.5398  -1
   1 -11   1 45.0062 14.5398   2
   2 -11   1 104.703 8.77694  -1
  -2  11   0 104.703 8.77694   2
   3 -11   1 27.0516 17.7678  -1
  -3  11   1 27.0516 17.7678   2
   3 -11   1 22.9105 6.47277   2
   4 -11   1 51.3684 11.4734   2
   4 -11   1 149.263 21.3985  -1
  -4  11   1 149.263 21.3985   2
   5 -11   1 26.0234 17.5553  -1
  -5  11   2 26.0234 17.5553   2
   6 -11   1 7.75027 17.6014  -1
  -6  11   3 7.75027 17.6014   2
   7 -11   1 27.4491 14.6721  -1
  -7  11   4 27.4491 14.6721   2
   8 -11   1 50.8672 6.99136  -1
  -8  11   5 50.8672 6.99136   2
   9 -11   1 29.5832 12.3031  -1
  -9  11   6 29.5832 12.3031   2
  -7 -10   1 90.5696 12.2793  -1
  -7 -10   8 90.5696 12.2793   2
  -6 -10   1 14.5222 11.2642  -1
  -6 -10   7 14.5222 11.2642   2
  -5 -10   1 50.6891 16.5748  -1
  -5 -10   6 50.6891 16.5748   2
  -2 -10   1 306.149 17.1680  -1
  -2 -10   4 306.149 17.1680   2
  -1 -10   1 36.7937 10.0548  -1
  -1 -10   3 36.7937 10.0548   2
   0 -10   1 203.932 12.7356  -1
   0 -10   2 203.932 12.7356   2
   1 -10   1 5.31203 4.78446  -1
   1 -10   1 5.31203 4.78446   2
   2 -10   1 135.250 6.81289  -1
  -2  10   0 135.250 6.81289   2
   3 -10   1 52.5236 6.98980  -1
  -3  10   1 52.5236 6.98980   2
   4 -10   1 238.614 10.5794  -1
  -4  10   2 238.614 10.5794   2
   5 -10   1 123.715 8.26239  -1
  -5  10   3 123.715 8.26239   2
   6 -10   1 15.1994 6.63542   2
   6 -10   1 42.0629 14.0991  -1
  -6  10   4 42.0629 14.0991   2
   7 -10   1 53.0588 9.98410  -1
  -7  10   4 53.0588 9.98410   2
   8 -10   1 15.7267 11.9011  -1
  -8  10   5 15.7267 11.9011   2
   9 -10   1 12.4914 11.0775  -1
  -9  10   6 12.4914 11.0775   2
  10 -10   1 4.65868 16.3198  -1
 -10  10   7 4.65868 16.3198   2
  -8  -9   1 70.1369 16.2966  -1
  -8  -9   9 70.1369 16.2966   2
  -7  -9   1 22.8970 10.9435  -1
  -7  -9   8 22.8970 10.9435   2
  -6  -9   1 23.5388 8.70344  -1
  -6  -9   7 23.5388 8.70344   2
  -5  -9   1 40.6573 12.3861  -1
  -5  -9   6 40.6573 12.3861   2
  -4  -9   1 15.9086 9.47395  -1
  -4  -9   5 15.9086 9.47395   2
  -3  -9   1 23.4516 10.3970  -1
  -3  -9   4 23.4516 10.3970   2
  -2  -9   1 86.2681 11.2996  -1
  -2  -9   3 86.2681 11.2996   2
  -1  -9   1 50.4715 15.1041  -1
  -1  -9   2 50.4715 15.1041   2
   0  -9   1 116.804 17.2663  -1
   0  -9   2 116.804 17.2663   2
   1  -9   1 196.481 8.38331  -1
   1  -9   1 196.481 8.38331   2
   2  -9   1 104.259 6.28940  -1
  -2   9   0 104.259 6.28940   2
   3  -9   1 7.89412 4.77896  -1
  -3   9   1 7.89412 4.77896   2
   4  -9   1 85.9495 5.31901  -1
  -4   9   2 85.9495 5.31901   2
   5  -9   1 342.619 12.7715  -1
  -5   9   3 342.619 12.7715   2
   6  -9   1 112.461 9.09000  -1
  -6   9   4 112.461 9.09000   2
   7  -9   1 112.431 11.9724  -1
  -7   9   5 112.431 11.9724   2
   8  -9   1 51.9131 12.7917  -1
  -8   9   6 51.9131 12.7917   2
   9  -9   1 120.528 15.9641   2
  10  -9   1 65.4763 22.0396  -1
 -10   9   7 65.4763 22.0396   2
  -8  -8   1 -1.4900 16.4179  -1
  -8  -8   8 -1.4900 16.4179   2
  -7  -8   1 38.1296 17.9292  -1
  -7  -8   8 38.1296 17.9292   2
  -6  -8   1 -1.9133 12.1756  -1
  -6  -8   7 -1.9133 12.1756   2
  -5  -8   1 2.58392 10.4154  -1
  -5  -8   6 2.58392 10.4154   2
  -4  -8   1 9.90037 8.42205  -1
  -4  -8   5 9.90037 8.42205   2
  -3  -8   1 41.6926 5.01786  -1
  -3  -8   4 41.6926 5.01786   2
  -2  -8   1 78.3532 8.40072  -1
  -2  -8   3 78.3532 8.40072   2
  -1  -8   1 36.6204 7.55104  -1
  -1  -8   2 36.6204 7.55104   2
   0  -8   1 -7.4995 6.16384  -1
   0  -8   1 -7.4995 6.16384   2
   1  -8   1 55.8334 5.84751  -1
  -1   8   0 55.8334 5.84751   2
   2  -8   1 6.30435 3.06609   2
   2  -8   1 49.9036 10.4829  -1
  -2   8   1 49.9036 10.4829   2
   3  -8   1 4.79407 5.37995  -1
  -3   8   1 4.79407 5.37995   2
   4  -8   1 79.5848 6.12207  -1
  -4   8   2 79.5848 6.12207   2
   5  -8   1 86.6323 6.39445  -1
  -5   8   3 86.6323 6.39445   2
   6  -8   1 137.005 10.0492  -1
  -6   8   4 137.005 10.0492   2
   7  -8   1 154.022 7.69127  -1
  -7   8   5 154.022 7.69127   2
   8  -8   1 3.38139 9.44958  -1
  -8   8   6 3.38139 9.44958   2
   9  -8   1 59.1603 12.7424  -1
  -9   8   7 59.1603 12.7424   2
  10  -8   1 123.023 21.7718  -1
 -10   8   8 123.023 21.7718   2
  -9  -7   1 23.1052 16.1714  -1
  -9  -7   9 23.1052 16.1714   2
  -8  -7   1 17.2313 19.5558  -1
  -8  -7   8 17.2313 19.5558   2
  -7  -7   1 11.7061 12.6135  -1
  -7  -7   7 11.7061 12.6135   2
  -6  -7   1 17.7467 12.4212  -1
  -6  -7   6 17.7467 12.4212   2
  -5  -7   1 39.8231 10.4547   2
  -4  -7   1 5.80434 7.91273  -1
  -4  -7   5 5.80434 7.91273   2
  -3  -7   1 419.898 18.2922  -1
  -3  -7   4 419.898 18.2922   2
  -2  -7   1 206.860 11.7327  -1
  -2  -7   3 206.860 11.7327   2
  -1  -7   1 55.0974 5.50814  -1
  -1  -7   2 55.0974 5.50814   2
   0  -7   1 57.6028 4.23813  -1
   0  -7   1 57.6028 4.23813   2
   1  -7   1 43.0296 5.60126  -1
  -1   7   0 43.0296 5.60126   2
   2  -7   1 172.097 6.52543  -1
  -2   7   1 172.097 6.52543   2
   3  -7   1 332.238 10.2851  -1
  -3   7   2 332.238 10.2851   2
   4  -7   1 174.658 13.9486  -1
  -4   7   3 174.658 13.9486   2
   5  -7   1 90.6877 5.45183   2
   6  -7   1 80.4059 8.93618  -1
  -6   7   4 80.4059 8.93618   2
   7  -7   1 168.573 12.9798  -1
  -7   7   5 168.573 12.9798   2
   8  -7   1 84.3161 11.6764  -1
  -8   7   6 84.3161 11.6764   2
   9  -7   1 158.160 12.3924  -1
  -9   7   7 158.160 12.3924   2
  10  -7   1 30.1008 8.11553  -1
 -10   7   8 30.1008 8.11553   2
  11  -7   1 33.0800 16.5183  -1
 -11   7   9 33.0800 16.5183   2
  -9  -6   1 23.9660 20.2830  -1
  -9  -6   9 23.9660 20.2830   2
  -8  -6   1 53.7041 18.1000  -1
  -8  -6   8 53.7041 18.1000   2
  -7  -6   1 -0.6161 6.34497  -1
  -7  -6   7 -0.6161 6.34497   2
  -6  -6   1 38.3353 9.53597  -1
  -6  -6   6 38.3353 9.53597   2
  -5  -6   1 78.9523 10.1955  -1
  -5  -6   5 78.9523 10.1955   2
  -4  -6   1 291.470 11.8075  -1
  -4  -6   4 291.470 11.8075   2
  -3  -6   1 182.277 11.4638  -1
  -3  -6   3 182.277 11.4638   2
  -3  -6   1 14.9610 4.84017   2
  -2  -6   1 2.05688 2.75200   2
  -1  -6   1 489.382 28.3665  -1
  -1  -6   2 489.382 28.3665   2
   0  -6   1 27.6363 6.34400  -1
   0  -6   1 27.6363 6.34400   2
   1  -6   1 191.787 7.03892  -1
  -1   6   0 191.787 7.03892   2
   2  -6   1 330.950 10.6475  -1
  -2   6   1 330.950 10.6475   2
   3  -6   1 13.9318 3.52233  -1
  -3   6   2 13.9318 3.52233   2
   4  -6   1 313.173 10.1138  -1
  -4   6   3 313.173 10.1138   2
   5  -6   1 52.6068 5.58239  -1
  -5   6   4 52.6068 5.58239   2
   6  -6   1 67.3367 10.8436  -1
  -6   6   5 67.3367 10.8436   2
   8  -6   1 42.1605 18.5140  -1
  -8   6   6 42.1605 18.5140   2
   9  -6   1 148.107 15.4737  -1
  -9   6   7 148.107 15.4737   2
  10  -6   1 83.6249 14.2034  -1
 -10   6   8 83.6249 14.2034   2
  -8  -5   1 122.673 15.0527  -1
  -8  -5   8 122.673 15.0527   2
  -7  -5   1 30.7048 12.5021  -1
  -7  -5   7 30.7048 12.5021   2
  -6  -5   1 188.407 11.2530  -1
  -6  -5   6 188.407 11.2530   2
  -5  -5   1 51.0935 7.52219  -1
  -5  -5   5 51.0935 7.52219   2
  -4  -5   1 0.00148 3.47347  -1
  -4  -5   4 0.00148 3.47347   2
  -3  -5   1 551.794 20.9511  -1
  -3  -5   3 551.794 20.9511   2
  -2  -5   1 348.561 14.8712  -1
  -2  -5   2 348.561 14.8712   2
  -1  -5   1 74.8265 8.29730  -1
  -1  -5   1 74.8265 8.29730   2
   0  -5   1 125.590 11.9660  -1
   0   5   0 125.590 11.9660   2
   1  -5   1 5.11073 2.33286   2
   2  -5   1 813.373 40.3758  -1
  -2   5   1 813.373 40.3758   2
   3  -5   1 313.977 10.9618  -1
  -3   5   2 313.977 10.9618   2
   4  -5   1 239.425 8.23698  -1
  -4   5   3 239.425 8.23698   2
   5  -5   1 112.624 6.44719  -1
  -5   5   4 112.624 6.44719   2
   6  -5   1 98.7103 7.53246  -1
  -6   5   5 98.7103 7.53246   2
   7  -5   1 71.5235 8.01235  -1
  -7   5   6 71.5235 8.01235   2
   8  -5   1 19.8234 11.4345  -1
  -8   5   7 19.8234 11.4345   2
   9  -5   1 22.3455 18.0160  -1
  -9   5   8 22.3455 18.0160   2
  -9  -4   1 36.6184 20.1612  -1
  -9  -4   8 36.6184 20.1612   2
  -8  -4   1 -12.261 20.4835  -1
  -8  -4   7 -12.261 20.4835   2
  -7  -4   1 87.3136 16.3575  -1
  -7  -4   6 87.3136 16.3575   2
  -6  -4   1 4.11330 17.4255  -1
  -6  -4   6 4.11330 17.4255   2
  -5  -4   1 132.761 14.0248  -1
  -5  -4   5 132.761 14.0248   2
  -4  -4   1 141.171 18.6303  -1
  -4  -4   4 141.171 18.6303   2
  -3  -4   1 736.442 35.9234  -1
  -3  -4   3 736.442 35.9234   2
  -2  -4   1 490.545 18.0057  -1
  -2  -4   2 490.545 18.0057   2
  -1  -4   1 102.327 4.47611  -1
  -1  -4   1 102.327 4.47611   2
   0  -4   1 422.464 10.2863  -1
   0   4   0 422.464 10.2863   2
   1  -4   1 70.5937 4.09775  -1
  -1   4   1 70.5937 4.09775   2
   3  -4   1 223.878 6.68288   2
   4  -4   1 77.2202 4.53545   2
   5  -4   1 244.082 13.0774  -1
  -5   4   4 244.082 13.0774   2
   6  -4   1 67.6251 7.56666  -1
  -6   4   5 67.6251 7.56666   2
   7  -4   1 28.3630 7.03473  -1
  -7   4   6 28.3630 7.03473   2
   8  -4   1 8.48916 8.67790  -1
  -8   4   7 8.48916 8.67790   2
   9  -4   1 38.4988 15.3876  -1
  -9   4   8 38.4988 15.3876   2
  10  -4   1 58.8121 18.1427  -1
 -10   4   9 58.8121 18.1427   2
  11  -4   1 119.452 21.7241  -1
 -11   4  10 119.452 21.7241   2
 -11  -3   1 40.1447 22.5674  -1
 -11  -3  10 40.1447 22.5674   2
 -10  -3   1 55.7027 21.3341  -1
 -10  -3   9 55.7027 21.3341   2
  -9  -3   1 45.6385 10.9096  -1
  -9  -3   8 45.6385 10.9096   2
  -8  -3   1 305.993 11.5883  -1
  -8  -3   7 305.993 11.5883   2
  -7  -3   1 113.400 13.6039  -1
  -7  -3   6 113.400 13.6039   2
  -6  -3   1 75.7662 9.59069  -1
  -6  -3   5 75.7662 9.59069   2
  -5  -3   1 62.7717 16.7366  -1
  -5  -3   4 62.7717 16.7366   2
  -4  -3   1 23.8117 3.62850   2
  -3  -3   1 674.852 15.6809   2
  -2  -3   1 784.462 20.3448   2
  -1  -3   1 906.099 41.8549  -1
  -1  -3   1 906.099 41.8549   2
   0  -3   1 486.170 12.1071  -1
   0   3   0 486.170 12.1071   2
   1  -3   1 971.384 21.8261  -1
  -1   3   1 971.384 21.8261   2
   2  -3   1 2325.51 49.5387  -1
  -2   3   2 2325.51 49.5387   2
   3  -3   1 721.406 19.5865  -1
  -3   3   3 721.406 19.5865   2
   4  -3   1 31.2018 7.96074  -1
  -4   3   4 31.2018 7.96074   2
   5  -3   1 646.118 34.2846  -1
  -5   3   5 646.118 34.2846   2
   6  -3   1 9.86630 3.00695   2
   7  -3   1 41.9826 10.8162  -1
  -7   3   6 41.9826 10.8162   2
   8  -3   1 90.7779 13.1717  -1
  -8   3   7 90.7779 13.1717   2
   9  -3   1 176.998 15.7910  -1
  -9   3   8 176.998 15.7910   2
  10  -3   1 54.9893 16.0025  -1
 -10   3   9 54.9893 16.0025   2
  11  -3   1 9.67908 8.50662  -1
 -11   3  10 9.67908 8.50662   2
 -11  -2   1 84.2845 22.1677  -1
 -11  -2   9 84.2845 22.1677   2
  -9  -2   1 -25.960 16.1109  -1
  -9  -2   8 -25.960 16.1109   2
  -8  -2   1 180.300 12.0680  -1
  -8  -2   7 180.300 12.0680   2
  -7  -2   1 248.562 11.2822  -1
  -7  -2   6 248.562 11.2822   2
  -6  -2   1 482.361 15.2879  -1
  -6  -2   5 482.361 15.2879   2
  -5  -2   1 406.433 13.1268  -1
  -5  -2   4 406.433 13.1268   2
  -4  -2   1 149.858 7.68652  -1
  -4  -2   3 149.858 7.68652   2
  -3  -2   1 480.630 23.9264  -1
  -3  -2   2 480.630 23.9264   2
  -2  -2   1 1260.13 56.9532  -1
  -2  -2   1 1260.13 56.9532   2
  -1  -2   1 1491.30 30.8785   2
   0  -2   1 1474.07 30.5350   2
   1  -2   1 49.7257 2.78892   2
   2  -2   1 5116.74 225.059  -1
  -2   2   2 5116.74 225.059   2
   3  -2   1 710.719 19.1637  -1
  -3   2   3 710.719 19.1637   2
   4  -2   1 308.889 10.2609  -1
  -4   2   4 308.889 10.2609   2
   5  -2   1 172.812 10.3405  -1
  -5   2   5 172.812 10.3405   2
   6  -2   1 50.0162 7.09253  -1
  -6   2   6 50.0162 7.09253   2
   7  -2   1 166.070 10.6967  -1
  -7   2   7 166.070 10.6967   2
   8  -2   1 109.613 14.8354  -1
  -8   2   8 109.613 14.8354   2
  10  -2   1 89.0649 22.1474  -1
 -10   2   9 89.0649 22.1474   2
  11  -2   1 7.08955 19.6892  -1
 -11   2  10 7.08955 19.6892   2
 -11  -1   1 -0.6338 16.5254  -1
 -11  -1   9 -0.6338 16.5254   2
  -8  -1   1 23.9651 11.0141   2
  -8  -1   1 651.152 26.1128  -1
  -8  -1   6 651.152 26.1128   2
  -7  -1   1 22.3595 11.9392  -1
  -7  -1   6 22.3595 11.9392   2
  -6  -1   1 237.856 10.4912  -1
  -6  -1   5 237.856 10.4912   2
  -5  -1   1 240.910 12.5405  -1
  -5  -1   4 240.910 12.5405   2
  -4  -1   1 1472.16 36.3778  -1
  -4  -1   3 1472.16 36.3778   2
  -3  -1   1 3830.72 87.7653  -1
  -3  -1   2 3830.72 87.7653   2
  -2  -1   1 1840.76 42.9980  -1
  -2  -1   1 1840.76 42.9980   2
   1  -1   1 1651.59 40.2412   2
   2  -1   1 374.189 8.93235   2
   3  -1   1 21.4590 2.10794   2
   4  -1   1 36.4153 10.4592  -1
  -4   1   4 36.4153 10.4592   2
   5  -1   1 35.8036 7.76146  -1
  -5   1   5 35.8036 7.76146   2
   6  -1   1 144.849 7.68746  -1
  -6   1   6 144.849 7.68746   2
   7  -1   1 147.727 7.68703  -1
  -7   1   7 147.727 7.68703   2
   8  -1   1 184.708 19.7414  -1
  -8   1   8 184.708 19.7414   2
   9  -1   1 5.83741 16.9756  -1
  -9   1   9 5.83741 16.9756   2
  10  -1   1 12.3240 14.5290  -1
 -10   1  10 12.3240 14.5290   2
  11  -1   1 69.8842 24.8193  -1
 -11   1  11 69.8842 24.8193   2
 -11   0   1 71.1653 18.7619  -1
 -11   0   9 71.1653 18.7619   2
 -10   0   1 93.3724 12.1044  -1
 -10   0   8 93.3724 12.1044   2
  -9   0   1 44.2805 10.9246  -1
  -9   0   7 44.2805 10.9246   2
  -8   0   1 11.4301 8.90170  -1
  -8   0   6 11.4301 8.90170   2
  -7   0   1 303.245 11.8041  -1
  -7   0   5 303.245 11.8041   2
  -6   0   1 908.375 31.3389  -1
  -6   0   4 908.375 31.3389   2
  -5   0   1 129.514 5.38086   2
  -4   0   1 57.9687 3.61728   2
  -3   0   1 555.548 27.2552  -1
  -3   0   2 555.548 27.2552   2
  -2   0   1 3648.95 114.415  -1
  -2   0   1 3648.95 114.415   2
  -1   0   1 -1.4391 2.16548   2
   1   0   1 673.616 21.2106  -1
  -1   0   2 673.616 21.2106   2
   2   0   1 964.543 31.4913  -1
  -2   0   3 964.543 31.4913   2
   3   0   1 24.6903 7.35891  -1
  -3   0   4 24.6903 7.35891   2
   5   0   1 -2.1464 2.12491   2
   6   0   1 78.7027 8.42760  -1
  -6   0   6 78.7027 8.42760   2
   7   0   1 220.118 11.5799  -1
  -7   0   7 220.118 11.5799   2
   8   0   1 81.9775 17.2137  -1
  -8   0   8 81.9775 17.2137   2
   9   0   1 21.6618 10.7449  -1
  -9   0   9 21.6618 10.7449   2
  10   0   1 8.84301 10.8473  -1
 -10   0  10 8.84301 10.8473   2
  11   0   1 49.5653 18.7810  -1
 -11   0  11 49.5653 18.7810   2
 -11   1   1 14.6542 21.7799  -1
 -11   1   9 14.6542 21.7799   2
 -10   1   1 29.3298 19.2371  -1
 -10   1   8 29.3298 19.2371   2
  -9   1   1 30.6987 12.6821  -1
  -9   1   7 30.6987 12.6821   2
  -8   1   1 -0.3535 7.41343  -1
  -8   1   6 -0.3535 7.41343   2
  -7   1   1 36.0075 4.66593  -1
  -7   1   5 36.0075 4.66593   2
  -6   1   1 180.348 8.03723  -1
  -6   1   4 180.348 8.03723   2
  -5   1   1 71.7758 10.6870  -1
  -5   1   3 71.7758 10.6870   2
  -4   1   1 597.438 20.9459  -1
  -4   1   2 597.438 20.9459   2
  -3   1   1 811.870 18.6972   2
  -2   1   1 3355.22 91.8856   2
  -1   1   1 -0.0477 0.69858   2
   0   1   1 -0.1318 0.85834   2
   1   1   1 96.1413 3.28786   2
   1   1   1 109.771 8.05266  -1
  -1  -1   2 109.771 8.05266   2
   2   1   1 1049.79 25.9532  -1
  -2  -1   3 1049.79 25.9532   2
   3   1   1 176.183 6.88736  -1
  -3  -1   4 176.183 6.88736   2
   4   1   1 17.9194 9.05277  -1
  -4  -1   5 17.9194 9.05277   2
   5   1   1 201.578 11.4750  -1
  -5  -1   6 201.578 11.4750   2
   6   1   1 71.7885 8.62488  -1
  -6  -1   7 71.7885 8.62488   2
   7   1   1 309.228 13.2013  -1
  -7  -1   8 309.228 13.2013   2
   8   1   1 55.8532 20.2055  -1
  -8  -1   8 55.8532 20.2055   2
   9   1   1 131.010 16.7986  -1
  -9  -1   9 131.010 16.7986   2
  10   1   1 22.0385 14.5464  -1
 -10  -1  10 22.0385 14.5464   2
 -12   2   1 13.7321 18.0548  -1
 -12   2   9 13.7321 18.0548   2
 -11   2   1 115.308 21.9449  -1
 -11   2   8 115.308 21.9449   2
 -10   2   1 83.9124 21.0790  -1
 -10   2   7 83.9124 21.0790   2
  -9   2   1 2.31184 19.0548  -1
  -9   2   6 2.31184 19.0548   2
  -8   2   1 -5.1467 9.05546  -1
  -8   2   6 -5.1467 9.05546   2
  -7   2   1 52.6277 7.78667  -1
  -7   2   5 52.6277 7.78667   2
  -6   2   1 25.8652 6.27297  -1
  -6   2   4 25.8652 6.27297   2
  -5   2   1 41.5037 6.95305  -1
  -5   2   3 41.5037 6.95305   2
  -4   2   1 584.814 14.4072  -1
  -4   2   2 584.814 14.4072   2
  -3   2   1 2190.58 47.0287  -1
  -3   2   1 2190.58 47.0287   2
  -2   2   1 12.0719 1.93486   2
  -1   2   1 53.0737 2.28345   2
   0   2   1 52.7410 2.14345   2
   1   2   1 482.364 11.1566   2
   2   2   1 48.5559 2.92868   2
   2   2   1 1086.16 50.0551  -1
  -2  -2   3 1086.16 50.0551   2
   3   2   1 38.7548 7.46782  -1
  -3  -2   4 38.7548 7.46782   2
   4   2   1 78.5192 8.96186  -1
  -4  -2   5 78.5192 8.96186   2
   5   2   1 186.671 8.57737  -1
  -5  -2   6 186.671 8.57737   2
   6   2   1 74.6197 5.91836  -1
  -6  -2   7 74.6197 5.91836   2
   7   2   1 202.883 11.3541  -1
  -7  -2   8 202.883 11.3541   2
   8   2   1 41.7128 12.5968  -1
  -8  -2   9 41.7128 12.5968   2
   9   2   1 175.757 18.1537  -1
  -9  -2  10 175.757 18.1537   2
 -11   3   1 19.8266 8.17696  -1
 -11   3   8 19.8266 8.17696   2
 -10   3   1 115.803 16.7383  -1
 -10   3   7 115.803 16.7383   2
  -8   3   1 219.015 11.8444  -1
  -8   3   5 219.015 11.8444   2
  -7   3   1 206.101 19.1083  -1
  -7   3   4 206.101 19.1083   2
  -6   3   1 9.88867 3.18622   2
  -5   3   1 62.8271 5.31276   2
  -4   3   1 591.872 21.4221  -1
  -4   3   2 591.872 21.4221   2
  -3   3   1 189.320 6.68405  -1
  -3   3   1 189.320 6.68405   2
  -2   3   1 1489.54 32.2309  -1
  -2   3   0 1489.54 32.2309   2
  -1   3   1 962.137 21.5679  -1
   1  -3   1 962.137 21.5679   2
   0   3   1 721.050 17.0098  -1
   0  -3   2 721.050 17.0098   2
   1   3   1 83.8838 7.85345  -1
  -1  -3   3 83.8838 7.85345   2
   2   3   1 4.41046 2.08926   2
   2   3   1 14.9194 10.2604  -1
  -2  -3   4 14.9194 10.2604   2
   3   3   1 157.268 5.25548   2
   4   3   1 17.1467 2.17700   2
   5   3   1 338.032 16.2192  -1
  -5  -3   6 338.032 16.2192   2
   6   3   1 11.7518 9.38802  -1
  -6  -3   7 11.7518 9.38802   2
   7   3   1 252.314 15.1416  -1
  -7  -3   8 252.314 15.1416   2
   8   3   1 34.9420 8.17867  -1
  -8  -3   9 34.9420 8.17867   2
   9   3   1 37.3748 18.1575  -1
  -9  -3  10 37.3748 18.1575   2
 -12   4   1 -2.2818 7.08856   2
 -11   4   1 26.9176 20.0721  -1
 -11   4   8 26.9176 20.0721   2
 -10   4   1 40.9699 16.9861  -1
 -10   4   7 40.9699 16.9861   2
  -9   4   1 -10.376 12.6127  -1
  -9   4   6 -10.376 12.6127   2
  -8   4   1 6.76260 5.39789  -1
  -8   4   5 6.76260 5.39789   2
  -7   4   1 10.0794 5.76253  -1
  -7   4   4 10.0794 5.76253   2
  -6   4   1 582.632 16.6418  -1
  -6   4   3 582.632 16.6418   2
  -5   4   1 313.359 15.0048  -1
  -5   4   2 313.359 15.0048   2
  -4   4   1 11.5352 2.78356   2
  -3   4   1 111.265 4.38602   2
  -2   4   1 356.303 20.6946  -1
  -2   4   0 356.303 20.6946   2
  -1   4   1 93.1450 5.64470  -1
   1  -4   1 93.1450 5.64470   2
   0   4   1 385.923 9.99138  -1
   0  -4   2 385.923 9.99138   2
   1   4   1 234.119 7.94729  -1
  -1  -4   3 234.119 7.94729   2
   2   4   1 167.626 12.7808  -1
  -2  -4   4 167.626 12.7808   2
   3   4   1 20.7560 12.0151  -1
  -3  -4   5 20.7560 12.0151   2
   4   4   1 12.3178 8.50475  -1
  -4  -4   6 12.3178 8.50475   2
   5   4   1 32.0179 10.4453  -1
  -5  -4   7 32.0179 10.4453   2
   6   4   1 92.4785 4.37733   2
   6   4   1 90.4056 21.3043  -1
  -6  -4   8 90.4056 21.3043   2
   7   4   1 34.8612 25.2212  -1
  -7  -4   8 34.8612 25.2212   2
   8   4   1 18.2593 21.9965  -1
  -8  -4   9 18.2593 21.9965   2
   9   4   1 36.0346 20.5282  -1
  -9  -4  10 36.0346 20.5282   2
 -11   5   1 47.0125 21.0068  -1
 -11   5   7 47.0125 21.0068   2
 -10   5   1 1.41467 5.96067   2
 -10   5   1 -6.7558 20.4816  -1
 -10   5   7 -6.7558 20.4816   2
  -9   5   1 57.0250 13.1462  -1
  -9   5   6 57.0250 13.1462   2
  -8   5   1 2.61021 11.1683  -1
  -8   5   5 2.61021 11.1683   2
  -7   5   1 95.5067 7.03887  -1
  -7   5   4 95.5067 7.03887   2
  -6   5   1 199.330 7.52525  -1
  -6   5   3 199.330 7.52525   2
  -5   5   1 144.466 6.80843  -1
  -5   5   2 144.466 6.80843   2
  -4   5   1 732.274 18.3502  -1
  -4   5   1 732.274 18.3502   2
  -3   5   1 480.587 13.4807  -1
  -3   5   0 480.587 13.4807   2
  -2   5   1 849.949 30.7580  -1
   2  -5   1 849.949 30.7580   2
  -1   5   1 663.199 15.1786   2
  -1   5   1 790.422 40.7209  -1
   1  -5   2 790.422 40.7209   2
   0   5   1 17.1492 11.3713  -1
   0  -5   2 17.1492 11.3713   2
   1   5   1 9.19551 9.44021  -1
  -1  -5   3 9.19551 9.44021   2
   2   5   1 98.2655 19.2947  -1
  -2  -5   4 98.2655 19.2947   2
   3   5   1 209.871 10.6291  -1
  -3  -5   5 209.871 10.6291   2
   4   5   1 130.395 6.47607  -1
  -4  -5   6 130.395 6.47607   2
   5   5   1 8.83673 7.93362  -1
  -5  -5   7 8.83673 7.93362   2
   6   5   1 153.164 17.8070  -1
  -6  -5   8 153.164 17.8070   2
   7   5   1 32.5638 13.4346  -1
  -7  -5   9 32.5638 13.4346   2
   7   5   1 9.97081 2.39197   2
   8   5   1 55.4084 23.2298  -1
  -8  -5  10 55.4084 23.2298   2
 -11   6   1 52.9339 17.3613  -1
 -11   6   7 52.9339 17.3613   2
 -10   6   1 17.6263 13.0305  -1
 -10   6   6 17.6263 13.0305   2
  -9   6   1 -7.0458 17.1817  -1
  -9   6   5 -7.0458 17.1817   2
  -8   6   1 189.046 24.5311  -1
  -8   6   4 189.046 24.5311   2
  -7   6   1 225.014 22.3731  -1
  -7   6   4 225.014 22.3731   2
  -6   6   1 263.918 15.4649  -1
  -6   6   3 263.918 15.4649   2
  -5   6   1 75.1051 7.02347  -1
  -5   6   2 75.1051 7.02347   2
  -4   6   1 284.708 9.30717  -1
  -4   6   1 284.708 9.30717   2
  -3   6   1 71.3883 4.48371  -1
  -3   6   0 71.3883 4.48371   2
  -2   6   1 351.286 11.3147  -1
   2  -6   1 351.286 11.3147   2
  -1   6   1 335.011 11.7164  -1
   1  -6   2 335.011 11.7164   2
   0   6   1 52.8322 7.63812  -1
   0  -6   3 52.8322 7.63812   2
   1   6   1 35.1565 14.4795  -1
  -1  -6   4 35.1565 14.4795   2
   2   6   1 29.7143 3.25745   2
   3   6   1 56.9011 10.4665  -1
  -3  -6   5 56.9011 10.4665   2
   3   6   1 48.2394 5.06809   2
   4   6   1 62.7154 9.36640  -1
  -4  -6   6 62.7154 9.36640   2
   5   6   1 27.1577 10.5044  -1
  -5  -6   7 27.1577 10.5044   2
   7   6   1 15.1102 8.19416  -1
  -7  -6   9 15.1102 8.19416   2
   8   6   1 -1.6151 18.3781  -1
  -8  -6  10 -1.6151 18.3781   2
 -11   7   1 3.30317 16.6948  -1
 -11   7   7 3.30317 16.6948   2
 -10   7   1 35.9467 8.43575  -1
 -10   7   6 35.9467 8.43575   2
  -9   7   1 7.28035 9.75823  -1
  -9   7   5 7.28035 9.75823   2
  -8   7   1 15.2200 8.30575  -1
  -8   7   4 15.2200 8.30575   2
  -7   7   1 279.464 13.4875  -1
  -7   7   3 279.464 13.4875   2
  -6   7   1 232.147 11.6215  -1
  -6   7   2 232.147 11.6215   2
  -5   7   1 -0.0469 3.02179   2
  -4   7   1 21.1125 11.8111  -1
  -4   7   1 21.1125 11.8111   2
  -3   7   1 66.8687 6.30288  -1
  -3   7   0 66.8687 6.30288   2
  -2   7   1 166.069 7.27764  -1
   2  -7   1 166.069 7.27764   2
  -1   7   1 58.0604 5.38257  -1
   1  -7   2 58.0604 5.38257   2
   0   7   1 55.7515 4.87720  -1
   0  -7   3 55.7515 4.87720   2
   1   7   1 252.701 12.4433  -1
  -1  -7   4 252.701 12.4433   2
   2   7   1 9.66381 7.71135  -1
  -2  -7   5 9.66381 7.71135   2
   3   7   1 172.782 11.9539  -1
  -3  -7   6 172.782 11.9539   2
   4   7   1 93.4389 13.3879  -1
  -4  -7   7 93.4389 13.3879   2
   5   7   1 13.5212 10.2438   2
   6   7   1 57.0733 14.2528  -1
  -6  -7   8 57.0733 14.2528   2
   7   7   1 45.0806 21.4252  -1
  -7  -7   9 45.0806 21.4252   2
   8   7   1 -9.2785 19.0492  -1
  -8  -7  10 -9.2785 19.0492   2
 -10   8   1 48.0837 13.8463  -1
 -10   8   6 48.0837 13.8463   2
  -9   8   1 59.3784 13.0165  -1
  -9   8   5 59.3784 13.0165   2
  -8   8   1 16.7779 8.48071  -1
  -8   8   4 16.7779 8.48071   2
  -7   8   1 231.521 10.6562  -1
  -7   8   3 231.521 10.6562   2
  -6   8   1 138.079 7.61916  -1
  -6   8   2 138.079 7.61916   2
  -5   8   1 99.0458 8.05504  -1
  -5   8   1 99.0458 8.05504   2
  -4   8   1 111.491 8.35386  -1
  -4   8   0 111.491 8.35386   2
  -3   8   1 -2.1129 11.1812  -1
   3  -8   1 -2.1129 11.1812   2
  -1   8   1 59.7411 10.2121  -1
   1  -8   2 59.7411 10.2121   2
   0   8   1 4.10161 6.67593  -1
   0  -8   3 4.10161 6.67593   2
   1   8   1 317.140 12.5637  -1
  -1  -8   4 317.140 12.5637   2
   2   8   1 56.4088 8.56640  -1
  -2  -8   5 56.4088 8.56640   2
   3   8   1 168.389 7.88975  -1
  -3  -8   6 168.389 7.88975   2
   4   8   1 69.2723 11.0061  -1
  -4  -8   7 69.2723 11.0061   2
   5   8   1 49.7812 10.0183  -1
  -5  -8   8 49.7812 10.0183   2
   6   8   1 -0.9940 13.4336  -1
  -6  -8   9 -0.9940 13.4336   2
 -10   9   1 25.2501 14.2448  -1
 -10   9   5 25.2501 14.2448   2
 -10   9   1 28.8594 10.9594   2
  -9   9   1 142.105 17.6215   2
  -8   9   1 5.88096 10.4652  -1
  -8   9   4 5.88096 10.4652   2
  -7   9   1 32.2056 9.69802  -1
  -7   9   3 32.2056 9.69802   2
  -6   9   1 67.1587 8.66112  -1
  -6   9   2 67.1587 8.66112   2
  -5   9   1 98.5061 10.2388  -1
  -5   9   1 98.5061 10.2388   2
  -4   9   1 138.356 7.78211  -1
  -4   9   0 138.356 7.78211   2
  -3   9   1 34.9111 6.21113  -1
   3  -9   1 34.9111 6.21113   2
  -2   9   1 90.7315 9.87776  -1
   2  -9   2 90.7315 9.87776   2
  -1   9   1 5.61617 7.27991  -1
   1  -9   3 5.61617 7.27991   2
   0   9   1 264.022 16.1290  -1
   0  -9   4 264.022 16.1290   2
   2   9   1 6.27639 10.9417  -1
  -2  -9   5 6.27639 10.9417   2
   3   9   1 114.341 19.0161  -1
  -3  -9   6 114.341 19.0161   2
   4   9   1 153.558 13.2440  -1
  -4  -9   7 153.558 13.2440   2
   5   9   1 6.93301 9.40415  -1
  -5  -9   8 6.93301 9.40415   2
   6   9   1 5.60993 9.59975  -1
  -6  -9   9 5.60993 9.59975   2
   7   9   1 42.7032 16.0071  -1
  -7  -9  10 42.7032 16.0071   2
 -10  10   1 50.1015 14.5642  -1
 -10  10   5 50.1015 14.5642   2
  -9  10   1 51.5362 12.9301  -1
  -9  10   4 51.5362 12.9301   2
  -8  10   1 19.7231 10.6210  -1
  -8  10   3 19.7231 10.6210   2
  -7  10   1 -5.1556 10.3337  -1
  -7  10   2 -5.1556 10.3337   2
  -6  10   1 19.3604 6.40135   2
  -5  10   1 33.6725 10.6928  -1
  -5  10   1 33.6725 10.6928   2
  -4  10   1 86.6663 11.2775  -1
  -4  10   0 86.6663 11.2775   2
  -3  10   1 71.2327 10.1889  -1
   3 -10   1 71.2327 10.1889   2
  -2  10   1 204.155 12.0666  -1
   2 -10   2 204.155 12.0666   2
  -1  10   1 102.635 7.88560  -1
   1 -10   3 102.635 7.88560   2
   0  10   1 192.673 10.8740  -1
   0 -10   4 192.673 10.8740   2
   1  10   1 119.374 13.2674  -1
  -1 -10   5 119.374 13.2674   2
   2  10   1 442.196 31.2166  -1
  -2 -10   6 442.196 31.2166   2
   3  10   1 71.4632 21.4291  -1
  -3 -10   7 71.4632 21.4291   2
   4  10   1 63.5812 20.6018  -1
  -4 -10   7 63.5812 20.6018   2
   5  10   1 -10.534 17.2234  -1
  -5 -10   8 -10.534 17.2234   2
   6  10   1 4.43906 12.6840  -1
  -6 -10   9 4.43906 12.6840   2
  -9  11   1 -1.3456 10.1301  -1
  -9  11   4 -1.3456 10.1301   2
  -8  11   1 70.3478 8.59367  -1
  -8  11   3 70.3478 8.59367   2
  -7  11   1 41.1293 8.98870  -1
  -7  11   2 41.1293 8.98870   2
  -6  11   1 48.0305 9.19491  -1
  -6  11   1 48.0305 9.19491   2
  -5  11   1 20.2912 9.40583  -1
  -5  11   0 20.2912 9.40583   2
  -2  11   1 129.163 13.3307  -1
   2 -11   2 129.163 13.3307   2
  -1  11   1 24.8477 7.80243  -1
   1 -11   3 24.8477 7.80243   2
   0  11   1 21.3694 8.96528  -1
   0 -11   4 21.3694 8.96528   2
   1  11   1 12.4969 7.17874  -1
  -1 -11   5 12.4969 7.17874   2
   2  11   1 69.0967 10.1558  -1
  -2 -11   6 69.0967 10.1558   2
   3  11   1 36.0682 11.4598  -1
  -3 -11   7 36.0682 11.4598   2
   4  11   1 33.0024 13.2161  -1
  -4 -11   8 33.0024 13.2161   2
   5  11   1 48.6157 20.4883  -1
  -5 -11   9 48.6157 20.4883   2
  -9  12   1 -25.318 21.0648  -1
  -9  12   4 -25.318 21.0648   2
  -8  12   1 157.618 14.0800  -1
  -8  12   3 157.618 14.0800   2
  -7  12   1 -0.9226 8.63260  -1
  -7  12   2 -0.9226 8.63260   2
  -6  12   1 83.3800 8.21786  -1
  -6  12   1 83.3800 8.21786   2
  -5  12   1 59.5257 8.03582  -1
  -5  12   0 59.5257 8.03582   2
  -4  12   1 47.3286 8.97284  -1
   4 -12   1 47.3286 8.97284   2
  -3  12   1 25.9596 9.42847  -1
   3 -12   2 25.9596 9.42847   2
  -2  12   1 211.421 15.7802  -1
   2 -12   3 211.421 15.7802   2
  -1  12   1 100.662 22.4501  -1
   1 -12   4 100.662 22.4501   2
   0  12   1 17.5713 12.9140  -1
   0 -12   4 17.5713 12.9140   2
   1  12   1 47.6035 13.0564  -1
  -1 -12   5 47.6035 13.0564   2
   2  12   1 -18.535 15.8720  -1
  -2 -12   6 -18.535 15.8720   2
   3  12   1 24.1300 11.1123  -1
  -3 -12   7 24.1300 11.1123   2
   4  12   1 15.5003 8.74593  -1
  -4 -12   8 15.5003 8.74593   2
  -6  13   1 11.7575 12.3365  -1
  -6  13   1 11.7575 12.3365   2
  -5  13   1 104.162 13.1292  -1
  -5  13   0 104.162 13.1292   2
  -4  13   1 68.9854 9.53715  -1
   4 -13   1 68.9854 9.53715   2
  -3  13   1 124.529 9.10308  -1
   3 -13   2 124.529 9.10308   2
  -2  13   1 36.6873 7.75102  -1
   2 -13   3 36.6873 7.75102   2
  -1  13   1 91.9259 12.4949  -1
   1 -13   4 91.9259 12.4949   2
   0  13   1 22.8263 12.9845  -1
   0 -13   5 22.8263 12.9845   2
   1  13   1 8.78185 19.0450  -1
  -1 -13   6 8.78185 19.0450   2
  -6  14   1 20.4991 21.3640  -1
  -6  14   0 20.4991 21.3640   2
  -3  14   1 44.9587 12.7642  -1
   3 -14   2 44.9587 12.7642   2
  -2  14   1 66.3061 12.2501  -1
   2 -14   3 66.3061 12.2501   2
  -1  14   1 102.791 12.4571  -1
   1 -14   4 102.791 12.4571   2
   0  14   1 38.4749 12.9485  -1
   0 -14   5 38.4749 12.9485   2
   1  14   1 13.4412 15.1765  -1
  -1 -14   6 13.4412 15.1765   2
  -3  15   1 4.33471 10.9859   2
   2 -15   2 16.6513 10.6951   2
  -2 -14   2 38.0192 17.1993  -1
  -2 -14   4 38.0192 17.1993   2
  -1 -14   2 38.6191 15.8195  -1
  -1 -14   3 38.6191 15.8195   2
   0 -14   2 38.5145 6.45712  -1
   0 -14   2 38.5145 6.45712   2
   1 -14   2 -2.4972 14.6406  -1
   1 -14   1 -2.4972 14.6406   2
   2 -14   2 66.4477 9.47788  -1
  -2  14   0 66.4477 9.47788   2
   3 -14   2 16.1153 19.2873  -1
  -3  14   1 16.1153 19.2873   2
   4 -14   2 75.3266 21.8329  -1
  -4  14   2 75.3266 21.8329   2
   6 -14   2 -27.914 20.3964  -1
  -6  14   3 -27.914 20.3964   2
  -4 -13   2 60.4446 12.1888  -1
  -4 -13   5 60.4446 12.1888   2
  -2 -13   2 -13.499 18.4641  -1
  -2 -13   4 -13.499 18.4641   2
  -1 -13   2 44.7093 12.7535  -1
  -1 -13   3 44.7093 12.7535   2
   0 -13   2 3.31348 16.9021  -1
   0 -13   2 3.31348 16.9021   2
   1 -13   2 92.6155 17.7596  -1
   1 -13   1 92.6155 17.7596   2
   2 -13   2 110.942 9.49260  -1
  -2  13   0 110.942 9.49260   2
   3 -13   2 130.980 9.32536  -1
  -3  13   1 130.980 9.32536   2
   4 -13   2 29.9488 5.78992  -1
  -4  13   2 29.9488 5.78992   2
   5 -13   2 59.4753 19.6366  -1
  -5  13   3 59.4753 19.6366   2
   7 -13   2 -1.7098 9.79973   2
  -5 -12   2 19.7994 9.84113  -1
  -5 -12   6 19.7994 9.84113   2
  -4 -12   2 32.9755 6.86168  -1
  -4 -12   5 32.9755 6.86168   2
  -3 -12   2 3.68924 13.1104  -1
  -3 -12   4 3.68924 13.1104   2
  -2 -12   2 52.2343 11.5963  -1
  -2 -12   3 52.2343 11.5963   2
  -1 -12   2 175.797 13.9406  -1
  -1 -12   2 175.797 13.9406   2
   0 -12   2 119.826 13.8993  -1
   0 -12   1 119.826 13.8993   2
   2 -12   2 119.069 11.0951  -1
  -2  12   0 119.069 11.0951   2
   3 -12   2 32.4359 8.58007  -1
  -3  12   1 32.4359 8.58007   2
   4 -12   2 54.6885 6.14366  -1
  -4  12   2 54.6885 6.14366   2
   5 -12   2 28.9717 7.51216  -1
  -5  12   3 28.9717 7.51216   2
   6 -12   2 39.2135 8.31623  -1
  -6  12   4 39.2135 8.31623   2
   7 -12   2 22.4931 8.52611  -1
  -7  12   5 22.4931 8.52611   2
   8 -12   2 1.83566 19.6440  -1
  -8  12   6 1.83566 19.6440   2
  -5 -11   2 26.3033 12.2063  -1
  -5 -11   6 26.3033 12.2063   2
  -4 -11   2 33.8476 15.5976  -1
  -4 -11   5 33.8476 15.5976   2
  -3 -11   2 14.2434 10.2161  -1
  -3 -11   4 14.2434 10.2161   2
  -2 -11   2 61.0083 8.54412  -1
  -2 -11   3 61.0083 8.54412   2
  -1 -11   2 8.77323 10.4665  -1
  -1 -11   2 8.77323 10.4665   2
   0 -11   2 94.3505 15.3347  -1
   0 -11   1 94.3505 15.3347   2
   1 -11   2 16.1376 10.6358  -1
  -1  11   0 16.1376 10.6358   2
   2 -11   2 120.916 9.89252  -1
  -2  11   1 120.916 9.89252   2
   3 -11   2 46.0921 7.61147   2
   3 -11   2 58.2549 18.0236  -1
  -3  11   2 58.2549 18.0236   2
   4 -11   2 35.2755 19.2984  -1
  -4  11   2 35.2755 19.2984   2
   5 -11   2 37.6802 9.01139  -1
  -5  11   3 37.6802 9.01139   2
   6 -11   2 68.4238 9.56562  -1
  -6  11   4 68.4238 9.56562   2
   7 -11   2 101.743 17.6967  -1
  -7  11   5 101.743 17.6967   2
   8 -11   2 23.2035 6.27781  -1
  -8  11   6 23.2035 6.27781   2
   9 -11   2 18.3475 9.19651  -1
  -9  11   7 18.3475 9.19651   2
  -7 -10   2 19.3348 10.0713  -1
  -7 -10   7 19.3348 10.0713   2
  -6 -10   2 0.01947 10.8337  -1
  -6 -10   6 0.01947 10.8337   2
  -5 -10   2 57.7550 10.0797  -1
  -5 -10   5 57.7550 10.0797   2
  -2 -10   2 177.784 13.6027  -1
  -2 -10   3 177.784 13.6027   2
  -1 -10   2 93.8647 10.7051  -1
  -1 -10   2 93.8647 10.7051   2
   0 -10   2 219.272 10.1807  -1
   0 -10   1 219.272 10.1807   2
   1 -10   2 67.0585 5.01486  -1
  -1  10   0 67.0585 5.01486   2
   2 -10   2 208.125 9.11242  -1
  -2  10   1 208.125 9.11242   2
   3 -10   2 64.3635 5.81581  -1
  -3  10   2 64.3635 5.81581   2
   4 -10   2 99.4501 7.06817  -1
  -4  10   3 99.4501 7.06817   2
   5 -10   2 21.9647 7.78483  -1
  -5  10   4 21.9647 7.78483   2
   6 -10   2 7.88134 7.71644   2
   7 -10   2 45.8364 19.9246  -1
  -7  10   5 45.8364 19.9246   2
   8 -10   2 47.8517 11.6665  -1
  -8  10   6 47.8517 11.6665   2
   9 -10   2 112.660 15.9687  -1
  -9  10   7 112.660 15.9687   2
  -8  -9   2 9.44290 14.3569  -1
  -8  -9   8 9.44290 14.3569   2
  -7  -9   2 -17.577 9.91028  -1
  -7  -9   7 -17.577 9.91028   2
  -6  -9   2 2.71474 6.39650  -1
  -6  -9   6 2.71474 6.39650   2
  -5  -9   2 19.5537 10.5279  -1
  -5  -9   5 19.5537 10.5279   2
  -4  -9   2 -14.878 8.79423  -1
  -4  -9   4 -14.878 8.79423   2
  -3  -9   2 48.7166 10.4115  -1
  -3  -9   3 48.7166 10.4115   2
  -2  -9   2 131.433 11.4760  -1
  -2  -9   2 131.433 11.4760   2
  -1  -9   2 40.3118 10.4823  -1
  -1  -9   1 40.3118 10.4823   2
   0  -9   2 103.217 8.54160  -1
   0  -9   1 103.217 8.54160   2
   1  -9   2 8.71107 8.81331  -1
  -1   9   0 8.71107 8.81331   2
   2  -9   2 83.6985 5.94226  -1
  -2   9   1 83.6985 5.94226   2
   3  -9   2 236.122 7.78217  -1
  -3   9   2 236.122 7.78217   2
   4  -9   2 73.6766 4.66183  -1
  -4   9   3 73.6766 4.66183   2
   5  -9   2 365.848 15.5493  -1
  -5   9   4 365.848 15.5493   2
   6  -9   2 12.5029 7.19404  -1
  -6   9   5 12.5029 7.19404   2
   7  -9   2 56.6364 17.7819  -1
  -7   9   6 56.6364 17.7819   2
   8  -9   2 54.4421 13.0621  -1
  -8   9   7 54.4421 13.0621   2
   9  -9   2 75.3162 14.1273   2
  10  -9   2 14.1542 20.4488  -1
 -10   9   8 14.1542 20.4488   2
  -8  -8   2 99.7331 18.3025  -1
  -8  -8   7 99.7331 18.3025   2
  -7  -8   2 33.8402 17.1147  -1
  -7  -8   7 33.8402 17.1147   2
  -7  -8   2 28.8863 17.9458  -1
  -7  -8   6 28.8863 17.9458   2
  -6  -8   2 114.974 13.8679  -1
  -6  -8   6 114.974 13.8679   2
  -5  -8   2 68.8367 8.00262  -1
  -5  -8   5 68.8367 8.00262   2
  -4  -8   2 26.2011 8.64162  -1
  -4  -8   4 26.2011 8.64162   2
  -3  -8   2 8.77135 4.38995  -1
  -3  -8   3 8.77135 4.38995   2
  -2  -8   2 63.2793 7.56759  -1
  -2  -8   2 63.2793 7.56759   2
  -1  -8   2 42.7939 6.02139  -1
  -1  -8   1 42.7939 6.02139   2
   0  -8   2 333.762 11.7662  -1
   0   8   0 333.762 11.7662   2
   1  -8   2 50.1414 12.0840  -1
  -1   8   1 50.1414 12.0840   2
   2  -8   2 16.9663 4.54151   2
   2  -8   2 71.9296 8.54672  -1
  -2   8   2 71.9296 8.54672   2
   3  -8   2 99.2364 7.38058  -1
  -3   8   2 99.2364 7.38058   2
   4  -8   2 84.0797 5.40110  -1
  -4   8   3 84.0797 5.40110   2
   5  -8   2 288.316 11.4356  -1
  -5   8   4 288.316 11.4356   2
   6  -8   2 136.989 9.80215  -1
  -6   8   5 136.989 9.80215   2
   7  -8   2 144.530 8.86602  -1
  -7   8   6 144.530 8.86602   2
   8  -8   2 47.4657 10.1477  -1
  -8   8   7 47.4657 10.1477   2
   9  -8   2 187.898 15.6293  -1
  -9   8   8 187.898 15.6293   2
  10  -8   2 98.8666 20.5338  -1
 -10   8   9 98.8666 20.5338   2
  -9  -7   2 33.4582 15.9242  -1
  -9  -7   8 33.4582 15.9242   2
  -8  -7   2 82.6898 12.5204  -1
  -8  -7   7 82.6898 12.5204   2
  -7  -7   2 8.01119 20.0279  -1
  -7  -7   6 8.01119 20.0279   2
  -6  -7   2 68.7154 14.8141  -1
  -6  -7   5 68.7154 14.8141   2
  -5  -7   2 141.873 14.0518  -1
  -5  -7   4 141.873 14.0518   2
  -4  -7   2 77.6723 10.7391  -1
  -4  -7   4 77.6723 10.7391   2
  -3  -7   2 201.270 12.0883  -1
  -3  -7   3 201.270 12.0883   2
  -2  -7   2 -15.606 9.42966  -1
  -2  -7   2 -15.606 9.42966   2
  -1  -7   2 56.8439 5.27602  -1
  -1  -7   1 56.8439 5.27602   2
   0  -7   2 15.7916 2.83898  -1
   0   7   0 15.7916 2.83898   2
   1  -7   2 52.1848 5.22013  -1
  -1   7   1 52.1848 5.22013   2
   2  -7   2 67.9403 4.24382  -1
  -2   7   2 67.9403 4.24382   2
   3  -7   2 202.923 8.28918  -1
  -3   7   3 202.923 8.28918   2
   4  -7   2 30.2192 8.75211  -1
  -4   7   4 30.2192 8.75211   2
   6  -7   2 181.070 17.3793  -1
  -6   7   5 181.070 17.3793   2
   7  -7   2 427.007 19.7946  -1
  -7   7   6 427.007 19.7946   2
   8  -7   2 13.7740 10.3752  -1
  -8   7   7 13.7740 10.3752   2
   9  -7   2 159.373 12.7522  -1
  -9   7   8 159.373 12.7522   2
  10  -7   2 95.1179 9.90160  -1
 -10   7   9 95.1179 9.90160   2
 -10  -6   2 -3.7076 23.6903  -1
 -10  -6   9 -3.7076 23.6903   2
  -9  -6   2 5.73190 20.0423  -1
  -9  -6   8 5.73190 20.0423   2
  -8  -6   2 44.5011 10.8322  -1
  -8  -6   7 44.5011 10.8322   2
  -7  -6   2 46.7462 6.20092  -1
  -7  -6   6 46.7462 6.20092   2
  -6  -6   2 105.400 10.1128  -1
  -6  -6   5 105.400 10.1128   2
  -5  -6   2 -3.0393 5.76951  -1
  -5  -6   4 -3.0393 5.76951   2
  -4  -6   2 22.7093 6.04431  -1
  -4  -6   3 22.7093 6.04431   2
  -3  -6   2 163.009 11.0294  -1
  -3  -6   2 163.009 11.0294   2
  -2  -6   2 20.0691 3.14774   2
  -1  -6   2 516.224 28.6338  -1
  -1  -6   1 516.224 28.6338   2
   0  -6   2 348.087 14.3006  -1
   0   6   0 348.087 14.3006   2
   1  -6   2 276.685 8.02018  -1
  -1   6   1 276.685 8.02018   2
   2  -6   2 500.907 14.4991  -1
  -2   6   2 500.907 14.4991   2
   3  -6   2 501.568 12.5024  -1
  -3   6   3 501.568 12.5024   2
   4  -6   2 321.025 11.8508  -1
  -4   6   4 321.025 11.8508   2
   5  -6   2 158.643 8.65411  -1
  -5   6   5 158.643 8.65411   2
   6  -6   2 108.174 11.1670  -1
  -6   6   6 108.174 11.1670   2
   9  -6   2 90.1284 19.2550  -1
  -9   6   8 90.1284 19.2550   2
  10  -6   2 9.93942 16.9885  -1
 -10   6   9 9.93942 16.9885   2
  11  -6   2 12.9727 17.9741  -1
 -11   6  10 12.9727 17.9741   2
  -8  -5   2 9.83286 21.6986  -1
  -8  -5   7 9.83286 21.6986   2
  -7  -5   2 -8.9216 11.5010  -1
  -7  -5   6 -8.9216 11.5010   2
  -6  -5   2 842.376 31.9322  -1
  -6  -5   5 842.376 31.9322   2
  -5  -5   2 24.1843 6.23746  -1
  -5  -5   4 24.1843 6.23746   2
  -4  -5   2 919.036 23.1497  -1
  -4  -5   3 919.036 23.1497   2
  -3  -5   2 59.6215 9.12061  -1
  -3  -5   2 59.6215 9.12061   2
  -2  -5   2 322.850 13.9268  -1
  -2  -5   1 322.850 13.9268   2
  -1  -5   2 45.9983 7.42199  -1
   1   5   0 45.9983 7.42199   2
   0  -5   2 41.8196 7.77197  -1
   0   5   1 41.8196 7.77197   2
   2  -5   2 27.6392 6.74078  -1
  -2   5   2 27.6392 6.74078   2
   3  -5   2 727.043 21.1974  -1
  -3   5   3 727.043 21.1974   2
   4  -5   2 553.528 17.0188  -1
  -4   5   4 553.528 17.0188   2
   5  -5   2 54.1055 5.92569  -1
  -5   5   5 54.1055 5.92569   2
   6  -5   2 37.3859 6.94182  -1
  -6   5   6 37.3859 6.94182   2
   7  -5   2 216.402 13.7432  -1
  -7   5   7 216.402 13.7432   2
   8  -5   2 71.0203 10.3979  -1
  -8   5   8 71.0203 10.3979   2
   9  -5   2 1.44867 18.5403  -1
  -9   5   9 1.44867 18.5403   2
 -10  -4   2 89.6005 21.7622  -1
 -10  -4   8 89.6005 21.7622   2
  -9  -4   2 21.4435 13.8487  -1
  -9  -4   7 21.4435 13.8487   2
  -8  -4   2 30.8417 14.7463  -1
  -8  -4   6 30.8417 14.7463   2
  -7  -4   2 33.2166 13.6542  -1
  -7  -4   5 33.2166 13.6542   2
  -6  -4   2 50.6725 5.99657   2
  -5  -4   2 105.622 17.0600  -1
  -5  -4   4 105.622 17.0600   2
  -4  -4   2 1266.74 36.5193  -1
  -4  -4   3 1266.74 36.5193   2
  -3  -4   2 161.522 15.5269  -1
  -3  -4   2 161.522 15.5269   2
  -2  -4   2 511.266 19.3475  -1
  -2  -4   1 511.266 19.3475   2
  -1  -4   2 221.073 6.98918  -1
   1   4   0 221.073 6.98918   2
   0  -4   2 355.044 8.85107  -1
   0   4   1 355.044 8.85107   2
   1  -4   2 474.952 24.0815  -1
  -1   4   2 474.952 24.0815   2
   3  -4   2 177.642 6.54093   2
   4  -4   2 123.853 5.89781   2
   5  -4   2 186.157 9.53001  -1
  -5   4   5 186.157 9.53001   2
   6  -4   2 150.721 9.50058  -1
  -6   4   6 150.721 9.50058   2
   7  -4   2 101.511 8.47277  -1
  -7   4   7 101.511 8.47277   2
   8  -4   2 40.3647 6.31898  -1
  -8   4   8 40.3647 6.31898   2
   9  -4   2 14.0354 10.3804  -1
  -9   4   9 14.0354 10.3804   2
  10  -4   2 -14.828 17.6953  -1
 -10   4  10 -14.828 17.6953   2
  11  -4   2 50.3075 21.5918  -1
 -11   4  11 50.3075 21.5918   2
  -8  -3   2 10.5395 6.04923  -1
  -8  -3   6 10.5395 6.04923   2
  -7  -3   2 36.3662 8.74458  -1
  -7  -3   5 36.3662 8.74458   2
  -6  -3   2 187.481 11.4837  -1
  -6  -3   4 187.481 11.4837   2
  -5  -3   2 433.354 23.7404  -1
  -5  -3   3 433.354 23.7404   2
  -4  -3   2 297.990 8.55814   2
  -3  -3   2 8.88743 2.63322   2
  -2  -3   2 9.35318 2.95593   2
  -1  -3   2 1122.55 50.8154  -1
   1   3   0 1122.55 50.8154   2
   0  -3   2 695.655 19.2475  -1
   0   3   1 695.655 19.2475   2
   1  -3   2 3222.27 92.4252  -1
  -1   3   2 3222.27 92.4252   2
   2  -3   2 1617.51 39.8368  -1
  -2   3   3 1617.51 39.8368   2
   3  -3   2 395.990 12.3623  -1
  -3   3   4 395.990 12.3623   2
   4  -3   2 378.728 16.7691  -1
  -4   3   5 378.728 16.7691   2
   5  -3   2 157.268 74.0792  -1
  -5   3   6 157.268 74.0792   2
   6  -3   2 117.097 6.67568   2
   7  -3   2 25.3599 11.3212  -1
  -7   3   7 25.3599 11.3212   2
   8  -3   2 36.3981 12.7852  -1
  -8   3   8 36.3981 12.7852   2
   9  -3   2 39.7927 13.4962  -1
  -9   3   9 39.7927 13.4962   2
  10  -3   2 38.1660 13.0074  -1
 -10   3  10 38.1660 13.0074   2
  11  -3   2 44.1945 16.7569  -1
 -11   3  11 44.1945 16.7569   2
 -11  -2   2 145.536 23.1809  -1
 -11  -2   8 145.536 23.1809   2
  -9  -2   2 60.9093 19.1055  -1
  -9  -2   7 60.9093 19.1055   2
  -8  -2   2 14.8903 8.99366  -1
  -8  -2   6 14.8903 8.99366   2
  -7  -2   2 262.172 10.6866  -1
  -7  -2   5 262.172 10.6866   2
  -6  -2   2 7.78822 4.55251  -1
  -6  -2   4 7.78822 4.55251   2
  -5  -2   2 1929.63 49.1798  -1
  -5  -2   3 1929.63 49.1798   2
  -4  -2   2 7.17709 7.37113  -1
  -4  -2   2 7.17709 7.37113   2
  -3  -2   2 499.600 24.3073  -1
  -3  -2   1 499.600 24.3073   2
  -2  -2   2 2675.91 118.997  -1
   2   2   0 2675.91 118.997   2
  -1  -2   2 1282.22 28.1861   2
   0  -2   2 143.170 4.34394   2
   2  -2   2 808.174 26.9700  -1
  -2   2   3 808.174 26.9700   2
   3  -2   2 50.9944 6.11197  -1
  -3   2   4 50.9944 6.11197   2
   4  -2   2 8.09574 4.78288  -1
  -4   2   5 8.09574 4.78288   2
   5  -2   2 207.550 10.5643  -1
  -5   2   6 207.550 10.5643   2
   6  -2   2 291.528 11.6383  -1
  -6   2   7 291.528 11.6383   2
   7  -2   2 53.5992 9.40534  -1
  -7   2   8 53.5992 9.40534   2
   8  -2   2 107.147 19.1530  -1
  -8   2   9 107.147 19.1530   2
   9  -2   2 12.6013 11.1228   2
   9  -2   2 21.9317 22.7735  -1
  -9   2  10 21.9317 22.7735   2
  10  -2   2 -7.2892 15.6716  -1
 -10   2  10 -7.2892 15.6716   2
  11  -2   2 59.2129 23.4350  -1
 -11   2  11 59.2129 23.4350   2
 -11  -1   2 19.7308 16.5285  -1
 -11  -1   8 19.7308 16.5285   2
 -10  -1   2 73.2534 12.1355  -1
 -10  -1   7 73.2534 12.1355   2
  -9  -1   2 220.984 15.3973  -1
  -9  -1   6 220.984 15.3973   2
  -8  -1   2 60.4707 11.6309  -1
  -8  -1   5 60.4707 11.6309   2
  -7  -1   2 71.4014 10.4019  -1
  -7  -1   5 71.4014 10.4019   2
  -6  -1   2 98.3511 10.1381  -1
  -6  -1   4 98.3511 10.1381   2
  -5  -1   2 788.716 21.3764  -1
  -5  -1   3 788.716 21.3764   2
  -4  -1   2 5.82971 6.52319  -1
  -4  -1   2 5.82971 6.52319   2
  -3  -1   2 3915.88 80.7712  -1
  -3  -1   1 3915.88 80.7712   2
  -2  -1   2 9630.80 256.788  -1
   2   1   0 9630.80 256.788   2
   0  -1   2 1111.28 36.1669  -1
   0   1   2 1111.28 36.1669   2
   1  -1   2 80.9283 2.96626   2
   2  -1   2 0.46711 1.73133   2
   3  -1   2 6.02655 1.87646   2
   4  -1   2 365.003 22.9756  -1
  -4   1   5 365.003 22.9756   2
   5  -1   2 27.4752 6.77087  -1
  -5   1   6 27.4752 6.77087   2
   6  -1   2 119.792 7.58252  -1
  -6   1   7 119.792 7.58252   2
   7  -1   2 11.9095 5.53372  -1
  -7   1   8 11.9095 5.53372   2
   8  -1   2 14.4661 13.3772  -1
  -8   1   9 14.4661 13.3772   2
   9  -1   2 28.0872 12.6587  -1
  -9   1  10 28.0872 12.6587   2
  10  -1   2 141.522 17.6572  -1
 -10   1  11 141.522 17.6572   2
 -11   0   2 2.17857 17.8875  -1
 -11   0   8 2.17857 17.8875   2
 -10   0   2 46.7991 8.17640  -1
 -10   0   7 46.7991 8.17640   2
  -9   0   2 34.4267 7.34157  -1
  -9   0   6 34.4267 7.34157   2
  -8   0   2 94.1102 8.56529  -1
  -8   0   5 94.1102 8.56529   2
  -7   0   2 96.0053 8.10900  -1
  -7   0   4 96.0053 8.10900   2
  -6   0   2 254.543 18.5080  -1
  -6   0   3 254.543 18.5080   2
  -5   0   2 72.4975 4.51516   2
  -4   0   2 89.5850 4.38478   2
  -3   0   2 516.479 25.2132  -1
  -3   0   1 516.479 25.2132   2
  -2   0   2 3678.13 165.429  -1
   2   0   0 3678.13 165.429   2
  -1   0   2 447.289 14.8497  -1
   1   0   1 447.289 14.8497   2
   0   0   2 13.3641 1.73215  -1
   0   0   2 13.3641 1.73215   2
   1   0   2 489.167 11.8630  -1
  -1   0   3 489.167 11.8630   2
   2   0   2 439.136 13.4188  -1
  -2   0   4 439.136 13.4188   2
   3   0   2 686.551 24.2434  -1
  -3   0   5 686.551 24.2434   2
   5   0   2 50.9900 3.37403   2
   6   0   2 93.9652 9.11296  -1
  -6   0   7 93.9652 9.11296   2
   7   0   2 33.4723 8.25951  -1
  -7   0   8 33.4723 8.25951   2
   8   0   2 59.4822 12.1581  -1
  -8   0   9 59.4822 12.1581   2
   9   0   2 73.6492 12.0119  -1
  -9   0  10 73.6492 12.0119   2
  10   0   2 2.61081 10.6343  -1
 -10   0  11 2.61081 10.6343   2
 -11   1   2 22.7171 20.5818  -1
 -11   1   8 22.7171 20.5818   2
 -10   1   2 95.2505 13.7116  -1
 -10   1   7 95.2505 13.7116   2
  -9   1   2 106.902 10.1840  -1
  -9   1   6 106.902 10.1840   2
  -8   1   2 131.357 9.02709  -1
  -8   1   5 131.357 9.02709   2
  -7   1   2 19.4561 4.19190  -1
  -7   1   4 19.4561 4.19190   2
  -6   1   2 59.3610 6.72513  -1
  -6   1   3 59.3610 6.72513   2
  -5   1   2 379.441 12.7442  -1
  -5   1   2 379.441 12.7442   2
  -4   1   2 610.680 30.2297  -1
  -4   1   1 610.680 30.2297   2
  -3   1   2 44.2060 3.03756   2
  -2   1   2 136.831 4.33691   2
  -1   1   2 167.802 4.53117   2
   0   1   2 1046.47 36.1521  -1
   0  -1   2 1046.47 36.1521   2
   1   1   2 410.918 10.8737  -1
  -1  -1   3 410.918 10.8737   2
   2   1   2 798.039 18.9022  -1
  -2  -1   4 798.039 18.9022   2
   3   1   2 139.305 5.80883  -1
  -3  -1   5 139.305 5.80883   2
   4   1   2 200.995 11.4414  -1
  -4  -1   6 200.995 11.4414   2
   5   1   2 270.819 11.4435  -1
  -5  -1   7 270.819 11.4435   2
   6   1   2 -9.8265 7.90339  -1
  -6  -1   8 -9.8265 7.90339   2
   7   1   2 2.08583 14.1990  -1
  -7  -1   9 2.08583 14.1990   2
   8   1   2 161.968 16.1936  -1
  -8  -1   9 161.968 16.1936   2
   8   1   2 19.5678 3.76098   2
   9   1   2 74.2758 16.0086  -1
  -9  -1  10 74.2758 16.0086   2
  10   1   2 9.34158 14.6913  -1
 -10  -1  11 9.34158 14.6913   2
 -12   2   2 75.4630 19.9146  -1
 -12   2   8 75.4630 19.9146   2
 -11   2   2 43.4507 19.2021  -1
 -11   2   7 43.4507 19.2021   2
 -10   2   2 111.350 19.3902  -1
 -10   2   6 111.350 19.3902   2
  -9   2   2 70.8673 20.0211  -1
  -9   2   5 70.8673 20.0211   2
  -8   2   2 8.21390 8.96186  -1
  -8   2   5 8.21390 8.96186   2
  -7   2   2 56.5548 7.38223  -1
  -7   2   4 56.5548 7.38223   2
  -6   2   2 275.579 10.0500  -1
  -6   2   3 275.579 10.0500   2
  -5   2   2 83.9142 5.61181  -1
  -5   2   2 83.9142 5.61181   2
  -4   2   2 601.441 14.8743  -1
  -4   2   1 601.441 14.8743   2
  -3   2   2 697.907 16.6491  -1
  -3   2   0 697.907 16.6491   2
  -2   2   2 5420.99 181.669  -1
   2  -2   1 5420.99 181.669   2
  -1   2   2 270.988 6.50332   2
  -1   2   2 1047.85 52.1173  -1
   1  -2   2 1047.85 52.1173   2
   0   2   2 10.4001 1.46251   2
   1   2   2 47.8691 2.22147   2
   2   2   2 228.826 7.02340   2
   2   2   2 236.992 15.9885  -1
  -2  -2   4 236.992 15.9885   2
   3   2   2 60.6842 11.7008  -1
  -3  -2   5 60.6842 11.7008   2
   4   2   2 75.7009 7.30799  -1
  -4  -2   6 75.7009 7.30799   2
   5   2   2 66.9502 5.90679  -1
  -5  -2   7 66.9502 5.90679   2
   6   2   2 43.9551 6.00797  -1
  -6  -2   8 43.9551 6.00797   2
   7   2   2 -2.6952 15.8287  -1
  -7  -2   9 -2.6952 15.8287   2
   8   2   2 5.30157 13.8559  -1
  -8  -2  10 5.30157 13.8559   2
   9   2   2 -12.512 21.2156  -1
  -9  -2  11 -12.512 21.2156   2
 -12   3   2 59.6199 18.1698  -1
 -12   3   8 59.6199 18.1698   2
 -11   3   2 3.19233 8.39523  -1
 -11   3   7 3.19233 8.39523   2
 -10   3   2 19.8836 9.42286  -1
 -10   3   6 19.8836 9.42286   2
  -9   3   2 26.6243 15.4888  -1
  -9   3   5 26.6243 15.4888   2
  -8   3   2 60.0223 8.20348  -1
  -8   3   4 60.0223 8.20348   2
  -7   3   2 254.653 19.9720  -1
  -7   3   3 254.653 19.9720   2
  -6   3   2 -1.3974 2.74623   2
  -5   3   2 102.275 5.22806   2
  -4   3   2 594.369 18.4342  -1
  -4   3   1 594.369 18.4342   2
  -3   3   2 189.188 6.36626  -1
  -3   3   0 189.188 6.36626   2
  -2   3   2 2277.32 48.4650  -1
   2  -3   1 2277.32 48.4650   2
  -1   3   2 3335.31 72.8091  -1
   1  -3   2 3335.31 72.8091   2
   0   3   2 29.3624 4.81809  -1
   0  -3   3 29.3624 4.81809   2
   1   3   2 228.668 11.8495  -1
  -1  -3   4 228.668 11.8495   2
   2   3   2 170.492 4.80875   2
   2   3   2 240.365 12.9787  -1
  -2  -3   5 240.365 12.9787   2
   3   3   2 31.6871 1.87589   2
   4   3   2 1.46250 4.94111   2
   4   3   2 -6.4437 13.3636  -1
  -4  -3   6 -6.4437 13.3636   2
   5   3   2 73.5259 10.6835  -1
  -5  -3   7 73.5259 10.6835   2
   6   3   2 42.2012 10.2516  -1
  -6  -3   8 42.2012 10.2516   2
   8   3   2 36.9546 11.5306  -1
  -8  -3  10 36.9546 11.5306   2
   9   3   2 27.7033 17.4153  -1
  -9  -3  11 27.7033 17.4153   2
 -12   4   2 44.6217 22.8425  -1
 -12   4   8 44.6217 22.8425   2
 -11   4   2 29.2708 18.5264  -1
 -11   4   7 29.2708 18.5264   2
 -10   4   2 142.404 19.9483  -1
 -10   4   6 142.404 19.9483   2
  -9   4   2 34.6791 12.4351  -1
  -9   4   5 34.6791 12.4351   2
  -8   4   2 55.2398 6.19807  -1
  -8   4   4 55.2398 6.19807   2
  -7   4   2 74.1470 6.34420  -1
  -7   4   3 74.1470 6.34420   2
  -6   4   2 754.478 20.1882  -1
  -6   4   2 754.478 20.1882   2
  -5   4   2 338.886 21.4598  -1
  -5   4   1 338.886 21.4598   2
  -4   4   2 5.83274 2.68841   2
  -3   4   2 60.3681 3.47184   2
  -2   4   2 109.062 8.59925  -1
   2  -4   1 109.062 8.59925   2
  -2   4   2 14.3685 2.00031   2
  -1   4   2 487.329 15.0794  -1
   1  -4   2 487.329 15.0794   2
   0   4   2 19.1086 5.06083  -1
   0  -4   3 19.1086 5.06083   2
   1   4   2 127.956 4.93376  -1
  -1  -4   4 127.956 4.93376   2
   2   4   2 110.810 8.49938  -1
  -2  -4   5 110.810 8.49938   2
   3   4   2 165.281 10.6475  -1
  -3  -4   6 165.281 10.6475   2
   4   4   2 415.006 17.9162  -1
  -4  -4   7 415.006 17.9162   2
   5   4   2 -0.3390 11.0319  -1
  -5  -4   8 -0.3390 11.0319   2
   6   4   2 265.464 15.3048   2
   7   4   2 147.880 15.5932  -1
  -7  -4   9 147.880 15.5932   2
   8   4   2 40.7783 22.5775  -1
  -8  -4  10 40.7783 22.5775   2
   9   4   2 38.3041 20.8906  -1
  -9  -4  11 38.3041 20.8906   2
 -12   5   2 65.5567 20.7018  -1
 -12   5   7 65.5567 20.7018   2
 -11   5   2 96.3896 20.6521  -1
 -11   5   6 96.3896 20.6521   2
 -10   5   2 114.744 21.1153  -1
 -10   5   6 114.744 21.1153   2
  -9   5   2 82.5280 18.3421  -1
  -9   5   5 82.5280 18.3421   2
  -8   5   2 164.247 9.59753  -1
  -8   5   4 164.247 9.59753   2
  -7   5   2 23.8627 5.94965  -1
  -7   5   3 23.8627 5.94965   2
  -6   5   2 636.837 16.4746  -1
  -6   5   2 636.837 16.4746   2
  -5   5   2 124.066 6.79091  -1
  -5   5   1 124.066 6.79091   2
  -4   5   2 2110.63 53.4630  -1
  -4   5   0 2110.63 53.4630   2
  -3   5   2 321.727 10.4133  -1
   3  -5   1 321.727 10.4133   2
  -2   5   2 38.5443 10.0545  -1
   2  -5   2 38.5443 10.0545   2
  -1   5   2 58.2614 5.03966   2
  -1   5   2 76.5186 15.2910  -1
   1  -5   3 76.5186 15.2910   2
   0   5   2 232.373 6.51258   2
   0   5   2 268.363 20.8773  -1
   0  -5   3 268.363 20.8773   2
   1   5   2 45.9764 9.52929  -1
  -1  -5   4 45.9764 9.52929   2
   2   5   2 64.4538 11.9858  -1
  -2  -5   5 64.4538 11.9858   2
   3   5   2 492.061 19.2473  -1
  -3  -5   6 492.061 19.2473   2
   4   5   2 498.687 14.0750  -1
  -4  -5   7 498.687 14.0750   2
   5   5   2 27.4546 9.21616  -1
  -5  -5   8 27.4546 9.21616   2
   7   5   2 4.72657 21.0510  -1
  -7  -5  10 4.72657 21.0510   2
   8   5   2 -6.7129 23.1842  -1
  -8  -5  11 -6.7129 23.1842   2
 -11   6   2 11.0598 15.4733  -1
 -11   6   6 11.0598 15.4733   2
 -10   6   2 22.3081 17.8723  -1
 -10   6   5 22.3081 17.8723   2
  -9   6   2 177.845 13.0008  -1
  -9   6   4 177.845 13.0008   2
  -8   6   2 15.0928 4.26489   2
  -7   6   2 5.90121 16.3368  -1
  -7   6   3 5.90121 16.3368   2
  -6   6   2 162.859 8.64932  -1
  -6   6   2 162.859 8.64932   2
  -5   6   2 8.40365 11.3438  -1
  -5   6   1 8.40365 11.3438   2
  -4   6   2 159.888 7.86602  -1
  -4   6   0 159.888 7.86602   2
  -3   6   2 24.6932 3.96845  -1
   3  -6   1 24.6932 3.96845   2
  -2   6   2 508.900 13.5232  -1
   2  -6   2 508.900 13.5232   2
  -1   6   2 182.737 7.58828  -1
   1  -6   3 182.737 7.58828   2
   0   6   2 76.6992 9.89005  -1
   0  -6   4 76.6992 9.89005   2
   1   6   2 73.3065 10.7459  -1
  -1  -6   5 73.3065 10.7459   2
   2   6   2 71.3891 4.36310   2
   2   6   2 155.191 20.0486  -1
  -2  -6   6 155.191 20.0486   2
   3   6   2 334.590 17.2495  -1
  -3  -6   6 334.590 17.2495   2
   3   6   2 148.038 7.89504   2
   4   6   2 4.78890 10.0298  -1
  -4  -6   7 4.78890 10.0298   2
   5   6   2 62.2064 18.5937  -1
  -5  -6   8 62.2064 18.5937   2
   6   6   2 61.7132 11.1825  -1
  -6  -6   9 61.7132 11.1825   2
   7   6   2 25.1625 8.90951  -1
  -7  -6  10 25.1625 8.90951   2
   8   6   2 4.44588 17.0177  -1
  -8  -6  11 4.44588 17.0177   2
   9   6   2 -16.403 20.6139  -1
  -9  -6  12 -16.403 20.6139   2
 -11   7   2 -11.156 16.1012  -1
 -11   7   6 -11.156 16.1012   2
 -10   7   2 32.2645 8.52811  -1
 -10   7   5 32.2645 8.52811   2
  -9   7   2 25.9194 9.95061  -1
  -9   7   4 25.9194 9.95061   2
  -8   7   2 48.6515 9.15016  -1
  -8   7   3 48.6515 9.15016   2
  -7   7   2 241.682 10.6990  -1
  -7   7   2 241.682 10.6990   2
  -6   7   2 234.253 10.2473  -1
  -6   7   1 234.253 10.2473   2
  -5   7   2 3.56848 3.13962   2
  -4   7   2 206.196 18.1338  -1
  -4   7   0 206.196 18.1338   2
  -3   7   2 386.820 13.0363  -1
   3  -7   1 386.820 13.0363   2
  -2   7   2 82.8114 6.65319  -1
   2  -7   2 82.8114 6.65319   2
  -1   7   2 201.459 8.40292  -1
   1  -7   3 201.459 8.40292   2
   0   7   2 105.885 6.23587  -1
   0  -7   4 105.885 6.23587   2
   1   7   2 241.737 10.2126  -1
  -1  -7   5 241.737 10.2126   2
   2   7   2 199.480 10.6406  -1
  -2  -7   6 199.480 10.6406   2
   3   7   2 48.9245 10.7877  -1
  -3  -7   7 48.9245 10.7877   2
   5   7   2 -2.9765 9.31318   2
   7   7   2 53.1116 23.0129  -1
  -7  -7  10 53.1116 23.0129   2
 -10   8   2 58.8651 14.2500  -1
 -10   8   5 58.8651 14.2500   2
  -9   8   2 114.831 14.2270  -1
  -9   8   4 114.831 14.2270   2
  -8   8   2 56.6767 7.67828  -1
  -8   8   3 56.6767 7.67828   2
  -7   8   2 114.220 8.17144  -1
  -7   8   2 114.220 8.17144   2
  -6   8   2 143.864 7.73878  -1
  -6   8   1 143.864 7.73878   2
  -5   8   2 29.4195 6.14429  -1
  -5   8   0 29.4195 6.14429   2
  -4   8   2 69.9658 8.25962  -1
   4  -8   1 69.9658 8.25962   2
  -3   8   2 103.678 10.2714  -1
   3  -8   2 103.678 10.2714   2
  -1   8   2 134.196 11.1577  -1
   1  -8   3 134.196 11.1577   2
   0   8   2 87.8091 8.67571  -1
   0  -8   4 87.8091 8.67571   2
   1   8   2 46.2546 7.83415  -1
  -1  -8   5 46.2546 7.83415   2
   2   8   2 104.926 8.35965  -1
  -2  -8   6 104.926 8.35965   2
   3   8   2 132.226 9.18754  -1
  -3  -8   7 132.226 9.18754   2
   4   8   2 70.7443 15.9678  -1
  -4  -8   8 70.7443 15.9678   2
   5   8   2 68.8037 13.6818  -1
  -5  -8   9 68.8037 13.6818   2
   6   8   2 15.8278 14.4830  -1
  -6  -8  10 15.8278 14.4830   2
 -10   9   2 68.7860 21.3228  -1
 -10   9   4 68.7860 21.3228   2
  -9   9   2 3.86265 9.24874   2
  -8   9   2 41.9589 11.4963  -1
  -8   9   3 41.9589 11.4963   2
  -7   9   2 39.9017 8.51378  -1
  -7   9   2 39.9017 8.51378   2
  -6   9   2 89.0812 9.09516  -1
  -6   9   1 89.0812 9.09516   2
  -5   9   2 42.8537 7.11492  -1
  -5   9   0 42.8537 7.11492   2
  -4   9   2 77.9845 5.79722  -1
   4  -9   1 77.9845 5.79722   2
  -3   9   2 234.010 8.89631  -1
   3  -9   2 234.010 8.89631   2
  -2   9   2 13.0655 6.19036  -1
   2  -9   3 13.0655 6.19036   2
  -1   9   2 18.2633 7.14306  -1
   1  -9   4 18.2633 7.14306   2
   0   9   2 68.7233 12.7362  -1
   0  -9   5 68.7233 12.7362   2
   2   9   2 530.256 24.0887  -1
  -2  -9   6 530.256 24.0887   2
   3   9   2 25.6292 17.5734  -1
  -3  -9   7 25.6292 17.5734   2
   4   9   2 30.9846 11.8679  -1
  -4  -9   8 30.9846 11.8679   2
   5   9   2 -2.2715 9.21477  -1
  -5  -9   9 -2.2715 9.21477   2
   6   9   2 34.3163 10.5026  -1
  -6  -9  10 34.3163 10.5026   2
 -10  10   2 35.9385 18.2066  -1
 -10  10   4 35.9385 18.2066   2
  -9  10   2 -12.386 16.2150  -1
  -9  10   3 -12.386 16.2150   2
  -8  10   2 41.4694 10.8496  -1
  -8  10   2 41.4694 10.8496   2
  -7  10   2 25.8697 11.3334  -1
  -7  10   1 25.8697 11.3334   2
  -6  10   2 28.3445 10.4211   2
  -5  10   2 88.4387 10.1906  -1
  -5  10   0 88.4387 10.1906   2
  -4  10   2 238.437 12.1391  -1
   4 -10   1 238.437 12.1391   2
  -3  10   2 40.7611 8.18530  -1
   3 -10   2 40.7611 8.18530   2
  -2  10   2 283.767 12.1255  -1
   2 -10   3 283.767 12.1255   2
  -1  10   2 212.610 10.5376  -1
   1 -10   4 212.610 10.5376   2
   0  10   2 234.302 15.0162  -1
   0 -10   5 234.302 15.0162   2
   1  10   2 33.2782 12.6717  -1
  -1 -10   6 33.2782 12.6717   2
   2  10   2 36.8616 13.5657  -1
  -2 -10   7 36.8616 13.5657   2
   3  10   2 32.8029 22.2661  -1
  -3 -10   8 32.8029 22.2661   2
   4  10   2 26.1347 20.7586  -1
  -4 -10   8 26.1347 20.7586   2
   5  10   2 43.8005 19.9889  -1
  -5 -10   9 43.8005 19.9889   2
   6  10   2 3.17551 20.4933  -1
  -6 -10  10 3.17551 20.4933   2
  -8  11   2 58.4692 8.36527  -1
  -8  11   2 58.4692 8.36527   2
  -7  11   2 42.4578 9.26784  -1
  -7  11   1 42.4578 9.26784   2
  -6  11   2 9.83249 9.43138  -1
  -6  11   0 9.83249 9.43138   2
  -5  11   2 21.9165 9.91549  -1
   5 -11   1 21.9165 9.91549   2
  -4  11   2 52.8145 13.4789  -1
   4 -11   2 52.8145 13.4789   2
  -2  11   2 32.5646 8.54521  -1
   2 -11   3 32.5646 8.54521   2
  -1  11   2 -6.8836 7.71388  -1
   1 -11   4 -6.8836 7.71388   2
   0  11   2 176.261 11.4828  -1
   0 -11   5 176.261 11.4828   2
   1  11   2 36.9977 7.35739  -1
  -1 -11   6 36.9977 7.35739   2
   2  11   2 14.9718 10.0280  -1
  -2 -11   7 14.9718 10.0280   2
   3  11   2 7.48788 12.0299  -1
  -3 -11   8 7.48788 12.0299   2
   4  11   2 11.0765 13.4525  -1
  -4 -11   9 11.0765 13.4525   2
  -9  12   2 26.2986 22.8062  -1
  -9  12   3 26.2986 22.8062   2
  -8  12   2 129.926 14.2423  -1
  -8  12   2 129.926 14.2423   2
  -7  12   2 37.6741 9.21129  -1
  -7  12   1 37.6741 9.21129   2
  -6  12   2 36.3962 7.74673  -1
  -6  12   0 36.3962 7.74673   2
  -5  12   2 28.2185 8.10673  -1
   5 -12   1 28.2185 8.10673   2
  -4  12   2 22.4494 9.09280  -1
   4 -12   2 22.4494 9.09280   2
  -3  12   2 55.8043 10.2414  -1
   3 -12   3 55.8043 10.2414   2
  -2  12   2 24.1473 12.6456  -1
   2 -12   4 24.1473 12.6456   2
  -1  12   2 63.1981 22.6054  -1
   1 -12   5 63.1981 22.6054   2
   0  12   2 113.662 15.1175  -1
   0 -12   5 113.662 15.1175   2
   1  12   2 1.34318 17.9077  -1
  -1 -12   6 1.34318 17.9077   2
   2  12   2 21.1630 12.6991  -1
  -2 -12   7 21.1630 12.6991   2
   3  12   2 27.9744 11.2996  -1
  -3 -12   8 27.9744 11.2996   2
   4  12   2 12.4303 15.4567  -1
  -4 -12   9 12.4303 15.4567   2
  -8  13   2 17.3059 11.0620   2
  -8  13   2 -10.456 21.9954  -1
  -8  13   1 -10.456 21.9954   2
  -6  13   2 181.689 16.4433  -1
  -6  13   0 181.689 16.4433   2
  -5  13   2 36.0679 12.6365  -1
   5 -13   1 36.0679 12.6365   2
  -4  13   2 29.5097 9.31442  -1
   4 -13   2 29.5097 9.31442   2
  -3  13   2 66.0566 8.72113  -1
   3 -13   3 66.0566 8.72113   2
  -2  13   2 86.8733 9.29169  -1
   2 -13   4 86.8733 9.29169   2
  -1  13   2 112.699 13.7983  -1
   1 -13   5 112.699 13.7983   2
   0  13   2 20.2121 19.6288  -1
   0 -13   6 20.2121 19.6288   2
   1  13   2 28.2890 14.4617  -1
  -1 -13   7 28.2890 14.4617   2
  -6  14   2 32.6304 20.6768  -1
   6 -14   1 32.6304 20.6768   2
  -5  14   2 14.6053 5.08794   2
  -3  14   2 85.0932 19.0770  -1
   3 -14   3 85.0932 19.0770   2
  -2  14   2 48.5264 17.0638  -1
   2 -14   4 48.5264 17.0638   2
   0  14   2 26.9477 10.6573  -1
   0 -14   6 26.9477 10.6573   2
   1  14   2 9.29052 10.5818  -1
  -1 -14   7 9.29052 10.5818   2
   1 -15   3 48.6268 11.7239   2
   2 -15   3 16.3257 10.2400   2
  -2 -14   3 63.6284 9.69483  -1
  -2 -14   3 63.6284 9.69483   2
  -1 -14   3 35.9853 7.81104  -1
  -1 -14   2 35.9853 7.81104   2
   0 -14   3 32.7446 8.35225  -1
   0 -14   1 32.7446 8.35225   2
   1 -14   3 59.6189 6.50526  -1
  -1  14   0 59.6189 6.50526   2
   2 -14   3 22.4498 18.2870  -1
  -2  14   1 22.4498 18.2870   2
   3 -14   3 27.1373 19.3953  -1
  -3  14   2 27.1373 19.3953   2
   4 -14   3 86.8381 22.0067  -1
  -4  14   3 86.8381 22.0067   2
   5 -14   3 31.5113 12.1405   2
  -4 -13   3 60.3352 12.7118  -1
  -4 -13   4 60.3352 12.7118   2
  -3 -13   3 -19.249 18.9251  -1
  -3 -13   3 -19.249 18.9251   2
  -1 -13   3 81.8896 10.6337  -1
  -1 -13   2 81.8896 10.6337   2
   0 -13   3 90.1712 18.6106  -1
   0 -13   1 90.1712 18.6106   2
   1 -13   3 29.1316 6.37772  -1
  -1  13   0 29.1316 6.37772   2
   2 -13   3 2.11541 13.7532  -1
  -2  13   1 2.11541 13.7532   2
   3 -13   3 65.3882 14.5931  -1
  -3  13   2 65.3882 14.5931   2
   4 -13   3 20.9374 15.5659  -1
  -4  13   3 20.9374 15.5659   2
   5 -13   3 3.16999 17.4849  -1
  -5  13   4 3.16999 17.4849   2
   7 -13   3 -7.3851 9.76213   2
  -5 -12   3 22.5201 9.29094  -1
  -5 -12   5 22.5201 9.29094   2
  -4 -12   3 56.8651 11.2550  -1
  -4 -12   4 56.8651 11.2550   2
  -3 -12   3 38.8669 8.35193  -1
  -3 -12   3 38.8669 8.35193   2
  -2 -12   3 47.2826 9.38990  -1
  -2 -12   2 47.2826 9.38990   2
  -1 -12   3 28.4828 10.9984  -1
  -1 -12   1 28.4828 10.9984   2
   0 -12   3 22.1255 9.15672  -1
   0  12   0 22.1255 9.15672   2
   1 -12   3 23.9409 10.0299   2
   1 -12   3 28.6918 18.5593  -1
  -1  12   0 28.6918 18.5593   2
   2 -12   3 193.194 22.1558  -1
  -2  12   1 193.194 22.1558   2
   3 -12   3 71.0386 18.6317  -1
  -3  12   2 71.0386 18.6317   2
   4 -12   3 62.3686 17.3944  -1
  -4  12   3 62.3686 17.3944   2
   5 -12   3 77.8915 14.4021  -1
  -5  12   4 77.8915 14.4021   2
   6 -12   3 38.4983 14.3803  -1
  -6  12   5 38.4983 14.3803   2
   7 -12   3 64.5122 8.27917  -1
  -7  12   6 64.5122 8.27917   2
   8 -12   3 40.7645 9.54023  -1
  -8  12   7 40.7645 9.54023   2
  -5 -11   3 46.6313 19.7361  -1
  -5 -11   5 46.6313 19.7361   2
  -4 -11   3 73.4335 11.8391  -1
  -4 -11   4 73.4335 11.8391   2
  -3 -11   3 15.0588 11.0299  -1
  -3 -11   3 15.0588 11.0299   2
  -2 -11   3 64.0102 7.66166  -1
  -2 -11   2 64.0102 7.66166   2
  -1 -11   3 10.1205 10.4674  -1
  -1 -11   1 10.1205 10.4674   2
   0 -11   3 36.8925 6.74312  -1
   0  11   0 36.8925 6.74312   2
   1 -11   3 20.4815 5.36337  -1
  -1  11   1 20.4815 5.36337   2
   2 -11   3 13.6743 16.4521  -1
  -2  11   2 13.6743 16.4521   2
   3 -11   3 234.673 16.5324  -1
  -3  11   3 234.673 16.5324   2
   3 -11   3 124.886 14.9479   2
   4 -11   3 316.425 27.5023  -1
  -4  11   3 316.425 27.5023   2
   5 -11   3 53.8326 18.4130  -1
  -5  11   4 53.8326 18.4130   2
   6 -11   3 24.2078 7.47955  -1
  -6  11   5 24.2078 7.47955   2
   7 -11   3 60.2266 8.73213  -1
  -7  11   6 60.2266 8.73213   2
  -7 -10   3 46.7281 14.4192  -1
  -7 -10   6 46.7281 14.4192   2
  -6 -10   3 23.3453 8.82019  -1
  -6 -10   5 23.3453 8.82019   2
  -3 -10   3 32.9322 19.7413  -1
  -3 -10   3 32.9322 19.7413   2
  -2 -10   3 182.961 11.1830  -1
  -2 -10   2 182.961 11.1830   2
  -1 -10   3 41.9425 9.61804  -1
  -1 -10   1 41.9425 9.61804   2
   0 -10   3 290.360 11.4934  -1
   0  10   0 290.360 11.4934   2
   1 -10   3 111.050 5.17468  -1
  -1  10   1 111.050 5.17468   2
   2 -10   3 274.079 14.2297  -1
  -2  10   2 274.079 14.2297   2
   3 -10   3 53.5373 14.2819  -1
  -3  10   3 53.5373 14.2819   2
   4 -10   3 69.1648 16.3661  -1
  -4  10   4 69.1648 16.3661   2
   5 -10   3 33.4421 7.25520  -1
  -5  10   5 33.4421 7.25520   2
   6 -10   3 43.0848 12.2085  -1
  -6  10   5 43.0848 12.2085   2
   6 -10   3 0.43482 8.95481   2
   7 -10   3 18.2023 18.9196  -1
  -7  10   6 18.2023 18.9196   2
   8 -10   3 87.5813 11.7705  -1
  -8  10   7 87.5813 11.7705   2
   9 -10   3 25.9635 11.1687  -1
  -9  10   8 25.9635 11.1687   2
  -8  -9   3 15.6174 12.1874  -1
  -8  -9   7 15.6174 12.1874   2
  -7  -9   3 30.7292 10.7264  -1
  -7  -9   6 30.7292 10.7264   2
  -6  -9   3 -25.874 15.7515  -1
  -6  -9   5 -25.874 15.7515   2
  -5  -9   3 60.0657 7.21114  -1
  -5  -9   4 60.0657 7.21114   2
  -4  -9   3 18.7863 8.06074  -1
  -4  -9   3 18.7863 8.06074   2
  -3  -9   3 48.9105 8.40212  -1
  -3  -9   2 48.9105 8.40212   2
  -2  -9   3 70.7791 14.3479  -1
  -2  -9   1 70.7791 14.3479   2
  -1  -9   3 53.0357 7.93802  -1
   1   9   0 53.0357 7.93802   2
   0  -9   3 127.825 8.67792  -1
   0   9   0 127.825 8.67792   2
   1  -9   3 -3.4039 8.46149  -1
  -1   9   1 -3.4039 8.46149   2
   2  -9   3 14.4665 8.51865  -1
  -2   9   2 14.4665 8.51865   2
   3  -9   3 366.923 16.6094  -1
  -3   9   3 366.923 16.6094   2
   4  -9   3 326.068 9.44604  -1
  -4   9   4 326.068 9.44604   2
   5  -9   3 105.878 8.21583  -1
  -5   9   5 105.878 8.21583   2
   6  -9   3 290.167 14.5767  -1
  -6   9   6 290.167 14.5767   2
   7  -9   3 309.624 26.5648  -1
  -7   9   7 309.624 26.5648   2
   8  -9   3 26.5200 12.8128  -1
  -8   9   8 26.5200 12.8128   2
   9  -9   3 19.0935 10.1566   2
  -9  -8   3 40.5610 16.1507  -1
  -9  -8   7 40.5610 16.1507   2
  -6  -8   3 8.99445 12.3612  -1
  -6  -8   5 8.99445 12.3612   2
  -5  -8   3 40.4985 7.76963  -1
  -5  -8   4 40.4985 7.76963   2
  -4  -8   3 44.1181 7.57593  -1
  -4  -8   3 44.1181 7.57593   2
  -3  -8   3 9.87502 4.20533  -1
  -3  -8   2 9.87502 4.20533   2
  -2  -8   3 94.7727 6.40333  -1
  -2  -8   1 94.7727 6.40333   2
  -1  -8   3 180.139 6.85659  -1
   1   8   0 180.139 6.85659   2
   0  -8   3 12.8323 4.42118  -1
   0   8   1 12.8323 4.42118   2
   1  -8   3 120.711 10.2572  -1
  -1   8   2 120.711 10.2572   2
   2  -8   3 7.56811 4.06447   2
   3  -8   3 66.4093 9.88351  -1
  -3   8   3 66.4093 9.88351   2
   4  -8   3 104.842 7.30326  -1
  -4   8   4 104.842 7.30326   2
   5  -8   3 264.626 12.8581  -1
  -5   8   5 264.626 12.8581   2
   6  -8   3 92.1253 8.61729  -1
  -6   8   6 92.1253 8.61729   2
   7  -8   3 347.319 13.3004  -1
  -7   8   7 347.319 13.3004   2
   8  -8   3 67.3092 10.4536  -1
  -8   8   8 67.3092 10.4536   2
   9  -8   3 122.682 13.8453  -1
  -9   8   9 122.682 13.8453   2
  10  -8   3 114.091 15.3892  -1
 -10   8  10 114.091 15.3892   2
  -9  -7   3 15.2006 10.9569  -1
  -9  -7   7 15.2006 10.9569   2
  -8  -7   3 39.7601 10.7845  -1
  -8  -7   6 39.7601 10.7845   2
  -7  -7   3 109.534 12.8629  -1
  -7  -7   5 109.534 12.8629   2
  -6  -7   3 194.061 12.9952  -1
  -6  -7   4 194.061 12.9952   2
  -5  -7   3 115.601 11.3207  -1
  -5  -7   3 115.601 11.3207   2
  -4  -7   3 104.084 11.5055  -1
  -4  -7   3 104.084 11.5055   2
  -3  -7   3 199.748 11.9683  -1
  -3  -7   2 199.748 11.9683   2
  -2  -7   3 166.803 7.98801  -1
  -2  -7   1 166.803 7.98801   2
  -1  -7   3 149.390 6.51977  -1
   1   7   0 149.390 6.51977   2
   0  -7   3 57.3263 3.67601  -1
   0   7   1 57.3263 3.67601   2
   1  -7   3 227.297 10.3848  -1
  -1   7   2 227.297 10.3848   2
   2  -7   3 75.7801 8.61381  -1
  -2   7   3 75.7801 8.61381   2
   3  -7   3 7.54030 7.97420  -1
  -3   7   4 7.54030 7.97420   2
   4  -7   3 61.4984 8.95574  -1
  -4   7   5 61.4984 8.95574   2
   5  -7   3 16.2475 4.31913   2
   6  -7   3 19.2402 10.4649  -1
  -6   7   6 19.2402 10.4649   2
   7  -7   3 287.476 13.6924  -1
  -7   7   7 287.476 13.6924   2
   8  -7   3 14.9763 10.8107  -1
  -8   7   8 14.9763 10.8107   2
   9  -7   3 229.661 14.9464  -1
  -9   7   9 229.661 14.9464   2
  10  -7   3 39.4502 11.1305  -1
 -10   7  10 39.4502 11.1305   2
  -9  -6   3 3.83205 11.7368  -1
  -9  -6   7 3.83205 11.7368   2
  -8  -6   3 -7.8691 15.9008  -1
  -8  -6   6 -7.8691 15.9008   2
  -7  -6   3 47.8136 5.99269  -1
  -7  -6   5 47.8136 5.99269   2
  -6  -6   3 97.9919 9.97801  -1
  -6  -6   4 97.9919 9.97801   2
  -5  -6   3 34.4563 6.50957  -1
  -5  -6   3 34.4563 6.50957   2
  -4  -6   3 17.2367 8.34511  -1
  -4  -6   2 17.2367 8.34511   2
  -2  -6   3 17.6714 3.30330   2
  -1  -6   3 169.206 10.3734  -1
   1   6   0 169.206 10.3734   2
   0  -6   3 59.4504 5.06455  -1
   0   6   1 59.4504 5.06455   2
   1  -6   3 186.480 10.1761  -1
  -1   6   2 186.480 10.1761   2
   2  -6   3 97.2773 8.00302  -1
  -2   6   3 97.2773 8.00302   2
   3  -6   3 613.283 17.8189  -1
  -3   6   4 613.283 17.8189   2
   4  -6   3 726.262 20.8152  -1
  -4   6   5 726.262 20.8152   2
   5  -6   3 35.7239 6.98904  -1
  -5   6   6 35.7239 6.98904   2
   6  -6   3 42.3277 16.3673  -1
  -6   6   7 42.3277 16.3673   2
   7  -6   3 -7.9959 16.2943  -1
  -7   6   8 -7.9959 16.2943   2
   8  -6   3 113.354 22.0573  -1
  -8   6   8 113.354 22.0573   2
   9  -6   3 11.8700 19.1797  -1
  -9   6   9 11.8700 19.1797   2
  10  -6   3 111.276 21.6139  -1
 -10   6  10 111.276 21.6139   2
  -8  -5   3 64.2059 15.3101  -1
  -8  -5   6 64.2059 15.3101   2
  -7  -5   3 4.41940 12.7147  -1
  -7  -5   5 4.41940 12.7147   2
  -6  -5   3 14.7703 8.79484  -1
  -6  -5   4 14.7703 8.79484   2
  -5  -5   3 80.9708 10.9451  -1
  -5  -5   3 80.9708 10.9451   2
  -4  -5   3 803.691 20.1806  -1
  -4  -5   2 803.691 20.1806   2
  -3  -5   3 541.224 17.1369  -1
  -3  -5   1 541.224 17.1369   2
  -2  -5   3 70.2533 7.20611  -1
   2   5   0 70.2533 7.20611   2
  -1  -5   3 0.19656 9.13723  -1
   1   5   1 0.19656 9.13723   2
   3  -5   3 696.220 20.5470  -1
  -3   5   4 696.220 20.5470   2
   4  -5   3 93.2229 6.36446  -1
  -4   5   5 93.2229 6.36446   2
   5  -5   3 183.429 8.40185  -1
  -5   5   6 183.429 8.40185   2
   6  -5   3 183.878 8.89013  -1
  -6   5   7 183.878 8.89013   2
   7  -5   3 9.85182 13.6984  -1
  -7   5   8 9.85182 13.6984   2
   8  -5   3 248.261 16.8788  -1
  -8   5   9 248.261 16.8788   2
   9  -5   3 -4.4907 19.6700  -1
  -9   5  10 -4.4907 19.6700   2
  10  -5   3 12.2840 8.44958   2
 -11  -4   3 18.1147 8.18141  -1
 -11  -4   8 18.1147 8.18141   2
  -8  -4   3 127.638 13.4408  -1
  -8  -4   5 127.638 13.4408   2
  -7  -4   3 2.44670 12.2889  -1
  -7  -4   4 2.44670 12.2889   2
  -6  -4   3 107.287 8.37360   2
  -5  -4   3 74.4663 11.2844  -1
  -5  -4   3 74.4663 11.2844   2
  -4  -4   3 1118.35 45.8256  -1
  -4  -4   2 1118.35 45.8256   2
  -3  -4   3 687.193 22.9371  -1
  -3  -4   1 687.193 22.9371   2
  -2  -4   3 170.432 8.19811  -1
   2   4   0 170.432 8.19811   2
  -1  -4   3 210.165 7.04999  -1
   1   4   1 210.165 7.04999   2
   0  -4   3 -0.4567 4.45029  -1
   0   4   2 -0.4567 4.45029   2
   1  -4   3 889.824 29.5526  -1
  -1   4   3 889.824 29.5526   2
   3  -4   3 339.750 9.85400   2
   4  -4   3 24.9297 4.46981   2
   5  -4   3 45.6638 7.66103  -1
  -5   4   6 45.6638 7.66103   2
   6  -4   3 113.769 7.79963  -1
  -6   4   7 113.769 7.79963   2
   7  -4   3 55.5343 9.92408  -1
  -7   4   8 55.5343 9.92408   2
   8  -4   3 8.32338 6.49942  -1
  -8   4   9 8.32338 6.49942   2
   9  -4   3 87.0902 11.7751  -1
  -9   4  10 87.0902 11.7751   2
  10  -4   3 3.54597 13.1242  -1
 -10   4  11 3.54597 13.1242   2
 -10  -3   3 18.9779 14.7474  -1
 -10  -3   7 18.9779 14.7474   2
  -9  -3   3 29.5009 11.2812  -1
  -9  -3   6 29.5009 11.2812   2
  -8  -3   3 55.6887 7.07704  -1
  -8  -3   5 55.6887 7.07704   2
  -7  -3   3 51.6030 8.64120  -1
  -7  -3   4 51.6030 8.64120   2
  -6  -3   3 140.394 15.8212  -1
  -6  -3   3 140.394 15.8212   2
  -5  -3   3 468.944 18.9856  -1
  -5  -3   2 468.944 18.9856   2
  -4  -3   3 52.7569 5.20507   2
  -3  -3   3 1004.88 22.2852   2
  -2  -3   3 191.101 8.15672   2
  -1  -3   3 85.1012 7.54881  -1
   1   3   1 85.1012 7.54881   2
   0  -3   3 31.1207 2.62317  -1
   0   3   2 31.1207 2.62317   2
   1  -3   3 97.6280 3.94671  -1
  -1   3   3 97.6280 3.94671   2
   2  -3   3 109.602 5.17449  -1
  -2   3   4 109.602 5.17449   2
   3  -3   3 1495.11 48.2187  -1
  -3   3   5 1495.11 48.2187   2
   4  -3   3 188.299 8.12833  -1
  -4   3   6 188.299 8.12833   2
   5  -3   3 114.133 67.9635  -1
  -5   3   7 114.133 67.9635   2
   7  -3   3 1.34432 12.2729  -1
  -7   3   8 1.34432 12.2729   2
   8  -3   3 60.1781 9.73350  -1
  -8   3   9 60.1781 9.73350   2
   9  -3   3 115.737 12.2880  -1
  -9   3  10 115.737 12.2880   2
  10  -3   3 56.8324 12.5953  -1
 -10   3  11 56.8324 12.5953   2
  -9  -2   3 141.494 13.6517  -1
  -9  -2   6 141.494 13.6517   2
  -8  -2   3 71.1791 10.4436  -1
  -8  -2   5 71.1791 10.4436   2
  -7  -2   3 441.619 14.9609  -1
  -7  -2   4 441.619 14.9609   2
  -6  -2   3 182.566 9.80087  -1
  -6  -2   3 182.566 9.80087   2
  -5  -2   3 1878.24 47.7276  -1
  -5  -2   2 1878.24 47.7276   2
  -4  -2   3 171.811 8.98142  -1
  -4  -2   1 171.811 8.98142   2
  -3  -2   3 228.615 12.8078  -1
   3   2   0 228.615 12.8078   2
  -1  -2   3 153.113 5.21182   2
   0  -2   3 140.540 4.92117   2
   1  -2   3 1716.33 83.0913  -1
  -1   2   3 1716.33 83.0913   2
   2  -2   3 74.6695 5.64224  -1
  -2   2   4 74.6695 5.64224   2
   3  -2   3 384.900 15.3992  -1
  -3   2   5 384.900 15.3992   2
   4  -2   3 199.271 7.52315  -1
  -4   2   6 199.271 7.52315   2
   5  -2   3 68.0892 6.69512  -1
  -5   2   7 68.0892 6.69512   2
   6  -2   3 289.661 10.8341  -1
  -6   2   8 289.661 10.8341   2
   7  -2   3 148.751 12.0155  -1
  -7   2   9 148.751 12.0155   2
   8  -2   3 84.7647 21.9314  -1
  -8   2  10 84.7647 21.9314   2
  10  -2   3 46.8151 15.6294  -1
 -10   2  11 46.8151 15.6294   2
 -11  -1   3 72.2231 17.2295  -1
 -11  -1   7 72.2231 17.2295   2
  -9  -1   3 102.337 12.1358  -1
  -9  -1   5 102.337 12.1358   2
  -8  -1   3 32.8838 10.7358  -1
  -8  -1   4 32.8838 10.7358   2
  -7  -1   3 218.274 12.8618  -1
  -7  -1   4 218.274 12.8618   2
  -6  -1   3 363.059 16.0558  -1
  -6  -1   3 363.059 16.0558   2
  -5  -1   3 782.091 19.0288  -1
  -5  -1   2 782.091 19.0288   2
  -4  -1   3 1447.46 32.0254  -1
  -4  -1   1 1447.46 32.0254   2
  -3  -1   3 131.315 4.37878  -1
   3   1   0 131.315 4.37878   2
  -2  -1   3 1093.89 35.7705  -1
   2   1   1 1093.89 35.7705   2
  -1  -1   3 380.391 14.1083  -1
   1   1   2 380.391 14.1083   2
   0  -1   3 4460.92 111.214  -1
   0   1   3 4460.92 111.214   2
   2  -1   3 118.134 4.40227   2
   3  -1   3 158.703 5.16824   2
   4  -1   3 -0.5407 8.97721  -1
  -4   1   6 -0.5407 8.97721   2
   5  -1   3 177.536 9.55533  -1
  -5   1   7 177.536 9.55533   2
   6  -1   3 87.4424 8.28994  -1
  -6   1   8 87.4424 8.28994   2
   7  -1   3 99.9036 8.73324  -1
  -7   1   9 99.9036 8.73324   2
   8  -1   3 29.2682 11.5771  -1
  -8   1  10 29.2682 11.5771   2
   9  -1   3 -0.6363 13.4515  -1
  -9   1  11 -0.6363 13.4515   2
  10  -1   3 50.4903 16.0199  -1
 -10   1  12 50.4903 16.0199   2
 -12   0   3 32.3897 20.1314  -1
 -12   0   8 32.3897 20.1314   2
 -11   0   3 4.96895 16.2409  -1
 -11   0   7 4.96895 16.2409   2
 -10   0   3 10.9431 14.1401  -1
 -10   0   6 10.9431 14.1401   2
  -9   0   3 183.544 9.92557  -1
  -9   0   5 183.544 9.92557   2
  -8   0   3 236.074 11.1064  -1
  -8   0   4 236.074 11.1064   2
  -7   0   3 116.694 8.12587  -1
  -7   0   3 116.694 8.12587   2
  -6   0   3 236.355 16.2461  -1
  -6   0   2 236.355 16.2461   2
  -5   0   3 1.82988 2.89700   2
  -4   0   3 954.164 22.6043   2
  -3   0   3 492.636 23.5660  -1
   3   0   0 492.636 23.5660   2
  -2   0   3 819.590 28.0799  -1
   2   0   1 819.590 28.0799   2
  -1   0   3 492.602 18.1434  -1
   1   0   2 492.602 18.1434   2
   0   0   3 958.972 21.3844  -1
   0   0   3 958.972 21.3844   2
   1   0   3 932.629 21.5643  -1
  -1   0   4 932.629 21.5643   2
   2   0   3 254.912 8.40141  -1
  -2   0   5 254.912 8.40141   2
   3   0   3 101.409 13.4100  -1
  -3   0   6 101.409 13.4100   2
   4   0   3 1.84629 1.65945   2
   5   0   3 4.89444 1.85865   2
   6   0   3 14.9433 10.1965  -1
  -6   0   8 14.9433 10.1965   2
   7   0   3 86.7929 11.0531  -1
  -7   0   9 86.7929 11.0531   2
   8   0   3 32.4849 10.9959  -1
  -8   0  10 32.4849 10.9959   2
   9   0   3 16.5217 11.2888  -1
  -9   0  11 16.5217 11.2888   2
  10   0   3 -1.2916 10.8485  -1
 -10   0  12 -1.2916 10.8485   2
 -11   1   3 42.8926 21.0742  -1
 -11   1   7 42.8926 21.0742   2
  -9   1   3 78.5615 9.68305  -1
  -9   1   5 78.5615 9.68305   2
  -8   1   3 201.719 10.1313  -1
  -8   1   4 201.719 10.1313   2
  -7   1   3 7.71013 3.79248  -1
  -7   1   3 7.71013 3.79248   2
  -6   1   3 65.1036 6.09259  -1
  -6   1   2 65.1036 6.09259   2
  -5   1   3 56.9581 6.69821  -1
  -5   1   1 56.9581 6.69821   2
  -4   1   3 1548.03 69.8165  -1
  -4   1   0 1548.03 69.8165   2
  -3   1   3 1713.09 37.0389   2
  -2   1   3 207.736 6.24661   2
  -1   1   3 1022.40 22.4977   2
   0   1   3 4411.01 148.076  -1
   0  -1   3 4411.01 148.076   2
   1   1   3 390.683 10.7243  -1
  -1  -1   4 390.683 10.7243   2
   2   1   3 393.305 10.9703  -1
  -2  -1   5 393.305 10.9703   2
   3   1   3 131.284 6.94187  -1
  -3  -1   6 131.284 6.94187   2
   4   1   3 59.5381 6.55180  -1
  -4  -1   7 59.5381 6.55180   2
   5   1   3 181.945 10.1718  -1
  -5  -1   8 181.945 10.1718   2
   6   1   3 28.0508 8.94159  -1
  -6  -1   9 28.0508 8.94159   2
   7   1   3 193.433 20.9877  -1
  -7  -1  10 193.433 20.9877   2
   8   1   3 69.4921 22.1436  -1
  -8  -1  10 69.4921 22.1436   2
   8   1   3 -5.7929 10.0269   2
   9   1   3 60.6029 15.2394  -1
  -9  -1  11 60.6029 15.2394   2
  10   1   3 53.1409 20.5435  -1
 -10  -1  12 53.1409 20.5435   2
 -12   2   3 211.823 22.8237  -1
 -12   2   7 211.823 22.8237   2
 -11   2   3 101.577 21.0227  -1
 -11   2   6 101.577 21.0227   2
  -9   2   3 84.1349 19.2826  -1
  -9   2   4 84.1349 19.2826   2
  -8   2   3 105.501 13.2812  -1
  -8   2   4 105.501 13.2812   2
  -7   2   3 441.447 13.7811  -1
  -7   2   3 441.447 13.7811   2
  -6   2   3 277.140 11.7030  -1
  -6   2   2 277.140 11.7030   2
  -5   2   3 47.3709 5.55848  -1
  -5   2   1 47.3709 5.55848   2
  -4   2   3 67.3409 4.03550  -1
  -4   2   0 67.3409 4.03550   2
  -3   2   3 736.689 17.5817  -1
   3  -2   1 736.689 17.5817   2
  -2   2   3 808.946 23.0491  -1
   2  -2   2 808.946 23.0491   2
  -1   2   3 1834.55 62.9546  -1
   1  -2   3 1834.55 62.9546   2
   0   2   3 4.04242 1.61242   2
   1   2   3 93.4607 3.27071   2
   1   2   3 766.164 37.0798  -1
  -1  -2   4 766.164 37.0798   2
   2   2   3 113.304 9.82229  -1
  -2  -2   5 113.304 9.82229   2
   3   2   3 101.079 11.0376  -1
  -3  -2   6 101.079 11.0376   2
   4   2   3 45.8871 7.17481  -1
  -4  -2   7 45.8871 7.17481   2
   5   2   3 20.5726 4.89134  -1
  -5  -2   8 20.5726 4.89134   2
   6   2   3 52.3990 6.19677  -1
  -6  -2   9 52.3990 6.19677   2
   7   2   3 75.3321 14.4411  -1
  -7  -2  10 75.3321 14.4411   2
   8   2   3 65.7347 14.2458  -1
  -8  -2  11 65.7347 14.2458   2
   9   2   3 166.442 18.2862  -1
  -9  -2  12 166.442 18.2862   2
 -12   3   3 43.4265 18.5505  -1
 -12   3   7 43.4265 18.5505   2
 -11   3   3 105.727 11.7340  -1
 -11   3   6 105.727 11.7340   2
 -10   3   3 253.814 20.7002  -1
 -10   3   5 253.814 20.7002   2
  -9   3   3 68.5353 9.09732  -1
  -9   3   4 68.5353 9.09732   2
  -8   3   3 189.070 9.98401  -1
  -8   3   3 189.070 9.98401   2
  -7   3   3 242.287 11.6935  -1
  -7   3   2 242.287 11.6935   2
  -6   3   3 47.3884 4.27275   2
  -5   3   3 12.9779 3.87731   2
  -4   3   3 497.107 16.4099  -1
  -4   3   0 497.107 16.4099   2
  -3   3   3 704.918 17.0511  -1
   3  -3   1 704.918 17.0511   2
  -2   3   3 1648.25 37.2510  -1
   2  -3   2 1648.25 37.2510   2
  -1   3   3 86.1913 4.18717  -1
   1  -3   3 86.1913 4.18717   2
   0   3   3 498.677 14.7512  -1
   0  -3   4 498.677 14.7512   2
   1   3   3 387.280 16.9636  -1
  -1  -3   5 387.280 16.9636   2
   2   3   3 149.287 19.5076  -1
  -2  -3   6 149.287 19.5076   2
   3   3   3 72.7389 6.85224   2
   3   3   3 190.110 18.7971  -1
  -3  -3   7 190.110 18.7971   2
   4   3   3 78.2881 15.3006  -1
  -4  -3   7 78.2881 15.3006   2
   4   3   3 53.8620 6.81899   2
   5   3   3 125.205 11.9669  -1
  -5  -3   8 125.205 11.9669   2
   6   3   3 80.9870 19.1977  -1
  -6  -3   9 80.9870 19.1977   2
   7   3   3 158.109 13.2757  -1
  -7  -3  10 158.109 13.2757   2
   8   3   3 25.4654 11.6880  -1
  -8  -3  11 25.4654 11.6880   2
   9   3   3 13.1218 18.2109  -1
  -9  -3  12 13.1218 18.2109   2
 -12   4   3 24.5295 20.9719  -1
 -12   4   7 24.5295 20.9719   2
 -11   4   3 124.021 20.4881  -1
 -11   4   6 124.021 20.4881   2
 -10   4   3 51.9509 11.4186  -1
 -10   4   5 51.9509 11.4186   2
  -9   4   3 19.4245 11.7409  -1
  -9   4   4 19.4245 11.7409   2
  -8   4   3 229.467 9.11744  -1
  -8   4   3 229.467 9.11744   2
  -7   4   3 58.6770 6.05381  -1
  -7   4   2 58.6770 6.05381   2
  -6   4   3 673.857 17.4229  -1
  -6   4   1 673.857 17.4229   2
  -5   4   3 1099.46 38.9257  -1
  -5   4   0 1099.46 38.9257   2
  -4   4   3 124.097 6.08594   2
  -3   4   3 86.6605 4.27853   2
  -2   4   3 207.896 12.2590  -1
   2  -4   2 207.896 12.2590   2
  -2   4   3 202.149 5.89678   2
  -1   4   3 871.922 21.5356  -1
   1  -4   3 871.922 21.5356   2
   0   4   3 260.024 9.92127  -1
   0  -4   4 260.024 9.92127   2
   1   4   3 1308.37 33.0822  -1
  -1  -4   5 1308.37 33.0822   2
   2   4   3 111.403 6.30394  -1
  -2  -4   6 111.403 6.30394   2
   3   4   3 44.6404 6.93479  -1
  -3  -4   7 44.6404 6.93479   2
   4   4   3 377.213 18.0442  -1
  -4  -4   8 377.213 18.0442   2
   5   4   3 247.360 15.8641  -1
  -5  -4   9 247.360 15.8641   2
   7   4   3 6.84632 12.1761   2
   8   4   3 -29.814 21.4757  -1
  -8  -4  11 -29.814 21.4757   2
 -12   5   3 10.3661 18.5527  -1
 -12   5   6 10.3661 18.5527   2
 -11   5   3 67.3472 21.0918  -1
 -11   5   5 67.3472 21.0918   2
  -8   5   3 345.010 12.7576  -1
  -8   5   3 345.010 12.7576   2
  -7   5   3 27.8577 5.94833  -1
  -7   5   2 27.8577 5.94833   2
  -6   5   3 230.628 7.89113  -1
  -6   5   1 230.628 7.89113   2
  -5   5   3 13.4134 4.39169  -1
  -5   5   0 13.4134 4.39169   2
  -4   5   3 235.211 12.4801  -1
   4  -5   1 235.211 12.4801   2
  -3   5   3 783.793 23.1147  -1
   3  -5   2 783.793 23.1147   2
  -2   5   3 69.0440 7.24936   2
  -2   5   3 110.497 16.6718  -1
   2  -5   3 110.497 16.6718   2
  -1   5   3 196.513 8.80550   2
   0   5   3 4.86862 1.69514   2
   0   5   3 112.943 11.9132  -1
   0  -5   4 112.943 11.9132   2
   1   5   3 35.7752 9.68138  -1
  -1  -5   5 35.7752 9.68138   2
   2   5   3 31.7576 9.40483  -1
  -2  -5   6 31.7576 9.40483   2
   3   5   3 3.28598 7.27091  -1
  -3  -5   7 3.28598 7.27091   2
   4   5   3 372.084 11.6225  -1
  -4  -5   8 372.084 11.6225   2
   5   5   3 163.815 20.1442  -1
  -5  -5   9 163.815 20.1442   2
   6   5   3 157.395 14.7450  -1
  -6  -5  10 157.395 14.7450   2
   7   5   3 202.845 26.0020  -1
  -7  -5  11 202.845 26.0020   2
 -12   6   3 26.9423 9.15017  -1
 -12   6   6 26.9423 9.15017   2
 -11   6   3 -1.7906 15.2519  -1
 -11   6   5 -1.7906 15.2519   2
 -10   6   3 38.3242 13.5788  -1
 -10   6   4 38.3242 13.5788   2
  -9   6   3 217.041 21.1811  -1
  -9   6   3 217.041 21.1811   2
  -8   6   3 51.7463 5.47103   2
  -7   6   3 31.5214 17.2776  -1
  -7   6   2 31.5214 17.2776   2
  -6   6   3 301.004 11.2224  -1
  -6   6   1 301.004 11.2224   2
  -5   6   3 16.0831 5.79043  -1
  -5   6   0 16.0831 5.79043   2
  -4   6   3 354.188 11.7238  -1
   4  -6   1 354.188 11.7238   2
  -3   6   3 500.389 15.0689  -1
   3  -6   2 500.389 15.0689   2
  -2   6   3 122.407 7.04238  -1
   2  -6   3 122.407 7.04238   2
  -1   6   3 416.164 13.4021  -1
   1  -6   4 416.164 13.4021   2
   0   6   3 33.1593 9.33403  -1
   0  -6   5 33.1593 9.33403   2
   1   6   3 308.269 13.3111  -1
  -1  -6   6 308.269 13.3111   2
   2   6   3 13.3802 2.92154   2
   3   6   3 14.1161 3.11532   2
   3   6   3 142.126 13.2762  -1
  -3  -6   7 142.126 13.2762   2
   4   6   3 2.98876 11.0707  -1
  -4  -6   8 2.98876 11.0707   2
   5   6   3 214.234 19.7628  -1
  -5  -6   9 214.234 19.7628   2
   6   6   3 4.48160 16.0951  -1
  -6  -6  10 4.48160 16.0951   2
   7   6   3 28.2855 9.06487  -1
  -7  -6  11 28.2855 9.06487   2
 -11   7   3 19.7868 16.6578  -1
 -11   7   5 19.7868 16.6578   2
 -10   7   3 21.1001 9.83376  -1
 -10   7   4 21.1001 9.83376   2
  -9   7   3 19.7213 12.5199  -1
  -9   7   3 19.7213 12.5199   2
  -8   7   3 52.2178 9.03001  -1
  -8   7   2 52.2178 9.03001   2
  -7   7   3 280.866 11.3022  -1
  -7   7   1 280.866 11.3022   2
  -6   7   3 100.408 8.42641  -1
  -6   7   0 100.408 8.42641   2
  -5   7   3 69.5478 4.76687   2
  -4   7   3 152.118 17.9003  -1
   4  -7   1 152.118 17.9003   2
  -3   7   3 222.929 10.1468  -1
   3  -7   2 222.929 10.1468   2
  -2   7   3 87.9020 7.72128  -1
   2  -7   3 87.9020 7.72128   2
  -1   7   3 117.457 6.33257  -1
   1  -7   4 117.457 6.33257   2
   0   7   3 246.851 8.69904  -1
   0  -7   5 246.851 8.69904   2
   1   7   3 545.555 18.1869  -1
  -1  -7   6 545.555 18.1869   2
   2   7   3 96.1934 9.20304  -1
  -2  -7   7 96.1934 9.20304   2
   3   7   3 101.021 10.3809  -1
  -3  -7   8 101.021 10.3809   2
   4   7   3 134.619 20.1141  -1
  -4  -7   9 134.619 20.1141   2
   5   7   3 20.6665 3.84642   2
   7   7   3 18.7079 22.6105  -1
  -7  -7  11 18.7079 22.6105   2
 -10   8   3 28.4298 14.1941  -1
 -10   8   4 28.4298 14.1941   2
  -9   8   3 43.0737 17.6372  -1
  -9   8   3 43.0737 17.6372   2
  -8   8   3 56.4871 7.72806  -1
  -8   8   2 56.4871 7.72806   2
  -7   8   3 265.135 14.8862  -1
  -7   8   1 265.135 14.8862   2
  -6   8   3 174.249 8.56185  -1
  -6   8   0 174.249 8.56185   2
  -5   8   3 57.5931 6.92214  -1
   5  -8   1 57.5931 6.92214   2
  -4   8   3 53.7729 7.08565  -1
   4  -8   2 53.7729 7.08565   2
  -3   8   3 57.5448 8.43829  -1
   3  -8   3 57.5448 8.43829   2
  -2   8   3 19.2746 4.95280   2
  -1   8   3 79.3531 8.39247  -1
   1  -8   4 79.3531 8.39247   2
   0   8   3 15.9832 8.17028  -1
   0  -8   5 15.9832 8.17028   2
   1   8   3 233.058 11.8502  -1
  -1  -8   6 233.058 11.8502   2
   2   8   3 217.338 11.1948  -1
  -2  -8   7 217.338 11.1948   2
   3   8   3 357.315 17.3815  -1
  -3  -8   8 357.315 17.3815   2
   4   8   3 21.7412 10.9568  -1
  -4  -8   9 21.7412 10.9568   2
   5   8   3 35.6571 12.9967  -1
  -5  -8  10 35.6571 12.9967   2
   6   8   3 -3.7373 13.7152  -1
  -6  -8  11 -3.7373 13.7152   2
 -11   9   3 34.9047 22.4750  -1
 -11   9   4 34.9047 22.4750   2
 -10   9   3 7.66706 19.8998  -1
 -10   9   3 7.66706 19.8998   2
  -9   9   3 35.6741 11.4474   2
  -8   9   3 61.4233 15.3097  -1
  -8   9   2 61.4233 15.3097   2
  -7   9   3 21.7250 8.88661  -1
  -7   9   1 21.7250 8.88661   2
  -6   9   3 60.5823 8.84448  -1
  -6   9   0 60.5823 8.84448   2
  -5   9   3 348.261 13.8562  -1
   5  -9   1 348.261 13.8562   2
  -4   9   3 64.4296 5.66312  -1
   4  -9   2 64.4296 5.66312   2
  -3   9   3 326.687 11.3191  -1
   3  -9   3 326.687 11.3191   2
  -2   9   3 52.7698 7.20803  -1
   2  -9   4 52.7698 7.20803   2
  -1   9   3 57.9322 9.24237  -1
   1  -9   5 57.9322 9.24237   2
   0   9   3 255.299 24.1138  -1
   0  -9   6 255.299 24.1138   2
   3   9   3 71.8911 17.0930  -1
  -3  -9   8 71.8911 17.0930   2
   4   9   3 20.7312 11.6431  -1
  -4  -9   9 20.7312 11.6431   2
   5   9   3 35.3806 10.6818  -1
  -5  -9  10 35.3806 10.6818   2
   6   9   3 -0.3856 10.6207  -1
  -6  -9  11 -0.3856 10.6207   2
 -10  10   3 14.6646 18.5260  -1
 -10  10   3 14.6646 18.5260   2
  -9  10   3 10.7389 12.3435  -1
  -9  10   2 10.7389 12.3435   2
  -8  10   3 37.0580 13.6754  -1
  -8  10   1 37.0580 13.6754   2
  -7  10   3 35.8362 11.8872  -1
  -7  10   0 35.8362 11.8872   2
  -6  10   3 -6.5928 8.17360   2
  -5  10   3 134.347 9.86374  -1
   5 -10   1 134.347 9.86374   2
  -4  10   3 123.019 10.2750  -1
   4 -10   2 123.019 10.2750   2
  -3  10   3 36.6458 8.49890  -1
   3 -10   3 36.6458 8.49890   2
  -2  10   3 32.5036 6.80453  -1
   2 -10   4 32.5036 6.80453   2
  -1  10   3 37.9190 7.34642  -1
   1 -10   5 37.9190 7.34642   2
   0  10   3 303.295 17.5861  -1
   0 -10   6 303.295 17.5861   2
   1  10   3 48.5222 12.4784  -1
  -1 -10   7 48.5222 12.4784   2
   2  10   3 33.5267 18.8467  -1
  -2 -10   8 33.5267 18.8467   2
   3  10   3 15.5642 22.6440  -1
  -3 -10   9 15.5642 22.6440   2
   4  10   3 2.53854 21.1895  -1
  -4 -10   9 2.53854 21.1895   2
   5  10   3 141.044 16.7375  -1
  -5 -10  10 141.044 16.7375   2
  -9  11   3 21.7445 10.0384  -1
  -9  11   2 21.7445 10.0384   2
  -8  11   3 40.9857 13.3227  -1
  -8  11   1 40.9857 13.3227   2
  -7  11   3 7.63178 9.01083  -1
  -7  11   0 7.63178 9.01083   2
  -6  11   3 35.2999 10.2948  -1
   6 -11   1 35.2999 10.2948   2
  -5  11   3 34.3668 10.5420  -1
   5 -11   2 34.3668 10.5420   2
  -4  11   3 247.874 24.3275  -1
   4 -11   3 247.874 24.3275   2
  -2  11   3 47.9689 13.6739  -1
   2 -11   4 47.9689 13.6739   2
  -1  11   3 9.33274 10.1297  -1
   1 -11   5 9.33274 10.1297   2
   0  11   3 137.136 10.8694  -1
   0 -11   6 137.136 10.8694   2
   1  11   3 164.475 17.2570  -1
  -1 -11   7 164.475 17.2570   2
   2  11   3 68.1962 10.8522  -1
  -2 -11   8 68.1962 10.8522   2
   3  11   3 51.8626 13.0108  -1
  -3 -11   9 51.8626 13.0108   2
   4  11   3 34.2966 15.0276  -1
  -4 -11  10 34.2966 15.0276   2
   5  11   3 15.4020 4.99902   2
  -9  12   3 26.0273 15.3138  -1
  -9  12   2 26.0273 15.3138   2
  -7  12   3 18.5837 9.74010  -1
  -7  12   0 18.5837 9.74010   2
  -6  12   3 126.213 9.97295  -1
   6 -12   1 126.213 9.97295   2
  -5  12   3 48.6052 8.57431  -1
   5 -12   2 48.6052 8.57431   2
  -4  12   3 10.0998 9.27957  -1
   4 -12   3 10.0998 9.27957   2
  -3  12   3 185.255 12.7919  -1
   3 -12   4 185.255 12.7919   2
  -2  12   3 -8.1076 19.2535  -1
   2 -12   5 -8.1076 19.2535   2
  -1  12   3 5.26084 21.1077  -1
   1 -12   6 5.26084 21.1077   2
   0  12   3 6.82312 18.2824  -1
   0 -12   6 6.82312 18.2824   2
   1  12   3 39.3512 14.3876  -1
  -1 -12   7 39.3512 14.3876   2
   2  12   3 44.2267 13.5379  -1
  -2 -12   8 44.2267 13.5379   2
   3  12   3 77.6641 20.2845  -1
  -3 -12   9 77.6641 20.2845   2
  -8  13   3 25.1816 11.8845   2
  -6  13   3 54.9318 20.4925  -1
   6 -13   1 54.9318 20.4925   2
  -5  13   3 76.9082 13.4300  -1
   5 -13   2 76.9082 13.4300   2
  -4  13   3 32.0126 9.70057  -1
   4 -13   3 32.0126 9.70057   2
  -3  13   3 40.9304 8.32117  -1
   3 -13   4 40.9304 8.32117   2
  -2  13   3 54.5140 10.2055  -1
   2 -13   5 54.5140 10.2055   2
  -1  13   3 75.0618 13.6790  -1
   1 -13   6 75.0618 13.6790   2
   0  13   3 30.7823 13.2419  -1
   0 -13   7 30.7823 13.2419   2
   1  13   3 47.9574 21.7059  -1
  -1 -13   8 47.9574 21.7059   2
  -6  14   3 -14.863 20.4000  -1
   6 -14   2 -14.863 20.4000   2
  -1  14   3 70.7880 17.7623  -1
   1 -14   6 70.7880 17.7623   2
   0  14   3 13.3178 8.71301  -1
   0 -14   7 13.3178 8.71301   2
  -2 -14   4 16.7998 10.1530  -1
  -2 -14   2 16.7998 10.1530   2
  -1 -14   4 36.6090 15.1147  -1
  -1 -14   1 36.6090 15.1147   2
   0 -14   4 50.3823 5.08682  -1
   0  14   0 50.3823 5.08682   2
   1 -14   4 111.227 17.6258  -1
  -1  14   1 111.227 17.6258   2
   2 -14   4 28.6231 16.6829  -1
  -2  14   2 28.6231 16.6829   2
   3 -14   4 20.8006 18.6521  -1
  -3  14   3 20.8006 18.6521   2
   5 -14   4 11.2766 10.6090   2
  -4 -13   4 6.91240 15.5006  -1
  -4 -13   3 6.91240 15.5006   2
  -3 -13   4 -8.9888 18.3403  -1
  -3 -13   2 -8.9888 18.3403   2
  -1 -13   4 69.3752 19.3586  -1
  -1 -13   1 69.3752 19.3586   2
   0 -13   4 79.4395 10.7006  -1
   0  13   0 79.4395 10.7006   2
   1 -13   4 110.456 18.4433  -1
  -1  13   1 110.456 18.4433   2
   2 -13   4 84.4198 16.0499  -1
  -2  13   2 84.4198 16.0499   2
   3 -13   4 29.9439 13.4339  -1
  -3  13   3 29.9439 13.4339   2
   4 -13   4 -26.661 14.8221  -1
  -4  13   4 -26.661 14.8221   2
   5 -13   4 72.8018 19.4212  -1
  -5  13   5 72.8018 19.4212   2
  -5 -12   4 4.49539 9.03870  -1
  -5 -12   4 4.49539 9.03870   2
  -4 -12   4 45.2775 8.16403  -1
  -4 -12   3 45.2775 8.16403   2
  -3 -12   4 32.6291 6.72044  -1
  -3 -12   2 32.6291 6.72044   2
  -2 -12   4 103.321 9.58187  -1
  -2 -12   1 103.321 9.58187   2
  -1 -12   4 58.9282 11.3681  -1
   1  12   0 58.9282 11.3681   2
   0 -12   4 46.7446 9.41081  -1
   0  12   1 46.7446 9.41081   2
   1 -12   4 111.006 20.3822  -1
  -1  12   1 111.006 20.3822   2
   2 -12   4 23.7390 17.5432  -1
  -2  12   2 23.7390 17.5432   2
   3 -12   4 195.671 22.0860  -1
  -3  12   3 195.671 22.0860   2
   4 -12   4 11.8821 16.3597  -1
  -4  12   4 11.8821 16.3597   2
   5 -12   4 20.2821 13.6703  -1
  -5  12   5 20.2821 13.6703   2
   6 -12   4 43.5503 14.8656  -1
  -6  12   6 43.5503 14.8656   2
  -5 -11   4 51.7437 14.0956  -1
  -5 -11   4 51.7437 14.0956   2
  -4 -11   4 88.7514 13.8735  -1
  -4 -11   3 88.7514 13.8735   2
  -3 -11   4 8.86195 7.99341  -1
  -3 -11   2 8.86195 7.99341   2
  -2 -11   4 136.154 8.73450  -1
  -2 -11   1 136.154 8.73450   2
  -1 -11   4 16.3605 5.10857  -1
   1  11   0 16.3605 5.10857   2
   0 -11   4 33.9261 5.67821  -1
   0  11   1 33.9261 5.67821   2
   1 -11   4 16.9519 14.8381  -1
  -1  11   2 16.9519 14.8381   2
   2 -11   4 29.6028 17.3984  -1
  -2  11   3 29.6028 17.3984   2
   3 -11   4 3.15327 16.8262  -1
  -3  11   4 3.15327 16.8262   2
   3 -11   4 -0.4168 7.84506   2
   4 -11   4 30.8766 18.9759  -1
  -4  11   4 30.8766 18.9759   2
   5 -11   4 112.149 20.2698  -1
  -5  11   5 112.149 20.2698   2
   6 -11   4 83.4169 19.5222  -1
  -6  11   6 83.4169 19.5222   2
   7 -11   4 14.7746 5.38499  -1
  -7  11   7 14.7746 5.38499   2
  -7 -10   4 5.06153 9.41700  -1
  -7 -10   5 5.06153 9.41700   2
  -6 -10   4 54.7094 11.1906  -1
  -6 -10   4 54.7094 11.1906   2
  -5 -10   4 34.4786 18.9251  -1
  -5 -10   3 34.4786 18.9251   2
  -3 -10   4 52.8442 12.9578  -1
  -3 -10   2 52.8442 12.9578   2
  -2 -10   4 331.199 16.5784  -1
  -2 -10   1 331.199 16.5784   2
  -1 -10   4 79.9887 6.86010  -1
   1  10   0 79.9887 6.86010   2
   0 -10   4 265.815 8.91939  -1
   0  10   1 265.815 8.91939   2
   1 -10   4 241.482 12.8103  -1
  -1  10   2 241.482 12.8103   2
   2 -10   4 31.5853 7.64433  -1
  -2  10   3 31.5853 7.64433   2
   3 -10   4 30.9542 14.0451  -1
  -3  10   4 30.9542 14.0451   2
   4 -10   4 10.0410 15.1262  -1
  -4  10   5 10.0410 15.1262   2
   5 -10   4 25.9438 17.7096  -1
  -5  10   6 25.9438 17.7096   2
   6 -10   4 54.7315 11.9001   2
   7 -10   4 58.4990 10.8927  -1
  -7  10   7 58.4990 10.8927   2
   8 -10   4 52.6252 11.5272  -1
  -8  10   8 52.6252 11.5272   2
   9 -10   4 40.3983 8.31908  -1
  -9  10   9 40.3983 8.31908   2
  -8  -9   4 19.0366 11.6717  -1
  -8  -9   6 19.0366 11.6717   2
  -7  -9   4 28.3045 10.5865  -1
  -7  -9   5 28.3045 10.5865   2
  -6  -9   4 7.10199 6.73132  -1
  -6  -9   4 7.10199 6.73132   2
  -5  -9   4 63.2510 6.78245  -1
  -5  -9   3 63.2510 6.78245   2
  -4  -9   4 18.3541 8.02769  -1
  -4  -9   2 18.3541 8.02769   2
  -3  -9   4 37.2830 8.10369  -1
  -3  -9   1 37.2830 8.10369   2
  -2  -9   4 39.5431 9.53558  -1
   2   9   0 39.5431 9.53558   2
  -1  -9   4 28.4568 7.40497  -1
   1   9   1 28.4568 7.40497   2
  -1  -9   4 10.2282 7.23546   2
   0  -9   4 256.683 8.63205  -1
   0   9   1 256.683 8.63205   2
   1  -9   4 24.2471 9.07674  -1
  -1   9   2 24.2471 9.07674   2
   2  -9   4 65.6694 9.03049  -1
  -2   9   3 65.6694 9.03049   2
   3  -9   4 345.994 16.3102  -1
  -3   9   4 345.994 16.3102   2
   4  -9   4 111.029 9.82208  -1
  -4   9   5 111.029 9.82208   2
   5  -9   4 68.8319 5.06901  -1
  -5   9   6 68.8319 5.06901   2
   6  -9   4 80.8041 7.10471  -1
  -6   9   7 80.8041 7.10471   2
   7  -9   4 137.008 21.5109  -1
  -7   9   8 137.008 21.5109   2
   8  -9   4 36.1379 9.86742  -1
  -8   9   9 36.1379 9.86742   2
   9  -9   4 16.1230 10.2241   2
  -9  -8   4 26.1428 15.4052  -1
  -9  -8   6 26.1428 15.4052   2
  -6  -8   4 9.68501 10.4358  -1
  -6  -8   4 9.68501 10.4358   2
  -5  -8   4 49.3441 7.60664  -1
  -5  -8   3 49.3441 7.60664   2
  -4  -8   4 50.2740 7.70739  -1
  -4  -8   2 50.2740 7.70739   2
  -3  -8   4 57.0529 5.51589  -1
  -3  -8   1 57.0529 5.51589   2
  -2  -8   4 39.1510 4.73034  -1
   2   8   0 39.1510 4.73034   2
  -1  -8   4 321.302 9.52526  -1
   1   8   1 321.302 9.52526   2
   0  -8   4 94.3075 4.76276  -1
   0   8   2 94.3075 4.76276   2
   1  -8   4 54.4013 8.93909  -1
  -1   8   3 54.4013 8.93909   2
   2  -8   4 57.0778 14.2600  -1
  -2   8   4 57.0778 14.2600   2
   3  -8   4 194.677 12.9398  -1
  -3   8   4 194.677 12.9398   2
   4  -8   4 150.217 6.00542  -1
  -4   8   5 150.217 6.00542   2
   5  -8   4 807.534 24.0693  -1
  -5   8   6 807.534 24.0693   2
   6  -8   4 29.4842 5.33429  -1
  -6   8   7 29.4842 5.33429   2
   7  -8   4 158.281 11.3280  -1
  -7   8   8 158.281 11.3280   2
   8  -8   4 82.1612 9.02069  -1
  -8   8   9 82.1612 9.02069   2
   9  -8   4 105.561 13.3973  -1
  -9   8  10 105.561 13.3973   2
  -9  -7   4 -7.2180 7.41127  -1
  -9  -7   6 -7.2180 7.41127   2
  -8  -7   4 43.1558 13.4240  -1
  -8  -7   5 43.1558 13.4240   2
  -7  -7   4 74.8619 8.59734  -1
  -7  -7   4 74.8619 8.59734   2
  -6  -7   4 196.990 13.0687  -1
  -6  -7   3 196.990 13.0687   2
  -5  -7   4 118.734 15.6708  -1
  -5  -7   2 118.734 15.6708   2
  -4  -7   4 125.468 10.9061  -1
  -4  -7   2 125.468 10.9061   2
  -3  -7   4 432.660 17.9572  -1
  -3  -7   1 432.660 17.9572   2
  -2  -7   4 33.2104 5.67311  -1
   2   7   0 33.2104 5.67311   2
  -1  -7   4 287.025 9.76505  -1
   1   7   1 287.025 9.76505   2
   0  -7   4 99.9352 4.19700  -1
   0   7   2 99.9352 4.19700   2
   1  -7   4 121.655 8.03879  -1
  -1   7   3 121.655 8.03879   2
   2  -7   4 233.592 11.6133  -1
  -2   7   4 233.592 11.6133   2
   3  -7   4 326.993 14.7965  -1
  -3   7   5 326.993 14.7965   2
   4  -7   4 -99.757 69.9453  -1
  -4   7   6 -99.757 69.9453   2
   5  -7   4 262.578 9.74476   2
   6  -7   4 7.08601 10.6910  -1
  -6   7   7 7.08601 10.6910   2
   7  -7   4 150.232 10.8809  -1
  -7   7   8 150.232 10.8809   2
   8  -7   4 10.2694 9.08664  -1
  -8   7   9 10.2694 9.08664   2
   9  -7   4 65.9739 11.0123  -1
  -9   7  10 65.9739 11.0123   2
  10  -7   4 16.7785 10.6048  -1
 -10   7  11 16.7785 10.6048   2
  -7  -6   4 5.95424 5.46540  -1
  -7  -6   4 5.95424 5.46540   2
  -6  -6   4 89.4660 7.42260  -1
  -6  -6   3 89.4660 7.42260   2
  -5  -6   4 1.78502 7.75024  -1
  -5  -6   2 1.78502 7.75024   2
  -4  -6   4 276.803 21.6283  -1
  -4  -6   1 276.803 21.6283   2
  -3  -6   4 275.484 17.5551  -1
   3   6   0 275.484 17.5551   2
  -2  -6   4 69.9798 4.65685   2
  -1  -6   4 37.9351 7.29173  -1
   1   6   1 37.9351 7.29173   2
   0  -6   4 92.1997 4.02930  -1
   0   6   2 92.1997 4.02930   2
   1  -6   4 433.463 16.8669  -1
  -1   6   3 433.463 16.8669   2
   2  -6   4 223.539 10.3937  -1
  -2   6   4 223.539 10.3937   2
   3  -6   4 20.8375 2.76730  -1
  -3   6   5 20.8375 2.76730   2
   4  -6   4 226.883 7.93543  -1
  -4   6   6 226.883 7.93543   2
   5  -6   4 17.6230 5.95388  -1
  -5   6   7 17.6230 5.95388   2
   6  -6   4 107.723 12.1711  -1
  -6   6   8 107.723 12.1711   2
   7  -6   4 97.5794 13.4694  -1
  -7   6   9 97.5794 13.4694   2
   8  -6   4 51.4098 14.4438  -1
  -8   6   9 51.4098 14.4438   2
   9  -6   4 -7.7196 17.8742  -1
  -9   6  10 -7.7196 17.8742   2
  10  -6   4 30.1738 20.1795  -1
 -10   6  11 30.1738 20.1795   2
  -8  -5   4 -13.282 13.8167  -1
  -8  -5   5 -13.282 13.8167   2
  -6  -5   4 25.6133 8.93797  -1
  -6  -5   3 25.6133 8.93797   2
  -5  -5   4 37.0151 6.62866  -1
  -5  -5   2 37.0151 6.62866   2
  -4  -5   4 13.2477 2.98316  -1
  -4  -5   1 13.2477 2.98316   2
  -3  -5   4 113.017 7.43758  -1
   3   5   0 113.017 7.43758   2
  -2  -5   4 169.288 7.27169  -1
   2   5   1 169.288 7.27169   2
  -1  -5   4 42.2422 9.81063  -1
   1   5   2 42.2422 9.81063   2
   1  -5   4 116.391 5.96030   2
   3  -5   4 97.0838 5.18449  -1
  -3   5   5 97.0838 5.18449   2
   4  -5   4 428.436 12.4008  -1
  -4   5   6 428.436 12.4008   2
   5  -5   4 24.1095 5.22212  -1
  -5   5   7 24.1095 5.22212   2
   6  -5   4 147.606 7.65230  -1
  -6   5   8 147.606 7.65230   2
   7  -5   4 78.3847 8.02558  -1
  -7   5   9 78.3847 8.02558   2
   8  -5   4 6.19503 10.2766  -1
  -8   5  10 6.19503 10.2766   2
   9  -5   4 40.6469 14.6228  -1
  -9   5  11 40.6469 14.6228   2
  10  -5   4 48.5919 22.4187  -1
 -10   5  12 48.5919 22.4187   2
 -11  -4   4 6.84677 8.70360  -1
 -11  -4   7 6.84677 8.70360   2
 -10  -4   4 -22.995 12.0602  -1
 -10  -4   6 -22.995 12.0602   2
  -9  -4   4 20.5328 13.1701  -1
  -9  -4   5 20.5328 13.1701   2
  -8  -4   4 56.4014 11.6368  -1
  -8  -4   4 56.4014 11.6368   2
  -7  -4   4 31.0538 12.1869  -1
  -7  -4   3 31.0538 12.1869   2
  -6  -4   4 3.12081 4.20092   2
  -5  -4   4 101.235 9.66211  -1
  -5  -4   2 101.235 9.66211   2
  -4  -4   4 231.360 9.96325  -1
  -4  -4   1 231.360 9.96325   2
  -3  -4   4 238.586 10.6439  -1
   3   4   0 238.586 10.6439   2
  -2  -4   4 161.872 7.82169  -1
   2   4   1 161.872 7.82169   2
  -1  -4   4 99.5390 4.03360  -1
   1   4   2 99.5390 4.03360   2
   0  -4   4 255.230 7.13988  -1
   0   4   3 255.230 7.13988   2
   1  -4   4 222.466 7.73306  -1
  -1   4   4 222.466 7.73306   2
   2  -4   4 216.709 13.7594   2
   2  -4   4 490.657 18.5648  -1
  -2   4   5 490.657 18.5648   2
   3  -4   4 18.7760 3.61463   2
   4  -4   4 349.239 10.4353   2
   5  -4   4 112.186 8.62356  -1
  -5   4   7 112.186 8.62356   2
   6  -4   4 116.002 8.29391  -1
  -6   4   8 116.002 8.29391   2
   7  -4   4 101.673 9.62289  -1
  -7   4   9 101.673 9.62289   2
   8  -4   4 80.9566 8.87137  -1
  -8   4  10 80.9566 8.87137   2
   9  -4   4 66.7828 9.85455  -1
  -9   4  11 66.7828 9.85455   2
  10  -4   4 40.1131 19.9291  -1
 -10   4  12 40.1131 19.9291   2
  -9  -3   4 19.4177 11.3123  -1
  -9  -3   5 19.4177 11.3123   2
  -8  -3   4 2.43954 5.91416  -1
  -8  -3   4 2.43954 5.91416   2
  -7  -3   4 39.8183 7.95345  -1
  -7  -3   3 39.8183 7.95345   2
  -6  -3   4 165.503 10.5606  -1
  -6  -3   2 165.503 10.5606   2
  -5  -3   4 74.1464 9.46130  -1
  -5  -3   1 74.1464 9.46130   2
  -4  -3   4 789.878 21.5333   2
  -4  -3   4 926.246 43.2117  -1
   4   3   0 926.246 43.2117   2
  -3  -3   4 854.722 27.8398   2
  -1  -3   4 181.189 8.02116  -1
   1   3   2 181.189 8.02116   2
   0  -3   4 543.387 13.0334  -1
   0   3   3 543.387 13.0334   2
   1  -3   4 1051.05 23.4366  -1
  -1   3   4 1051.05 23.4366   2
   2  -3   4 453.314 13.1378  -1
  -2   3   5 453.314 13.1378   2
   3  -3   4 601.571 22.1465  -1
  -3   3   6 601.571 22.1465   2
   4  -3   4 272.623 10.8978  -1
  -4   3   7 272.623 10.8978   2
   5  -3   4 434.664 18.5112  -1
  -5   3   8 434.664 18.5112   2
   7  -3   4 117.133 14.8918  -1
  -7   3   9 117.133 14.8918   2
   8  -3   4 129.544 15.8139  -1
  -8   3  10 129.544 15.8139   2
   9  -3   4 38.5729 13.7479  -1
  -9   3  11 38.5729 13.7479   2
  10  -3   4 19.9729 19.0174  -1
 -10   3  12 19.9729 19.0174   2
  -9  -2   4 98.9738 12.3234  -1
  -9  -2   5 98.9738 12.3234   2
  -8  -2   4 283.456 14.3493  -1
  -8  -2   4 283.456 14.3493   2
  -7  -2   4 394.765 18.0652  -1
  -7  -2   3 394.765 18.0652   2
  -6  -2   4 18.8482 5.91231  -1
  -6  -2   2 18.8482 5.91231   2
  -5  -2   4 406.549 10.9018  -1
  -5  -2   1 406.549 10.9018   2
  -4  -2   4 334.815 12.7727  -1
   4   2   0 334.815 12.7727   2
  -3  -2   4 48.9332 4.98579  -1
   3   2   1 48.9332 4.98579   2
   0  -2   4 52.4567 3.39619   2
   1  -2   4 1158.64 31.9884  -1
  -1   2   4 1158.64 31.9884   2
   2  -2   4 596.674 17.1807  -1
  -2   2   5 596.674 17.1807   2
   3  -2   4 352.993 15.3383  -1
  -3   2   6 352.993 15.3383   2
   4  -2   4 245.226 9.19394  -1
  -4   2   7 245.226 9.19394   2
   5  -2   4 94.2444 7.46854  -1
  -5   2   8 94.2444 7.46854   2
   6  -2   4 48.4445 8.02028  -1
  -6   2   9 48.4445 8.02028   2
   7  -2   4 98.1596 11.1829  -1
  -7   2  10 98.1596 11.1829   2
   8  -2   4 1.59795 15.1569  -1
  -8   2  11 1.59795 15.1569   2
   9  -2   4 62.7867 24.6537  -1
  -9   2  11 62.7867 24.6537   2
  10  -2   4 61.4020 24.2234  -1
 -10   2  12 61.4020 24.2234   2
 -12  -1   4 24.9496 10.3816  -1
 -12  -1   7 24.9496 10.3816   2
 -11  -1   4 31.0737 10.3893  -1
 -11  -1   6 31.0737 10.3893   2
 -10  -1   4 77.5466 11.3827  -1
 -10  -1   5 77.5466 11.3827   2
  -9  -1   4 144.523 12.4159  -1
  -9  -1   4 144.523 12.4159   2
  -8  -1   4 20.8626 13.8600  -1
  -8  -1   3 20.8626 13.8600   2
  -7  -1   4 255.115 18.8836  -1
  -7  -1   3 255.115 18.8836   2
  -6  -1   4 76.2776 7.16363  -1
  -6  -1   2 76.2776 7.16363   2
  -5  -1   4 259.545 8.83038  -1
  -5  -1   1 259.545 8.83038   2
  -4  -1   4 235.302 8.12441  -1
   4   1   0 235.302 8.12441   2
  -3  -1   4 166.772 5.23790  -1
   3   1   1 166.772 5.23790   2
  -2  -1   4 789.236 26.8861  -1
   2   1   2 789.236 26.8861   2
  -1  -1   4 401.212 10.2939  -1
   1   1   3 401.212 10.2939   2
   0  -1   4 763.484 18.5019  -1
   0   1   4 763.484 18.5019   2
   2  -1   4 46.2226 3.41735   2
   4  -1   4 34.7236 7.30160  -1
  -4   1   7 34.7236 7.30160   2
   5  -1   4 16.7163 13.2139  -1
  -5   1   8 16.7163 13.2139   2
   6  -1   4 15.3206 6.78579  -1
  -6   1   9 15.3206 6.78579   2
   7  -1   4 126.011 9.29334  -1
  -7   1  10 126.011 9.29334   2
   8  -1   4 112.336 11.3807  -1
  -8   1  11 112.336 11.3807   2
   9  -1   4 20.5689 13.8744  -1
  -9   1  12 20.5689 13.8744   2
  10  -1   4 42.6162 23.1744  -1
 -10   1  13 42.6162 23.1744   2
 -12   0   4 27.4041 17.4331  -1
 -12   0   7 27.4041 17.4331   2
 -11   0   4 -16.991 9.95609  -1
 -11   0   6 -16.991 9.95609   2
 -10   0   4 95.8166 8.66387  -1
 -10   0   5 95.8166 8.66387   2
  -9   0   4 52.1251 7.27623  -1
  -9   0   4 52.1251 7.27623   2
  -8   0   4 235.942 11.0040  -1
  -8   0   3 235.942 11.0040   2
  -7   0   4 130.464 9.00861  -1
  -7   0   2 130.464 9.00861   2
  -6   0   4 987.784 28.2083  -1
  -6   0   1 987.784 28.2083   2
  -5   0   4 151.954 6.35400   2
  -4   0   4 181.420 6.36028   2
  -3   0   4 25.7473 5.40498  -1
   3   0   1 25.7473 5.40498   2
  -2   0   4 491.222 14.0399  -1
   2   0   2 491.222 14.0399   2
  -1   0   4 906.922 25.3101  -1
   1   0   3 906.922 25.3101   2
   0   0   4 747.502 17.4395  -1
   0   0   4 747.502 17.4395   2
   1   0   4 202.284 6.84713  -1
  -1   0   5 202.284 6.84713   2
   2   0   4 662.497 17.2489  -1
  -2   0   6 662.497 17.2489   2
   3   0   4 337.081 21.3543  -1
  -3   0   7 337.081 21.3543   2
   6   0   4 30.4407 9.31216  -1
  -6   0   9 30.4407 9.31216   2
   7   0   4 0.98067 11.9330  -1
  -7   0  10 0.98067 11.9330   2
   8   0   4 33.6231 13.0714  -1
  -8   0  11 33.6231 13.0714   2
   9   0   4 83.1733 12.1094  -1
  -9   0  12 83.1733 12.1094   2
 -11   1   4 0.54066 20.2063  -1
 -11   1   6 0.54066 20.2063   2
 -10   1   4 87.7150 18.4738  -1
 -10   1   5 87.7150 18.4738   2
  -9   1   4 416.936 16.0371  -1
  -9   1   4 416.936 16.0371   2
  -8   1   4 210.509 9.12774  -1
  -8   1   3 210.509 9.12774   2
  -7   1   4 22.1310 4.67472  -1
  -7   1   2 22.1310 4.67472   2
  -6   1   4 135.996 6.50092  -1
  -6   1   1 135.996 6.50092   2
  -5   1   4 128.686 6.80783  -1
  -5   1   0 128.686 6.80783   2
  -4   1   4 57.4468 8.85088  -1
   4  -1   1 57.4468 8.85088   2
  -3   1   4 645.295 15.4429   2
  -2   1   4 550.728 13.3408   2
  -1   1   4 358.429 8.95227   2
  -1   1   4 471.778 27.1363  -1
   1  -1   3 471.778 27.1363   2
   0   1   4 795.259 22.9420  -1
   0  -1   4 795.259 22.9420   2
   1   1   4 135.280 7.18898  -1
  -1  -1   5 135.280 7.18898   2
   2   1   4 435.968 14.3066  -1
  -2  -1   6 435.968 14.3066   2
   3   1   4 91.4969 6.53277  -1
  -3  -1   7 91.4969 6.53277   2
   4   1   4 27.7905 6.29635  -1
  -4  -1   8 27.7905 6.29635   2
   5   1   4 48.5978 7.67645  -1
  -5  -1   9 48.5978 7.67645   2
   6   1   4 62.5223 13.3815  -1
  -6  -1  10 62.5223 13.3815   2
   7   1   4 86.5642 14.5629  -1
  -7  -1  11 86.5642 14.5629   2
   8   1   4 65.7710 22.6446  -1
  -8  -1  11 65.7710 22.6446   2
   9   1   4 72.2845 16.7783  -1
  -9  -1  12 72.2845 16.7783   2
 -12   2   4 13.3999 16.5064  -1
 -12   2   6 13.3999 16.5064   2
 -11   2   4 67.6799 12.6890  -1
 -11   2   5 67.6799 12.6890   2
 -10   2   4 670.025 38.9392  -1
 -10   2   4 670.025 38.9392   2
  -9   2   4 69.1985 18.0244  -1
  -9   2   3 69.1985 18.0244   2
  -8   2   4 109.761 9.86692  -1
  -8   2   3 109.761 9.86692   2
  -7   2   4 5.71766 6.42634  -1
  -7   2   2 5.71766 6.42634   2
  -6   2   4 12.5115 6.36318  -1
  -6   2   1 12.5115 6.36318   2
  -5   2   4 33.9795 4.55602  -1
  -5   2   0 33.9795 4.55602   2
  -4   2   4 345.060 10.6701  -1
   4  -2   1 345.060 10.6701   2
  -3   2   4 54.4481 4.12739  -1
   3  -2   2 54.4481 4.12739   2
  -2   2   4 79.0276 4.89039  -1
   2  -2   3 79.0276 4.89039   2
  -1   2   4 1181.51 33.0503  -1
   1  -2   4 1181.51 33.0503   2
   0   2   4 558.343 13.2253   2
   1   2   4 133.853 4.45008   2
   3   2   4 34.2248 9.69697  -1
  -3  -2   7 34.2248 9.69697   2
   4   2   4 96.1548 8.20363  -1
  -4  -2   8 96.1548 8.20363   2
   5   2   4 89.4984 6.66849  -1
  -5  -2   9 89.4984 6.66849   2
   6   2   4 8.56345 9.13339  -1
  -6  -2  10 8.56345 9.13339   2
   7   2   4 58.6959 13.5282  -1
  -7  -2  11 58.6959 13.5282   2
   8   2   4 23.8526 14.8997  -1
  -8  -2  12 23.8526 14.8997   2
   9   2   4 151.760 26.3888  -1
  -9  -2  13 151.760 26.3888   2
 -12   3   4 11.1417 14.1746  -1
 -12   3   6 11.1417 14.1746   2
 -11   3   4 21.4514 6.34281  -1
 -11   3   5 21.4514 6.34281   2
 -10   3   4 37.4045 12.4411  -1
 -10   3   4 37.4045 12.4411   2
  -9   3   4 82.4536 9.28421  -1
  -9   3   3 82.4536 9.28421   2
  -8   3   4 70.1662 8.06841  -1
  -8   3   2 70.1662 8.06841   2
  -7   3   4 203.249 17.1142  -1
  -7   3   1 203.249 17.1142   2
  -6   3   4 12.7401 3.10017   2
  -5   3   4 409.757 12.5494   2
  -4   3   4 31.5538 6.30299  -1
   4  -3   1 31.5538 6.30299   2
  -3   3   4 446.632 12.0905  -1
   3  -3   2 446.632 12.0905   2
  -2   3   4 97.5102 4.90217  -1
   2  -3   3 97.5102 4.90217   2
  -1   3   4 1046.21 28.9242  -1
   1  -3   4 1046.21 28.9242   2
   0   3   4 71.6112 10.9259  -1
   0  -3   5 71.6112 10.9259   2
   1   3   4 1239.28 58.1712  -1
  -1  -3   6 1239.28 58.1712   2
   2   3   4 222.187 11.3071  -1
  -2  -3   7 222.187 11.3071   2
   3   3   4 348.834 23.5790  -1
  -3  -3   8 348.834 23.5790   2
   3   3   4 180.991 13.8935   2
   4   3   4 36.1011 14.8874  -1
  -4  -3   8 36.1011 14.8874   2
   5   3   4 1.01342 10.4741  -1
  -5  -3   9 1.01342 10.4741   2
   6   3   4 17.5352 13.8177  -1
  -6  -3  10 17.5352 13.8177   2
   7   3   4 -5.3344 17.7710  -1
  -7  -3  11 -5.3344 17.7710   2
   8   3   4 68.7611 12.6876  -1
  -8  -3  12 68.7611 12.6876   2
 -12   4   4 114.755 23.4878  -1
 -12   4   6 114.755 23.4878   2
 -11   4   4 60.9338 17.9023  -1
 -11   4   5 60.9338 17.9023   2
 -10   4   4 269.837 17.1947  -1
 -10   4   4 269.837 17.1947   2
  -9   4   4 16.1669 6.94318  -1
  -9   4   3 16.1669 6.94318   2
  -8   4   4 49.8626 5.61655  -1
  -8   4   2 49.8626 5.61655   2
  -7   4   4 12.4586 5.36317  -1
  -7   4   1 12.4586 5.36317   2
  -6   4   4 209.873 9.04017  -1
  -6   4   0 209.873 9.04017   2
  -5   4   4 278.398 11.9928  -1
   5  -4   1 278.398 11.9928   2
  -4   4   4 101.563 5.22556   2
  -3   4   4 162.710 5.54643   2
  -2   4   4 12.9104 3.78242   2
  -2   4   4 1308.39 65.7633  -1
   2  -4   3 1308.39 65.7633   2
  -1   4   4 238.048 11.7315  -1
   1  -4   4 238.048 11.7315   2
   0   4   4 1088.14 50.1578  -1
   0  -4   5 1088.14 50.1578   2
   1   4   4 274.107 9.13459  -1
  -1  -4   6 274.107 9.13459   2
   2   4   4 247.654 9.03674  -1
  -2  -4   7 247.654 9.03674   2
   3   4   4 3.48544 6.69169  -1
  -3  -4   8 3.48544 6.69169   2
   4   4   4 186.651 13.9022  -1
  -4  -4   9 186.651 13.9022   2
   8   4   4 -6.4890 22.1439  -1
  -8  -4  12 -6.4890 22.1439   2
 -12   5   4 80.1227 19.9471  -1
 -12   5   5 80.1227 19.9471   2
 -11   5   4 152.773 22.8648  -1
 -11   5   4 152.773 22.8648   2
 -10   5   4 46.4049 25.4597  -1
 -10   5   4 46.4049 25.4597   2
  -9   5   4 156.221 15.1823  -1
  -9   5   3 156.221 15.1823   2
  -8   5   4 178.662 9.88411  -1
  -8   5   2 178.662 9.88411   2
  -7   5   4 77.7028 7.06965  -1
  -7   5   1 77.7028 7.06965   2
  -6   5   4 3.51730 4.38210  -1
  -6   5   0 3.51730 4.38210   2
  -5   5   4 128.297 5.97176  -1
   5  -5   1 128.297 5.97176   2
  -4   5   4 505.245 16.3677  -1
   4  -5   2 505.245 16.3677   2
  -3   5   4 741.455 27.5006  -1
   3  -5   3 741.455 27.5006   2
  -2   5   4 48.6632 10.4313  -1
   2  -5   4 48.6632 10.4313   2
  -2   5   4 42.1714 4.76475   2
  -1   5   4 1105.78 57.9677  -1
   1  -5   5 1105.78 57.9677   2
  -1   5   4 270.787 10.7115   2
   0   5   4 154.870 19.8823  -1
   0  -5   5 154.870 19.8823   2
   1   5   4 72.6983 8.67292  -1
  -1  -5   6 72.6983 8.67292   2
   2   5   4 156.421 9.30179  -1
  -2  -5   7 156.421 9.30179   2
   3   5   4 2.67888 6.46905  -1
  -3  -5   8 2.67888 6.46905   2
   4   5   4 41.3171 5.67590  -1
  -4  -5   9 41.3171 5.67590   2
   5   5   4 -5.6080 13.2125  -1
  -5  -5  10 -5.6080 13.2125   2
   6   5   4 7.72449 18.9872  -1
  -6  -5  11 7.72449 18.9872   2
   7   5   4 -5.6596 22.2215  -1
  -7  -5  12 -5.6596 22.2215   2
 -12   6   4 13.7219 8.87508  -1
 -12   6   5 13.7219 8.87508   2
 -11   6   4 15.4714 12.9011  -1
 -11   6   4 15.4714 12.9011   2
 -10   6   4 27.8561 13.2673  -1
 -10   6   3 27.8561 13.2673   2
  -9   6   4 124.357 22.5924  -1
  -9   6   2 124.357 22.5924   2
  -8   6   4 200.064 15.9716  -1
  -8   6   1 200.064 15.9716   2
  -7   6   4 229.459 16.8521  -1
  -7   6   1 229.459 16.8521   2
  -6   6   4 572.465 17.0994  -1
  -6   6   0 572.465 17.0994   2
  -5   6   4 34.5247 6.11493  -1
   5  -6   1 34.5247 6.11493   2
  -4   6   4 324.374 10.7370  -1
   4  -6   2 324.374 10.7370   2
  -3   6   4 656.318 18.9468  -1
   3  -6   3 656.318 18.9468   2
  -2   6   4 235.496 9.51975  -1
   2  -6   4 235.496 9.51975   2
  -1   6   4 150.398 8.15911  -1
   1  -6   5 150.398 8.15911   2
   0   6   4 48.4902 7.98480  -1
   0  -6   6 48.4902 7.98480   2
   1   6   4 182.818 13.7490  -1
  -1  -6   7 182.818 13.7490   2
   2   6   4 31.5943 3.11188   2
   2   6   4 53.5626 17.1163  -1
  -2  -6   8 53.5626 17.1163   2
   3   6   4 364.620 15.7497  -1
  -3  -6   8 364.620 15.7497   2
   5   6   4 69.2480 12.2948  -1
  -5  -6  10 69.2480 12.2948   2
   6   6   4 29.2277 18.1998  -1
  -6  -6  11 29.2277 18.1998   2
   7   6   4 0.20469 8.83341  -1
  -7  -6  12 0.20469 8.83341   2
 -11   7   4 38.3026 12.5129  -1
 -11   7   4 38.3026 12.5129   2
 -10   7   4 13.3653 9.96841  -1
 -10   7   3 13.3653 9.96841   2
  -9   7   4 1.71730 6.96056  -1
  -9   7   2 1.71730 6.96056   2
  -8   7   4 51.2410 9.01152  -1
  -8   7   1 51.2410 9.01152   2
  -7   7   4 47.2463 8.17528  -1
  -7   7   0 47.2463 8.17528   2
  -6   7   4 87.7906 8.60863  -1
   6  -7   1 87.7906 8.60863   2
  -5   7   4 83.4848 4.99818   2
  -5   7   4 185.211 22.0865  -1
   5  -7   2 185.211 22.0865   2
  -4   7   4 54.7303 8.97888  -1
   4  -7   2 54.7303 8.97888   2
  -3   7   4 9.18113 6.23989  -1
   3  -7   3 9.18113 6.23989   2
  -2   7   4 231.434 8.74623  -1
   2  -7   4 231.434 8.74623   2
  -1   7   4 56.7334 6.63254  -1
   1  -7   5 56.7334 6.63254   2
   0   7   4 88.8150 5.81044  -1
   0  -7   6 88.8150 5.81044   2
   1   7   4 295.195 12.9056  -1
  -1  -7   7 295.195 12.9056   2
   2   7   4 31.3464 9.12117  -1
  -2  -7   8 31.3464 9.12117   2
   3   7   4 67.4056 20.8758  -1
  -3  -7   9 67.4056 20.8758   2
   4   7   4 27.9545 21.7000  -1
  -4  -7  10 27.9545 21.7000   2
   5   7   4 37.8737 11.7833   2
 -11   8   4 2.38785 10.1418   2
 -10   8   4 17.1126 14.1301  -1
 -10   8   3 17.1126 14.1301   2
  -9   8   4 111.304 13.6592  -1
  -9   8   2 111.304 13.6592   2
  -8   8   4 18.9383 7.30410  -1
  -8   8   1 18.9383 7.30410   2
  -7   8   4 142.077 9.39516  -1
  -7   8   0 142.077 9.39516   2
  -6   8   4 153.242 8.32180  -1
   6  -8   1 153.242 8.32180   2
  -5   8   4 301.914 11.3078  -1
   5  -8   2 301.914 11.3078   2
  -4   8   4 111.813 8.17095  -1
   4  -8   3 111.813 8.17095   2
  -3   8   4 195.161 9.69993  -1
   3  -8   4 195.161 9.69993   2
  -2   8   4 51.8372 16.7878  -1
   2  -8   4 51.8372 16.7878   2
  -1   8   4 59.8993 11.5402  -1
   1  -8   5 59.8993 11.5402   2
   0   8   4 76.7045 9.55817  -1
   0  -8   6 76.7045 9.55817   2
   1   8   4 -4.8758 8.42026  -1
  -1  -8   7 -4.8758 8.42026   2
   2   8   4 58.0313 17.0016  -1
  -2  -8   8 58.0313 17.0016   2
   3   8   4 32.5336 7.62803  -1
  -3  -8   9 32.5336 7.62803   2
   4   8   4 9.89137 11.7236  -1
  -4  -8  10 9.89137 11.7236   2
   5   8   4 92.4589 15.0449  -1
  -5  -8  11 92.4589 15.0449   2
   6   8   4 -33.447 20.5874  -1
  -6  -8  12 -33.447 20.5874   2
 -11   9   4 53.8820 22.2384  -1
 -11   9   3 53.8820 22.2384   2
 -10   9   4 75.3199 21.3531  -1
 -10   9   2 75.3199 21.3531   2
  -9   9   4 -1.7379 9.60873   2
  -8   9   4 24.5515 14.1223  -1
  -8   9   1 24.5515 14.1223   2
  -7   9   4 102.367 9.75166  -1
  -7   9   0 102.367 9.75166   2
  -6   9   4 110.371 10.2966  -1
   6  -9   1 110.371 10.2966   2
  -5   9   4 373.322 14.8866  -1
   5  -9   2 373.322 14.8866   2
  -4   9   4 369.503 12.0058  -1
   4  -9   3 369.503 12.0058   2
  -3   9   4 311.892 11.2838  -1
   3  -9   4 311.892 11.2838   2
  -2   9   4 220.220 11.8359  -1
   2  -9   5 220.220 11.8359   2
  -1   9   4 32.4134 10.0143  -1
   1  -9   6 32.4134 10.0143   2
   2   9   4 191.940 21.7480  -1
  -2  -9   8 191.940 21.7480   2
   3   9   4 120.170 15.4274  -1
  -3  -9   9 120.170 15.4274   2
   4   9   4 65.2050 13.7376  -1
  -4  -9  10 65.2050 13.7376   2
   5   9   4 24.3934 10.2032  -1
  -5  -9  11 24.3934 10.2032   2
 -10  10   4 65.9412 12.6204  -1
 -10  10   2 65.9412 12.6204   2
  -9  10   4 50.5608 11.0915  -1
  -9  10   1 50.5608 11.0915   2
  -8  10   4 35.5364 18.3371  -1
  -8  10   0 35.5364 18.3371   2
  -7  10   4 63.2328 20.3428  -1
   7 -10   1 63.2328 20.3428   2
  -5  10   4 20.6675 8.76583  -1
   5 -10   2 20.6675 8.76583   2
  -4  10   4 53.8062 9.68411  -1
   4 -10   3 53.8062 9.68411   2
  -3  10   4 31.6981 8.71563  -1
   3 -10   4 31.6981 8.71563   2
  -2  10   4 76.2244 8.35476  -1
   2 -10   5 76.2244 8.35476   2
  -1  10   4 63.5020 6.88919  -1
   1 -10   6 63.5020 6.88919   2
   0  10   4 153.244 13.5855  -1
   0 -10   7 153.244 13.5855   2
   1  10   4 -2.3711 12.3746  -1
  -1 -10   8 -2.3711 12.3746   2
   2  10   4 95.0805 15.6047  -1
  -2 -10   9 95.0805 15.6047   2
   3  10   4 -3.7062 21.1391  -1
  -3 -10  10 -3.7062 21.1391   2
  -9  11   4 20.0943 10.2303  -1
  -9  11   1 20.0943 10.2303   2
  -8  11   4 18.6408 9.46180  -1
  -8  11   0 18.6408 9.46180   2
  -7  11   4 8.21041 11.2320  -1
   7 -11   1 8.21041 11.2320   2
  -6  11   4 82.1674 11.0793  -1
   6 -11   2 82.1674 11.0793   2
  -5  11   4 36.1886 11.1126  -1
   5 -11   3 36.1886 11.1126   2
  -4  11   4 17.6639 14.3974  -1
   4 -11   4 17.6639 14.3974   2
  -2  11   4 168.812 15.7281  -1
   2 -11   5 168.812 15.7281   2
  -1  11   4 59.6582 12.5502  -1
   1 -11   6 59.6582 12.5502   2
   0  11   4 93.1298 17.8330  -1
   0 -11   7 93.1298 17.8330   2
   1  11   4 96.1048 11.7221  -1
  -1 -11   8 96.1048 11.7221   2
   2  11   4 34.0306 10.2532  -1
  -2 -11   9 34.0306 10.2532   2
   3  11   4 78.2902 13.5437  -1
  -3 -11  10 78.2902 13.5437   2
   4  11   4 48.0937 22.4469  -1
  -4 -11  11 48.0937 22.4469   2
  -9  12   4 35.0874 15.4035  -1
  -9  12   1 35.0874 15.4035   2
  -8  12   4 -5.0019 21.5472  -1
  -8  12   0 -5.0019 21.5472   2
  -7  12   4 38.9521 16.9293  -1
   7 -12   1 38.9521 16.9293   2
  -6  12   4 53.6602 10.7999  -1
   6 -12   2 53.6602 10.7999   2
  -5  12   4 106.256 11.4893  -1
   5 -12   3 106.256 11.4893   2
  -4  12   4 40.4675 11.8605  -1
   4 -12   4 40.4675 11.8605   2
  -3  12   4 106.767 14.1252  -1
   3 -12   5 106.767 14.1252   2
  -2  12   4 -17.511 19.0114  -1
   2 -12   6 -17.511 19.0114   2
  -1  12   4 7.71775 20.9451  -1
   1 -12   7 7.71775 20.9451   2
   0  12   4 12.0059 20.6438  -1
   0 -12   7 12.0059 20.6438   2
   1  12   4 52.0245 15.0834  -1
  -1 -12   8 52.0245 15.0834   2
   2  12   4 31.5471 20.1765  -1
  -2 -12   9 31.5471 20.1765   2
   3  12   4 27.6979 18.7509  -1
  -3 -12  10 27.6979 18.7509   2
  -5  13   4 10.5805 17.5955  -1
   5 -13   3 10.5805 17.5955   2
  -4  13   4 19.3636 15.2658  -1
   4 -13   4 19.3636 15.2658   2
  -3  13   4 27.5479 10.8689  -1
   3 -13   5 27.5479 10.8689   2
  -2  13   4 35.4616 11.6320  -1
   2 -13   6 35.4616 11.6320   2
  -1  13   4 42.3034 12.9192  -1
   1 -13   7 42.3034 12.9192   2
   1  13   4 89.5163 24.1087  -1
  -1 -13   9 89.5163 24.1087   2
  -3  14   4 126.484 21.3045  -1
   3 -14   5 126.484 21.3045   2
  -2  14   4 62.4936 19.3845  -1
   2 -14   6 62.4936 19.3845   2
  -1  14   4 25.2080 11.8257  -1
   1 -14   7 25.2080 11.8257   2
  -2 -14   5 22.3966 10.1006  -1
  -2 -14   1 22.3966 10.1006   2
  -1 -14   5 76.6639 9.78111  -1
   1  14   0 76.6639 9.78111   2
   0 -14   5 66.9964 12.3456  -1
   0  14   1 66.9964 12.3456   2
   1 -14   5 181.790 19.6725  -1
  -1  14   2 181.790 19.6725   2
   2 -14   5 29.9884 16.0648  -1
  -2  14   3 29.9884 16.0648   2
   3 -14   5 58.3065 19.8666  -1
  -3  14   4 58.3065 19.8666   2
  -4 -13   5 36.6092 18.1130  -1
  -4 -13   2 36.6092 18.1130   2
  -3 -13   5 25.1969 16.7677  -1
  -3 -13   1 25.1969 16.7677   2
  -1 -13   5 55.3672 10.9393  -1
   1  13   0 55.3672 10.9393   2
   0 -13   5 54.0196 17.1671  -1
   0  13   1 54.0196 17.1671   2
   1 -13   5 106.960 17.2614  -1
  -1  13   2 106.960 17.2614   2
   2 -13   5 59.8880 15.8132  -1
  -2  13   3 59.8880 15.8132   2
   3 -13   5 37.9084 13.5066  -1
  -3  13   4 37.9084 13.5066   2
   4 -13   5 10.1862 15.2181  -1
  -4  13   5 10.1862 15.2181   2
   5 -13   5 75.2556 19.1136  -1
  -5  13   6 75.2556 19.1136   2
  -5 -12   5 44.4207 10.6039  -1
  -5 -12   3 44.4207 10.6039   2
  -4 -12   5 24.3510 5.64089  -1
  -4 -12   2 24.3510 5.64089   2
  -3 -12   5 26.6586 9.22454  -1
  -3 -12   1 26.6586 9.22454   2
  -1 -12   5 53.3769 9.78554  -1
   1  12   1 53.3769 9.78554   2
   0 -12   5 92.0158 20.0349  -1
   0  12   2 92.0158 20.0349   2
   2 -12   5 9.27507 17.8102  -1
  -2  12   3 9.27507 17.8102   2
   3 -12   5 97.6086 19.3319  -1
  -3  12   4 97.6086 19.3319   2
   4 -12   5 13.2863 15.5408  -1
  -4  12   5 13.2863 15.5408   2
   5 -12   5 53.2208 14.7689  -1
  -5  12   6 53.2208 14.7689   2
   6 -12   5 30.6935 14.7685  -1
  -6  12   7 30.6935 14.7685   2
   7 -12   5 13.0455 18.2353  -1
  -7  12   8 13.0455 18.2353   2
  -5 -11   5 73.9528 17.6902  -1
  -5 -11   3 73.9528 17.6902   2
  -4 -11   5 50.6700 12.9222  -1
  -4 -11   2 50.6700 12.9222   2
  -3 -11   5 16.6442 7.76356  -1
  -3 -11   1 16.6442 7.76356   2
  -2 -11   5 171.966 11.4585  -1
   2  11   0 171.966 11.4585   2
  -1 -11   5 21.8750 4.78770  -1
   1  11   1 21.8750 4.78770   2
   0 -11   5 201.880 13.4090  -1
   0  11   2 201.880 13.4090   2
   1 -11   5 24.7304 15.2968  -1
  -1  11   3 24.7304 15.2968   2
   2 -11   5 165.886 20.5519  -1
  -2  11   4 165.886 20.5519   2
   3 -11   5 93.9492 13.9005  -1
  -3  11   5 93.9492 13.9005   2
   3 -11   5 86.4527 13.4229   2
   4 -11   5 24.6073 18.5612  -1
  -4  11   5 24.6073 18.5612   2
   5 -11   5 54.2359 18.7769  -1
  -5  11   6 54.2359 18.7769   2
   6 -11   5 -1.4724 17.5280  -1
  -6  11   7 -1.4724 17.5280   2
   7 -11   5 57.5130 17.7029  -1
  -7  11   8 57.5130 17.7029   2
   8 -11   5 31.6177 7.09474  -1
  -8  11   9 31.6177 7.09474   2
  -7 -10   5 36.9851 10.5128  -1
  -7 -10   4 36.9851 10.5128   2
  -6 -10   5 37.3457 9.76060  -1
  -6 -10   3 37.3457 9.76060   2
  -5 -10   5 96.4236 11.0479  -1
  -5 -10   2 96.4236 11.0479   2
  -4 -10   5 169.020 22.2297  -1
  -4 -10   1 169.020 22.2297   2
  -3 -10   5 41.5507 18.0920  -1
  -3 -10   1 41.5507 18.0920   2
  -2 -10   5 96.7019 11.0236  -1
   2  10   0 96.7019 11.0236   2
  -1 -10   5 140.114 7.23163  -1
   1  10   1 140.114 7.23163   2
   0 -10   5 254.420 13.9819  -1
   0  10   2 254.420 13.9819   2
   1 -10   5 36.4351 7.77751  -1
  -1  10   3 36.4351 7.77751   2
   2 -10   5 81.6900 9.00502  -1
  -2  10   4 81.6900 9.00502   2
   3 -10   5 4.76642 12.7768  -1
  -3  10   5 4.76642 12.7768   2
   4 -10   5 229.106 15.6595  -1
  -4  10   6 229.106 15.6595   2
   5 -10   5 60.0920 18.8293  -1
  -5  10   7 60.0920 18.8293   2
   6 -10   5 -5.3915 8.22699   2
   7 -10   5 30.3187 9.88637  -1
  -7  10   8 30.3187 9.88637   2
  -8  -9   5 55.8170 12.4482  -1
  -8  -9   5 55.8170 12.4482   2
  -7  -9   5 20.8378 10.0151  -1
  -7  -9   4 20.8378 10.0151   2
  -6  -9   5 10.1134 6.79476  -1
  -6  -9   3 10.1134 6.79476   2
  -5  -9   5 29.3800 5.96097  -1
  -5  -9   2 29.3800 5.96097   2
  -4  -9   5 20.3332 7.75975  -1
  -4  -9   1 20.3332 7.75975   2
  -3  -9   5 33.6794 9.45045  -1
   3   9   0 33.6794 9.45045   2
  -2  -9   5 30.0912 6.43287  -1
   2   9   1 30.0912 6.43287   2
  -1  -9   5 38.9327 7.23997  -1
   1   9   2 38.9327 7.23997   2
  -1  -9   5 -6.9593 7.40056   2
   0  -9   5 55.9337 9.97198  -1
   0   9   2 55.9337 9.97198   2
   1  -9   5 53.5212 9.58551  -1
  -1   9   3 53.5212 9.58551   2
   2  -9   5 284.104 14.7982  -1
  -2   9   4 284.104 14.7982   2
   3  -9   5 28.6876 8.55665  -1
  -3   9   5 28.6876 8.55665   2
   4  -9   5 292.674 14.7136  -1
  -4   9   6 292.674 14.7136   2
   5  -9   5 234.108 14.0998  -1
  -5   9   7 234.108 14.0998   2
   6  -9   5 23.3178 6.08739  -1
  -6   9   8 23.3178 6.08739   2
   7  -9   5 49.9740 18.2826  -1
  -7   9   9 49.9740 18.2826   2
   8  -9   5 91.9285 10.4846  -1
  -8   9  10 91.9285 10.4846   2
   9  -9   5 35.3638 11.1390   2
  -6  -8   5 25.1966 9.75406  -1
  -6  -8   3 25.1966 9.75406   2
  -5  -8   5 79.7741 7.74414  -1
  -5  -8   2 79.7741 7.74414   2
  -4  -8   5 8.24585 6.77123  -1
  -4  -8   1 8.24585 6.77123   2
  -3  -8   5 87.6874 6.11482  -1
   3   8   0 87.6874 6.11482   2
  -2  -8   5 55.8733 4.86950  -1
   2   8   1 55.8733 4.86950   2
  -1  -8   5 49.0938 5.50744  -1
   1   8   2 49.0938 5.50744   2
   0  -8   5 -2.4667 7.51263  -1
   0   8   3 -2.4667 7.51263   2
   1  -8   5 45.5967 8.88300  -1
  -1   8   4 45.5967 8.88300   2
   3  -8   5 11.8977 10.0569  -1
  -3   8   5 11.8977 10.0569   2
   4  -8   5 238.297 14.4739  -1
  -4   8   6 238.297 14.4739   2
   5  -8   5 93.1695 6.67201  -1
  -5   8   7 93.1695 6.67201   2
   6  -8   5 515.204 16.9841  -1
  -6   8   8 515.204 16.9841   2
   7  -8   5 54.9242 8.33193  -1
  -7   8   9 54.9242 8.33193   2
   8  -8   5 20.9398 7.90875  -1
  -8   8  10 20.9398 7.90875   2
   9  -8   5 119.218 13.3924  -1
  -9   8  11 119.218 13.3924   2
  -9  -7   5 23.4522 8.99263  -1
  -9  -7   5 23.4522 8.99263   2
  -8  -7   5 20.8195 8.76379  -1
  -8  -7   4 20.8195 8.76379   2
  -7  -7   5 90.2998 9.43462  -1
  -7  -7   3 90.2998 9.43462   2
  -6  -7   5 146.901 10.4226  -1
  -6  -7   2 146.901 10.4226   2
  -5  -7   5 53.3967 7.40563   2
  -4  -7   5 33.4127 9.14775  -1
  -4  -7   1 33.4127 9.14775   2
  -3  -7   5 304.778 19.3965  -1
   3   7   0 304.778 19.3965   2
  -2  -7   5 28.6529 6.68023  -1
   2   7   1 28.6529 6.68023   2
  -1  -7   5 241.449 8.45068  -1
   1   7   2 241.449 8.45068   2
   0  -7   5 242.947 15.7714  -1
   0   7   3 242.947 15.7714   2
   1  -7   5 62.5838 6.79242  -1
  -1   7   4 62.5838 6.79242   2
   2  -7   5 136.654 9.58791  -1
  -2   7   5 136.654 9.58791   2
   3  -7   5 192.988 10.9319  -1
  -3   7   6 192.988 10.9319   2
   4  -7   5 346.986 13.8301  -1
  -4   7   7 346.986 13.8301   2
   6  -7   5 97.9477 10.1393  -1
  -6   7   8 97.9477 10.1393   2
   7  -7   5 45.4619 9.22785  -1
  -7   7   9 45.4619 9.22785   2
   8  -7   5 45.6251 9.29761  -1
  -8   7  10 45.6251 9.29761   2
   9  -7   5 20.6178 15.8088  -1
  -9   7  11 20.6178 15.8088   2
 -10  -6   5 42.1435 16.3343  -1
 -10  -6   6 42.1435 16.3343   2
  -8  -6   5 -4.2893 10.5797  -1
  -8  -6   4 -4.2893 10.5797   2
  -7  -6   5 41.6302 5.47946  -1
  -7  -6   3 41.6302 5.47946   2
  -6  -6   5 95.6043 7.37677  -1
  -6  -6   2 95.6043 7.37677   2
  -5  -6   5 77.8991 8.17706  -1
  -5  -6   1 77.8991 8.17706   2
  -4  -6   5 79.2084 8.31667  -1
   4   6   0 79.2084 8.31667   2
  -2  -6   5 3.90376 2.84621   2
  -1  -6   5 74.7088 10.9765  -1
   1   6   2 74.7088 10.9765   2
   0  -6   5 13.0282 3.26377  -1
   0   6   3 13.0282 3.26377   2
   1  -6   5 120.432 12.1508  -1
  -1   6   4 120.432 12.1508   2
   2  -6   5 437.798 16.6223  -1
  -2   6   5 437.798 16.6223   2
   3  -6   5 126.644 4.55887  -1
  -3   6   6 126.644 4.55887   2
   4  -6   5 140.084 6.12903  -1
  -4   6   7 140.084 6.12903   2
   5  -6   5 165.198 8.30824  -1
  -5   6   8 165.198 8.30824   2
   6  -6   5 262.415 16.0936  -1
  -6   6   9 262.415 16.0936   2
   7  -6   5 35.0633 12.3363  -1
  -7   6  10 35.0633 12.3363   2
   8  -6   5 89.1345 12.1210  -1
  -8   6  10 89.1345 12.1210   2
   9  -6   5 36.1689 20.9112  -1
  -9   6  11 36.1689 20.9112   2
  10  -6   5 28.1370 14.0820  -1
 -10   6  12 28.1370 14.0820   2
  -7  -5   5 32.2221 11.8407  -1
  -7  -5   3 32.2221 11.8407   2
  -6  -5   5 878.263 49.8373  -1
  -6  -5   2 878.263 49.8373   2
  -5  -5   5 48.4866 5.29417  -1
  -5  -5   1 48.4866 5.29417   2
  -4  -5   5 93.3645 5.14592  -1
   4   5   0 93.3645 5.14592   2
  -3  -5   5 219.099 9.82016  -1
   3   5   1 219.099 9.82016   2
  -2  -5   5 60.1404 5.02627  -1
   2   5   2 60.1404 5.02627   2
  -1  -5   5 16.6320 5.84687  -1
   1   5   3 16.6320 5.84687   2
   0  -5   5 110.923 8.62814  -1
   0   5   4 110.923 8.62814   2
   2  -5   5 25.7322 4.35737  -1
  -2   5   5 25.7322 4.35737   2
   3  -5   5 62.5768 5.09491  -1
  -3   5   6 62.5768 5.09491   2
   4  -5   5 211.274 7.64826  -1
  -4   5   7 211.274 7.64826   2
   5  -5   5 67.2314 5.66089  -1
  -5   5   8 67.2314 5.66089   2
   6  -5   5 167.350 11.1389  -1
  -6   5   9 167.350 11.1389   2
   7  -5   5 30.4390 8.59485  -1
  -7   5  10 30.4390 8.59485   2
   8  -5   5 12.9889 10.6446  -1
  -8   5  11 12.9889 10.6446   2
   9  -5   5 49.9422 12.6390  -1
  -9   5  12 49.9422 12.6390   2
  10  -5   5 11.4210 6.89675   2
 -11  -4   5 20.9748 6.41190  -1
 -11  -4   6 20.9748 6.41190   2
 -10  -4   5 40.6807 12.5485  -1
 -10  -4   5 40.6807 12.5485   2
  -9  -4   5 11.3130 11.7620  -1
  -9  -4   4 11.3130 11.7620   2
  -8  -4   5 83.7645 11.0530  -1
  -8  -4   3 83.7645 11.0530   2
  -7  -4   5 25.4512 20.4472  -1
  -7  -4   2 25.4512 20.4472   2
  -6  -4   5 34.4627 5.56271   2
  -5  -4   5 164.526 10.5707  -1
  -5  -4   1 164.526 10.5707   2
  -4  -4   5 485.021 16.9638  -1
   4   4   0 485.021 16.9638   2
  -3  -4   5 40.5799 5.05536  -1
   3   4   1 40.5799 5.05536   2
  -2  -4   5 90.3281 4.30450  -1
   2   4   2 90.3281 4.30450   2
  -1  -4   5 1411.33 31.2025  -1
   1   4   3 1411.33 31.2025   2
   0  -4   5 1105.05 25.6936  -1
   0   4   4 1105.05 25.6936   2
   1  -4   5 1688.41 37.6484  -1
  -1   4   5 1688.41 37.6484   2
   2  -4   5 761.660 38.5190  -1
  -2   4   6 761.660 38.5190   2
   3  -4   5 54.2321 3.90318   2
   4  -4   5 112.692 6.15008   2
   5  -4   5 208.373 11.0661  -1
  -5   4   8 208.373 11.0661   2
   6  -4   5 44.0697 8.90906  -1
  -6   4   9 44.0697 8.90906   2
   7  -4   5 -2.5833 7.10963  -1
  -7   4  10 -2.5833 7.10963   2
   8  -4   5 30.5360 9.85506  -1
  -8   4  11 30.5360 9.85506   2
   9  -4   5 -5.4232 10.6756  -1
  -9   4  12 -5.4232 10.6756   2
  10  -4   5 20.9463 13.5578  -1
 -10   4  13 20.9463 13.5578   2
 -11  -3   5 -3.3912 15.6771  -1
 -11  -3   6 -3.3912 15.6771   2
 -10  -3   5 15.8578 13.3673  -1
 -10  -3   5 15.8578 13.3673   2
  -9  -3   5 12.3620 10.6914  -1
  -9  -3   4 12.3620 10.6914   2
  -8  -3   5 49.6611 6.31551  -1
  -8  -3   3 49.6611 6.31551   2
  -7  -3   5 22.3848 7.22964  -1
  -7  -3   2 22.3848 7.22964   2
  -6  -3   5 66.0533 7.54354  -1
  -6  -3   1 66.0533 7.54354   2
  -5  -3   5 46.3387 6.71735  -1
   5   3   0 46.3387 6.71735   2
  -4  -3   5 -4.6884 3.29295   2
  -3  -3   5 81.2638 5.22504   2
  -1  -3   5 359.418 9.16525  -1
   1   3   3 359.418 9.16525   2
   0  -3   5 79.5444 4.27371  -1
   0   3   4 79.5444 4.27371   2
   1  -3   5 2282.74 49.5574  -1
  -1   3   5 2282.74 49.5574   2
   2  -3   5 147.699 6.93765  -1
  -2   3   6 147.699 6.93765   2
   3  -3   5 549.599 17.2368  -1
  -3   3   7 549.599 17.2368   2
   4  -3   5 26.0425 8.68353  -1
  -4   3   8 26.0425 8.68353   2
   5  -3   5 206.614 11.2854  -1
  -5   3   9 206.614 11.2854   2
   6  -3   5 34.5689 9.50865   2
   7  -3   5 15.6337 9.44202  -1
  -7   3  10 15.6337 9.44202   2
   8  -3   5 15.0977 18.9431  -1
  -8   3  11 15.0977 18.9431   2
   9  -3   5 24.8264 13.5171  -1
  -9   3  12 24.8264 13.5171   2
  10  -3   5 86.4000 14.4487  -1
 -10   3  13 86.4000 14.4487   2
  -9  -2   5 81.2739 11.6192  -1
  -9  -2   4 81.2739 11.6192   2
  -8  -2   5 90.9751 9.66424  -1
  -8  -2   3 90.9751 9.66424   2
  -7  -2   5 262.825 12.6475  -1
  -7  -2   2 262.825 12.6475   2
  -6  -2   5 409.626 11.4521  -1
  -6  -2   1 409.626 11.4521   2
  -5  -2   5 278.622 8.06490  -1
   5   2   0 278.622 8.06490   2
  -4  -2   5 90.9024 5.52058  -1
   4   2   1 90.9024 5.52058   2
  -3  -2   5 32.1719 13.2208  -1
   3   2   2 32.1719 13.2208   2
  -2  -2   5 111.345 6.69130  -1
   2   2   3 111.345 6.69130   2
  -1  -2   5 11.7694 2.91322   2
   0  -2   5 98.2728 5.76523   2
   1  -2   5 768.101 22.2059  -1
  -1   2   5 768.101 22.2059   2
   2  -2   5 196.780 8.90658  -1
  -2   2   6 196.780 8.90658   2
   3  -2   5 280.495 10.5707  -1
  -3   2   7 280.495 10.5707   2
   4  -2   5 80.9679 5.90610  -1
  -4   2   8 80.9679 5.90610   2
   5  -2   5 -3.1089 34.9599  -1
  -5   2   9 -3.1089 34.9599   2
   6  -2   5 23.4892 11.3243  -1
  -6   2  10 23.4892 11.3243   2
   7  -2   5 28.1407 13.2452  -1
  -7   2  11 28.1407 13.2452   2
   8  -2   5 1.59582 12.5231  -1
  -8   2  12 1.59582 12.5231   2
   9  -2   5 26.2715 13.2242   2
  10  -2   5 12.3465 22.9971  -1
 -10   2  13 12.3465 22.9971   2
 -12  -1   5 50.0121 11.1684  -1
 -12  -1   6 50.0121 11.1684   2
 -10  -1   5 78.9124 11.0630  -1
 -10  -1   4 78.9124 11.0630   2
  -9  -1   5 121.793 11.2394  -1
  -9  -1   3 121.793 11.2394   2
  -7  -1   5 90.8150 20.1176  -1
  -7  -1   2 90.8150 20.1176   2
  -6  -1   5 242.807 8.92642  -1
  -6  -1   1 242.807 8.92642   2
  -5  -1   5 142.529 6.09212  -1
   5   1   0 142.529 6.09212   2
  -4  -1   5 24.0908 3.34172  -1
   4   1   1 24.0908 3.34172   2
  -3  -1   5 140.781 8.50750  -1
   3   1   2 140.781 8.50750   2
  -2  -1   5 400.564 16.0388  -1
   2   1   3 400.564 16.0388   2
  -1  -1   5 141.349 5.12740  -1
   1   1   4 141.349 5.12740   2
   0  -1   5 1223.81 28.2416  -1
   0   1   5 1223.81 28.2416   2
   2  -1   5 83.7561 4.51996   2
   4  -1   5 13.0229 7.26025  -1
  -4   1   8 13.0229 7.26025   2
   6  -1   5 65.4067 8.64120  -1
  -6   1  10 65.4067 8.64120   2
   7  -1   5 84.0763 8.19745  -1
  -7   1  11 84.0763 8.19745   2
   8  -1   5 52.6515 12.8555  -1
  -8   1  12 52.6515 12.8555   2
   9  -1   5 18.4919 13.1490  -1
  -9   1  13 18.4919 13.1490   2
  10  -1   5 25.3143 13.2584   2
 -12   0   5 59.1202 17.3114  -1
 -12   0   6 59.1202 17.3114   2
 -11   0   5 44.8176 14.4982  -1
 -11   0   5 44.8176 14.4982   2
 -10   0   5 102.356 8.48202  -1
 -10   0   4 102.356 8.48202   2
  -9   0   5 183.473 9.48572  -1
  -9   0   3 183.473 9.48572   2
  -8   0   5 92.3602 7.87869  -1
  -8   0   2 92.3602 7.87869   2
  -7   0   5 261.693 11.7549  -1
  -7   0   1 261.693 11.7549   2
  -6   0   5 478.850 19.6430  -1
   6   0   0 478.850 19.6430   2
  -5   0   5 4.17111 3.13777   2
  -4   0   5 46.4909 4.74752   2
  -4   0   5 146.103 11.0082  -1
   4   0   1 146.103 11.0082   2
  -3   0   5 654.183 23.0452  -1
   3   0   2 654.183 23.0452   2
  -2   0   5 236.629 8.66876  -1
   2   0   3 236.629 8.66876   2
  -1   0   5 228.316 8.20967  -1
   1   0   4 228.316 8.20967   2
   0   0   5 1447.48 32.1413  -1
   0   0   5 1447.48 32.1413   2
   1   0   5 409.267 11.6688  -1
  -1   0   6 409.267 11.6688   2
   2   0   5 803.039 28.0281  -1
  -2   0   7 803.039 28.0281   2
   3   0   5 53.8995 8.08388  -1
  -3   0   8 53.8995 8.08388   2
   5   0   5 9.66433 1.59634   2
   6   0   5 13.3267 12.9241  -1
  -6   0  10 13.3267 12.9241   2
   7   0   5 -5.0542 18.1229  -1
  -7   0  11 -5.0542 18.1229   2
   8   0   5 92.2627 13.7905  -1
  -8   0  12 92.2627 13.7905   2
   9   0   5 70.9900 12.5498  -1
  -9   0  13 70.9900 12.5498   2
 -12   1   5 26.4191 20.0083  -1
 -12   1   5 26.4191 20.0083   2
 -11   1   5 8.61315 16.8096  -1
 -11   1   5 8.61315 16.8096   2
 -10   1   5 121.226 13.0189  -1
 -10   1   4 121.226 13.0189   2
  -9   1   5 61.8304 8.18796  -1
  -9   1   3 61.8304 8.18796   2
  -8   1   5 120.325 7.37563  -1
  -8   1   2 120.325 7.37563   2
  -7   1   5 35.2660 4.84295  -1
  -7   1   1 35.2660 4.84295   2
  -6   1   5 92.9353 4.98935  -1
  -6   1   0 92.9353 4.98935   2
  -5   1   5 28.9004 4.65379  -1
   5  -1   1 28.9004 4.65379   2
  -4   1   5 429.291 17.4044  -1
   4  -1   2 429.291 17.4044   2
  -3   1   5 102.890 4.84857   2
  -2   1   5 694.818 16.6743   2
  -1   1   5 484.493 12.3430   2
  -1   1   5 542.828 30.5434  -1
   1  -1   4 542.828 30.5434   2
   0   1   5 1265.65 35.3732  -1
   0  -1   5 1265.65 35.3732   2
   1   1   5 95.0040 8.54912  -1
  -1  -1   6 95.0040 8.54912   2
   2   1   5 46.8951 8.20211  -1
  -2  -1   7 46.8951 8.20211   2
   3   1   5 136.458 6.59617  -1
  -3  -1   8 136.458 6.59617   2
   4   1   5 14.4187 6.53546  -1
  -4  -1   9 14.4187 6.53546   2
   5   1   5 36.2853 8.96664  -1
  -5  -1  10 36.2853 8.96664   2
   6   1   5 29.3711 12.1970  -1
  -6  -1  11 29.3711 12.1970   2
   8   1   5 190.717 27.1245  -1
  -8  -1  12 190.717 27.1245   2
   9   1   5 90.5497 17.5120  -1
  -9  -1  13 90.5497 17.5120   2
 -12   2   5 28.6154 16.7084  -1
 -12   2   5 28.6154 16.7084   2
 -11   2   5 57.8233 16.7931  -1
 -11   2   4 57.8233 16.7931   2
 -10   2   5 -10.379 10.3162  -1
 -10   2   3 -10.379 10.3162   2
  -9   2   5 45.3906 16.0005  -1
  -9   2   2 45.3906 16.0005   2
  -8   2   5 5.45647 7.42280  -1
  -8   2   2 5.45647 7.42280   2
  -7   2   5 12.5427 7.92421  -1
  -7   2   1 12.5427 7.92421   2
  -6   2   5 28.3274 5.20285  -1
  -6   2   0 28.3274 5.20285   2
  -5   2   5 229.185 7.79283  -1
   5  -2   1 229.185 7.79283   2
  -4   2   5 -2.5562 3.54878  -1
   4  -2   2 -2.5562 3.54878   2
  -3   2   5 412.019 12.9151  -1
   3  -2   3 412.019 12.9151   2
  -2   2   5 620.693 22.5773  -1
   2  -2   4 620.693 22.5773   2
  -1   2   5 880.491 31.0277  -1
   1  -2   5 880.491 31.0277   2
   0   2   5 1155.75 26.3215   2
   0   2   5 1161.33 54.5183  -1
   0  -2   6 1161.33 54.5183   2
   1   2   5 198.279 6.23272   2
   2   2   5 20.6105 10.0744  -1
  -2  -2   7 20.6105 10.0744   2
   3   2   5 61.7460 8.22112  -1
  -3  -2   8 61.7460 8.22112   2
   4   2   5 68.1022 7.64719  -1
  -4  -2   9 68.1022 7.64719   2
   5   2   5 181.398 8.62538  -1
  -5  -2  10 181.398 8.62538   2
   6   2   5 98.1209 8.75084  -1
  -6  -2  11 98.1209 8.75084   2
   7   2   5 340.525 19.7025  -1
  -7  -2  12 340.525 19.7025   2
   8   2   5 31.7651 21.9549  -1
  -8  -2  13 31.7651 21.9549   2
 -12   3   5 2.39738 14.2562  -1
 -12   3   5 2.39738 14.2562   2
 -11   3   5 28.1935 6.25216  -1
 -11   3   4 28.1935 6.25216   2
 -10   3   5 288.404 12.8601  -1
 -10   3   3 288.404 12.8601   2
  -9   3   5 38.4077 8.30997  -1
  -9   3   2 38.4077 8.30997   2
  -8   3   5 214.952 10.0063  -1
  -8   3   1 214.952 10.0063   2
  -7   3   5 14.8537 20.6314  -1
  -7   3   0 14.8537 20.6314   2
  -6   3   5 163.872 6.32895   2
  -5   3   5 663.302 25.4804  -1
   5  -3   1 663.302 25.4804   2
  -4   3   5 420.736 13.5018  -1
   4  -3   2 420.736 13.5018   2
  -3   3   5 1506.76 37.8285  -1
   3  -3   3 1506.76 37.8285   2
  -2   3   5 468.027 13.6335  -1
   2  -3   4 468.027 13.6335   2
  -1   3   5 2043.58 64.2130  -1
   1  -3   5 2043.58 64.2130   2
   0   3   5 119.352 15.9056  -1
   0  -3   6 119.352 15.9056   2
   1   3   5 881.723 33.5523  -1
  -1  -3   7 881.723 33.5523   2
   2   3   5 520.529 18.1497  -1
  -2  -3   8 520.529 18.1497   2
   3   3   5 30.3566 14.5966  -1
  -3  -3   9 30.3566 14.5966   2
   4   3   5 61.4790 12.5057  -1
  -4  -3   9 61.4790 12.5057   2
   5   3   5 19.7375 19.7296  -1
  -5  -3  10 19.7375 19.7296   2
   6   3   5 140.854 22.2556  -1
  -6  -3  11 140.854 22.2556   2
   7   3   5 25.4045 18.9731  -1
  -7  -3  12 25.4045 18.9731   2
   8   3   5 33.8440 11.6843  -1
  -8  -3  13 33.8440 11.6843   2
 -12   4   5 30.7492 20.6092  -1
 -12   4   5 30.7492 20.6092   2
 -11   4   5 57.3349 14.5867  -1
 -11   4   4 57.3349 14.5867   2
 -10   4   5 64.5751 12.6018  -1
 -10   4   3 64.5751 12.6018   2
  -9   4   5 45.1628 7.05355  -1
  -9   4   2 45.1628 7.05355   2
  -8   4   5 5.80478 4.49568  -1
  -8   4   1 5.80478 4.49568   2
  -7   4   5 6.86632 5.44327  -1
  -7   4   0 6.86632 5.44327   2
  -6   4   5 41.3590 6.47232  -1
   6  -4   1 41.3590 6.47232   2
  -5   4   5 198.656 10.4873  -1
   5  -4   2 198.656 10.4873   2
  -4   4   5 55.3584 4.07596   2
  -3   4   5 414.223 11.1600   2
  -1   4   5 1755.12 77.4391  -1
   1  -4   5 1755.12 77.4391   2
   0   4   5 328.642 12.3290  -1
   0  -4   6 328.642 12.3290   2
   1   4   5 102.705 6.00050  -1
  -1  -4   7 102.705 6.00050   2
   2   4   5 119.531 6.47757  -1
  -2  -4   8 119.531 6.47757   2
   3   4   5 60.4502 8.20707  -1
  -3  -4   9 60.4502 8.20707   2
   4   4   5 51.0385 11.9686  -1
  -4  -4  10 51.0385 11.9686   2
   5   4   5 73.7820 18.3806  -1
  -5  -4  11 73.7820 18.3806   2
 -12   5   5 92.6563 20.6021  -1
 -12   5   4 92.6563 20.6021   2
 -11   5   5 40.9797 20.2891  -1
 -11   5   3 40.9797 20.2891   2
 -10   5   5 62.5374 14.5972  -1
 -10   5   3 62.5374 14.5972   2
 -10   5   5 13.6499 7.54209   2
  -9   5   5 113.885 11.0203  -1
  -9   5   2 113.885 11.0203   2
  -8   5   5 7.76663 7.71423  -1
  -8   5   1 7.76663 7.71423   2
  -7   5   5 -2.0140 5.90345  -1
  -7   5   0 -2.0140 5.90345   2
  -6   5   5 57.6648 5.57314  -1
   6  -5   1 57.6648 5.57314   2
  -5   5   5 75.6008 5.30644  -1
   5  -5   2 75.6008 5.30644   2
  -4   5   5 90.0333 6.25646  -1
   4  -5   3 90.0333 6.25646   2
  -3   5   5 94.5281 8.10265  -1
   3  -5   4 94.5281 8.10265   2
  -2   5   5 31.4141 7.00968  -1
   2  -5   5 31.4141 7.00968   2
  -1   5   5 151.428 6.39156   2
  -1   5   5 221.555 20.9850  -1
   1  -5   6 221.555 20.9850   2
   0   5   5 2.01074 1.99653   2
   0   5   5 15.9437 16.4396  -1
   0  -5   6 15.9437 16.4396   2
   1   5   5 134.384 9.76410  -1
  -1  -5   7 134.384 9.76410   2
   2   5   5 95.3986 9.13217  -1
  -2  -5   8 95.3986 9.13217   2
   3   5   5 154.257 9.81528  -1
  -3  -5   9 154.257 9.81528   2
   4   5   5 75.8800 8.11406  -1
  -4  -5  10 75.8800 8.11406   2
   5   5   5 10.5378 15.3357  -1
  -5  -5  11 10.5378 15.3357   2
   6   5   5 53.6581 20.4573  -1
  -6  -5  12 53.6581 20.4573   2
   7   5   5 64.6172 22.7022  -1
  -7  -5  13 64.6172 22.7022   2
 -12   6   5 9.13873 10.0882  -1
 -12   6   4 9.13873 10.0882   2
 -11   6   5 -2.9044 10.4050  -1
 -11   6   3 -2.9044 10.4050   2
 -10   6   5 27.2460 10.1375  -1
 -10   6   2 27.2460 10.1375   2
  -9   6   5 3.09023 12.8985  -1
  -9   6   1 3.09023 12.8985   2
  -8   6   5 27.0822 5.70108   2
  -8   6   5 413.472 20.6185  -1
  -8   6   0 413.472 20.6185   2
  -7   6   5 66.1140 13.8143  -1
  -7   6   0 66.1140 13.8143   2
  -7   6   5 37.8906 4.67876   2
  -6   6   5 100.782 8.33302  -1
   6  -6   1 100.782 8.33302   2
  -5   6   5 171.081 8.34529  -1
   5  -6   2 171.081 8.34529   2
  -4   6   5 722.211 18.7916  -1
   4  -6   3 722.211 18.7916   2
  -3   6   5 14.3730 4.30559  -1
   3  -6   4 14.3730 4.30559   2
  -2   6   5 393.689 11.5508  -1
   2  -6   5 393.689 11.5508   2
  -1   6   5 84.7183 7.39260  -1
   1  -6   6 84.7183 7.39260   2
   0   6   5 5.97580 7.79927  -1
   0  -6   7 5.97580 7.79927   2
   1   6   5 43.9487 12.2588  -1
  -1  -6   8 43.9487 12.2588   2
   2   6   5 27.4248 3.48214   2
   2   6   5 69.7497 18.3281  -1
  -2  -6   9 69.7497 18.3281   2
   4   6   5 107.254 18.1496  -1
  -4  -6  10 107.254 18.1496   2
   5   6   5 133.168 22.4602  -1
  -5  -6  11 133.168 22.4602   2
   7   6   5 -6.1964 8.59880  -1
  -7  -6  13 -6.1964 8.59880   2
 -11   7   5 2.62964 11.8398  -1
 -11   7   3 2.62964 11.8398   2
 -10   7   5 26.0474 10.2462  -1
 -10   7   2 26.0474 10.2462   2
  -9   7   5 10.2884 6.67755  -1
  -9   7   1 10.2884 6.67755   2
  -8   7   5 30.4532 11.5626  -1
  -8   7   0 30.4532 11.5626   2
  -7   7   5 173.106 10.1522  -1
   7  -7   1 173.106 10.1522   2
  -6   7   5 196.433 10.4888  -1
   6  -7   2 196.433 10.4888   2
  -5   7   5 44.1986 3.76392   2
  -4   7   5 68.3453 9.54838  -1
   4  -7   3 68.3453 9.54838   2
  -3   7   5 338.502 11.7669  -1
   3  -7   4 338.502 11.7669   2
  -2   7   5 125.694 7.59427  -1
   2  -7   5 125.694 7.59427   2
  -1   7   5 91.0158 7.68923  -1
   1  -7   6 91.0158 7.68923   2
   0   7   5 22.7005 4.49032  -1
   0  -7   7 22.7005 4.49032   2
   1   7   5 55.9070 7.86762  -1
  -1  -7   8 55.9070 7.86762   2
   2   7   5 24.7830 11.0886  -1
  -2  -7   9 24.7830 11.0886   2
   3   7   5 169.060 12.5594  -1
  -3  -7  10 169.060 12.5594   2
   5   7   5 57.1713 11.6094   2
 -11   8   5 27.5112 11.1130   2
 -11   8   5 31.4937 20.7570  -1
 -11   8   3 31.4937 20.7570   2
 -10   8   5 48.2072 15.0994  -1
 -10   8   2 48.2072 15.0994   2
  -9   8   5 32.7098 10.5709  -1
  -9   8   1 32.7098 10.5709   2
  -8   8   5 94.0856 10.6956  -1
  -8   8   0 94.0856 10.6956   2
  -7   8   5 185.362 10.7723  -1
   7  -8   1 185.362 10.7723   2
  -6   8   5 153.999 8.80507  -1
   6  -8   2 153.999 8.80507   2
  -5   8   5 261.804 10.6593  -1
   5  -8   3 261.804 10.6593   2
  -4   8   5 173.220 9.48531  -1
   4  -8   4 173.220 9.48531   2
  -3   8   5 12.2238 7.78995  -1
   3  -8   5 12.2238 7.78995   2
  -2   8   5 105.842 7.92942   2
  -2   8   5 124.330 19.3863  -1
   2  -8   5 124.330 19.3863   2
  -1   8   5 15.2131 9.78563  -1
   1  -8   6 15.2131 9.78563   2
   0   8   5 203.600 12.4216  -1
   0  -8   7 203.600 12.4216   2
   1   8   5 65.3565 12.6742  -1
  -1  -8   8 65.3565 12.6742   2
   2   8   5 24.6766 9.49349  -1
  -2  -8   9 24.6766 9.49349   2
   3   8   5 207.579 14.0611  -1
  -3  -8  10 207.579 14.0611   2
   4   8   5 50.6581 12.8880  -1
  -4  -8  11 50.6581 12.8880   2
   5   8   5 0.48384 13.0494  -1
  -5  -8  12 0.48384 13.0494   2
 -11   9   5 54.0089 14.9186  -1
 -11   9   2 54.0089 14.9186   2
  -9   9   5 35.1600 7.47713   2
  -8   9   5 17.0554 17.9042  -1
  -8   9   0 17.0554 17.9042   2
  -7   9   5 127.517 11.7583  -1
   7  -9   1 127.517 11.7583   2
  -6   9   5 8.57748 8.87621  -1
   6  -9   2 8.57748 8.87621   2
  -5   9   5 124.331 9.53592  -1
   5  -9   3 124.331 9.53592   2
  -4   9   5 89.3807 7.97070  -1
   4  -9   4 89.3807 7.97070   2
  -3   9   5 14.0610 8.67069  -1
   3  -9   5 14.0610 8.67069   2
  -2   9   5 769.835 24.9863  -1
   2  -9   6 769.835 24.9863   2
  -1   9   5 3.06065 13.3762  -1
   1  -9   7 3.06065 13.3762   2
   0   9   5 132.352 23.6968  -1
   0  -9   8 132.352 23.6968   2
   1   9   5 52.3968 20.6600  -1
  -1  -9   8 52.3968 20.6600   2
   2   9   5 317.548 27.8708  -1
  -2  -9   9 317.548 27.8708   2
   3   9   5 43.0579 13.6612  -1
  -3  -9  10 43.0579 13.6612   2
   4   9   5 3.72180 12.4311  -1
  -4  -9  11 3.72180 12.4311   2
   5   9   5 22.1717 18.2666  -1
  -5  -9  12 22.1717 18.2666   2
 -10  10   5 53.1205 11.3911  -1
 -10  10   1 53.1205 11.3911   2
  -9  10   5 9.43373 12.2023  -1
  -9  10   0 9.43373 12.2023   2
  -8  10   5 2.89873 13.9542  -1
   8 -10   1 2.89873 13.9542   2
  -7  10   5 84.9498 20.6868  -1
   7 -10   2 84.9498 20.6868   2
  -5  10   5 58.2511 9.76803  -1
   5 -10   3 58.2511 9.76803   2
  -4  10   5 0.84358 8.03733  -1
   4 -10   4 0.84358 8.03733   2
  -3  10   5 9.08671 8.70142  -1
   3 -10   5 9.08671 8.70142   2
  -2  10   5 8.75176 7.61340  -1
   2 -10   6 8.75176 7.61340   2
  -1  10   5 17.5575 9.14394  -1
   1 -10   7 17.5575 9.14394   2
   0  10   5 165.449 14.7023  -1
   0 -10   8 165.449 14.7023   2
   1  10   5 67.2790 13.6177  -1
  -1 -10   9 67.2790 13.6177   2
   2  10   5 173.371 17.8146  -1
  -2 -10  10 173.371 17.8146   2
   3  10   5 59.5162 23.3830  -1
  -3 -10  11 59.5162 23.3830   2
   5  10   5 15.9332 19.9337  -1
  -5 -10  12 15.9332 19.9337   2
  -9  11   5 54.1701 11.3355  -1
  -9  11   0 54.1701 11.3355   2
  -8  11   5 61.0466 10.9422  -1
   8 -11   1 61.0466 10.9422   2
  -7  11   5 83.7350 13.1674  -1
   7 -11   2 83.7350 13.1674   2
  -6  11   5 20.7682 17.2248  -1
   6 -11   3 20.7682 17.2248   2
  -5  11   5 100.305 19.6081  -1
   5 -11   4 100.305 19.6081   2
  -4  11   5 23.8792 18.8301  -1
   4 -11   5 23.8792 18.8301   2
  -2  11   5 25.6737 18.6829  -1
   2 -11   6 25.6737 18.6829   2
  -1  11   5 81.3176 14.4637  -1
   1 -11   7 81.3176 14.4637   2
   0  11   5 20.0476 12.1805  -1
   0 -11   8 20.0476 12.1805   2
   1  11   5 4.92668 10.1037  -1
  -1 -11   9 4.92668 10.1037   2
   2  11   5 71.0432 11.5913  -1
  -2 -11  10 71.0432 11.5913   2
   3  11   5 11.2961 20.2122  -1
  -3 -11  11 11.2961 20.2122   2
   4  11   5 14.7079 4.08182   2
  -8  12   5 103.023 23.3052  -1
   8 -12   1 103.023 23.3052   2
  -7  12   5 37.1311 10.3049  -1
   7 -12   2 37.1311 10.3049   2
  -6  12   5 13.6336 10.1370  -1
   6 -12   3 13.6336 10.1370   2
  -5  12   5 24.5795 10.1369  -1
   5 -12   4 24.5795 10.1369   2
  -4  12   5 4.90329 11.9827  -1
   4 -12   5 4.90329 11.9827   2
  -3  12   5 125.973 14.8909  -1
   3 -12   6 125.973 14.8909   2
  -2  12   5 30.7512 14.7239  -1
   2 -12   7 30.7512 14.7239   2
   0  12   5 4.65064 21.3284  -1
   0 -12   8 4.65064 21.3284   2
   1  12   5 70.3436 23.3800  -1
  -1 -12   9 70.3436 23.3800   2
   2  12   5 8.40496 20.7742  -1
  -2 -12  10 8.40496 20.7742   2
  -7  13   5 -8.5294 6.13464   2
  -5  13   5 70.5464 22.0777  -1
   5 -13   4 70.5464 22.0777   2
  -4  13   5 62.5472 12.6500  -1
   4 -13   5 62.5472 12.6500   2
  -3  13   5 64.4782 10.9150  -1
   3 -13   6 64.4782 10.9150   2
  -2  13   5 32.8187 16.6421  -1
   2 -13   7 32.8187 16.6421   2
  -1  13   5 76.1005 19.9145  -1
   1 -13   8 76.1005 19.9145   2
   0  13   5 48.6636 21.2737  -1
   0 -13   9 48.6636 21.2737   2
   1  13   5 28.8303 11.0384   2
  -4  14   5 24.9756 22.5352  -1
   4 -14   5 24.9756 22.5352   2
  -3  14   5 104.724 15.4267  -1
   3 -14   6 104.724 15.4267   2
  -2  14   5 70.2754 14.3140  -1
   2 -14   7 70.2754 14.3140   2
  -2 -14   6 18.5829 14.0009  -1
   2  14   0 18.5829 14.0009   2
  -1 -14   6 35.4950 14.4788  -1
   1  14   1 35.4950 14.4788   2
   0 -14   6 19.7331 9.25028  -1
   0  14   2 19.7331 9.25028   2
   1 -14   6 63.0172 15.5669  -1
  -1  14   3 63.0172 15.5669   2
   2 -14   6 1.76404 16.4191  -1
  -2  14   4 1.76404 16.4191   2
   3 -14   6 84.6498 20.0629  -1
  -3  14   5 84.6498 20.0629   2
  -4 -13   6 11.1246 16.9149  -1
  -4 -13   1 11.1246 16.9149   2
  -3 -13   6 3.95459 15.1970  -1
   3  13   0 3.95459 15.1970   2
  -1 -13   6 73.3947 8.97646  -1
   1  13   1 73.3947 8.97646   2
   0 -13   6 73.1138 16.9997  -1
   0  13   2 73.1138 16.9997   2
   1 -13   6 56.6228 16.3392  -1
  -1  13   3 56.6228 16.3392   2
   2 -13   6 8.16576 13.8046  -1
  -2  13   4 8.16576 13.8046   2
   3 -13   6 62.5442 13.9005  -1
  -3  13   5 62.5442 13.9005   2
   4 -13   6 57.8884 16.6241  -1
  -4  13   6 57.8884 16.6241   2
  -5 -12   6 37.1289 9.22847  -1
  -5 -12   2 37.1289 9.22847   2
  -4 -12   6 18.3814 4.85667  -1
  -4 -12   1 18.3814 4.85667   2
  -3 -12   6 89.0192 8.02469  -1
   3  12   0 89.0192 8.02469   2
  -2 -12   6 51.0273 13.9892  -1
   2  12   1 51.0273 13.9892   2
  -1 -12   6 3.58232 6.18569  -1
   1  12   2 3.58232 6.18569   2
   0 -12   6 54.0795 18.9477  -1
   0  12   3 54.0795 18.9477   2
   2 -12   6 7.95983 17.1168  -1
  -2  12   4 7.95983 17.1168   2
   3 -12   6 143.599 19.6971  -1
  -3  12   5 143.599 19.6971   2
   4 -12   6 13.9830 15.0039  -1
  -4  12   6 13.9830 15.0039   2
   5 -12   6 31.6080 14.2679  -1
  -5  12   7 31.6080 14.2679   2
  -5 -11   6 98.6953 20.6514  -1
  -5 -11   2 98.6953 20.6514   2
  -4 -11   6 62.6785 9.54179  -1
  -4 -11   1 62.6785 9.54179   2
  -3 -11   6 50.3844 9.38297  -1
   3  11   0 50.3844 9.38297   2
  -2 -11   6 95.2696 7.87891  -1
   2  11   1 95.2696 7.87891   2
  -1 -11   6 26.7848 4.14774  -1
   1  11   2 26.7848 4.14774   2
   0 -11   6 146.374 11.7973  -1
   0  11   3 146.374 11.7973   2
   1 -11   6 84.8674 16.5775  -1
  -1  11   4 84.8674 16.5775   2
   2 -11   6 86.2358 18.0798  -1
  -2  11   5 86.2358 18.0798   2
   3 -11   6 24.5309 10.3557   2
   5 -11   6 -7.5401 16.8404  -1
  -5  11   7 -7.5401 16.8404   2
   6 -11   6 44.9113 17.5654  -1
  -6  11   8 44.9113 17.5654   2
  -7 -10   6 37.6489 16.5353  -1
  -7 -10   3 37.6489 16.5353   2
  -6 -10   6 19.9244 8.62457  -1
  -6 -10   2 19.9244 8.62457   2
  -5 -10   6 88.7171 10.5667  -1
  -5 -10   1 88.7171 10.5667   2
  -4 -10   6 128.012 21.1489  -1
   4  10   0 128.012 21.1489   2
  -3 -10   6 42.7174 11.4791  -1
   3  10   0 42.7174 11.4791   2
  -2 -10   6 572.677 18.8688  -1
   2  10   1 572.677 18.8688   2
  -1 -10   6 15.5477 6.27069  -1
   1  10   2 15.5477 6.27069   2
   0 -10   6 340.389 15.9828  -1
   0  10   3 340.389 15.9828   2
   1 -10   6 55.1726 8.56947  -1
  -1  10   4 55.1726 8.56947   2
   2 -10   6 28.5420 8.02564  -1
  -2  10   5 28.5420 8.02564   2
   3 -10   6 36.8365 15.2845  -1
  -3  10   6 36.8365 15.2845   2
   4 -10   6 44.7030 16.8650  -1
  -4  10   7 44.7030 16.8650   2
   5 -10   6 72.4302 19.9522  -1
  -5  10   8 72.4302 19.9522   2
   6 -10   6 -0.5398 8.32726   2
   6 -10   6 28.5705 19.4814  -1
  -6  10   9 28.5705 19.4814   2
   7 -10   6 78.7790 9.74229  -1
  -7  10   9 78.7790 9.74229   2
   8 -10   6 5.40006 18.7397  -1
  -8  10  10 5.40006 18.7397   2
  -8  -9   6 3.20916 16.6843  -1
  -8  -9   4 3.20916 16.6843   2
  -7  -9   6 38.2336 8.07404  -1
  -7  -9   3 38.2336 8.07404   2
  -6  -9   6 9.75226 5.93225  -1
  -6  -9   2 9.75226 5.93225   2
  -5  -9   6 32.0668 5.76295  -1
  -5  -9   1 32.0668 5.76295   2
  -4  -9   6 237.322 13.1624  -1
   4   9   0 237.322 13.1624   2
  -3  -9   6 84.4743 9.69190  -1
   3   9   1 84.4743 9.69190   2
  -2  -9   6 505.396 14.3146  -1
   2   9   2 505.396 14.3146   2
  -1  -9   6 75.8688 8.00745  -1
   1   9   3 75.8688 8.00745   2
  -1  -9   6 3.48193 7.71151   2
   0  -9   6 266.573 14.5580  -1
   0   9   3 266.573 14.5580   2
   1  -9   6 47.0964 9.49006  -1
  -1   9   4 47.0964 9.49006   2
   2  -9   6 798.399 29.6080  -1
  -2   9   5 798.399 29.6080   2
   3  -9   6 87.4850 10.5907  -1
  -3   9   6 87.4850 10.5907   2
   4  -9   6 20.3689 9.46750  -1
  -4   9   7 20.3689 9.46750   2
   5  -9   6 25.0652 14.2141  -1
  -5   9   8 25.0652 14.2141   2
   6  -9   6 29.7643 6.00145  -1
  -6   9   9 29.7643 6.00145   2
   7  -9   6 46.2593 20.2472  -1
  -7   9  10 46.2593 20.2472   2
   8  -9   6 41.9331 14.2592  -1
  -8   9  11 41.9331 14.2592   2
  -9  -8   6 15.4112 20.7539  -1
  -9  -8   4 15.4112 20.7539   2
  -6  -8   6 141.875 16.8186  -1
  -6  -8   2 141.875 16.8186   2
  -5  -8   6 16.4147 7.50024  -1
  -5  -8   1 16.4147 7.50024   2
  -4  -8   6 18.0932 8.32669  -1
   4   8   0 18.0932 8.32669   2
  -3  -8   6 174.808 9.79280  -1
   3   8   1 174.808 9.79280   2
  -2  -8   6 118.651 6.45006  -1
   2   8   2 118.651 6.45006   2
  -1  -8   6 218.151 8.15584  -1
   1   8   3 218.151 8.15584   2
   0  -8   6 100.403 8.65596  -1
   0   8   4 100.403 8.65596   2
   1  -8   6 22.7353 9.19434  -1
  -1   8   5 22.7353 9.19434   2
   2  -8   6 28.7900 6.16328   2
   3  -8   6 471.233 21.0278  -1
  -3   8   6 471.233 21.0278   2
   4  -8   6 202.354 20.3262  -1
  -4   8   7 202.354 20.3262   2
   5  -8   6 14.8994 5.48313  -1
  -5   8   8 14.8994 5.48313   2
   6  -8   6 206.958 9.74301  -1
  -6   8   9 206.958 9.74301   2
   7  -8   6 49.7839 7.99176  -1
  -7   8  10 49.7839 7.99176   2
   8  -8   6 32.5443 8.19689  -1
  -8   8  11 32.5443 8.19689   2
   9  -8   6 12.2980 7.89088   2
  -9  -7   6 -6.6135 6.73086  -1
  -9  -7   4 -6.6135 6.73086   2
  -8  -7   6 50.2949 8.65647  -1
  -8  -7   3 50.2949 8.65647   2
  -7  -7   6 45.6279 8.29463  -1
  -7  -7   2 45.6279 8.29463   2
  -6  -7   6 17.6805 10.4314  -1
  -6  -7   1 17.6805 10.4314   2
  -5  -7   6 103.970 9.70778   2
  -3  -7   6 203.182 17.2913  -1
   3   7   1 203.182 17.2913   2
  -2  -7   6 168.269 9.47344  -1
   2   7   2 168.269 9.47344   2
  -1  -7   6 531.685 18.7381  -1
   1   7   3 531.685 18.7381   2
   0  -7   6 82.1980 7.01014  -1
   0   7   4 82.1980 7.01014   2
   1  -7   6 102.525 8.08494  -1
  -1   7   5 102.525 8.08494   2
   2  -7   6 20.1158 7.88318  -1
  -2   7   6 20.1158 7.88318   2
   3  -7   6 268.304 14.8869  -1
  -3   7   7 268.304 14.8869   2
   4  -7   6 76.9419 9.89911  -1
  -4   7   8 76.9419 9.89911   2
   5  -7   6 3.40642 4.42930   2
   5  -7   6 -6.7829 11.7199  -1
  -5   7   8 -6.7829 11.7199   2
   6  -7   6 109.606 19.7992  -1
  -6   7   9 109.606 19.7992   2
   7  -7   6 16.1111 9.07142  -1
  -7   7  10 16.1111 9.07142   2
   8  -7   6 2.89551 8.95182  -1
  -8   7  11 2.89551 8.95182   2
   9  -7   6 48.3924 14.5170  -1
  -9   7  12 48.3924 14.5170   2
  -9  -6   6 11.1316 8.76584  -1
  -9  -6   4 11.1316 8.76584   2
  -8  -6   6 19.0020 7.58180  -1
  -8  -6   3 19.0020 7.58180   2
  -7  -6   6 68.5439 5.71599  -1
  -7  -6   2 68.5439 5.71599   2
  -6  -6   6 49.8313 8.47143  -1
  -6  -6   1 49.8313 8.47143   2
  -5  -6   6 453.646 14.6913  -1
   5   6   0 453.646 14.6913   2
  -4  -6   6 59.6142 7.20674  -1
   4   6   1 59.6142 7.20674   2
  -1  -6   6 289.355 17.3708  -1
   1   6   3 289.355 17.3708   2
   0  -6   6 -5.6900 9.62342  -1
   0   6   4 -5.6900 9.62342   2
   1  -6   6 25.6981 10.1009  -1
  -1   6   5 25.6981 10.1009   2
   2  -6   6 451.566 17.6384  -1
  -2   6   6 451.566 17.6384   2
   3  -6   6 51.2934 3.45995  -1
  -3   6   7 51.2934 3.45995   2
   4  -6   6 347.833 10.7717  -1
  -4   6   8 347.833 10.7717   2
   5  -6   6 105.619 10.8792  -1
  -5   6   9 105.619 10.8792   2
   6  -6   6 20.3546 8.29420  -1
  -6   6  10 20.3546 8.29420   2
   7  -6   6 82.5404 13.4781  -1
  -7   6  11 82.5404 13.4781   2
   8  -6   6 22.5530 11.5572  -1
  -8   6  11 22.5530 11.5572   2
   9  -6   6 82.2439 22.1898  -1
  -9   6  12 82.2439 22.1898   2
  -8  -5   6 16.1460 12.9088  -1
  -8  -5   3 16.1460 12.9088   2
  -6  -5   6 181.529 8.71197  -1
  -6  -5   1 181.529 8.71197   2
  -5  -5   6 41.1466 4.90513  -1
   5   5   0 41.1466 4.90513   2
  -4  -5   6 146.440 5.41190  -1
   4   5   1 146.440 5.41190   2
  -3  -5   6 508.607 15.4317  -1
   3   5   2 508.607 15.4317   2
  -2  -5   6 11.6506 3.76670  -1
   2   5   3 11.6506 3.76670   2
  -1  -5   6 69.2459 5.45959  -1
   1   5   4 69.2459 5.45959   2
   2  -5   6 984.180 27.6926  -1
  -2   5   6 984.180 27.6926   2
   3  -5   6 177.058 8.64370  -1
  -3   5   7 177.058 8.64370   2
   4  -5   6 46.9221 5.45370  -1
  -4   5   8 46.9221 5.45370   2
   5  -5   6 180.693 9.13634  -1
  -5   5   9 180.693 9.13634   2
   6  -5   6 12.2930 5.68351  -1
  -6   5  10 12.2930 5.68351   2
   7  -5   6 25.1840 9.27170  -1
  -7   5  11 25.1840 9.27170   2
   8  -5   6 21.6193 12.8007  -1
  -8   5  12 21.6193 12.8007   2
   9  -5   6 -4.9882 20.0291  -1
  -9   5  13 -4.9882 20.0291   2
 -11  -4   6 12.0426 6.65147  -1
 -11  -4   5 12.0426 6.65147   2
 -10  -4   6 -14.431 10.8952  -1
 -10  -4   4 -14.431 10.8952   2
  -9  -4   6 0.82311 10.5720  -1
  -9  -4   3 0.82311 10.5720   2
  -8  -4   6 63.1618 24.7068  -1
  -8  -4   2 63.1618 24.7068   2
  -7  -4   6 64.7485 9.55561  -1
  -7  -4   1 64.7485 9.55561   2
  -6  -4   6 39.6583 10.1705  -1
  -6  -4   1 39.6583 10.1705   2
  -5  -4   6 76.8016 5.55584  -1
   5   4   0 76.8016 5.55584   2
  -4  -4   6 12.0834 3.83226  -1
   4   4   1 12.0834 3.83226   2
  -3  -4   6 147.463 6.82961  -1
   3   4   2 147.463 6.82961   2
  -2  -4   6 118.190 4.69358  -1
   2   4   3 118.190 4.69358   2
  -1  -4   6 273.525 7.80327  -1
   1   4   4 273.525 7.80327   2
   0  -4   6 329.419 9.36804  -1
   0   4   5 329.419 9.36804   2
   1  -4   6 563.473 16.2201  -1
  -1   4   6 563.473 16.2201   2
   2  -4   6 116.240 9.38698  -1
  -2   4   7 116.240 9.38698   2
   3  -4   6 92.2593 5.61887   2
   5  -4   6 263.424 12.6172  -1
  -5   4   9 263.424 12.6172   2
   6  -4   6 8.64071 8.88703  -1
  -6   4  10 8.64071 8.88703   2
   7  -4   6 16.2697 9.23353  -1
  -7   4  11 16.2697 9.23353   2
   8  -4   6 93.8310 17.1821  -1
  -8   4  12 93.8310 17.1821   2
   9  -4   6 17.2986 17.1527  -1
  -9   4  13 17.2986 17.1527   2
 -10  -3   6 31.3926 12.6630  -1
 -10  -3   4 31.3926 12.6630   2
  -9  -3   6 32.1572 10.6751  -1
  -9  -3   3 32.1572 10.6751   2
  -8  -3   6 16.6719 7.82577  -1
  -8  -3   2 16.6719 7.82577   2
  -7  -3   6 139.686 9.27163  -1
  -7  -3   1 139.686 9.27163   2
  -6  -3   6 401.441 13.9961  -1
   6   3   0 401.441 13.9961   2
  -5  -3   6 336.648 9.59957  -1
   5   3   1 336.648 9.59957   2
  -3  -3   6 11.0783 3.46955   2
  -2  -3   6 148.899 8.98988  -1
   2   3   3 148.899 8.98988   2
  -1  -3   6 1191.50 27.6208  -1
   1   3   4 1191.50 27.6208   2
   0  -3   6 84.3028 4.92791  -1
   0   3   5 84.3028 4.92791   2
   1  -3   6 555.206 14.0623  -1
  -1   3   6 555.206 14.0623   2
   2  -3   6 70.6286 5.50115  -1
  -2   3   7 70.6286 5.50115   2
   3  -3   6 932.517 26.1114  -1
  -3   3   8 932.517 26.1114   2
   4  -3   6 33.3143 7.74226  -1
  -4   3   9 33.3143 7.74226   2
   5  -3   6 26.9178 16.4638  -1
  -5   3  10 26.9178 16.4638   2
   6  -3   6 -0.9205 6.22568   2
   7  -3   6 104.452 12.6296  -1
  -7   3  11 104.452 12.6296   2
   8  -3   6 31.7919 15.1678  -1
  -8   3  12 31.7919 15.1678   2
   9  -3   6 8.32999 19.5247  -1
  -9   3  13 8.32999 19.5247   2
  -9  -2   6 147.595 11.8256  -1
  -9  -2   3 147.595 11.8256   2
  -8  -2   6 8.31939 12.0914  -1
  -8  -2   2 8.31939 12.0914   2
  -7  -2   6 197.891 8.12778  -1
  -7  -2   1 197.891 8.12778   2
  -6  -2   6 24.9169 3.60934  -1
   6   2   0 24.9169 3.60934   2
  -5  -2   6 206.258 8.17088  -1
   5   2   1 206.258 8.17088   2
  -4  -2   6 65.0112 13.2841  -1
   4   2   2 65.0112 13.2841   2
  -3  -2   6 127.505 10.5610  -1
   3   2   3 127.505 10.5610   2
  -2  -2   6 189.909 6.57980  -1
   2   2   4 189.909 6.57980   2
  -2  -2   6 86.7539 21.8176   2
  -1  -2   6 213.519 8.58764   2
   1  -2   6 179.456 7.57315  -1
  -1   2   6 179.456 7.57315   2
   2  -2   6 85.6954 7.56893  -1
  -2   2   7 85.6954 7.56893   2
   3  -2   6 34.9545 7.29792  -1
  -3   2   8 34.9545 7.29792   2
   4  -2   6 125.577 6.63369  -1
  -4   2   9 125.577 6.63369   2
   5  -2   6 115.296 8.28874  -1
  -5   2  10 115.296 8.28874   2
   6  -2   6 14.6354 10.9607  -1
  -6   2  11 14.6354 10.9607   2
   7  -2   6 18.9073 19.7238  -1
  -7   2  12 18.9073 19.7238   2
   8  -2   6 178.567 18.0555  -1
  -8   2  13 178.567 18.0555   2
   9  -2   6 11.1824 12.5378   2
 -12  -1   6 45.9253 8.21328  -1
 -12  -1   5 45.9253 8.21328   2
 -11  -1   6 27.1829 9.42775  -1
 -11  -1   4 27.1829 9.42775   2
 -10  -1   6 42.2436 9.84034  -1
 -10  -1   3 42.2436 9.84034   2
  -9  -1   6 244.647 13.6523  -1
  -9  -1   2 244.647 13.6523   2
  -7  -1   6 3.54372 6.58096  -1
  -7  -1   1 3.54372 6.58096   2
  -6  -1   6 40.3332 5.18017  -1
   6   1   0 40.3332 5.18017   2
  -5  -1   6 195.727 7.16765  -1
   5   1   1 195.727 7.16765   2
  -4  -1   6 218.288 17.9657  -1
   4   1   2 218.288 17.9657   2
  -3  -1   6 136.928 8.56000  -1
   3   1   3 136.928 8.56000   2
  -2  -1   6 442.392 13.6966  -1
   2   1   4 442.392 13.6966   2
  -1  -1   6 77.4845 4.81566  -1
   1   1   5 77.4845 4.81566   2
   0  -1   6 145.929 6.88232  -1
   0   1   6 145.929 6.88232   2
   1  -1   6 0.17618 13.2825  -1
  -1   1   7 0.17618 13.2825   2
   2  -1   6 4.33788 2.68374   2
   3  -1   6 171.348 17.2305  -1
  -3   1   8 171.348 17.2305   2
   4  -1   6 24.2729 7.71982  -1
  -4   1   9 24.2729 7.71982   2
   5  -1   6 8.90015 8.11272  -1
  -5   1  10 8.90015 8.11272   2
   6  -1   6 6.25565 7.71525  -1
  -6   1  11 6.25565 7.71525   2
   7  -1   6 105.534 10.2183  -1
  -7   1  12 105.534 10.2183   2
   8  -1   6 44.7664 12.3839  -1
  -8   1  13 44.7664 12.3839   2
   9  -1   6 76.1238 21.4195  -1
  -9   1  14 76.1238 21.4195   2
 -12   0   6 40.1632 17.1712  -1
 -12   0   5 40.1632 17.1712   2
 -11   0   6 -6.6204 13.8372  -1
 -11   0   4 -6.6204 13.8372   2
 -10   0   6 7.68019 6.88300  -1
 -10   0   3 7.68019 6.88300   2
  -9   0   6 48.9172 6.36893  -1
  -9   0   2 48.9172 6.36893   2
  -8   0   6 29.1779 9.34206  -1
  -8   0   1 29.1779 9.34206   2
  -7   0   6 5.15742 5.33820  -1
   7   0   0 5.15742 5.33820   2
  -6   0   6 79.0440 5.76331  -1
   6   0   1 79.0440 5.76331   2
  -5   0   6 53.2690 4.67375   2
  -4   0   6 175.947 6.93497   2
  -4   0   6 203.964 11.9545  -1
   4   0   2 203.964 11.9545   2
  -3   0   6 111.809 6.64940  -1
   3   0   3 111.809 6.64940   2
  -2   0   6 725.134 17.8940  -1
   2   0   4 725.134 17.8940   2
  -1   0   6 420.664 13.5084  -1
   1   0   5 420.664 13.5084   2
   0   0   6 200.523 7.02085  -1
   0   0   6 200.523 7.02085   2
   1   0   6 387.060 15.8112  -1
  -1   0   7 387.060 15.8112   2
   2   0   6 241.911 10.3799  -1
  -2   0   8 241.911 10.3799   2
   3   0   6 171.235 8.52887  -1
  -3   0   9 171.235 8.52887   2
   4   0   6 285.245 23.9673  -1
  -4   0  10 285.245 23.9673   2
   5   0   6 65.3382 3.89171   2
   6   0   6 19.0362 12.4908  -1
  -6   0  11 19.0362 12.4908   2
   7   0   6 46.7936 14.6847  -1
  -7   0  12 46.7936 14.6847   2
   8   0   6 8.92167 13.2147  -1
  -8   0  13 8.92167 13.2147   2
   9   0   6 25.5162 18.3755  -1
  -9   0  14 25.5162 18.3755   2
 -11   1   6 2.49198 17.5064  -1
 -11   1   4 2.49198 17.5064   2
 -10   1   6 25.3349 9.68435  -1
 -10   1   3 25.3349 9.68435   2
  -9   1   6 103.493 8.21988  -1
  -9   1   2 103.493 8.21988   2
  -8   1   6 -0.8972 6.11664  -1
  -8   1   1 -0.8972 6.11664   2
  -7   1   6 123.626 5.46973  -1
  -7   1   0 123.626 5.46973   2
  -6   1   6 135.697 5.85067  -1
   6  -1   1 135.697 5.85067   2
  -5   1   6 18.7153 4.28663  -1
   5  -1   2 18.7153 4.28663   2
  -4   1   6 4.74672 4.38338  -1
   4  -1   3 4.74672 4.38338   2
  -3   1   6 116.988 5.60864   2
  -3   1   6 150.510 11.4365  -1
   3  -1   4 150.510 11.4365   2
  -2   1   6 8.66061 2.96749   2
  -1   1   6 550.593 21.2497  -1
   1  -1   5 550.593 21.2497   2
  -1   1   6 390.592 10.8402   2
   0   1   6 174.143 11.2467  -1
   0  -1   6 174.143 11.2467   2
   1   1   6 1178.72 40.4853  -1
  -1  -1   7 1178.72 40.4853   2
   2   1   6 299.496 9.97487  -1
  -2  -1   8 299.496 9.97487   2
   3   1   6 54.3092 5.18989  -1
  -3  -1   9 54.3092 5.18989   2
   4   1   6 -2.4802 6.68380  -1
  -4  -1  10 -2.4802 6.68380   2
   5   1   6 21.7639 12.2144  -1
  -5  -1  11 21.7639 12.2144   2
   6   1   6 -6.3558 19.3201  -1
  -6  -1  12 -6.3558 19.3201   2
   8   1   6 12.6826 23.8879  -1
  -8  -1  13 12.6826 23.8879   2
 -12   2   6 14.6835 15.5807  -1
 -12   2   4 14.6835 15.5807   2
 -11   2   6 99.4231 18.4043  -1
 -11   2   3 99.4231 18.4043   2
 -10   2   6 135.817 11.4778  -1
 -10   2   2 135.817 11.4778   2
  -9   2   6 16.2191 9.99967  -1
  -9   2   1 16.2191 9.99967   2
  -8   2   6 0.14931 8.05402  -1
  -8   2   1 0.14931 8.05402   2
  -7   2   6 27.4016 11.2790  -1
  -7   2   0 27.4016 11.2790   2
  -6   2   6 62.1139 5.63190  -1
   6  -2   1 62.1139 5.63190   2
  -5   2   6 203.108 7.53288  -1
   5  -2   2 203.108 7.53288   2
  -4   2   6 199.838 6.92782  -1
   4  -2   3 199.838 6.92782   2
  -3   2   6 407.025 12.8498  -1
   3  -2   4 407.025 12.8498   2
  -2   2   6 186.558 11.0683  -1
   2  -2   5 186.558 11.0683   2
  -1   2   6 190.105 19.5272  -1
   1  -2   6 190.105 19.5272   2
   0   2   6 355.307 10.1896   2
   0   2   6 640.111 38.1749  -1
   0  -2   7 640.111 38.1749   2
   1   2   6 15.2426 2.51863   2
   2   2   6 270.424 12.3281  -1
  -2  -2   8 270.424 12.3281   2
   3   2   6 392.950 15.1609  -1
  -3  -2   9 392.950 15.1609   2
   4   2   6 22.3519 9.92764  -1
  -4  -2  10 22.3519 9.92764   2
   5   2   6 94.6069 16.2756  -1
  -5  -2  11 94.6069 16.2756   2
   6   2   6 26.1591 8.61356  -1
  -6  -2  12 26.1591 8.61356   2
   7   2   6 520.931 36.8153  -1
  -7  -2  13 520.931 36.8153   2
   8   2   6 33.5966 22.2622  -1
  -8  -2  14 33.5966 22.2622   2
   9   2   6 8.85698 16.1649   2
 -12   3   6 27.4107 14.0646  -1
 -12   3   4 27.4107 14.0646   2
 -11   3   6 113.163 10.3517  -1
 -11   3   3 113.163 10.3517   2
 -10   3   6 17.6200 7.60514  -1
 -10   3   2 17.6200 7.60514   2
  -9   3   6 20.5039 7.31464  -1
  -9   3   1 20.5039 7.31464   2
  -8   3   6 135.126 9.67957  -1
  -8   3   0 135.126 9.67957   2
  -7   3   6 28.6533 18.9192  -1
   7  -3   1 28.6533 18.9192   2
  -6   3   6 80.6945 5.38243   2
  -5   3   6 269.555 12.0741  -1
   5  -3   2 269.555 12.0741   2
  -4   3   6 203.705 8.40149  -1
   4  -3   3 203.705 8.40149   2
  -3   3   6 659.624 17.0606  -1
   3  -3   4 659.624 17.0606   2
  -2   3   6 207.712 10.0595  -1
   2  -3   5 207.712 10.0595   2
  -1   3   6 535.159 16.0640  -1
   1  -3   6 535.159 16.0640   2
   0   3   6 52.8257 9.38063  -1
   0  -3   7 52.8257 9.38063   2
   1   3   6 79.2060 8.28177  -1
  -1  -3   8 79.2060 8.28177   2
   2   3   6 37.9281 8.58930  -1
  -2  -3   9 37.9281 8.58930   2
   3   3   6 58.0494 16.2347  -1
  -3  -3  10 58.0494 16.2347   2
   4   3   6 -1.8655 12.5103  -1
  -4  -3  10 -1.8655 12.5103   2
   5   3   6 300.521 24.6370  -1
  -5  -3  11 300.521 24.6370   2
   6   3   6 147.582 23.4365  -1
  -6  -3  12 147.582 23.4365   2
   7   3   6 160.525 23.2072  -1
  -7  -3  13 160.525 23.2072   2
 -12   4   6 148.665 22.6175  -1
 -12   4   4 148.665 22.6175   2
 -11   4   6 94.4214 11.3195  -1
 -11   4   3 94.4214 11.3195   2
 -10   4   6 130.695 14.0811  -1
 -10   4   2 130.695 14.0811   2
  -9   4   6 8.67444 6.11064  -1
  -9   4   1 8.67444 6.11064   2
  -8   4   6 78.0703 6.77192  -1
  -8   4   0 78.0703 6.77192   2
  -7   4   6 58.1468 6.00844  -1
   7  -4   1 58.1468 6.00844   2
  -6   4   6 154.718 7.73286  -1
   6  -4   2 154.718 7.73286   2
  -5   4   6 81.2945 8.55358  -1
   5  -4   3 81.2945 8.55358   2
  -4   4   6 0.66974 2.62816   2
  -3   4   6 281.240 8.31845   2
  -2   4   6 836.167 32.4965  -1
   2  -4   5 836.167 32.4965   2
  -1   4   6 568.005 18.3754  -1
   1  -4   6 568.005 18.3754   2
   0   4   6 44.1888 6.89541  -1
   0  -4   7 44.1888 6.89541   2
   1   4   6 193.934 7.76172  -1
  -1  -4   8 193.934 7.76172   2
   2   4   6 41.6831 5.92971  -1
  -2  -4   9 41.6831 5.92971   2
   3   4   6 11.4149 7.90423  -1
  -3  -4  10 11.4149 7.90423   2
   5   4   6 162.409 25.1578  -1
  -5  -4  12 162.409 25.1578   2
 -12   5   6 45.7008 18.5277  -1
 -12   5   3 45.7008 18.5277   2
 -11   5   6 72.2050 20.6255  -1
 -11   5   2 72.2050 20.6255   2
 -10   5   6 112.762 26.7924  -1
 -10   5   2 112.762 26.7924   2
  -9   5   6 59.5159 9.41759  -1
  -9   5   1 59.5159 9.41759   2
  -8   5   6 50.3113 8.92226  -1
  -8   5   0 50.3113 8.92226   2
  -7   5   6 69.5005 6.87548  -1
   7  -5   1 69.5005 6.87548   2
  -6   5   6 24.6322 4.83414  -1
   6  -5   2 24.6322 4.83414   2
  -5   5   6 226.498 8.04208  -1
   5  -5   3 226.498 8.04208   2
  -4   5   6 480.554 13.8046  -1
   4  -5   4 480.554 13.8046   2
  -3   5   6 20.0758 6.29677  -1
   3  -5   5 20.0758 6.29677   2
  -2   5   6 989.504 29.6317  -1
   2  -5   6 989.504 29.6317   2
   0   5   6 90.3137 19.2233  -1
   0  -5   7 90.3137 19.2233   2
   1   5   6 299.736 11.3792  -1
  -1  -5   8 299.736 11.3792   2
   2   5   6 19.1011 8.45056  -1
  -2  -5   9 19.1011 8.45056   2
   3   5   6 80.5192 17.0642  -1
  -3  -5  10 80.5192 17.0642   2
   4   5   6 11.4246 5.58461  -1
  -4  -5  11 11.4246 5.58461   2
   5   5   6 47.2776 17.6499  -1
  -5  -5  12 47.2776 17.6499   2
   6   5   6 35.4809 19.9614  -1
  -6  -5  13 35.4809 19.9614   2
 -12   6   6 23.2292 11.0255  -1
 -12   6   3 23.2292 11.0255   2
 -11   6   6 -5.0019 10.5965  -1
 -11   6   2 -5.0019 10.5965   2
 -10   6   6 10.2737 9.67385  -1
 -10   6   1 10.2737 9.67385   2
  -9   6   6 89.1694 14.7659  -1
  -9   6   0 89.1694 14.7659   2
  -8   6   6 42.4405 11.5443  -1
   8  -6   1 42.4405 11.5443   2
  -7   6   6 27.1820 5.01599   2
  -7   6   6 15.5224 21.4963  -1
   7  -6   1 15.5224 21.4963   2
  -6   6   6 87.6729 8.01887  -1
   6  -6   2 87.6729 8.01887   2
  -5   6   6 78.3058 7.08201  -1
   5  -6   3 78.3058 7.08201   2
  -4   6   6 233.896 8.87381  -1
   4  -6   4 233.896 8.87381   2
  -3   6   6 122.327 6.12401  -1
   3  -6   5 122.327 6.12401   2
  -2   6   6 437.931 15.6357  -1
   2  -6   6 437.931 15.6357   2
  -1   6   6 155.874 9.48881  -1
   1  -6   7 155.874 9.48881   2
   0   6   6 70.2849 9.28239  -1
   0  -6   8 70.2849 9.28239   2
   1   6   6 73.4332 13.3555  -1
  -1  -6   9 73.4332 13.3555   2
   3   6   6 117.586 19.1464  -1
  -3  -6  10 117.586 19.1464   2
   4   6   6 108.896 23.9027  -1
  -4  -6  11 108.896 23.9027   2
   5   6   6 62.7705 21.0981  -1
  -5  -6  12 62.7705 21.0981   2
   6   6   6 15.3631 18.8231  -1
  -6  -6  13 15.3631 18.8231   2
   7   6   6 14.1577 12.7910  -1
  -7  -6  14 14.1577 12.7910   2
 -11   7   6 10.1841 12.5330  -1
 -11   7   2 10.1841 12.5330   2
 -10   7   6 37.2132 9.83452  -1
 -10   7   1 37.2132 9.83452   2
  -9   7   6 101.317 11.3770  -1
  -9   7   0 101.317 11.3770   2
  -8   7   6 70.0017 11.6731  -1
   8  -7   1 70.0017 11.6731   2
  -7   7   6 443.125 16.9631  -1
   7  -7   2 443.125 16.9631   2
  -6   7   6 29.9979 8.54063  -1
   6  -7   3 29.9979 8.54063   2
  -5   7   6 -0.2989 3.48017   2
  -4   7   6 101.625 10.3064  -1
   4  -7   4 101.625 10.3064   2
  -3   7   6 120.067 8.34609  -1
   3  -7   5 120.067 8.34609   2
  -2   7   6 2.13586 7.87017  -1
   2  -7   6 2.13586 7.87017   2
  -1   7   6 97.0206 8.37727  -1
   1  -7   7 97.0206 8.37727   2
   0   7   6 32.8550 5.33902  -1
   0  -7   8 32.8550 5.33902   2
   1   7   6 40.5254 9.90391  -1
  -1  -7   9 40.5254 9.90391   2
   2   7   6 21.2151 12.2577  -1
  -2  -7  10 21.2151 12.2577   2
   3   7   6 394.397 21.4420  -1
  -3  -7  11 394.397 21.4420   2
   4   7   6 73.7671 25.3985  -1
  -4  -7  12 73.7671 25.3985   2
 -11   8   6 19.5529 12.0902   2
 -11   8   6 -17.347 19.6087  -1
 -11   8   2 -17.347 19.6087   2
 -10   8   6 23.1444 14.5523  -1
 -10   8   1 23.1444 14.5523   2
  -9   8   6 20.1295 12.1555  -1
  -9   8   0 20.1295 12.1555   2
  -8   8   6 21.0821 10.2787  -1
   8  -8   1 21.0821 10.2787   2
  -7   8   6 144.665 11.5475  -1
   7  -8   2 144.665 11.5475   2
  -6   8   6 102.271 9.55078  -1
   6  -8   3 102.271 9.55078   2
  -5   8   6 807.211 22.2695  -1
   5  -8   4 807.211 22.2695   2
  -4   8   6 229.651 10.8005  -1
   4  -8   5 229.651 10.8005   2
  -3   8   6 446.721 15.1419  -1
   3  -8   6 446.721 15.1419   2
  -2   8   6 31.8593 5.85666   2
  -1   8   6 236.104 13.6008  -1
   1  -8   7 236.104 13.6008   2
   0   8   6 62.8366 21.4838  -1
   0  -8   8 62.8366 21.4838   2
   2   8   6 10.8079 9.33983  -1
  -2  -8  10 10.8079 9.33983   2
   3   8   6 33.9561 10.4279  -1
  -3  -8  11 33.9561 10.4279   2
   4   8   6 3.06562 11.5562  -1
  -4  -8  12 3.06562 11.5562   2
   6   8   6 11.9283 8.51661   2
 -10   9   6 25.4616 15.2824  -1
 -10   9   0 25.4616 15.2824   2
  -9   9   6 63.3102 9.08845   2
  -8   9   6 23.1160 14.6134  -1
   8  -9   1 23.1160 14.6134   2
  -7   9   6 68.2491 12.6886  -1
   7  -9   2 68.2491 12.6886   2
  -6   9   6 313.084 17.9538  -1
   6  -9   3 313.084 17.9538   2
  -5   9   6 87.0345 9.33055  -1
   5  -9   4 87.0345 9.33055   2
  -4   9   6 299.666 11.1206  -1
   4  -9   5 299.666 11.1206   2
  -3   9   6 76.0703 9.44602  -1
   3  -9   6 76.0703 9.44602   2
  -2   9   6 45.9650 17.3792  -1
   2  -9   7 45.9650 17.3792   2
   0   9   6 11.8650 19.1011  -1
   0  -9   9 11.8650 19.1011   2
   1   9   6 8.36194 20.4842  -1
  -1  -9   9 8.36194 20.4842   2
   2   9   6 18.1425 19.7553  -1
  -2  -9  10 18.1425 19.7553   2
   3   9   6 -10.157 14.1564  -1
  -3  -9  11 -10.157 14.1564   2
   4   9   6 49.9408 13.0093  -1
  -4  -9  12 49.9408 13.0093   2
   5   9   6 9.25875 13.8689  -1
  -5  -9  13 9.25875 13.8689   2
 -10  10   6 22.4097 10.9380  -1
 -10  10   0 22.4097 10.9380   2
  -9  10   6 10.1320 12.5886  -1
   9 -10   1 10.1320 12.5886   2
  -8  10   6 62.3441 14.7814  -1
   8 -10   2 62.3441 14.7814   2
  -7  10   6 8.83156 20.0194  -1
   7 -10   3 8.83156 20.0194   2
  -6  10   6 94.1145 14.4687   2
  -5  10   6 25.0186 18.7454  -1
   5 -10   4 25.0186 18.7454   2
  -4  10   6 232.765 16.5255  -1
   4 -10   5 232.765 16.5255   2
  -3  10   6 28.8364 12.3895  -1
   3 -10   6 28.8364 12.3895   2
  -2  10   6 182.470 17.1072  -1
   2 -10   7 182.470 17.1072   2
  -1  10   6 234.664 14.8384  -1
   1 -10   8 234.664 14.8384   2
   0  10   6 110.807 13.2061  -1
   0 -10   9 110.807 13.2061   2
   1  10   6 125.843 15.1398  -1
  -1 -10  10 125.843 15.1398   2
   2  10   6 12.2511 15.9208  -1
  -2 -10  11 12.2511 15.9208   2
  -9  11   6 19.3732 10.3347  -1
   9 -11   1 19.3732 10.3347   2
  -8  11   6 29.4717 10.7276  -1
   8 -11   2 29.4717 10.7276   2
  -7  11   6 78.6163 12.8841  -1
   7 -11   3 78.6163 12.8841   2
  -6  11   6 104.484 12.4015  -1
   6 -11   4 104.484 12.4015   2
  -5  11   6 67.9381 15.2087  -1
   5 -11   5 67.9381 15.2087   2
  -4  11   6 7.36749 19.7329  -1
   4 -11   6 7.36749 19.7329   2
  -2  11   6 21.2821 18.3332  -1
   2 -11   7 21.2821 18.3332   2
  -1  11   6 55.5871 13.9329  -1
   1 -11   8 55.5871 13.9329   2
   0  11   6 41.1863 12.0567  -1
   0 -11   9 41.1863 12.0567   2
   1  11   6 18.5174 10.5909  -1
  -1 -11  10 18.5174 10.5909   2
   2  11   6 -2.4300 18.0843  -1
  -2 -11  11 -2.4300 18.0843   2
   3  11   6 -5.9843 16.6100  -1
  -3 -11  12 -5.9843 16.6100   2
  -8  12   6 16.0728 21.8835  -1
   8 -12   2 16.0728 21.8835   2
  -7  12   6 59.8129 13.6048  -1
   7 -12   3 59.8129 13.6048   2
  -6  12   6 33.3417 10.2988  -1
   6 -12   4 33.3417 10.2988   2
  -5  12   6 48.2861 10.4630  -1
   5 -12   5 48.2861 10.4630   2
  -4  12   6 11.0324 11.4462  -1
   4 -12   6 11.0324 11.4462   2
  -3  12   6 98.6658 14.8300  -1
   3 -12   7 98.6658 14.8300   2
  -2  12   6 16.9921 14.9261  -1
   2 -12   8 16.9921 14.9261   2
   1  12   6 30.6690 23.8534  -1
  -1 -12  10 30.6690 23.8534   2
   2  12   6 17.3571 20.0064  -1
  -2 -12  11 17.3571 20.0064   2
  -6  13   6 40.2828 22.3340  -1
   6 -13   4 40.2828 22.3340   2
  -5  13   6 123.864 24.1082  -1
   5 -13   5 123.864 24.1082   2
  -4  13   6 95.7580 20.1767  -1
   4 -13   6 95.7580 20.1767   2
  -3  13   6 66.4905 17.0956  -1
   3 -13   7 66.4905 17.0956   2
  -2  13   6 72.8082 18.0300  -1
   2 -13   8 72.8082 18.0300   2
  -1  13   6 85.7239 13.7192  -1
   1 -13   9 85.7239 13.7192   2
  -1 -14   7 50.1715 14.8154  -1
   1  14   2 50.1715 14.8154   2
   0 -14   7 7.71554 9.43232  -1
   0  14   3 7.71554 9.43232   2
   1 -14   7 30.9062 14.4545  -1
  -1  14   4 30.9062 14.4545   2
   2 -14   7 57.4599 16.5048  -1
  -2  14   5 57.4599 16.5048   2
  -3 -13   7 -20.706 13.9194  -1
   3  13   1 -20.706 13.9194   2
   0 -13   7 53.9924 16.4933  -1
   0  13   3 53.9924 16.4933   2
   1 -13   7 86.3138 16.6299  -1
  -1  13   4 86.3138 16.6299   2
   2 -13   7 50.3891 14.6977  -1
  -2  13   5 50.3891 14.6977   2
   3 -13   7 32.5061 13.9054  -1
  -3  13   6 32.5061 13.9054   2
   4 -13   7 69.4904 17.0376  -1
  -4  13   7 69.4904 17.0376   2
  -5 -12   7 50.7514 13.9204  -1
  -5 -12   1 50.7514 13.9204   2
  -4 -12   7 29.5087 6.63462  -1
   4  12   0 29.5087 6.63462   2
  -3 -12   7 15.7277 7.53297  -1
   3  12   1 15.7277 7.53297   2
  -2 -12   7 32.8788 8.42056  -1
   2  12   2 32.8788 8.42056   2
   0 -12   7 43.7386 19.5486  -1
   0  12   4 43.7386 19.5486   2
   2 -12   7 44.1717 17.5215  -1
  -2  12   5 44.1717 17.5215   2
   3 -12   7 115.518 18.5176  -1
  -3  12   6 115.518 18.5176   2
   4 -12   7 52.8161 16.2858  -1
  -4  12   7 52.8161 16.2858   2
   5 -12   7 49.2200 15.6878  -1
  -5  12   8 49.2200 15.6878   2
  -5 -11   7 146.200 12.0930  -1
  -5 -11   1 146.200 12.0930   2
  -4 -11   7 135.497 10.3859  -1
   4  11   0 135.497 10.3859   2
  -3 -11   7 27.9083 8.51253  -1
   3  11   1 27.9083 8.51253   2
  -2 -11   7 23.0910 4.57088  -1
   2  11   2 23.0910 4.57088   2
  -1 -11   7 156.814 11.0912  -1
   1  11   3 156.814 11.0912   2
   0 -11   7 114.054 11.2828  -1
   0  11   4 114.054 11.2828   2
   1 -11   7 99.9033 16.6334  -1
  -1  11   5 99.9033 16.6334   2
   2 -11   7 66.8686 17.7102  -1
  -2  11   6 66.8686 17.7102   2
   3 -11   7 21.7147 10.3745   2
   5 -11   7 -5.9798 17.4834  -1
  -5  11   8 -5.9798 17.4834   2
   6 -11   7 29.2937 18.6506  -1
  -6  11   9 29.2937 18.6506   2
  -7 -10   7 47.5826 7.74945  -1
  -7 -10   2 47.5826 7.74945   2
  -6 -10   7 18.4890 8.50802  -1
  -6 -10   1 18.4890 8.50802   2
  -5 -10   7 41.8761 9.92942  -1
   5  10   0 41.8761 9.92942   2
  -4 -10   7 50.0580 18.5758  -1
   4  10   1 50.0580 18.5758   2
  -2 -10   7 38.6839 6.40787  -1
   2  10   2 38.6839 6.40787   2
  -1 -10   7 38.3715 4.84944  -1
   1  10   3 38.3715 4.84944   2
   0 -10   7 130.836 10.8699  -1
   0  10   4 130.836 10.8699   2
   1 -10   7 33.9006 7.62274  -1
  -1  10   5 33.9006 7.62274   2
   2 -10   7 204.730 17.7425  -1
  -2  10   6 204.730 17.7425   2
   3 -10   7 63.0807 16.6886  -1
  -3  10   7 63.0807 16.6886   2
   4 -10   7 10.8510 16.4532  -1
  -4  10   8 10.8510 16.4532   2
   5 -10   7 41.0833 19.7792  -1
  -5  10   9 41.0833 19.7792   2
   6 -10   7 12.8137 19.9179  -1
  -6  10  10 12.8137 19.9179   2
   7 -10   7 21.1681 5.41441  -1
  -7  10  10 21.1681 5.41441   2
  -8  -9   7 45.8995 10.9469  -1
  -8  -9   3 45.8995 10.9469   2
  -7  -9   7 43.2592 7.68357  -1
  -7  -9   2 43.2592 7.68357   2
  -6  -9   7 36.2228 5.73951  -1
  -6  -9   1 36.2228 5.73951   2
  -5  -9   7 16.2414 5.17872  -1
   5   9   0 16.2414 5.17872   2
  -4  -9   7 152.994 9.39848  -1
   4   9   1 152.994 9.39848   2
  -2  -9   7 121.205 8.32313  -1
   2   9   3 121.205 8.32313   2
  -1  -9   7 138.242 10.4299  -1
   1   9   4 138.242 10.4299   2
   0  -9   7 223.415 13.2576  -1
   0   9   4 223.415 13.2576   2
   1  -9   7 21.7241 9.66877  -1
  -1   9   5 21.7241 9.66877   2
   2  -9   7 24.5978 9.64568  -1
  -2   9   6 24.5978 9.64568   2
   3  -9   7 10.2242 12.4792  -1
  -3   9   7 10.2242 12.4792   2
   4  -9   7 56.2246 8.89525  -1
  -4   9   8 56.2246 8.89525   2
   5  -9   7 387.397 27.1245  -1
  -5   9   9 387.397 27.1245   2
   6  -9   7 57.5053 7.29388  -1
  -6   9  10 57.5053 7.29388   2
   7  -9   7 17.0873 19.4872  -1
  -7   9  11 17.0873 19.4872   2
   8  -9   7 14.5090 8.28380   2
  -9  -8   7 47.8988 13.7737  -1
  -9  -8   3 47.8988 13.7737   2
  -7  -8   7 49.1976 12.9991  -1
  -7  -8   2 49.1976 12.9991   2
  -6  -8   7 49.0419 13.4642  -1
  -6  -8   1 49.0419 13.4642   2
  -5  -8   7 145.816 11.4996  -1
   5   8   0 145.816 11.4996   2
  -4  -8   7 65.6045 8.57837  -1
   4   8   1 65.6045 8.57837   2
  -3  -8   7 167.561 7.98163  -1
   3   8   2 167.561 7.98163   2
  -2  -8   7 236.572 11.2493  -1
   2   8   3 236.572 11.2493   2
  -1  -8   7 7.32539 3.93087  -1
   1   8   4 7.32539 3.93087   2
   0  -8   7 212.643 11.8265  -1
   0   8   5 212.643 11.8265   2
   1  -8   7 255.896 14.0562  -1
  -1   8   6 255.896 14.0562   2
   2  -8   7 10.5385 6.02075   2
   3  -8   7 55.3269 11.7653  -1
  -3   8   7 55.3269 11.7653   2
   5  -8   7 42.7520 5.60786  -1
  -5   8   9 42.7520 5.60786   2
   6  -8   7 2.11089 7.26964  -1
  -6   8  10 2.11089 7.26964   2
   7  -8   7 129.062 8.42162  -1
  -7   8  11 129.062 8.42162   2
   8  -8   7 25.7773 9.59652  -1
  -8   8  12 25.7773 9.59652   2
  -9  -7   7 2.43574 6.79376  -1
  -9  -7   3 2.43574 6.79376   2
  -8  -7   7 119.531 9.23774  -1
  -8  -7   2 119.531 9.23774   2
  -7  -7   7 27.3344 9.82656  -1
  -7  -7   1 27.3344 9.82656   2
  -6  -7   7 80.9196 10.9968  -1
   6   7   0 80.9196 10.9968   2
  -5  -7   7 42.7913 9.90832   2
  -4  -7   7 73.2694 9.04192  -1
   4   7   1 73.2694 9.04192   2
  -3  -7   7 10.7053 7.16771  -1
   3   7   2 10.7053 7.16771   2
  -2  -7   7 81.8592 5.92197  -1
   2   7   3 81.8592 5.92197   2
  -1  -7   7 289.427 12.3495  -1
   1   7   4 289.427 12.3495   2
   0  -7   7 18.6120 4.28634  -1
   0   7   5 18.6120 4.28634   2
   1  -7   7 106.265 8.86035  -1
  -1   7   6 106.265 8.86035   2
   2  -7   7 32.8883 8.76435  -1
  -2   7   7 32.8883 8.76435   2
   3  -7   7 302.759 11.1760  -1
  -3   7   8 302.759 11.1760   2
   4  -7   7 48.8426 7.08169  -1
  -4   7   9 48.8426 7.08169   2
   5  -7   7 16.0629 13.1580  -1
  -5   7   9 16.0629 13.1580   2
   5  -7   7 18.5824 8.59327   2
   6  -7   7 11.4380 10.8810  -1
  -6   7  10 11.4380 10.8810   2
   7  -7   7 7.80947 11.4508  -1
  -7   7  11 7.80947 11.4508   2
   8  -7   7 26.8548 10.4129  -1
  -8   7  12 26.8548 10.4129   2
 -10  -6   7 28.5524 9.64747  -1
 -10  -6   4 28.5524 9.64747   2
  -9  -6   7 -1.0192 11.5368  -1
  -9  -6   3 -1.0192 11.5368   2
  -8  -6   7 30.3659 7.27041  -1
  -8  -6   2 30.3659 7.27041   2
  -7  -6   7 22.9789 5.55572  -1
  -7  -6   1 22.9789 5.55572   2
  -6  -6   7 217.803 9.11654  -1
   6   6   0 217.803 9.11654   2
  -5  -6   7 29.1644 5.54690  -1
   5   6   1 29.1644 5.54690   2
  -4  -6   7 13.2258 6.34374  -1
   4   6   2 13.2258 6.34374   2
  -2  -6   7 29.3812 6.91647   2
  -1  -6   7 160.545 7.10643  -1
   1   6   4 160.545 7.10643   2
   0  -6   7 5.22129 3.57159  -1
   0   6   5 5.22129 3.57159   2
   1  -6   7 164.943 6.95138  -1
  -1   6   6 164.943 6.95138   2
   2  -6   7 96.4317 4.36754  -1
  -2   6   7 96.4317 4.36754   2
   3  -6   7 129.365 5.56957  -1
  -3   6   8 129.365 5.56957   2
   4  -6   7 91.4211 6.35715  -1
  -4   6   9 91.4211 6.35715   2
   5  -6   7 78.5158 17.4361  -1
  -5   6  10 78.5158 17.4361   2
   6  -6   7 18.6803 11.2144  -1
  -6   6  11 18.6803 11.2144   2
   7  -6   7 48.9004 13.2055  -1
  -7   6  12 48.9004 13.2055   2
   8  -6   7 38.4544 20.8916  -1
  -8   6  12 38.4544 20.8916   2
   9  -6   7 19.3215 14.4796  -1
  -9   6  13 19.3215 14.4796   2
  -7  -5   7 53.5789 10.3748  -1
  -7  -5   1 53.5789 10.3748   2
  -6  -5   7 82.8679 6.09056  -1
   6   5   0 82.8679 6.09056   2
  -5  -5   7 2.27182 3.97239  -1
   5   5   1 2.27182 3.97239   2
  -4  -5   7 576.086 14.5355  -1
   4   5   2 576.086 14.5355   2
  -3  -5   7 18.8528 10.4915  -1
   3   5   3 18.8528 10.4915   2
  -2  -5   7 152.424 5.94986  -1
   2   5   4 152.424 5.94986   2
  -1  -5   7 146.905 5.92972  -1
   1   5   5 146.905 5.92972   2
   0  -5   7 67.6811 9.76437  -1
   0   5   6 67.6811 9.76437   2
   1  -5   7 7.77198 3.80482   2
   1  -5   7 214.694 13.4885  -1
  -1   5   6 214.694 13.4885   2
   2  -5   7 226.690 12.0908  -1
  -2   5   7 226.690 12.0908   2
   3  -5   7 47.3901 7.07697  -1
  -3   5   8 47.3901 7.07697   2
   4  -5   7 257.034 13.9453  -1
  -4   5   9 257.034 13.9453   2
   5  -5   7 214.745 9.98651  -1
  -5   5  10 214.745 9.98651   2
   6  -5   7 41.9893 7.35799  -1
  -6   5  11 41.9893 7.35799   2
   7  -5   7 5.92729 9.17849  -1
  -7   5  12 5.92729 9.17849   2
   8  -5   7 82.8027 20.1485  -1
  -8   5  13 82.8027 20.1485   2
   9  -5   7 24.3064 21.0569  -1
  -9   5  14 24.3064 21.0569   2
 -11  -4   7 7.14662 5.02435  -1
 -11  -4   4 7.14662 5.02435   2
 -10  -4   7 -14.787 10.4623  -1
 -10  -4   3 -14.787 10.4623   2
  -9  -4   7 28.1304 10.9307  -1
  -9  -4   2 28.1304 10.9307   2
  -8  -4   7 7.93076 8.64615  -1
  -8  -4   1 7.93076 8.64615   2
  -7  -4   7 38.2710 9.19025  -1
   7   4   0 38.2710 9.19025   2
  -6  -4   7 232.576 13.9663  -1
   6   4   0 232.576 13.9663   2
  -5  -4   7 40.7162 5.80699  -1
   5   4   1 40.7162 5.80699   2
  -4  -4   7 421.755 15.9298  -1
   4   4   2 421.755 15.9298   2
  -3  -4   7 53.1378 4.21354  -1
   3   4   3 53.1378 4.21354   2
  -2  -4   7 313.353 8.64142  -1
   2   4   4 313.353 8.64142   2
  -1  -4   7 105.959 4.32253  -1
   1   4   5 105.959 4.32253   2
   0  -4   7 45.4171 4.35187  -1
   0   4   6 45.4171 4.35187   2
   1  -4   7 9.48445 5.34553  -1
  -1   4   7 9.48445 5.34553   2
   2  -4   7 19.6401 5.67969  -1
  -2   4   8 19.6401 5.67969   2
   3  -4   7 121.563 6.56854   2
   5  -4   7 5.65255 11.3280  -1
  -5   4  10 5.65255 11.3280   2
   6  -4   7 96.3450 10.5331  -1
  -6   4  11 96.3450 10.5331   2
   7  -4   7 72.5026 10.5674  -1
  -7   4  12 72.5026 10.5674   2
   8  -4   7 77.7332 11.3399  -1
  -8   4  13 77.7332 11.3399   2
   9  -4   7 28.8767 11.8541  -1
  -9   4  14 28.8767 11.8541   2
 -11  -3   7 33.9277 14.1396  -1
 -11  -3   4 33.9277 14.1396   2
 -10  -3   7 3.37856 11.2249  -1
 -10  -3   3 3.37856 11.2249   2
  -9  -3   7 93.9802 9.43151  -1
  -9  -3   2 93.9802 9.43151   2
  -8  -3   7 335.954 15.1220  -1
  -8  -3   1 335.954 15.1220   2
  -7  -3   7 24.8544 5.68919  -1
   7   3   0 24.8544 5.68919   2
  -6  -3   7 2.76125 3.38035  -1
   6   3   1 2.76125 3.38035   2
  -5  -3   7 81.3729 11.4552  -1
   5   3   2 81.3729 11.4552   2
  -2  -3   7 195.003 6.85162  -1
   2   3   4 195.003 6.85162   2
  -1  -3   7 767.089 18.9783  -1
   1   3   5 767.089 18.9783   2
   0  -3   7 43.9475 4.55011  -1
   0   3   6 43.9475 4.55011   2
   1  -3   7 187.421 7.59481  -1
  -1   3   7 187.421 7.59481   2
   2  -3   7 4.00839 3.90154  -1
  -2   3   8 4.00839 3.90154   2
   3  -3   7 100.860 9.86810  -1
  -3   3   9 100.860 9.86810   2
   4  -3   7 15.9641 8.18429  -1
  -4   3  10 15.9641 8.18429   2
   5  -3   7 74.8309 13.2107  -1
  -5   3  11 74.8309 13.2107   2
   6  -3   7 2.05575 4.74882   2
   7  -3   7 6.24818 13.7823  -1
  -7   3  12 6.24818 13.7823   2
   8  -3   7 8.99365 14.6008  -1
  -8   3  13 8.99365 14.6008   2
   9  -3   7 -10.303 19.7552  -1
  -9   3  14 -10.303 19.7552   2
  -8  -2   7 159.994 11.4296  -1
  -8  -2   1 159.994 11.4296   2
  -7  -2   7 79.6211 6.90684  -1
   7   2   0 79.6211 6.90684   2
  -6  -2   7 73.5226 5.02599  -1
   6   2   1 73.5226 5.02599   2
  -5  -2   7 64.2850 8.67634  -1
   5   2   2 64.2850 8.67634   2
  -4  -2   7 62.5471 9.28619  -1
   4   2   3 62.5471 9.28619   2
  -3  -2   7 41.3832 13.2597  -1
   3   2   4 41.3832 13.2597   2
  -2  -2   7 -6.1778 5.18220  -1
   2   2   5 -6.1778 5.18220   2
  -1  -2   7 117.881 6.15829   2
   1  -2   7 73.8231 7.58856  -1
  -1   2   7 73.8231 7.58856   2
   2  -2   7 13.9301 6.53668  -1
  -2   2   8 13.9301 6.53668   2
   3  -2   7 58.2544 7.02137  -1
  -3   2   9 58.2544 7.02137   2
   4  -2   7 7.39313 4.22329  -1
  -4   2  10 7.39313 4.22329   2
   5  -2   7 31.2890 9.67505  -1
  -5   2  11 31.2890 9.67505   2
   6  -2   7 22.0720 11.9114  -1
  -6   2  12 22.0720 11.9114   2
   7  -2   7 17.3583 19.0578  -1
  -7   2  13 17.3583 19.0578   2
   8  -2   7 15.2883 15.8408  -1
  -8   2  14 15.2883 15.8408   2
   9  -2   7 62.6101 16.4269   2
 -12  -1   7 37.7901 17.5710  -1
 -12  -1   4 37.7901 17.5710   2
 -11  -1   7 38.3203 9.14270  -1
 -11  -1   3 38.3203 9.14270   2
 -10  -1   7 65.5750 9.53561  -1
 -10  -1   2 65.5750 9.53561   2
  -9  -1   7 -7.5438 11.2236  -1
  -9  -1   1 -7.5438 11.2236   2
  -8  -1   7 24.6439 7.55045  -1
   8   1   0 24.6439 7.55045   2
  -7  -1   7 121.872 7.58985  -1
   7   1   0 121.872 7.58985   2
  -6  -1   7 87.6914 5.38308  -1
   6   1   1 87.6914 5.38308   2
  -5  -1   7 295.726 8.28099  -1
   5   1   2 295.726 8.28099   2
  -4  -1   7 53.7116 9.26840  -1
   4   1   3 53.7116 9.26840   2
  -3  -1   7 90.3663 8.11253  -1
   3   1   4 90.3663 8.11253   2
  -2  -1   7 35.7141 4.94324  -1
   2   1   5 35.7141 4.94324   2
  -1  -1   7 1304.97 36.4167  -1
   1   1   6 1304.97 36.4167   2
   0  -1   7 98.9848 7.29189  -1
   0   1   7 98.9848 7.29189   2
   2  -1   7 134.160 5.53264   2
   3  -1   7 266.303 14.9636  -1
  -3   1   9 266.303 14.9636   2
   4  -1   7 105.389 9.47817  -1
  -4   1  10 105.389 9.47817   2
   5  -1   7 216.798 14.9013  -1
  -5   1  11 216.798 14.9013   2
   6  -1   7 58.1260 11.6571  -1
  -6   1  12 58.1260 11.6571   2
   7  -1   7 11.0216 8.73026  -1
  -7   1  13 11.0216 8.73026   2
   8  -1   7 35.3999 12.9302  -1
  -8   1  14 35.3999 12.9302   2
   9  -1   7 21.1296 14.0215  -1
  -9   1  15 21.1296 14.0215   2
 -12   0   7 14.4863 15.2225  -1
 -12   0   4 14.4863 15.2225   2
 -11   0   7 12.5436 9.16150  -1
 -11   0   3 12.5436 9.16150   2
 -10   0   7 57.3533 7.10557  -1
 -10   0   2 57.3533 7.10557   2
  -9   0   7 43.9307 6.72286  -1
  -9   0   1 43.9307 6.72286   2
  -8   0   7 10.2934 8.65471  -1
   8   0   0 10.2934 8.65471   2
  -7   0   7 244.800 8.60624  -1
   7   0   1 244.800 8.60624   2
  -6   0   7 105.278 5.85045  -1
   6   0   2 105.278 5.85045   2
  -5   0   7 1.51962 3.25213   2
  -4   0   7 4.28304 3.17841   2
  -3   0   7 382.485 11.7165  -1
   3   0   4 382.485 11.7165   2
  -2   0   7 763.736 21.4021  -1
   2   0   5 763.736 21.4021   2
  -1   0   7 428.097 16.7824  -1
   1   0   6 428.097 16.7824   2
   0   0   7 33.2967 4.17916  -1
   0   0   7 33.2967 4.17916   2
   1   0   7 208.810 11.8101  -1
  -1   0   8 208.810 11.8101   2
   2   0   7 25.6161 6.04196  -1
  -2   0   9 25.6161 6.04196   2
   3   0   7 80.1578 8.04656  -1
  -3   0  10 80.1578 8.04656   2
   4   0   7 32.9163 12.1099  -1
  -4   0  11 32.9163 12.1099   2
   5   0   7 106.188 10.7783   2
   6   0   7 187.746 24.1499  -1
  -6   0  12 187.746 24.1499   2
   7   0   7 68.9480 15.5035  -1
  -7   0  13 68.9480 15.5035   2
   8   0   7 15.0955 13.8517  -1
  -8   0  14 15.0955 13.8517   2
 -11   1   7 23.1311 16.6714  -1
 -11   1   3 23.1311 16.6714   2
 -10   1   7 84.9398 10.2949  -1
 -10   1   2 84.9398 10.2949   2
  -9   1   7 30.1574 7.84648  -1
  -9   1   1 30.1574 7.84648   2
  -8   1   7 329.957 27.1402  -1
  -8   1   0 329.957 27.1402   2
  -7   1   7 166.090 6.69293  -1
   7  -1   1 166.090 6.69293   2
  -6   1   7 86.5270 5.31796  -1
   6  -1   2 86.5270 5.31796   2
  -5   1   7 196.446 6.94226  -1
   5  -1   3 196.446 6.94226   2
  -4   1   7 18.2650 5.68739  -1
   4  -1   4 18.2650 5.68739   2
  -3   1   7 57.9751 7.67639  -1
   3  -1   5 57.9751 7.67639   2
  -3   1   7 64.0434 5.39168   2
  -2   1   7 24.4718 3.53945   2
  -1   1   7 -14.847 11.6478  -1
   1  -1   6 -14.847 11.6478   2
   0   1   7 107.258 10.5975  -1
   0  -1   7 107.258 10.5975   2
   1   1   7 126.246 11.2419  -1
  -1  -1   8 126.246 11.2419   2
   2   1   7 125.387 7.76007  -1
  -2  -1   9 125.387 7.76007   2
   3   1   7 73.0558 6.16424  -1
  -3  -1  10 73.0558 6.16424   2
   4   1   7 279.940 12.4285  -1
  -4  -1  11 279.940 12.4285   2
   5   1   7 153.861 19.0562  -1
  -5  -1  12 153.861 19.0562   2
   6   1   7 27.1688 14.4806  -1
  -6  -1  13 27.1688 14.4806   2
   7   1   7 63.4470 17.4507  -1
  -7  -1  14 63.4470 17.4507   2
 -12   2   7 220.560 19.3972  -1
 -12   2   3 220.560 19.3972   2
 -11   2   7 43.1101 9.75408  -1
 -11   2   2 43.1101 9.75408   2
 -10   2   7 102.815 10.6250  -1
 -10   2   1 102.815 10.6250   2
  -9   2   7 40.8804 15.2189  -1
  -9   2   0 40.8804 15.2189   2
  -8   2   7 163.198 11.0919  -1
  -8   2   0 163.198 11.0919   2
  -7   2   7 226.902 10.8303  -1
   7  -2   1 226.902 10.8303   2
  -6   2   7 282.813 9.89053  -1
   6  -2   2 282.813 9.89053   2
  -5   2   7 80.4595 4.97877  -1
   5  -2   3 80.4595 4.97877   2
  -4   2   7 267.959 8.04873  -1
   4  -2   4 267.959 8.04873   2
  -3   2   7 266.569 10.5496  -1
   3  -2   5 266.569 10.5496   2
  -2   2   7 78.4652 7.75023  -1
   2  -2   6 78.4652 7.75023   2
  -1   2   7 85.2965 8.80904  -1
   1  -2   7 85.2965 8.80904   2
   0   2   7 127.980 6.03933   2
   0   2   7 168.279 20.3450  -1
   0  -2   8 168.279 20.3450   2
   1   2   7 132.995 5.35417   2
   2   2   7 102.772 9.83990  -1
  -2  -2   9 102.772 9.83990   2
   3   2   7 68.3283 9.32285  -1
  -3  -2  10 68.3283 9.32285   2
   4   2   7 51.5589 11.8777  -1
  -4  -2  11 51.5589 11.8777   2
   5   2   7 77.2589 8.74633  -1
  -5  -2  12 77.2589 8.74633   2
   6   2   7 98.4946 17.8650  -1
  -6  -2  13 98.4946 17.8650   2
   7   2   7 -11.950 17.8512  -1
  -7  -2  14 -11.950 17.8512   2
 -12   3   7 55.3838 14.2539  -1
 -12   3   3 55.3838 14.2539   2
 -11   3   7 9.87409 6.60873  -1
 -11   3   2 9.87409 6.60873   2
 -10   3   7 128.151 9.28904  -1
 -10   3   1 128.151 9.28904   2
  -9   3   7 11.6831 8.08122  -1
  -9   3   0 11.6831 8.08122   2
  -8   3   7 108.080 10.0748  -1
   8  -3   1 108.080 10.0748   2
  -7   3   7 22.0886 11.0240  -1
   7  -3   2 22.0886 11.0240   2
  -6   3   7 7.15213 3.24982   2
  -5   3   7 88.3960 9.34673  -1
   5  -3   3 88.3960 9.34673   2
  -4   3   7 262.051 9.59428  -1
   4  -3   4 262.051 9.59428   2
  -3   3   7 597.919 18.5245  -1
   3  -3   5 597.919 18.5245   2
  -2   3   7 65.7807 8.33652  -1
   2  -3   6 65.7807 8.33652   2
  -1   3   7 179.707 8.06425  -1
   1  -3   7 179.707 8.06425   2
   0   3   7 87.2780 7.76551  -1
   0  -3   8 87.2780 7.76551   2
   1   3   7 62.9919 8.32619  -1
  -1  -3   9 62.9919 8.32619   2
   2   3   7 178.201 11.1862  -1
  -2  -3  10 178.201 11.1862   2
   3   3   7 -6.4709 13.0211  -1
  -3  -3  11 -6.4709 13.0211   2
   5   3   7 23.0426 21.5647  -1
  -5  -3  12 23.0426 21.5647   2
   6   3   7 0.66510 19.9441  -1
  -6  -3  13 0.66510 19.9441   2
   7   3   7 15.8709 18.9615  -1
  -7  -3  14 15.8709 18.9615   2
   8   3   7 45.4752 14.9866  -1
  -8  -3  15 45.4752 14.9866   2
 -12   4   7 42.6140 20.1211  -1
 -12   4   3 42.6140 20.1211   2
 -11   4   7 38.0069 13.5411  -1
 -11   4   2 38.0069 13.5411   2
 -10   4   7 -0.5185 8.81243  -1
 -10   4   1 -0.5185 8.81243   2
  -9   4   7 107.320 8.23048  -1
  -9   4   0 107.320 8.23048   2
  -8   4   7 13.8922 5.79273  -1
   8  -4   1 13.8922 5.79273   2
  -7   4   7 125.691 7.11335  -1
   7  -4   2 125.691 7.11335   2
  -6   4   7 56.7655 6.52459  -1
   6  -4   3 56.7655 6.52459   2
  -5   4   7 104.200 9.30975  -1
   5  -4   4 104.200 9.30975   2
  -4   4   7 107.629 5.37411   2
  -3   4   7 54.1202 4.21102   2
  -2   4   7 134.276 9.53690  -1
   2  -4   6 134.276 9.53690   2
  -1   4   7 -0.3777 7.07990  -1
   1  -4   7 -0.3777 7.07990   2
   0   4   7 124.701 6.85282  -1
   0  -4   8 124.701 6.85282   2
   1   4   7 253.773 9.56637  -1
  -1  -4   9 253.773 9.56637   2
   2   4   7 -4.0054 5.45955  -1
  -2  -4  10 -4.0054 5.45955   2
   3   4   7 97.3835 19.4569  -1
  -3  -4  11 97.3835 19.4569   2
   4   4   7 74.8210 11.2004  -1
  -4  -4  12 74.8210 11.2004   2
   5   4   7 45.9272 22.8952  -1
  -5  -4  13 45.9272 22.8952   2
   6   4   7 -6.3907 10.6851   2
 -12   5   7 57.9165 18.9535  -1
 -12   5   2 57.9165 18.9535   2
 -11   5   7 36.6593 13.1087  -1
 -11   5   1 36.6593 13.1087   2
  -9   5   7 77.8466 10.8949  -1
  -9   5   0 77.8466 10.8949   2
  -8   5   7 29.0534 8.26570  -1
   8  -5   1 29.0534 8.26570   2
  -7   5   7 220.249 9.50432  -1
   7  -5   2 220.249 9.50432   2
  -6   5   7 188.175 7.97152  -1
   6  -5   3 188.175 7.97152   2
  -5   5   7 9.69235 4.64783  -1
   5  -5   4 9.69235 4.64783   2
  -4   5   7 194.183 8.44495  -1
   4  -5   5 194.183 8.44495   2
  -3   5   7 141.959 9.53538  -1
   3  -5   6 141.959 9.53538   2
  -2   5   7 286.589 13.1901  -1
   2  -5   7 286.589 13.1901   2
  -1   5   7 10.6616 2.56835   2
   0   5   7 132.777 21.1445  -1
   0  -5   8 132.777 21.1445   2
   1   5   7 63.8119 9.69308  -1
  -1  -5   9 63.8119 9.69308   2
   2   5   7 80.2235 12.2631  -1
  -2  -5  10 80.2235 12.2631   2
   3   5   7 108.530 12.4228  -1
  -3  -5  11 108.530 12.4228   2
   4   5   7 45.7083 10.3444  -1
  -4  -5  12 45.7083 10.3444   2
   5   5   7 49.0413 17.6334  -1
  -5  -5  13 49.0413 17.6334   2
   6   5   7 26.4352 20.0822  -1
  -6  -5  14 26.4352 20.0822   2
 -11   6   7 50.0971 11.1340  -1
 -11   6   1 50.0971 11.1340   2
 -10   6   7 3.78177 12.7533  -1
 -10   6   0 3.78177 12.7533   2
  -9   6   7 166.881 15.8038  -1
   9  -6   1 166.881 15.8038   2
  -8   6   7 17.0374 6.93648   2
  -8   6   7 25.2535 9.70886  -1
   8  -6   2 25.2535 9.70886   2
  -7   6   7 6.99164 5.43294   2
  -7   6   7 39.0064 13.1035  -1
   7  -6   2 39.0064 13.1035   2
  -6   6   7 24.4052 7.64228  -1
   6  -6   3 24.4052 7.64228   2
  -5   6   7 17.3589 6.66381  -1
   5  -6   4 17.3589 6.66381   2
  -4   6   7 131.317 7.57150  -1
   4  -6   5 131.317 7.57150   2
  -3   6   7 35.0181 5.18251  -1
   3  -6   6 35.0181 5.18251   2
  -2   6   7 112.689 8.50597  -1
   2  -6   7 112.689 8.50597   2
  -1   6   7 8.74244 7.63688  -1
   1  -6   8 8.74244 7.63688   2
   0   6   7 49.6669 9.81394  -1
   0  -6   9 49.6669 9.81394   2
   1   6   7 32.4327 21.2182  -1
  -1  -6  10 32.4327 21.2182   2
   3   6   7 91.9646 23.8005  -1
  -3  -6  11 91.9646 23.8005   2
   4   6   7 11.1070 22.8475  -1
  -4  -6  12 11.1070 22.8475   2
   5   6   7 4.29528 21.3120  -1
  -5  -6  13 4.29528 21.3120   2
 -11   7   7 18.0284 11.2048  -1
 -11   7   1 18.0284 11.2048   2
 -10   7   7 49.4984 10.5077  -1
 -10   7   0 49.4984 10.5077   2
  -9   7   7 190.245 13.4051  -1
   9  -7   1 190.245 13.4051   2
  -8   7   7 13.1262 9.40035  -1
   8  -7   2 13.1262 9.40035   2
  -7   7   7 307.389 16.3381  -1
   7  -7   3 307.389 16.3381   2
  -6   7   7 3.50509 9.37170  -1
   6  -7   4 3.50509 9.37170   2
  -5   7   7 4.33842 3.13726   2
  -5   7   7 68.0111 23.8356  -1
   5  -7   5 68.0111 23.8356   2
  -4   7   7 344.051 13.1443  -1
   4  -7   5 344.051 13.1443   2
  -3   7   7 275.197 13.3599  -1
   3  -7   6 275.197 13.3599   2
  -2   7   7 57.6894 9.41770  -1
   2  -7   7 57.6894 9.41770   2
  -1   7   7 392.126 15.5172  -1
   1  -7   8 392.126 15.5172   2
   0   7   7 84.0379 8.06865  -1
   0  -7   9 84.0379 8.06865   2
   1   7   7 100.639 12.2354  -1
  -1  -7  10 100.639 12.2354   2
   2   7   7 44.3437 12.7433  -1
  -2  -7  11 44.3437 12.7433   2
   3   7   7 33.8775 13.7526  -1
  -3  -7  12 33.8775 13.7526   2
 -11   8   7 8.63727 12.2769   2
 -11   8   7 43.9689 16.2523  -1
 -11   8   1 43.9689 16.2523   2
 -10   8   7 3.29118 14.0996  -1
 -10   8   0 3.29118 14.0996   2
  -9   8   7 43.4114 13.2903  -1
   9  -8   1 43.4114 13.2903   2
  -8   8   7 43.2444 11.2909  -1
   8  -8   2 43.2444 11.2909   2
  -7   8   7 338.695 14.8085  -1
   7  -8   3 338.695 14.8085   2
  -6   8   7 12.9004 11.2360  -1
   6  -8   4 12.9004 11.2360   2
  -5   8   7 113.570 10.0072  -1
   5  -8   5 113.570 10.0072   2
  -4   8   7 153.026 11.2848  -1
   4  -8   6 153.026 11.2848   2
  -3   8   7 59.3992 13.3802  -1
   3  -8   7 59.3992 13.3802   2
  -2   8   7 0.28229 6.38397   2
  -1   8   7 48.3734 22.3165  -1
   1  -8   8 48.3734 22.3165   2
   0   8   7 -17.408 18.3611  -1
   0  -8   9 -17.408 18.3611   2
   1   8   7 207.198 16.4130  -1
  -1  -8  10 207.198 16.4130   2
   2   8   7 7.16003 10.8990  -1
  -2  -8  11 7.16003 10.8990   2
   3   8   7 24.1790 10.4002  -1
  -3  -8  12 24.1790 10.4002   2
   4   8   7 35.2817 12.6805  -1
  -4  -8  13 35.2817 12.6805   2
 -10   9   7 61.9153 15.8088  -1
  10  -9   1 61.9153 15.8088   2
  -9   9   7 100.019 10.2750   2
  -8   9   7 50.5143 15.6169  -1
   8  -9   2 50.5143 15.6169   2
  -7   9   7 327.203 16.4793  -1
   7  -9   3 327.203 16.4793   2
  -6   9   7 78.7282 10.4127  -1
   6  -9   4 78.7282 10.4127   2
  -5   9   7 231.101 20.4559  -1
   5  -9   5 231.101 20.4559   2
  -4   9   7 17.1162 6.13349  -1
   4  -9   6 17.1162 6.13349   2
  -2   9   7 53.9551 12.3011  -1
   2  -9   8 53.9551 12.3011   2
  -1   9   7 16.9410 12.6732  -1
   1  -9   9 16.9410 12.6732   2
   0   9   7 46.7526 14.5598  -1
   0  -9  10 46.7526 14.5598   2
   1   9   7 13.0877 19.8880  -1
  -1  -9  10 13.0877 19.8880   2
   2   9   7 0.69553 19.9784  -1
  -2  -9  11 0.69553 19.9784   2
   3   9   7 15.4857 14.3049  -1
  -3  -9  12 15.4857 14.3049   2
 -10  10   7 35.6367 11.0672  -1
  10 -10   1 35.6367 11.0672   2
  -9  10   7 127.486 24.2568  -1
   9 -10   2 127.486 24.2568   2
  -8  10   7 108.697 16.1379  -1
   8 -10   3 108.697 16.1379   2
  -7  10   7 75.6213 16.1187  -1
   7 -10   4 75.6213 16.1187   2
  -6  10   7 7.79619 10.2027   2
  -5  10   7 69.0430 14.4152  -1
   5 -10   5 69.0430 14.4152   2
  -4  10   7 67.7849 13.4948  -1
   4 -10   6 67.7849 13.4948   2
  -3  10   7 73.5059 12.7705  -1
   3 -10   7 73.5059 12.7705   2
  -2  10   7 196.353 13.5895  -1
   2 -10   8 196.353 13.5895   2
  -1  10   7 6.20169 10.0169  -1
   1 -10   9 6.20169 10.0169   2
   0  10   7 59.4818 12.4135  -1
   0 -10  10 59.4818 12.4135   2
   1  10   7 -9.3294 13.2612  -1
  -1 -10  11 -9.3294 13.2612   2
   2  10   7 -2.4645 16.0743  -1
  -2 -10  12 -2.4645 16.0743   2
  -9  11   7 36.5473 10.9718  -1
   9 -11   2 36.5473 10.9718   2
  -8  11   7 16.6426 9.75562  -1
   8 -11   3 16.6426 9.75562   2
  -7  11   7 31.4858 11.4587  -1
   7 -11   4 31.4858 11.4587   2
  -6  11   7 10.3012 13.0004  -1
   6 -11   5 10.3012 13.0004   2
  -5  11   7 23.1563 13.9653  -1
   5 -11   6 23.1563 13.9653   2
  -4  11   7 35.8485 19.8004  -1
   4 -11   7 35.8485 19.8004   2
  -2  11   7 10.6586 13.9525  -1
   2 -11   8 10.6586 13.9525   2
  -1  11   7 55.9479 14.5469  -1
   1 -11   9 55.9479 14.5469   2
   0  11   7 31.2440 13.6076  -1
   0 -11  10 31.2440 13.6076   2
   1  11   7 84.6246 18.9008  -1
  -1 -11  11 84.6246 18.9008   2
   2  11   7 8.86014 14.6977  -1
  -2 -11  12 8.86014 14.6977   2
  -8  12   7 127.023 24.2277  -1
   8 -12   3 127.023 24.2277   2
  -7  12   7 31.7406 12.2818  -1
   7 -12   4 31.7406 12.2818   2
  -6  12   7 44.5314 10.5534  -1
   6 -12   5 44.5314 10.5534   2
  -5  12   7 12.0094 10.2033  -1
   5 -12   6 12.0094 10.2033   2
  -4  12   7 48.4425 12.4103  -1
   4 -12   7 48.4425 12.4103   2
  -3  12   7 24.5062 13.1895  -1
   3 -12   8 24.5062 13.1895   2
  -2  12   7 30.4396 14.7166  -1
   2 -12   9 30.4396 14.7166   2
   1  12   7 152.487 24.6045  -1
  -1 -12  11 152.487 24.6045   2
  -6  13   7 127.676 25.2705  -1
   6 -13   5 127.676 25.2705   2
  -5  13   7 78.2087 22.5904  -1
   5 -13   6 78.2087 22.5904   2
  -4  13   7 58.6309 18.3023  -1
   4 -13   7 58.6309 18.3023   2
  -3  13   7 61.8061 17.3046  -1
   3 -13   8 61.8061 17.3046   2
  -2  13   7 19.4647 11.3406  -1
   2 -13   9 19.4647 11.3406   2
   0 -13   8 20.1313 16.7728  -1
   0  13   4 20.1313 16.7728   2
   1 -13   8 94.1638 16.8166  -1
  -1  13   5 94.1638 16.8166   2
   2 -13   8 56.4981 14.3198  -1
  -2  13   6 56.4981 14.3198   2
   3 -13   8 78.7895 14.9177  -1
  -3  13   7 78.7895 14.9177   2
  -5 -12   8 26.0961 8.81008  -1
   5  12   0 26.0961 8.81008   2
  -4 -12   8 24.9705 6.39471  -1
   4  12   1 24.9705 6.39471   2
  -3 -12   8 23.7351 7.95402  -1
   3  12   2 23.7351 7.95402   2
  -2 -12   8 39.9149 4.89665  -1
   2  12   3 39.9149 4.89665   2
  -1 -12   8 39.5110 15.3147  -1
   1  12   4 39.5110 15.3147   2
   0 -12   8 39.8145 18.7927  -1
   0  12   5 39.8145 18.7927   2
   1 -12   8 16.8410 10.5202   2
   2 -12   8 20.2197 16.9975  -1
  -2  12   6 20.2197 16.9975   2
   3 -12   8 6.69481 16.6124  -1
  -3  12   7 6.69481 16.6124   2
   4 -12   8 5.39669 16.1682  -1
  -4  12   8 5.39669 16.1682   2
   5 -12   8 45.3703 15.3543  -1
  -5  12   9 45.3703 15.3543   2
  -5 -11   8 103.660 10.9431  -1
   5  11   0 103.660 10.9431   2
  -4 -11   8 4.87355 7.80893  -1
   4  11   1 4.87355 7.80893   2
  -3 -11   8 44.5880 12.2058  -1
   3  11   2 44.5880 12.2058   2
  -2 -11   8 60.3721 4.86616  -1
   2  11   3 60.3721 4.86616   2
  -1 -11   8 118.973 10.3239  -1
   1  11   4 118.973 10.3239   2
   0 -11   8 23.3307 9.52933  -1
   0  11   5 23.3307 9.52933   2
   2 -11   8 3.91374 11.4681  -1
  -2  11   7 3.91374 11.4681   2
   4 -11   8 0.98585 8.91259   2
   5 -11   8 4.52666 18.6642  -1
  -5  11   9 4.52666 18.6642   2
  -7 -10   8 127.211 11.4045  -1
  -7 -10   1 127.211 11.4045   2
  -6 -10   8 10.9865 8.50162  -1
   6  10   0 10.9865 8.50162   2
  -5 -10   8 7.03858 9.16584  -1
   5  10   1 7.03858 9.16584   2
  -2 -10   8 15.4720 7.02100  -1
   2  10   3 15.4720 7.02100   2
  -1 -10   8 6.72847 9.04725  -1
   1  10   4 6.72847 9.04725   2
   0 -10   8 166.750 11.4893  -1
   0  10   5 166.750 11.4893   2
   1 -10   8 296.655 14.5518  -1
  -1  10   6 296.655 14.5518   2
   2 -10   8 222.538 18.4696  -1
  -2  10   7 222.538 18.4696   2
   3 -10   8 41.9309 10.7561  -1
  -3  10   8 41.9309 10.7561   2
   4 -10   8 52.0344 18.3349  -1
  -4  10   9 52.0344 18.3349   2
   5 -10   8 25.2788 19.3568  -1
  -5  10  10 25.2788 19.3568   2
   6 -10   8 6.57699 20.7439  -1
  -6  10  11 6.57699 20.7439   2
   6 -10   8 21.8510 10.3238   2
  -7  -9   8 47.6570 8.27751  -1
  -7  -9   1 47.6570 8.27751   2
  -6  -9   8 -1.7505 5.52121  -1
   6   9   0 -1.7505 5.52121   2
  -5  -9   8 24.1984 5.61078  -1
   5   9   1 24.1984 5.61078   2
  -4  -9   8 -6.9017 7.75082  -1
   4   9   2 -6.9017 7.75082   2
  -3  -9   8 54.4505 10.9893  -1
   3   9   3 54.4505 10.9893   2
  -2  -9   8 185.548 7.83903  -1
   2   9   4 185.548 7.83903   2
   0  -9   8 124.867 11.5608  -1
   0   9   5 124.867 11.5608   2
   1  -9   8 46.3323 10.9061  -1
  -1   9   6 46.3323 10.9061   2
   2  -9   8 69.0393 11.1083  -1
  -2   9   7 69.0393 11.1083   2
   4  -9   8 5.47595 7.35103  -1
  -4   9   9 5.47595 7.35103   2
   5  -9   8 -10.275 13.7970  -1
  -5   9  10 -10.275 13.7970   2
   6  -9   8 22.0321 6.70975  -1
  -6   9  11 22.0321 6.70975   2
  -9  -8   8 15.8085 8.90329   2
  -7  -8   8 100.889 25.0016  -1
  -7  -8   1 100.889 25.0016   2
  -6  -8   8 6.87248 19.8736  -1
   6   8   0 6.87248 19.8736   2
  -5  -8   8 43.1711 9.34428  -1
   5   8   1 43.1711 9.34428   2
  -4  -8   8 47.3936 13.8218  -1
   4   8   2 47.3936 13.8218   2
  -3  -8   8 326.466 12.4244  -1
   3   8   3 326.466 12.4244   2
  -2  -8   8 47.1066 6.63824  -1
   2   8   4 47.1066 6.63824   2
  -1  -8   8 89.9947 6.19833  -1
   1   8   5 89.9947 6.19833   2
   0  -8   8 66.8222 9.18272  -1
   0   8   6 66.8222 9.18272   2
   1  -8   8 29.2403 10.1006  -1
  -1   8   7 29.2403 10.1006   2
   2  -8   8 17.9316 8.55406   2
   3  -8   8 83.8915 12.5935  -1
  -3   8   8 83.8915 12.5935   2
   4  -8   8 64.4683 18.2624  -1
  -4   8   9 64.4683 18.2624   2
   5  -8   8 20.9053 5.80510  -1
  -5   8  10 20.9053 5.80510   2
   6  -8   8 54.7454 8.32340  -1
  -6   8  11 54.7454 8.32340   2
   7  -8   8 154.308 9.13993  -1
  -7   8  12 154.308 9.13993   2
  -9  -7   8 16.9827 8.65602  -1
  -9  -7   2 16.9827 8.65602   2
  -8  -7   8 13.3201 9.63946  -1
  -8  -7   1 13.3201 9.63946   2
  -7  -7   8 39.6313 8.88206  -1
   7   7   0 39.6313 8.88206   2
  -6  -7   8 78.6062 6.91024  -1
   6   7   1 78.6062 6.91024   2
  -5  -7   8 8.43771 11.6916   2
  -4  -7   8 103.632 8.83080  -1
   4   7   2 103.632 8.83080   2
  -4  -7   8 57.8797 11.3090   2
  -3  -7   8 66.7728 7.69381  -1
   3   7   3 66.7728 7.69381   2
  -2  -7   8 37.2270 5.42213  -1
   2   7   4 37.2270 5.42213   2
  -1  -7   8 52.3216 5.68763  -1
   1   7   5 52.3216 5.68763   2
   0  -7   8 38.4712 3.38483  -1
   0   7   6 38.4712 3.38483   2
   1  -7   8 382.969 16.0314  -1
  -1   7   7 382.969 16.0314   2
   2  -7   8 256.712 13.9204  -1
  -2   7   8 256.712 13.9204   2
   3  -7   8 27.6650 4.82275  -1
  -3   7   9 27.6650 4.82275   2
   4  -7   8 14.3268 7.63166  -1
  -4   7  10 14.3268 7.63166   2
   6  -7   8 11.3358 11.7472  -1
  -6   7  11 11.3358 11.7472   2
   7  -7   8 26.7032 9.96723  -1
  -7   7  12 26.7032 9.96723   2
   8  -7   8 63.1747 11.1951  -1
  -8   7  13 63.1747 11.1951   2
 -10  -6   8 19.3757 8.85809  -1
 -10  -6   3 19.3757 8.85809   2
  -9  -6   8 3.82778 10.2401  -1
  -9  -6   2 3.82778 10.2401   2
  -7  -6   8 22.2151 4.86230  -1
   7   6   0 22.2151 4.86230   2
  -6  -6   8 314.531 10.6995  -1
   6   6   1 314.531 10.6995   2
  -5  -6   8 80.2042 5.29629  -1
   5   6   2 80.2042 5.29629   2
  -4  -6   8 13.6922 6.12001  -1
   4   6   3 13.6922 6.12001   2
  -3  -6   8 229.214 13.1480  -1
   3   6   4 229.214 13.1480   2
  -1  -6   8 43.8269 5.73071  -1
   1   6   5 43.8269 5.73071   2
   0  -6   8 70.6758 4.73551  -1
   0   6   6 70.6758 4.73551   2
   1  -6   8 10.4115 3.85116  -1
  -1   6   7 10.4115 3.85116   2
   2  -6   8 52.2064 4.04401  -1
  -2   6   8 52.2064 4.04401   2
   3  -6   8 330.700 10.0528  -1
  -3   6   9 330.700 10.0528   2
   4  -6   8 236.342 10.3225  -1
  -4   6  10 236.342 10.3225   2
   5  -6   8 -5.9700 8.67573  -1
  -5   6  11 -5.9700 8.67573   2
   6  -6   8 39.7935 10.2128  -1
  -6   6  12 39.7935 10.2128   2
   7  -6   8 64.8204 11.9777  -1
  -7   6  13 64.8204 11.9777   2
   8  -6   8 -5.2086 7.99188   2
 -10  -5   8 52.9231 11.3533  -1
 -10  -5   2 52.9231 11.3533   2
  -8  -5   8 93.3801 11.4407  -1
  -8  -5   1 93.3801 11.4407   2
  -7  -5   8 88.0857 6.69500  -1
   7   5   0 88.0857 6.69500   2
  -6  -5   8 203.411 7.70006  -1
   6   5   1 203.411 7.70006   2
  -5  -5   8 24.8233 2.99649  -1
   5   5   2 24.8233 2.99649   2
  -4  -5   8 376.679 10.1689  -1
   4   5   3 376.679 10.1689   2
  -3  -5   8 -13.135 3.89491  -1
   3   5   4 -13.135 3.89491   2
  -2  -5   8 123.333 5.36183  -1
   2   5   5 123.333 5.36183   2
  -1  -5   8 314.308 9.41064  -1
   1   5   6 314.308 9.41064   2
   0  -5   8 86.8503 11.5014  -1
   0   5   7 86.8503 11.5014   2
   1  -5   8 2.47314 4.69653   2
   2  -5   8 114.795 8.30578  -1
  -2   5   8 114.795 8.30578   2
   3  -5   8 93.3365 8.26759  -1
  -3   5   9 93.3365 8.26759   2
   4  -5   8 -1.8726 9.27189  -1
  -4   5  10 -1.8726 9.27189   2
   5  -5   8 144.441 9.14080  -1
  -5   5  11 144.441 9.14080   2
   6  -5   8 109.898 9.04441  -1
  -6   5  12 109.898 9.04441   2
   7  -5   8 10.5421 9.47521  -1
  -7   5  13 10.5421 9.47521   2
   8  -5   8 156.968 24.3053  -1
  -8   5  14 156.968 24.3053   2
 -11  -4   8 30.6723 5.48000  -1
 -11  -4   3 30.6723 5.48000   2
 -10  -4   8 46.2188 10.4162  -1
 -10  -4   2 46.2188 10.4162   2
  -9  -4   8 20.6067 9.20548  -1
  -9  -4   1 20.6067 9.20548   2
  -8  -4   8 133.201 7.18640  -1
   8   4   0 133.201 7.18640   2
  -7  -4   8 40.4343 23.1006  -1
   7   4   1 40.4343 23.1006   2
  -5  -4   8 32.8478 11.8303  -1
   5   4   2 32.8478 11.8303   2
  -4  -4   8 376.170 17.7729  -1
   4   4   3 376.170 17.7729   2
  -3  -4   8 11.4754 2.63426  -1
   3   4   4 11.4754 2.63426   2
  -2  -4   8 127.400 4.56398  -1
   2   4   5 127.400 4.56398   2
  -1  -4   8 196.858 6.13924  -1
   1   4   6 196.858 6.13924   2
   0  -4   8 89.3856 5.16888  -1
   0   4   7 89.3856 5.16888   2
   1  -4   8 69.8287 7.11955  -1
  -1   4   8 69.8287 7.11955   2
   2  -4   8 34.1556 6.50940  -1
  -2   4   9 34.1556 6.50940   2
   3  -4   8 20.3884 4.84498   2
   4  -4   8 61.9604 16.5192  -1
  -4   4  10 61.9604 16.5192   2
   5  -4   8 60.4266 12.6013  -1
  -5   4  11 60.4266 12.6013   2
   6  -4   8 141.615 14.5386  -1
  -6   4  12 141.615 14.5386   2
   7  -4   8 19.4072 12.1047  -1
  -7   4  13 19.4072 12.1047   2
   8  -4   8 15.5543 15.1776  -1
  -8   4  14 15.5543 15.1776   2
 -11  -3   8 48.2826 13.3771  -1
 -11  -3   3 48.2826 13.3771   2
 -10  -3   8 15.8207 10.4346  -1
 -10  -3   2 15.8207 10.4346   2
  -9  -3   8 39.2722 7.82837  -1
  -9  -3   1 39.2722 7.82837   2
  -8  -3   8 108.299 5.74626  -1
   8   3   0 108.299 5.74626   2
  -7  -3   8 286.729 8.84893  -1
   7   3   1 286.729 8.84893   2
  -6  -3   8 37.2775 12.3011  -1
   6   3   2 37.2775 12.3011   2
  -5  -3   8 162.515 19.4663  -1
   5   3   3 162.515 19.4663   2
  -4  -3   8 25.4376 17.4592  -1
   4   3   4 25.4376 17.4592   2
  -2  -3   8 486.930 14.2521  -1
   2   3   5 486.930 14.2521   2
  -1  -3   8 81.9952 5.10230  -1
   1   3   6 81.9952 5.10230   2
   0  -3   8 57.4724 5.07388  -1
   0   3   7 57.4724 5.07388   2
   1  -3   8 288.224 10.6347  -1
  -1   3   8 288.224 10.6347   2
   2  -3   8 234.614 9.57601  -1
  -2   3   9 234.614 9.57601   2
   3  -3   8 798.210 24.1198  -1
  -3   3  10 798.210 24.1198   2
   4  -3   8 15.1685 9.09590  -1
  -4   3  11 15.1685 9.09590   2
   5  -3   8 81.3908 19.6449  -1
  -5   3  12 81.3908 19.6449   2
   6  -3   8 8.81838 5.55885   2
   7  -3   8 5.37466 20.5604  -1
  -7   3  13 5.37466 20.5604   2
   8  -3   8 17.7822 22.0680  -1
  -8   3  14 17.7822 22.0680   2
 -11  -2   8 121.429 16.1884  -1
 -11  -2   2 121.429 16.1884   2
  -9  -2   8 -18.765 21.6200  -1
  -9  -2   1 -18.765 21.6200   2
  -8  -2   8 89.2746 8.92527  -1
   8   2   0 89.2746 8.92527   2
  -7  -2   8 209.042 9.36552  -1
   7   2   1 209.042 9.36552   2
  -6  -2   8 56.3190 9.07649  -1
   6   2   2 56.3190 9.07649   2
  -5  -2   8 10.7644 8.23905  -1
   5   2   3 10.7644 8.23905   2
  -4  -2   8 126.116 10.8254  -1
   4   2   4 126.116 10.8254   2
  -3  -2   8 63.9822 13.6041  -1
   3   2   5 63.9822 13.6041   2
  -2  -2   8 272.378 14.6169  -1
   2   2   6 272.378 14.6169   2
  -1  -2   8 22.2672 4.00626   2
   1  -2   8 433.945 18.1596  -1
  -1   2   8 433.945 18.1596   2
   2  -2   8 313.240 12.0814  -1
  -2   2   9 313.240 12.0814   2
   3  -2   8 111.431 7.40727  -1
  -3   2  10 111.431 7.40727   2
   4  -2   8 47.7639 5.79770  -1
  -4   2  11 47.7639 5.79770   2
   5  -2   8 128.722 12.1510  -1
  -5   2  12 128.722 12.1510   2
   6  -2   8 2.12111 17.2007  -1
  -6   2  13 2.12111 17.2007   2
   7  -2   8 157.264 16.6284  -1
  -7   2  14 157.264 16.6284   2
   8  -2   8 109.335 24.1386  -1
  -8   2  15 109.335 24.1386   2
 -11  -1   8 14.9506 8.32158  -1
 -11  -1   2 14.9506 8.32158   2
 -10  -1   8 3.22967 7.62129  -1
 -10  -1   1 3.22967 7.62129   2
  -9  -1   8 80.1264 10.4144  -1
   9   1   0 80.1264 10.4144   2
  -8  -1   8 53.7859 6.46786  -1
   8   1   1 53.7859 6.46786   2
  -7  -1   8 288.745 10.1433  -1
   7   1   1 288.745 10.1433   2
  -6  -1   8 11.7719 3.07313  -1
   6   1   2 11.7719 3.07313   2
  -5  -1   8 206.540 14.4087  -1
   5   1   3 206.540 14.4087   2
  -4  -1   8 42.6223 8.60980  -1
   4   1   4 42.6223 8.60980   2
  -3  -1   8 148.459 4.88296  -1
   3   1   5 148.459 4.88296   2
  -2  -1   8 333.378 13.2573  -1
   2   1   6 333.378 13.2573   2
  -1  -1   8 144.594 9.05846  -1
   1   1   7 144.594 9.05846   2
   0  -1   8 56.2828 8.73929  -1
   0   1   8 56.2828 8.73929   2
   1  -1   8 133.171 17.4481  -1
  -1   1   9 133.171 17.4481   2
   2  -1   8 -0.9485 2.94812   2
   3  -1   8 168.628 10.7245  -1
  -3   1  10 168.628 10.7245   2
   4  -1   8 27.7307 9.57091  -1
  -4   1  11 27.7307 9.57091   2
   5  -1   8 27.1821 11.3300  -1
  -5   1  12 27.1821 11.3300   2
   6  -1   8 1.23749 9.85024  -1
  -6   1  13 1.23749 9.85024   2
   7  -1   8 74.7437 11.2628  -1
  -7   1  14 74.7437 11.2628   2
   8  -1   8 2.77385 18.3481  -1
  -8   1  15 2.77385 18.3481   2
 -12   0   8 61.4216 16.6382  -1
 -12   0   3 61.4216 16.6382   2
 -11   0   8 24.8923 8.61522  -1
 -11   0   2 24.8923 8.61522   2
 -10   0   8 109.212 7.79062  -1
 -10   0   1 109.212 7.79062   2
  -9   0   8 40.5985 18.6989  -1
   9   0   0 40.5985 18.6989   2
  -8   0   8 75.1150 6.50265  -1
   8   0   1 75.1150 6.50265   2
  -7   0   8 46.6246 5.05041  -1
   7   0   2 46.6246 5.05041   2
  -6   0   8 6.93471 3.92098  -1
   6   0   3 6.93471 3.92098   2
  -5   0   8 32.7892 4.10703   2
  -4   0   8 80.0869 6.32284   2
  -4   0   8 314.522 15.6725  -1
   4   0   4 314.522 15.6725   2
  -3   0   8 71.9913 4.76860  -1
   3   0   5 71.9913 4.76860   2
  -2   0   8 238.956 11.2124  -1
   2   0   6 238.956 11.2124   2
  -1   0   8 226.867 11.1973  -1
   1   0   7 226.867 11.1973   2
   0   0   8 75.9047 5.80043  -1
   0   0   8 75.9047 5.80043   2
   1   0   8 63.4415 5.79067  -1
  -1   0   9 63.4415 5.79067   2
   2   0   8 240.851 9.34711  -1
  -2   0  10 240.851 9.34711   2
   3   0   8 131.485 9.32203  -1
  -3   0  11 131.485 9.32203   2
   4   0   8 37.2267 13.7043  -1
  -4   0  12 37.2267 13.7043   2
   5   0   8 200.643 26.6948  -1
  -5   0  12 200.643 26.6948   2
   5   0   8 84.7243 5.75928   2
   6   0   8 37.8923 14.7992  -1
  -6   0  13 37.8923 14.7992   2
   7   0   8 77.7543 15.6553  -1
  -7   0  14 77.7543 15.6553   2
   8   0   8 -5.7157 20.1876  -1
  -8   0  15 -5.7157 20.1876   2
 -10   1   8 44.4534 9.00373  -1
 -10   1   1 44.4534 9.00373   2
  -9   1   8 33.7174 10.4695  -1
  -9   1   0 33.7174 10.4695   2
  -8   1   8 215.798 12.2786  -1
   8  -1   1 215.798 12.2786   2
  -7   1   8 23.1182 3.99758  -1
   7  -1   2 23.1182 3.99758   2
  -6   1   8 120.900 5.75774  -1
   6  -1   3 120.900 5.75774   2
  -5   1   8 102.199 4.79019  -1
   5  -1   4 102.199 4.79019   2
  -4   1   8 3.01059 5.79466  -1
   4  -1   5 3.01059 5.79466   2
  -3   1   8 156.964 7.69440  -1
   3  -1   6 156.964 7.69440   2
  -2   1   8 87.8905 5.25320   2
  -1   1   8 212.989 14.4560  -1
   1  -1   7 212.989 14.4560   2
  -1   1   8 139.424 8.31201   2
   0   1   8 184.623 18.0752  -1
   0  -1   8 184.623 18.0752   2
   1   1   8 244.150 10.9970  -1
  -1  -1   9 244.150 10.9970   2
   2   1   8 73.7113 7.19830  -1
  -2  -1  10 73.7113 7.19830   2
   3   1   8 23.6443 5.49273  -1
  -3  -1  11 23.6443 5.49273   2
   4   1   8 14.1041 16.6327  -1
  -4  -1  12 14.1041 16.6327   2
   5   1   8 395.576 29.5535  -1
  -5  -1  13 395.576 29.5535   2
   6   1   8 100.435 16.2753  -1
  -6  -1  14 100.435 16.2753   2
   7   1   8 170.835 27.1250  -1
  -7  -1  15 170.835 27.1250   2
   8   1   8 1.96811 12.0803   2
 -12   2   8 72.8710 24.6683  -1
 -12   2   2 72.8710 24.6683   2
 -11   2   8 54.4115 9.89719  -1
 -11   2   1 54.4115 9.89719   2
 -10   2   8 263.140 12.9008  -1
 -10   2   0 263.140 12.9008   2
  -9   2   8 93.8690 10.1055   2
  -9   2   8 112.822 29.1436  -1
   9  -2   1 112.822 29.1436   2
  -8   2   8 98.2071 14.5595  -1
   8  -2   1 98.2071 14.5595   2
  -7   2   8 47.0398 6.33178  -1
   7  -2   2 47.0398 6.33178   2
  -6   2   8 290.241 9.98970  -1
   6  -2   3 290.241 9.98970   2
  -5   2   8 89.5874 5.26171  -1
   5  -2   4 89.5874 5.26171   2
  -4   2   8 59.2099 4.58372  -1
   4  -2   5 59.2099 4.58372   2
  -3   2   8 43.3630 6.34819  -1
   3  -2   6 43.3630 6.34819   2
  -2   2   8 45.1557 5.78447  -1
   2  -2   7 45.1557 5.78447   2
  -1   2   8 463.858 21.4883  -1
   1  -2   8 463.858 21.4883   2
   0   2   8 78.5809 5.72762   2
   0   2   8 111.208 11.9221  -1
   0  -2   9 111.208 11.9221   2
   1   2   8 -3.2794 2.89985   2
   2   2   8 196.397 12.0512  -1
  -2  -2  10 196.397 12.0512   2
   3   2   8 42.3453 9.94099  -1
  -3  -2  11 42.3453 9.94099   2
   4   2   8 35.1468 13.8898  -1
  -4  -2  12 35.1468 13.8898   2
   5   2   8 18.9442 11.1405  -1
  -5  -2  13 18.9442 11.1405   2
   6   2   8 33.3258 16.3264  -1
  -6  -2  14 33.3258 16.3264   2
   7   2   8 56.8428 20.9709  -1
  -7  -2  15 56.8428 20.9709   2
 -12   3   8 23.1899 11.4874  -1
 -12   3   2 23.1899 11.4874   2
 -11   3   8 29.6383 6.05171  -1
 -11   3   1 29.6383 6.05171   2
 -10   3   8 11.1120 6.98196  -1
 -10   3   0 11.1120 6.98196   2
  -9   3   8 164.551 10.0269  -1
   9  -3   1 164.551 10.0269   2
  -8   3   8 61.5506 7.98442  -1
   8  -3   2 61.5506 7.98442   2
  -7   3   8 28.3504 11.0745  -1
   7  -3   3 28.3504 11.0745   2
  -6   3   8 5.29109 3.78056   2
  -6   3   8 108.278 21.9019  -1
   6  -3   3 108.278 21.9019   2
  -5   3   8 463.487 13.8612  -1
   5  -3   4 463.487 13.8612   2
  -4   3   8 37.7311 7.36699  -1
   4  -3   5 37.7311 7.36699   2
  -3   3   8 907.779 33.5720  -1
   3  -3   6 907.779 33.5720   2
  -2   3   8 4.58095 5.05381  -1
   2  -3   7 4.58095 5.05381   2
  -1   3   8 303.153 9.70685  -1
   1  -3   8 303.153 9.70685   2
   0   3   8 48.5033 7.32351  -1
   0  -3   9 48.5033 7.32351   2
   1   3   8 108.598 9.43242  -1
  -1  -3  10 108.598 9.43242   2
   2   3   8 131.584 11.2650  -1
  -2  -3  11 131.584 11.2650   2
   4   3   8 29.1783 19.3252  -1
  -4  -3  12 29.1783 19.3252   2
   5   3   8 33.1010 23.4806  -1
  -5  -3  13 33.1010 23.4806   2
   6   3   8 -6.2924 21.3344  -1
  -6  -3  14 -6.2924 21.3344   2
 -12   4   8 31.5264 19.0313  -1
 -12   4   2 31.5264 19.0313   2
 -11   4   8 42.2214 13.3142  -1
 -11   4   1 42.2214 13.3142   2
 -10   4   8 13.9061 8.73741  -1
 -10   4   0 13.9061 8.73741   2
  -9   4   8 26.1800 6.75999  -1
   9  -4   1 26.1800 6.75999   2
  -8   4   8 41.0760 5.50700  -1
   8  -4   2 41.0760 5.50700   2
  -7   4   8 63.7689 7.38665  -1
   7  -4   3 63.7689 7.38665   2
  -6   4   8 152.069 8.26648  -1
   6  -4   4 152.069 8.26648   2
  -5   4   8 242.034 12.4400  -1
   5  -4   5 242.034 12.4400   2
  -4   4   8 27.7338 10.4956  -1
   4  -4   6 27.7338 10.4956   2
  -4   4   8 -0.3605 3.22160   2
  -3   4   8 1.25341 2.81437   2
  -2   4   8 26.9452 8.33839  -1
   2  -4   7 26.9452 8.33839   2
  -1   4   8 90.0603 8.94722  -1
   1  -4   8 90.0603 8.94722   2
   0   4   8 81.3278 6.79179  -1
   0  -4   9 81.3278 6.79179   2
   1   4   8 30.5136 5.59389  -1
  -1  -4  10 30.5136 5.59389   2
   2   4   8 0.03008 7.29359  -1
  -2  -4  11 0.03008 7.29359   2
   3   4   8 35.3801 11.9651  -1
  -3  -4  12 35.3801 11.9651   2
   4   4   8 2.59264 20.9161  -1
  -4  -4  13 2.59264 20.9161   2
   5   4   8 -19.194 23.9430  -1
  -5  -4  14 -19.194 23.9430   2
   6   4   8 81.7817 15.7543   2
 -11   5   8 39.8075 17.9375  -1
 -11   5   0 39.8075 17.9375   2
  -9   5   8 40.2069 9.93011  -1
   9  -5   1 40.2069 9.93011   2
  -8   5   8 92.9281 8.66472  -1
   8  -5   2 92.9281 8.66472   2
  -7   5   8 -4.1166 7.75490  -1
   7  -5   3 -4.1166 7.75490   2
  -6   5   8 160.076 7.66937  -1
   6  -5   4 160.076 7.66937   2
  -5   5   8 33.8326 5.43419  -1
   5  -5   5 33.8326 5.43419   2
  -4   5   8 29.4629 7.57384  -1
   4  -5   6 29.4629 7.57384   2
  -3   5   8 67.6797 8.50705  -1
   3  -5   7 67.6797 8.50705   2
  -2   5   8 124.024 10.6372  -1
   2  -5   8 124.024 10.6372   2
  -1   5   8 90.5187 4.82964   2
   0   5   8 51.8915 11.1112  -1
   0  -5   9 51.8915 11.1112   2
   1   5   8 263.110 17.2132  -1
  -1  -5  10 263.110 17.2132   2
   2   5   8 125.473 20.7309  -1
  -2  -5  11 125.473 20.7309   2
   3   5   8 -19.482 17.6171  -1
  -3  -5  12 -19.482 17.6171   2
   4   5   8 31.2402 10.7418  -1
  -4  -5  13 31.2402 10.7418   2
   5   5   8 0.84928 17.3316  -1
  -5  -5  14 0.84928 17.3316   2
 -11   6   8 6.80853 10.4198  -1
 -11   6   0 6.80853 10.4198   2
 -10   6   8 72.9124 12.7247  -1
  10  -6   1 72.9124 12.7247   2
  -9   6   8 85.6708 10.9112  -1
   9  -6   2 85.6708 10.9112   2
  -8   6   8 112.432 12.7528  -1
   8  -6   3 112.432 12.7528   2
  -7   6   8 20.6646 16.1674  -1
   7  -6   3 20.6646 16.1674   2
  -6   6   8 126.414 10.3882  -1
   6  -6   4 126.414 10.3882   2
  -5   6   8 206.728 9.89128  -1
   5  -6   5 206.728 9.89128   2
  -4   6   8 349.824 12.0278  -1
   4  -6   6 349.824 12.0278   2
  -3   6   8 130.476 7.24036  -1
   3  -6   7 130.476 7.24036   2
  -2   6   8 41.6802 7.38978  -1
   2  -6   8 41.6802 7.38978   2
  -1   6   8 7.79232 8.06071  -1
   1  -6   9 7.79232 8.06071   2
   0   6   8 -20.662 15.0734  -1
   0  -6  10 -20.662 15.0734   2
   1   6   8 104.159 15.1852  -1
  -1  -6  11 104.159 15.1852   2
   2   6   8 0.36297 7.39628   2
   3   6   8 136.572 26.8360  -1
  -3  -6  12 136.572 26.8360   2
   4   6   8 78.5502 24.8444  -1
  -4  -6  13 78.5502 24.8444   2
   5   6   8 -18.459 21.1454  -1
  -5  -6  14 -18.459 21.1454   2
   6   6   8 23.0702 21.4524  -1
  -6  -6  15 23.0702 21.4524   2
 -11   7   8 149.446 13.9435  -1
 -11   7   0 149.446 13.9435   2
 -10   7   8 12.8684 9.85231  -1
  10  -7   1 12.8684 9.85231   2
  -9   7   8 168.943 13.4431  -1
   9  -7   2 168.943 13.4431   2
  -8   7   8 17.7490 11.4311  -1
   8  -7   3 17.7490 11.4311   2
  -7   7   8 176.334 10.5644  -1
   7  -7   4 176.334 10.5644   2
  -6   7   8 61.3489 10.2632  -1
   6  -7   5 61.3489 10.2632   2
  -4   7   8 86.4583 10.4550  -1
   4  -7   6 86.4583 10.4550   2
  -3   7   8 292.794 17.0689  -1
   3  -7   7 292.794 17.0689   2
  -2   7   8 257.393 16.2958  -1
   2  -7   8 257.393 16.2958   2
  -1   7   8 53.7280 13.2309  -1
   1  -7   9 53.7280 13.2309   2
   0   7   8 74.3981 9.85270  -1
   0  -7  10 74.3981 9.85270   2
   1   7   8 133.130 11.0022  -1
  -1  -7  11 133.130 11.0022   2
   2   7   8 31.7430 12.7033  -1
  -2  -7  12 31.7430 12.7033   2
   3   7   8 25.4966 14.7344  -1
  -3  -7  13 25.4966 14.7344   2
 -11   8   8 30.7259 11.7915   2
 -11   8   8 120.948 22.0506  -1
 -11   8   0 120.948 22.0506   2
 -10   8   8 42.0084 15.2841  -1
  10  -8   1 42.0084 15.2841   2
  -9   8   8 208.694 16.5356  -1
   9  -8   2 208.694 16.5356   2
  -8   8   8 66.4313 9.21471  -1
   8  -8   3 66.4313 9.21471   2
  -7   8   8 188.010 11.6347  -1
   7  -8   4 188.010 11.6347   2
  -6   8   8 532.804 23.4076  -1
   6  -8   5 532.804 23.4076   2
  -5   8   8 -4.8111 11.1439  -1
   5  -8   6 -4.8111 11.1439   2
  -4   8   8 40.4840 13.2649  -1
   4  -8   7 40.4840 13.2649   2
  -3   8   8 31.5634 22.7252  -1
   3  -8   8 31.5634 22.7252   2
  -2   8   8 8.67973 8.13293   2
  -1   8   8 61.5573 21.7187  -1
   1  -8   9 61.5573 21.7187   2
   0   8   8 44.8858 14.5763  -1
   0  -8  10 44.8858 14.5763   2
   1   8   8 144.098 15.0227  -1
  -1  -8  11 144.098 15.0227   2
   2   8   8 40.6710 12.1451  -1
  -2  -8  12 40.6710 12.1451   2
   3   8   8 28.0135 10.8577  -1
  -3  -8  13 28.0135 10.8577   2
 -10   9   8 48.8901 16.0637  -1
  10  -9   2 48.8901 16.0637   2
  -9   9   8 164.704 12.6915   2
  -8   9   8 -11.227 15.1439  -1
   8  -9   3 -11.227 15.1439   2
  -7   9   8 170.862 16.6084  -1
   7  -9   4 170.862 16.6084   2
  -6   9   8 31.2197 9.84700  -1
   6  -9   5 31.2197 9.84700   2
  -5   9   8 39.2481 7.19362  -1
   5  -9   6 39.2481 7.19362   2
  -4   9   8 59.8236 7.14989  -1
   4  -9   7 59.8236 7.14989   2
  -3   9   8 27.3022 10.9534  -1
   3  -9   8 27.3022 10.9534   2
  -2   9   8 35.1740 12.5936  -1
   2  -9   9 35.1740 12.5936   2
  -1   9   8 35.1209 18.5003  -1
   1  -9  10 35.1209 18.5003   2
   1   9   8 31.0571 21.7400  -1
  -1  -9  11 31.0571 21.7400   2
   2   9   8 15.9306 18.9895  -1
  -2  -9  12 15.9306 18.9895   2
  -9  10   8 37.2367 13.5623  -1
   9 -10   3 37.2367 13.5623   2
  -8  10   8 43.1276 14.2890  -1
   8 -10   4 43.1276 14.2890   2
  -7  10   8 62.9005 25.0078  -1
   7 -10   5 62.9005 25.0078   2
  -6  10   8 38.6957 12.2043   2
  -5  10   8 79.5532 15.6054  -1
   5 -10   6 79.5532 15.6054   2
  -4  10   8 37.0779 13.5280  -1
   4 -10   7 37.0779 13.5280   2
  -3  10   8 31.4512 16.6691  -1
   3 -10   8 31.4512 16.6691   2
  -2  10   8 50.9522 11.1164  -1
   2 -10   9 50.9522 11.1164   2
  -1  10   8 44.8646 10.7442  -1
   1 -10  10 44.8646 10.7442   2
   0  10   8 48.7743 13.0941  -1
   0 -10  11 48.7743 13.0941   2
   1  10   8 -9.0539 13.3535  -1
  -1 -10  12 -9.0539 13.3535   2
  -8  11   8 111.116 11.8201  -1
   8 -11   4 111.116 11.8201   2
  -7  11   8 92.4546 12.2926  -1
   7 -11   5 92.4546 12.2926   2
  -6  11   8 73.1695 13.9851  -1
   6 -11   6 73.1695 13.9851   2
  -5  11   8 22.9848 14.1578  -1
   5 -11   7 22.9848 14.1578   2
  -3  11   8 74.2086 23.3174  -1
   3 -11   8 74.2086 23.3174   2
  -2  11   8 18.7729 14.7885  -1
   2 -11   9 18.7729 14.7885   2
  -1  11   8 30.3553 14.1299  -1
   1 -11  10 30.3553 14.1299   2
   0  11   8 4.48154 20.4549  -1
   0 -11  11 4.48154 20.4549   2
  -7  12   8 50.2805 20.8906  -1
   7 -12   5 50.2805 20.8906   2
  -6  12   8 25.5850 10.4228  -1
   6 -12   6 25.5850 10.4228   2
  -5  12   8 63.5284 10.9890  -1
   5 -12   7 63.5284 10.9890   2
  -4  12   8 13.7630 11.4841  -1
   4 -12   8 13.7630 11.4841   2
  -3  12   8 35.9809 19.7936  -1
   3 -12   9 35.9809 19.7936   2
  -2  12   8 58.6857 24.1154  -1
   2 -12  10 58.6857 24.1154   2
  -2 -13   9 -5.6022 9.37661   2
  -1 -13   9 52.8978 19.2333  -1
   1  13   4 52.8978 19.2333   2
   1 -13   9 115.630 17.1256  -1
  -1  13   6 115.630 17.1256   2
   2 -13   9 42.6646 14.5469  -1
  -2  13   7 42.6646 14.5469   2
  -4 -12   9 18.4053 5.10822  -1
   4  12   2 18.4053 5.10822   2
  -3 -12   9 87.1003 7.10611  -1
   3  12   3 87.1003 7.10611   2
  -2 -12   9 31.0587 8.82813  -1
   2  12   4 31.0587 8.82813   2
   0 -12   9 37.0589 18.7969  -1
   0  12   6 37.0589 18.7969   2
   1 -12   9 10.8884 9.49535   2
   3 -12   9 21.9776 16.4633  -1
  -3  12   8 21.9776 16.4633   2
   4 -12   9 29.2877 15.8490  -1
  -4  12   9 29.2877 15.8490   2
  -6 -11   9 -0.8694 9.11061   2
  -5 -11   9 47.9517 13.1129  -1
   5  11   1 47.9517 13.1129   2
  -4 -11   9 7.57883 13.8877  -1
   4  11   2 7.57883 13.8877   2
  -3 -11   9 23.1872 7.76761  -1
   3  11   3 23.1872 7.76761   2
  -2 -11   9 37.4648 3.88254  -1
   2  11   4 37.4648 3.88254   2
  -1 -11   9 29.7978 8.17690  -1
   1  11   5 29.7978 8.17690   2
   0 -11   9 32.2613 8.92617  -1
   0  11   6 32.2613 8.92617   2
   1 -11   9 71.4580 16.7777  -1
  -1  11   7 71.4580 16.7777   2
   2 -11   9 29.2979 16.5771  -1
  -2  11   8 29.2979 16.5771   2
   3 -11   9 30.2412 11.0354   2
   5 -11   9 16.4335 18.1873  -1
  -5  11  10 16.4335 18.1873   2
  -7 -10   9 36.4488 6.93247  -1
   7  10   0 36.4488 6.93247   2
  -6 -10   9 30.7980 7.49405  -1
   6  10   1 30.7980 7.49405   2
  -5 -10   9 66.2982 11.3312  -1
   5  10   2 66.2982 11.3312   2
  -2 -10   9 99.7892 6.37114  -1
   2  10   4 99.7892 6.37114   2
  -1 -10   9 93.2538 10.2149  -1
   1  10   5 93.2538 10.2149   2
   0 -10   9 111.778 10.5358  -1
   0  10   6 111.778 10.5358   2
   1 -10   9 10.7544 6.61233  -1
  -1  10   7 10.7544 6.61233   2
   2 -10   9 32.8230 13.0943  -1
  -2  10   8 32.8230 13.0943   2
   3 -10   9 21.0890 15.5625  -1
  -3  10   9 21.0890 15.5625   2
   4 -10   9 38.8120 18.2143  -1
  -4  10  10 38.8120 18.2143   2
   5 -10   9 60.9782 19.3872  -1
  -5  10  11 60.9782 19.3872   2
   6 -10   9 0.32276 8.64392   2
  -8  -9   9 94.2785 8.89347  -1
  -8  -9   1 94.2785 8.89347   2
  -7  -9   9 5.25678 9.55667  -1
   7   9   0 5.25678 9.55667   2
  -6  -9   9 7.01773 10.7594  -1
   6   9   1 7.01773 10.7594   2
  -5  -9   9 23.0798 9.61324  -1
   5   9   2 23.0798 9.61324   2
  -4  -9   9 29.3762 14.9799  -1
   4   9   3 29.3762 14.9799   2
  -3  -9   9 104.457 11.5763  -1
   3   9   4 104.457 11.5763   2
  -2  -9   9 341.222 12.4804  -1
   2   9   5 341.222 12.4804   2
   0  -9   9 49.2340 10.4272  -1
   0   9   6 49.2340 10.4272   2
   1  -9   9 20.0205 10.8082  -1
  -1   9   7 20.0205 10.8082   2
   2  -9   9 48.8501 10.8260  -1
  -2   9   8 48.8501 10.8260   2
   3  -9   9 64.4884 13.9888  -1
  -3   9   9 64.4884 13.9888   2
   4  -9   9 37.2056 13.1889  -1
  -4   9  10 37.2056 13.1889   2
   5  -9   9 9.58212 13.7707  -1
  -5   9  11 9.58212 13.7707   2
   6  -9   9 31.2269 5.04030  -1
  -6   9  12 31.2269 5.04030   2
  -7  -8   9 76.6229 24.2009  -1
   7   8   0 76.6229 24.2009   2
  -6  -8   9 15.6326 9.48724  -1
   6   8   1 15.6326 9.48724   2
  -5  -8   9 83.9920 6.68161  -1
   5   8   2 83.9920 6.68161   2
  -4  -8   9 20.7325 14.0394  -1
   4   8   3 20.7325 14.0394   2
  -3  -8   9 23.4532 8.57393  -1
   3   8   4 23.4532 8.57393   2
  -2  -8   9 9.12125 9.71641  -1
   2   8   5 9.12125 9.71641   2
  -1  -8   9 21.1107 5.28715  -1
   1   8   6 21.1107 5.28715   2
   0  -8   9 7.45838 9.05372  -1
   0   8   7 7.45838 9.05372   2
   1  -8   9 82.5056 11.3684  -1
  -1   8   8 82.5056 11.3684   2
   2  -8   9 -17.303 15.4671  -1
  -2   8   9 -17.303 15.4671   2
   2  -8   9 8.27293 9.00639   2
   3  -8   9 -11.231 16.6450  -1
  -3   8   9 -11.231 16.6450   2
   4  -8   9 15.3911 5.36321  -1
  -4   8  10 15.3911 5.36321   2
   5  -8   9 53.0403 5.88393  -1
  -5   8  11 53.0403 5.88393   2
   6  -8   9 25.5752 6.85460  -1
  -6   8  12 25.5752 6.85460   2
   7  -8   9 85.5743 12.5253  -1
  -7   8  13 85.5743 12.5253   2
  -8  -7   9 29.5322 5.54768  -1
   8   7   0 29.5322 5.54768   2
  -7  -7   9 100.262 6.07809  -1
   7   7   1 100.262 6.07809   2
  -6  -7   9 35.5328 7.40957  -1
   6   7   2 35.5328 7.40957   2
  -5  -7   9 219.635 18.9879   2
  -4  -7   9 116.315 9.61581  -1
   4   7   3 116.315 9.61581   2
  -3  -7   9 101.204 9.75270  -1
   3   7   4 101.204 9.75270   2
  -2  -7   9 19.2066 4.93956  -1
   2   7   5 19.2066 4.93956   2
  -1  -7   9 40.5188 4.79270  -1
   1   7   6 40.5188 4.79270   2
   0  -7   9 76.9468 4.08944  -1
   0   7   7 76.9468 4.08944   2
   1  -7   9 62.2365 4.80136  -1
  -1   7   8 62.2365 4.80136   2
   2  -7   9 49.2245 5.77098  -1
  -2   7   9 49.2245 5.77098   2
   3  -7   9 43.3687 6.30247  -1
  -3   7  10 43.3687 6.30247   2
   4  -7   9 59.9345 7.34200  -1
  -4   7  11 59.9345 7.34200   2
   6  -7   9 18.4642 9.09941  -1
  -6   7  12 18.4642 9.09941   2
   7  -7   9 68.3164 12.0845  -1
  -7   7  13 68.3164 12.0845   2
 -10  -6   9 17.3954 10.2859  -1
 -10  -6   2 17.3954 10.2859   2
  -9  -6   9 -10.815 8.56817  -1
  -9  -6   1 -10.815 8.56817   2
  -8  -6   9 56.1669 5.41207  -1
   8   6   0 56.1669 5.41207   2
  -7  -6   9 28.9819 3.68098  -1
   7   6   1 28.9819 3.68098   2
  -6  -6   9 62.2324 4.77911  -1
   6   6   2 62.2324 4.77911   2
  -5  -6   9 235.041 16.1872  -1
   5   6   3 235.041 16.1872   2
  -4  -6   9 465.411 12.1937  -1
   4   6   4 465.411 12.1937   2
  -3  -6   9 48.2160 5.85278  -1
   3   6   5 48.2160 5.85278   2
  -2  -6   9 43.9923 10.4004  -1
   2   6   6 43.9923 10.4004   2
  -1  -6   9 72.2281 5.78796  -1
   1   6   6 72.2281 5.78796   2
   0  -6   9 39.3680 5.68889  -1
   0   6   7 39.3680 5.68889   2
   1  -6   9 10.9843 4.63231  -1
  -1   6   8 10.9843 4.63231   2
   2  -6   9 182.796 6.88492  -1
  -2   6   9 182.796 6.88492   2
   3  -6   9 42.3400 4.95329  -1
  -3   6  10 42.3400 4.95329   2
   4  -6   9 0.18562 14.4987  -1
  -4   6  11 0.18562 14.4987   2
   5  -6   9 27.7950 8.56388  -1
  -5   6  12 27.7950 8.56388   2
   6  -6   9 85.3393 10.7548  -1
  -6   6  13 85.3393 10.7548   2
   7  -6   9 27.7830 13.5865  -1
  -7   6  14 27.7830 13.5865   2
  -6  -5   9 15.2468 12.7577  -1
   6   5   2 15.2468 12.7577   2
  -5  -5   9 189.824 12.9702  -1
   5   5   3 189.824 12.9702   2
  -4  -5   9 58.8031 8.75218  -1
   4   5   4 58.8031 8.75218   2
  -3  -5   9 130.698 7.35817  -1
   3   5   5 130.698 7.35817   2
  -2  -5   9 15.8517 4.28284  -1
   2   5   6 15.8517 4.28284   2
  -1  -5   9 63.5739 5.44001  -1
   1   5   7 63.5739 5.44001   2
   0  -5   9 31.2023 12.4236  -1
   0   5   8 31.2023 12.4236   2
   1  -5   9 69.2329 8.54601   2
   2  -5   9 106.679 7.44425  -1
  -2   5   9 106.679 7.44425   2
   3  -5   9 28.6565 10.5588  -1
  -3   5  10 28.6565 10.5588   2
   4  -5   9 124.333 11.1442  -1
  -4   5  11 124.333 11.1442   2
   5  -5   9 76.7529 8.20323  -1
  -5   5  12 76.7529 8.20323   2
   6  -5   9 47.0170 8.02864  -1
  -6   5  13 47.0170 8.02864   2
   7  -5   9 19.6167 12.4298  -1
  -7   5  14 19.6167 12.4298   2
   8  -5   9 18.6615 5.28871   2
  -9  -4   9 29.4720 5.26476  -1
   9   4   0 29.4720 5.26476   2
  -8  -4   9 -1.3258 23.0457  -1
   8   4   1 -1.3258 23.0457   2
  -6  -4   9 193.518 14.0524   2
  -5  -4   9 306.503 18.3520  -1
   5   4   3 306.503 18.3520   2
  -4  -4   9 203.108 13.6606  -1
   4   4   4 203.108 13.6606   2
  -3  -4   9 115.300 14.9225  -1
   3   4   5 115.300 14.9225   2
  -2  -4   9 54.5867 3.80379  -1
   2   4   6 54.5867 3.80379   2
  -1  -4   9 252.081 8.05351  -1
   1   4   7 252.081 8.05351   2
   0  -4   9 54.4658 6.03040  -1
   0   4   8 54.4658 6.03040   2
   1  -4   9 408.859 15.1498  -1
  -1   4   9 408.859 15.1498   2
   2  -4   9 124.672 11.6468  -1
  -2   4  10 124.672 11.6468   2
   3  -4   9 184.994 10.0805   2
   3  -4   9 323.268 17.6374  -1
  -3   4  11 323.268 17.6374   2
   4  -4   9 153.156 10.9598   2
   4  -4   9 192.540 20.9486  -1
  -4   4  11 192.540 20.9486   2
   5  -4   9 1.28442 18.2676  -1
  -5   4  12 1.28442 18.2676   2
   6  -4   9 0.95831 12.3794  -1
  -6   4  13 0.95831 12.3794   2
   7  -4   9 -6.9417 15.2647  -1
  -7   4  14 -6.9417 15.2647   2
   8  -4   9 56.0015 11.2916  -1
  -8   4  15 56.0015 11.2916   2
 -11  -3   9 -7.5631 11.5406  -1
 -11  -3   2 -7.5631 11.5406   2
  -9  -3   9 125.440 8.82227  -1
   9   3   0 125.440 8.82227   2
  -8  -3   9 38.3379 3.32066  -1
   8   3   1 38.3379 3.32066   2
  -7  -3   9 245.023 24.4965  -1
   7   3   2 245.023 24.4965   2
  -6  -3   9 66.8929 12.9331  -1
   6   3   3 66.8929 12.9331   2
  -5  -3   9 26.9442 12.4915  -1
   5   3   4 26.9442 12.4915   2
  -4  -3   9 66.6348 17.9996  -1
   4   3   5 66.6348 17.9996   2
  -3  -3   9 -18.208 14.8160  -1
   3   3   5 -18.208 14.8160   2
  -2  -3   9 39.8704 4.83594  -1
   2   3   6 39.8704 4.83594   2
  -1  -3   9 51.0513 5.74847  -1
   1   3   7 51.0513 5.74847   2
   0  -3   9 19.0957 6.86495  -1
   0   3   8 19.0957 6.86495   2
   1  -3   9 45.5877 5.43848  -1
  -1   3   9 45.5877 5.43848   2
   2  -3   9 11.4146 4.95869  -1
  -2   3  10 11.4146 4.95869   2
   3  -3   9 63.1616 7.25717  -1
  -3   3  11 63.1616 7.25717   2
   4  -3   9 148.457 19.5248  -1
  -4   3  12 148.457 19.5248   2
   5  -3   9 261.378 18.2468  -1
  -5   3  13 261.378 18.2468   2
   6  -3   9 11.2020 5.70128   2
   7  -3   9 6.52107 11.9310   2
   7  -3   9 6.18395 14.5476  -1
  -7   3  14 6.18395 14.5476   2
   8  -3   9 6.26031 21.6301  -1
  -8   3  15 6.26031 21.6301   2
  -9  -2   9 109.485 9.15706  -1
   9   2   0 109.485 9.15706   2
  -8  -2   9 50.4345 6.70248  -1
   8   2   1 50.4345 6.70248   2
  -7  -2   9 -30.243 16.4262  -1
   7   2   2 -30.243 16.4262   2
  -6  -2   9 56.6532 9.62792  -1
   6   2   3 56.6532 9.62792   2
  -5  -2   9 103.286 10.5884  -1
   5   2   4 103.286 10.5884   2
  -4  -2   9 81.0070 9.66160  -1
   4   2   5 81.0070 9.66160   2
  -3  -2   9 354.165 18.2934  -1
   3   2   6 354.165 18.2934   2
  -2  -2   9 119.827 8.57022  -1
   2   2   7 119.827 8.57022   2
  -1  -2   9 42.8271 4.65956   2
   1  -2   9 78.8542 7.95998  -1
  -1   2   9 78.8542 7.95998   2
   2  -2   9 124.127 7.70922  -1
  -2   2  10 124.127 7.70922   2
   3  -2   9 361.064 12.1173  -1
  -3   2  11 361.064 12.1173   2
   4  -2   9 88.1673 7.17173  -1
  -4   2  12 88.1673 7.17173   2
   5  -2   9 0.32142 10.8466  -1
  -5   2  13 0.32142 10.8466   2
   6  -2   9 68.2638 19.2958  -1
  -6   2  14 68.2638 19.2958   2
   7  -2   9 20.6517 14.4320  -1
  -7   2  15 20.6517 14.4320   2
   8  -2   9 9.51867 13.1801   2
 -11  -1   9 -5.0157 9.89636  -1
 -11  -1   1 -5.0157 9.89636   2
 -10  -1   9 30.1167 23.0928  -1
  10   1   0 30.1167 23.0928   2
  -9  -1   9 119.982 7.40863  -1
   9   1   1 119.982 7.40863   2
  -7  -1   9 29.6873 21.7549  -1
   7   1   2 29.6873 21.7549   2
  -6  -1   9 8.26280 12.1289  -1
   6   1   3 8.26280 12.1289   2
  -5  -1   9 33.1127 10.7283  -1
   5   1   4 33.1127 10.7283   2
  -4  -1   9 28.8771 8.72318  -1
   4   1   5 28.8771 8.72318   2
  -3  -1   9 70.2190 3.39304  -1
   3   1   6 70.2190 3.39304   2
  -2  -1   9 132.320 6.89296  -1
   2   1   7 132.320 6.89296   2
  -1  -1   9 243.932 10.1460  -1
   1   1   8 243.932 10.1460   2
   0  -1   9 178.048 10.0716  -1
   0   1   9 178.048 10.0716   2
   1  -1   9 393.893 13.0441  -1
  -1   1  10 393.893 13.0441   2
   2  -1   9 74.1189 5.56000   2
   3  -1   9 438.831 15.0202  -1
  -3   1  11 438.831 15.0202   2
   4  -1   9 191.295 23.2038  -1
  -4   1  12 191.295 23.2038   2
   5  -1   9 12.0484 17.1624  -1
  -5   1  13 12.0484 17.1624   2
   6  -1   9 17.3947 12.3035  -1
  -6   1  14 17.3947 12.3035   2
   7  -1   9 -0.7871 8.42055  -1
  -7   1  15 -0.7871 8.42055   2
 -11   0   9 65.8188 8.10738  -1
 -11   0   1 65.8188 8.10738   2
 -10   0   9 37.7812 7.64768  -1
  10   0   0 37.7812 7.64768   2
  -9   0   9 6.36881 5.39300  -1
   9   0   1 6.36881 5.39300   2
  -8   0   9 63.1921 5.27173  -1
   8   0   2 63.1921 5.27173   2
  -7   0   9 104.667 5.56811  -1
   7   0   3 104.667 5.56811   2
  -6   0   9 45.2418 5.12687  -1
   6   0   4 45.2418 5.12687   2
  -5   0   9 29.9222 5.08995   2
  -5   0   9 54.7879 21.2176  -1
   5   0   4 54.7879 21.2176   2
  -4   0   9 -4.8150 3.86393   2
  -4   0   9 48.2066 5.28494  -1
   4   0   5 48.2066 5.28494   2
  -3   0   9 179.176 7.07219  -1
   3   0   6 179.176 7.07219   2
  -2   0   9 39.6579 6.18813  -1
   2   0   7 39.6579 6.18813   2
  -1   0   9 62.8598 6.59478  -1
   1   0   8 62.8598 6.59478   2
   0   0   9 757.460 19.5234  -1
   0   0   9 757.460 19.5234   2
   1   0   9 472.440 16.0432  -1
  -1   0  10 472.440 16.0432   2
   2   0   9 302.312 11.2054  -1
  -2   0  11 302.312 11.2054   2
   3   0   9 62.9100 9.14016  -1
  -3   0  12 62.9100 9.14016   2
   4   0   9 76.9745 18.9681  -1
  -4   0  13 76.9745 18.9681   2
   5   0   9 8.45711 8.32761   2
   6   0   9 88.8252 17.1109  -1
  -6   0  14 88.8252 17.1109   2
   7   0   9 60.1523 22.4176  -1
  -7   0  15 60.1523 22.4176   2
 -12   1   9 14.3129 11.2715   2
 -10   1   9 99.9095 9.40322  -1
 -10   1   0 99.9095 9.40322   2
  -9   1   9 17.4094 20.8900  -1
   9  -1   1 17.4094 20.8900   2
  -8   1   9 14.2247 5.20481  -1
   8  -1   2 14.2247 5.20481   2
  -7   1   9 104.476 5.82283  -1
   7  -1   3 104.476 5.82283   2
  -6   1   9 27.0268 3.92225  -1
   6  -1   4 27.0268 3.92225   2
  -5   1   9 126.124 7.35108  -1
   5  -1   5 126.124 7.35108   2
  -4   1   9 20.8095 6.19188  -1
   4  -1   6 20.8095 6.19188   2
  -3   1   9 272.120 10.4438  -1
   3  -1   7 272.120 10.4438   2
  -2   1   9 152.090 6.52230   2
  -1   1   9 114.206 9.22937  -1
   1  -1   8 114.206 9.22937   2
   0   1   9 198.758 10.8473  -1
   0  -1   9 198.758 10.8473   2
   1   1   9 54.1066 8.23377  -1
  -1  -1  10 54.1066 8.23377   2
   2   1   9 40.4604 7.22626  -1
  -2  -1  11 40.4604 7.22626   2
   3   1   9 240.914 11.6848  -1
  -3  -1  12 240.914 11.6848   2
   4   1   9 19.4296 11.1809  -1
  -4  -1  13 19.4296 11.1809   2
   5   1   9 35.6347 21.2566  -1
  -5  -1  14 35.6347 21.2566   2
   6   1   9 28.9638 23.0203  -1
  -6  -1  15 28.9638 23.0203   2
 -12   2   9 9.94845 11.8475  -1
 -12   2   1 9.94845 11.8475   2
 -11   2   9 37.8357 9.58441  -1
 -11   2   0 37.8357 9.58441   2
 -10   2   9 56.4293 8.94773  -1
  10  -2   1 56.4293 8.94773   2
  -9   2   9 22.2026 11.9492   2
  -8   2   9 103.680 10.1723  -1
   8  -2   2 103.680 10.1723   2
  -7   2   9 188.634 9.39693  -1
   7  -2   3 188.634 9.39693   2
  -6   2   9 39.6598 5.53639  -1
   6  -2   4 39.6598 5.53639   2
  -5   2   9 179.431 7.77773  -1
   5  -2   5 179.431 7.77773   2
  -4   2   9 139.664 6.34429  -1
   4  -2   6 139.664 6.34429   2
  -3   2   9 48.5484 6.76417  -1
   3  -2   7 48.5484 6.76417   2
  -2   2   9 292.055 12.5231  -1
   2  -2   8 292.055 12.5231   2
  -1   2   9 66.9099 8.59697  -1
   1  -2   9 66.9099 8.59697   2
   0   2   9 304.852 17.1083  -1
   0  -2  10 304.852 17.1083   2
   1   2   9 4.78010 3.17360   2
   2   2   9 2.91470 10.0050  -1
  -2  -2  11 2.91470 10.0050   2
   4   2   9 75.9838 13.9300  -1
  -4  -2  13 75.9838 13.9300   2
   5   2   9 86.7776 12.6345  -1
  -5  -2  14 86.7776 12.6345   2
   6   2   9 17.2202 15.7793  -1
  -6  -2  15 17.2202 15.7793   2
 -12   3   9 40.6758 19.6073  -1
 -12   3   1 40.6758 19.6073   2
 -11   3   9 47.1201 6.83523  -1
 -11   3   0 47.1201 6.83523   2
 -10   3   9 53.0483 7.37334  -1
  10  -3   1 53.0483 7.37334   2
  -9   3   9 38.5238 7.64651  -1
   9  -3   2 38.5238 7.64651   2
  -8   3   9 53.5101 10.9027  -1
   8  -3   3 53.5101 10.9027   2
  -6   3   9 33.0542 4.64952   2
  -6   3   9 96.0905 21.8830  -1
   6  -3   4 96.0905 21.8830   2
  -5   3   9 211.580 17.2080  -1
   5  -3   5 211.580 17.2080   2
  -4   3   9 25.3782 11.0729  -1
   4  -3   6 25.3782 11.0729   2
  -3   3   9 139.869 8.77919  -1
   3  -3   7 139.869 8.77919   2
  -2   3   9 221.011 9.85992  -1
   2  -3   8 221.011 9.85992   2
  -1   3   9 63.2853 5.25734  -1
   1  -3   9 63.2853 5.25734   2
   0   3   9 173.049 10.0605  -1
   0  -3  10 173.049 10.0605   2
   1   3   9 56.9663 10.0976  -1
  -1  -3  11 56.9663 10.0976   2
   3   3   9 36.4795 15.5429  -1
  -3  -3  13 36.4795 15.5429   2
   4   3   9 13.2496 10.9114   2
   4   3   9 68.3704 25.6291  -1
  -4  -3  13 68.3704 25.6291   2
   5   3   9 -15.343 21.7052  -1
  -5  -3  14 -15.343 21.7052   2
   6   3   9 23.3923 21.6539  -1
  -6  -3  15 23.3923 21.6539   2
 -11   4   9 38.9908 15.1785  -1
 -11   4   0 38.9908 15.1785   2
 -10   4   9 61.5372 8.91758  -1
  10  -4   1 61.5372 8.91758   2
  -9   4   9 15.8945 6.72872  -1
   9  -4   2 15.8945 6.72872   2
  -8   4   9 13.8361 5.44427  -1
   8  -4   3 13.8361 5.44427   2
  -7   4   9 124.848 8.35722  -1
   7  -4   4 124.848 8.35722   2
  -6   4   9 67.6410 7.95887  -1
   6  -4   5 67.6410 7.95887   2
  -5   4   9 279.492 13.4446  -1
   5  -4   6 279.492 13.4446   2
  -4   4   9 275.952 9.50358   2
  -4   4   9 379.710 18.4089  -1
   4  -4   7 379.710 18.4089   2
  -3   4   9 28.5538 4.65431   2
  -2   4   9 41.6710 9.54547  -1
   2  -4   8 41.6710 9.54547   2
  -1   4   9 440.279 13.8935  -1
   1  -4   9 440.279 13.8935   2
   0   4   9 60.8378 7.25855  -1
   0  -4  10 60.8378 7.25855   2
   1   4   9 8.28478 6.71332  -1
  -1  -4  11 8.28478 6.71332   2
   2   4   9 62.1682 10.6804  -1
  -2  -4  12 62.1682 10.6804   2
   3   4   9 40.7499 19.8080  -1
  -3  -4  13 40.7499 19.8080   2
   4   4   9 4.81910 22.9192  -1
  -4  -4  14 4.81910 22.9192   2
   5   4   9 42.7491 25.0645  -1
  -5  -4  15 42.7491 25.0645   2
   6   4   9 15.5406 12.8308   2
 -10   5   9 0.19731 9.56030   2
 -10   5   9 13.9656 25.7023  -1
  10  -5   1 13.9656 25.7023   2
  -9   5   9 -2.3851 9.59298  -1
   9  -5   2 -2.3851 9.59298   2
  -8   5   9 296.535 13.3227  -1
   8  -5   3 296.535 13.3227   2
  -7   5   9 107.294 9.06813  -1
   7  -5   4 107.294 9.06813   2
  -6   5   9 172.760 10.3027  -1
   6  -5   5 172.760 10.3027   2
  -5   5   9 218.700 9.75548  -1
   5  -5   6 218.700 9.75548   2
  -4   5   9 266.849 12.3537  -1
   4  -5   7 266.849 12.3537   2
  -3   5   9 87.1070 9.90465  -1
   3  -5   8 87.1070 9.90465   2
  -2   5   9 120.212 13.5577  -1
   2  -5   9 120.212 13.5577   2
  -1   5   9 133.366 19.6710  -1
   1  -5  10 133.366 19.6710   2
   0   5   9 91.1157 18.7230  -1
   0  -5  10 91.1157 18.7230   2
   1   5   9 50.2216 22.0180  -1
  -1  -5  11 50.2216 22.0180   2
   2   5   9 123.836 14.5588  -1
  -2  -5  12 123.836 14.5588   2
   3   5   9 -10.056 16.9381  -1
  -3  -5  13 -10.056 16.9381   2
   4   5   9 176.330 15.0718  -1
  -4  -5  14 176.330 15.0718   2
   5   5   9 47.6235 18.9413  -1
  -5  -5  15 47.6235 18.9413   2
   6   5   9 45.4329 14.3852   2
 -11   6   9 94.0475 14.7748  -1
  11  -6   1 94.0475 14.7748   2
 -10   6   9 1.09496 11.9317  -1
  10  -6   2 1.09496 11.9317   2
  -9   6   9 51.4525 10.3649  -1
   9  -6   3 51.4525 10.3649   2
  -8   6   9 62.4286 10.5466  -1
   8  -6   4 62.4286 10.5466   2
  -7   6   9 64.1938 12.3998  -1
   7  -6   4 64.1938 12.3998   2
  -6   6   9 264.515 13.2605  -1
   6  -6   5 264.515 13.2605   2
  -5   6   9 96.7718 10.4984  -1
   5  -6   6 96.7718 10.4984   2
  -4   6   9 89.9592 10.6064  -1
   4  -6   7 89.9592 10.6064   2
  -3   6   9 338.472 13.2140  -1
   3  -6   8 338.472 13.2140   2
  -2   6   9 123.250 13.8965  -1
   2  -6   9 123.250 13.8965   2
  -1   6   9 215.435 14.8420  -1
   1  -6  10 215.435 14.8420   2
   0   6   9 16.0356 15.3907  -1
   0  -6  11 16.0356 15.3907   2
   1   6   9 226.162 18.7175  -1
  -1  -6  12 226.162 18.7175   2
   3   6   9 12.6510 25.0294  -1
  -3  -6  13 12.6510 25.0294   2
   4   6   9 24.5504 23.1704  -1
  -4  -6  14 24.5504 23.1704   2
 -11   7   9 18.5659 13.0742  -1
  11  -7   1 18.5659 13.0742   2
 -10   7   9 104.947 11.9017  -1
  10  -7   2 104.947 11.9017   2
  -9   7   9 243.938 15.4601  -1
   9  -7   3 243.938 15.4601   2
  -8   7   9 -3.5043 11.3910  -1
   8  -7   4 -3.5043 11.3910   2
  -7   7   9 72.2341 10.3362  -1
   7  -7   5 72.2341 10.3362   2
  -6   7   9 154.095 11.9956  -1
   6  -7   6 154.095 11.9956   2
  -4   7   9 63.2277 18.0935  -1
   4  -7   7 63.2277 18.0935   2
  -3   7   9 42.6202 12.8277  -1
   3  -7   8 42.6202 12.8277   2
  -2   7   9 53.3549 11.9507  -1
   2  -7   9 53.3549 11.9507   2
  -1   7   9 70.1528 13.2783  -1
   1  -7  10 70.1528 13.2783   2
   0   7   9 149.893 10.3125  -1
   0  -7  11 149.893 10.3125   2
   1   7   9 39.3602 11.2711  -1
  -1  -7  12 39.3602 11.2711   2
   2   7   9 98.4052 14.4637  -1
  -2  -7  13 98.4052 14.4637   2
   3   7   9 26.1017 14.5864  -1
  -3  -7  14 26.1017 14.5864   2
   4   7   9 5.29147 9.86081   2
 -10   8   9 49.0233 15.2253  -1
  10  -8   2 49.0233 15.2253   2
  -9   8   9 158.981 15.9500  -1
   9  -8   3 158.981 15.9500   2
  -8   8   9 52.6597 8.89830  -1
   8  -8   4 52.6597 8.89830   2
  -7   8   9 51.5191 8.00628  -1
   7  -8   5 51.5191 8.00628   2
  -6   8   9 223.181 15.1059  -1
   6  -8   6 223.181 15.1059   2
  -5   8   9 49.5279 20.1148  -1
   5  -8   7 49.5279 20.1148   2
  -4   8   9 41.3564 19.3728  -1
   4  -8   8 41.3564 19.3728   2
  -3   8   9 -5.7027 21.7287  -1
   3  -8   9 -5.7027 21.7287   2
  -1   8   9 24.4620 14.5121  -1
   1  -8  10 24.4620 14.5121   2
   0   8   9 51.0226 15.1393  -1
   0  -8  11 51.0226 15.1393   2
   1   8   9 51.4627 12.9357  -1
  -1  -8  12 51.4627 12.9357   2
   2   8   9 82.7326 13.4037  -1
  -2  -8  13 82.7326 13.4037   2
   4   8   9 46.8908 8.28607   2
 -10   9   9 24.0611 7.67613   2
  -9   9   9 37.8015 9.36983   2
  -8   9   9 7.05876 15.0296  -1
   8  -9   4 7.05876 15.0296   2
  -7   9   9 58.9952 14.1685  -1
   7  -9   5 58.9952 14.1685   2
  -6   9   9 58.6333 13.2520  -1
   6  -9   6 58.6333 13.2520   2
  -5   9   9 394.459 19.5961  -1
   5  -9   7 394.459 19.5961   2
  -4   9   9 4.57322 6.85652  -1
   4  -9   8 4.57322 6.85652   2
  -3   9   9 55.8900 11.8716  -1
   3  -9   9 55.8900 11.8716   2
  -2   9   9 34.2955 13.5637  -1
   2  -9  10 34.2955 13.5637   2
  -1   9   9 18.9668 13.4861  -1
   1  -9  11 18.9668 13.4861   2
   0   9   9 54.8092 21.4314  -1
   0  -9  12 54.8092 21.4314   2
   1   9   9 9.59719 3.93505   2
   1   9   9 -8.3530 19.9035  -1
  -1  -9  12 -8.3530 19.9035   2
   3   9   9 18.7653 18.9398  -1
  -3  -9  14 18.7653 18.9398   2
  -9  10   9 1.41847 17.3819  -1
   9 -10   4 1.41847 17.3819   2
  -8  10   9 35.6395 14.6160  -1
   8 -10   5 35.6395 14.6160   2
  -7  10   9 77.1581 25.3397  -1
   7 -10   6 77.1581 25.3397   2
  -5  10   9 32.9782 15.0507  -1
   5 -10   7 32.9782 15.0507   2
  -4  10   9 29.1641 13.3893  -1
   4 -10   8 29.1641 13.3893   2
  -3  10   9 22.8321 12.0971  -1
   3 -10   9 22.8321 12.0971   2
  -2  10   9 7.38639 10.3606  -1
   2 -10  10 7.38639 10.3606   2
  -1  10   9 14.1009 10.8718  -1
   1 -10  11 14.1009 10.8718   2
   0  10   9 -2.0978 12.2543  -1
   0 -10  12 -2.0978 12.2543   2
   2  10   9 25.5716 4.87860   2
  -8  11   9 33.1846 9.50493  -1
   8 -11   5 33.1846 9.50493   2
  -7  11   9 38.3150 11.2859  -1
   7 -11   6 38.3150 11.2859   2
  -6  11   9 52.9382 14.5502  -1
   6 -11   7 52.9382 14.5502   2
  -5  11   9 7.46606 14.1111  -1
   5 -11   8 7.46606 14.1111   2
  -4  11   9 20.1048 15.7536  -1
   4 -11   9 20.1048 15.7536   2
  -2  11   9 -10.877 18.2716  -1
   2 -11  10 -10.877 18.2716   2
  -1  11   9 16.3110 24.0222  -1
   1 -11  11 16.3110 24.0222   2
  -6  12   9 41.2854 18.0815  -1
   6 -12   7 41.2854 18.0815   2
  -5  12   9 61.1206 18.1030  -1
   5 -12   8 61.1206 18.1030   2
  -4  12   9 12.5123 18.4875  -1
   4 -12   9 12.5123 18.4875   2
  -3 -12  10 24.8413 4.51403  -1
   3  12   4 24.8413 4.51403   2
  -2 -12  10 21.1805 8.60392  -1
   2  12   5 21.1805 8.60392   2
   0 -12  10 56.6308 19.7457  -1
   0  12   7 56.6308 19.7457   2
   3 -12  10 56.3790 17.8258  -1
  -3  12   9 56.3790 17.8258   2
  -5 -11  10 106.925 10.5152  -1
   5  11   2 106.925 10.5152   2
  -4 -11  10 68.6429 10.5430  -1
   4  11   3 68.6429 10.5430   2
  -3 -11  10 83.3914 8.36153  -1
   3  11   4 83.3914 8.36153   2
  -2 -11  10 105.968 9.32268  -1
   2  11   5 105.968 9.32268   2
  -1 -11  10 20.4845 8.07277  -1
   1  11   6 20.4845 8.07277   2
   0 -11  10 17.6716 12.1306  -1
   0  11   7 17.6716 12.1306   2
   1 -11  10 57.2745 16.4548  -1
  -1  11   8 57.2745 16.4548   2
   3 -11  10 12.8040 9.99876   2
   4 -11  10 7.80139 10.5641   2
  -5 -10  10 204.334 23.0862  -1
   5  10   3 204.334 23.0862   2
  -4 -10  10 6.40126 10.0189   2
  -2 -10  10 217.825 8.11193  -1
   2  10   5 217.825 8.11193   2
  -1 -10  10 135.667 11.2349  -1
   1  10   6 135.667 11.2349   2
   0 -10  10 68.5967 9.39007  -1
   0  10   7 68.5967 9.39007   2
   1 -10  10 52.0267 8.48285  -1
  -1  10   8 52.0267 8.48285   2
   2 -10  10 31.0340 12.7646  -1
  -2  10   9 31.0340 12.7646   2
   3 -10  10 29.6671 15.2526  -1
  -3  10  10 29.6671 15.2526   2
   4 -10  10 -1.7969 15.3415  -1
  -4  10  11 -1.7969 15.3415   2
   5 -10  10 78.8564 20.0240  -1
  -5  10  12 78.8564 20.0240   2
  -7  -9  10 34.0802 7.47107  -1
   7   9   1 34.0802 7.47107   2
  -6  -9  10 39.1193 4.89128  -1
   6   9   2 39.1193 4.89128   2
  -5  -9  10 40.1696 4.68393  -1
   5   9   3 40.1696 4.68393   2
  -4  -9  10 87.5198 15.7955  -1
   4   9   4 87.5198 15.7955   2
  -2  -9  10 24.1315 6.63470  -1
   2   9   6 24.1315 6.63470   2
   0  -9  10 85.6683 15.8640  -1
   0   9   7 85.6683 15.8640   2
   1  -9  10 58.5841 11.4993  -1
  -1   9   8 58.5841 11.4993   2
   2  -9  10 53.1427 15.4194  -1
  -2   9   9 53.1427 15.4194   2
   3  -9  10 13.7580 9.44557  -1
  -3   9  10 13.7580 9.44557   2
   4  -9  10 30.6049 12.6327  -1
  -4   9  11 30.6049 12.6327   2
   5  -9  10 56.3295 16.3252  -1
  -5   9  12 56.3295 16.3252   2
   6  -9  10 32.9135 8.58780   2
  -7  -8  10 34.7225 22.2430  -1
   7   8   1 34.7225 22.2430   2
  -6  -8  10 29.4512 8.03393  -1
   6   8   2 29.4512 8.03393   2
  -5  -8  10 63.2777 5.11827  -1
   5   8   3 63.2777 5.11827   2
  -4  -8  10 21.4519 5.24498  -1
   4   8   4 21.4519 5.24498   2
  -3  -8  10 228.447 10.1220  -1
   3   8   5 228.447 10.1220   2
  -2  -8  10 11.5990 6.39994  -1
   2   8   6 11.5990 6.39994   2
  -1  -8  10 209.053 8.72412  -1
   1   8   7 209.053 8.72412   2
   0  -8  10 70.4532 9.69308  -1
   0   8   8 70.4532 9.69308   2
   1  -8  10 12.6300 10.5653  -1
  -1   8   9 12.6300 10.5653   2
   2  -8  10 -4.1077 8.75465   2
   3  -8  10 49.6893 18.5682  -1
  -3   8  10 49.6893 18.5682   2
   4  -8  10 19.0420 5.06432  -1
  -4   8  11 19.0420 5.06432   2
   5  -8  10 76.5008 6.54036  -1
  -5   8  12 76.5008 6.54036   2
   6  -8  10 34.2407 15.5393  -1
  -6   8  13 34.2407 15.5393   2
  -9  -7  10 -0.6169 3.38293  -1
   9   7   0 -0.6169 3.38293   2
  -7  -7  10 85.4422 22.9270  -1
   7   7   2 85.4422 22.9270   2
  -6  -7  10 66.5093 22.6982  -1
   6   7   3 66.5093 22.6982   2
  -4  -7  10 28.7407 5.32879  -1
   4   7   4 28.7407 5.32879   2
  -3  -7  10 218.173 11.1162  -1
   3   7   5 218.173 11.1162   2
  -2  -7  10 22.5139 5.11112  -1
   2   7   6 22.5139 5.11112   2
  -1  -7  10 106.798 6.38901  -1
   1   7   7 106.798 6.38901   2
   0  -7  10 91.0521 4.85069  -1
   0   7   8 91.0521 4.85069   2
   1  -7  10 84.2120 6.19914  -1
  -1   7   9 84.2120 6.19914   2
   2  -7  10 9.37717 6.29201  -1
  -2   7  10 9.37717 6.29201   2
   3  -7  10 12.6383 9.42355  -1
  -3   7  11 12.6383 9.42355   2
   4  -7  10 29.6770 10.9326  -1
  -4   7  12 29.6770 10.9326   2
   5  -7  10 41.8931 19.5431  -1
  -5   7  12 41.8931 19.5431   2
   6  -7  10 43.9640 9.70571  -1
  -6   7  13 43.9640 9.70571   2
  -8  -6  10 12.5468 16.0590  -1
   8   6   1 12.5468 16.0590   2
  -7  -6  10 60.0758 17.2287  -1
   7   6   2 60.0758 17.2287   2
  -6  -6  10 14.8595 12.0973  -1
   6   6   3 14.8595 12.0973   2
  -5  -6  10 68.4556 12.6540  -1
   5   6   4 68.4556 12.6540   2
  -4  -6  10 77.1897 12.5054  -1
   4   6   5 77.1897 12.5054   2
  -3  -6  10 141.388 8.14991  -1
   3   6   6 141.388 8.14991   2
  -2  -6  10 9.82731 8.30125  -1
   2   6   7 9.82731 8.30125   2
  -2  -6  10 3.47483 6.15091   2
  -1  -6  10 63.5299 7.56507  -1
   1   6   7 63.5299 7.56507   2
   0  -6  10 -3.5571 5.38938  -1
   0   6   8 -3.5571 5.38938   2
   1  -6  10 234.012 8.55973  -1
  -1   6   9 234.012 8.55973   2
   2  -6  10 23.1183 4.70779  -1
  -2   6  10 23.1183 4.70779   2
   3  -6  10 229.441 12.1137  -1
  -3   6  11 229.441 12.1137   2
   4  -6  10 17.5915 7.82904  -1
  -4   6  12 17.5915 7.82904   2
   5  -6  10 5.44591 10.6523  -1
  -5   6  13 5.44591 10.6523   2
   6  -6  10 33.2342 11.7900  -1
  -6   6  14 33.2342 11.7900   2
   7  -6  10 -4.6256 7.01936   2
  -6  -5  10 175.457 15.8426  -1
   6   5   3 175.457 15.8426   2
  -5  -5  10 14.9395 9.98616  -1
   5   5   4 14.9395 9.98616   2
  -4  -5  10 75.9870 9.18297  -1
   4   5   5 75.9870 9.18297   2
  -3  -5  10 74.6488 4.85256  -1
   3   5   6 74.6488 4.85256   2
  -2  -5  10 69.5561 6.11471  -1
   2   5   7 69.5561 6.11471   2
  -1  -5  10 263.015 10.3284  -1
   1   5   8 263.015 10.3284   2
   0  -5  10 103.991 10.3992  -1
   0   5   9 103.991 10.3992   2
   1  -5  10 130.878 16.7785  -1
  -1   5   9 130.878 16.7785   2
   2  -5  10 193.648 10.8755  -1
  -2   5  10 193.648 10.8755   2
   3  -5  10 146.691 10.4463  -1
  -3   5  11 146.691 10.4463   2
   4  -5  10 195.175 13.7305  -1
  -4   5  12 195.175 13.7305   2
   5  -5  10 43.8179 7.61350  -1
  -5   5  13 43.8179 7.61350   2
   6  -5  10 30.8629 7.91550  -1
  -6   5  14 30.8629 7.91550   2
   7  -5  10 70.3825 19.9606  -1
  -7   5  15 70.3825 19.9606   2
 -10  -4  10 5.58814 3.74301  -1
  10   4   0 5.58814 3.74301   2
  -8  -4  10 50.6005 25.1114  -1
   8   4   2 50.6005 25.1114   2
  -6  -4  10 69.5209 9.34517   2
  -6  -4  10 119.972 24.0110  -1
   6   4   3 119.972 24.0110   2
  -5  -4  10 130.980 14.5642  -1
   5   4   4 130.980 14.5642   2
  -4  -4  10 58.5018 11.9028  -1
   4   4   5 58.5018 11.9028   2
  -3  -4  10 23.8722 9.62935  -1
   3   4   6 23.8722 9.62935   2
  -2  -4  10 -3.7724 3.34813  -1
   2   4   7 -3.7724 3.34813   2
  -1  -4  10 -0.4736 4.27790  -1
   1   4   8 -0.4736 4.27790   2
   0  -4  10 24.8159 10.3810  -1
   0   4   9 24.8159 10.3810   2
   1  -4  10 351.981 13.2971  -1
  -1   4  10 351.981 13.2971   2
   2  -4  10 60.8275 7.88167  -1
  -2   4  11 60.8275 7.88167   2
   3  -4  10 97.8024 19.4952  -1
  -3   4  12 97.8024 19.4952   2
   3  -4  10 5.24644 5.92160   2
   4  -4  10 361.516 19.5221  -1
  -4   4  12 361.516 19.5221   2
   5  -4  10 106.901 14.4979  -1
  -5   4  13 106.901 14.4979   2
   6  -4  10 46.2458 13.1935  -1
  -6   4  14 46.2458 13.1935   2
   7  -4  10 16.7448 18.1649  -1
  -7   4  15 16.7448 18.1649   2
 -10  -3  10 21.0349 4.65750  -1
  10   3   0 21.0349 4.65750   2
  -9  -3  10 -24.124 16.4460  -1
   9   3   1 -24.124 16.4460   2
  -8  -3  10 61.1735 16.0912  -1
   8   3   2 61.1735 16.0912   2
  -6  -3  10 48.3982 13.4567  -1
   6   3   4 48.3982 13.4567   2
  -5  -3  10 34.5307 13.0154  -1
   5   3   5 34.5307 13.0154   2
  -4  -3  10 3.75238 12.8506  -1
   4   3   6 3.75238 12.8506   2
  -3  -3  10 57.4390 17.0467  -1
   3   3   6 57.4390 17.0467   2
  -2  -3  10 170.342 7.46067  -1
   2   3   7 170.342 7.46067   2
  -1  -3  10 125.242 7.06185  -1
   1   3   8 125.242 7.06185   2
   0  -3  10 163.145 10.4865  -1
   0   3   9 163.145 10.4865   2
   1  -3  10 75.6783 5.63615  -1
  -1   3  10 75.6783 5.63615   2
   2  -3  10 185.200 8.10780  -1
  -2   3  11 185.200 8.10780   2
   3  -3  10 223.098 10.2081  -1
  -3   3  12 223.098 10.2081   2
   4  -3  10 10.1482 11.4968  -1
  -4   3  13 10.1482 11.4968   2
   5  -3  10 14.5411 14.3314  -1
  -5   3  14 14.5411 14.3314   2
   6  -3  10 8.84188 5.48406   2
   7  -3  10 7.96680 18.7108   2
   7  -3  10 -26.663 22.2254  -1
  -7   3  15 -26.663 22.2254   2
 -10  -2  10 12.5832 26.3092  -1
  10   2   0 12.5832 26.3092   2
  -9  -2  10 220.559 30.5037  -1
   9   2   1 220.559 30.5037   2
  -8  -2  10 9.32329 20.6307  -1
   8   2   2 9.32329 20.6307   2
  -7  -2  10 71.3630 17.4684  -1
   7   2   3 71.3630 17.4684   2
  -6  -2  10 21.0033 9.14132  -1
   6   2   4 21.0033 9.14132   2
  -5  -2  10 217.315 14.0090  -1
   5   2   5 217.315 14.0090   2
  -4  -2  10 30.5361 10.2950  -1
   4   2   6 30.5361 10.2950   2
  -3  -2  10 101.381 3.87770  -1
   3   2   7 101.381 3.87770   2
  -2  -2  10 211.236 10.3028  -1
   2   2   8 211.236 10.3028   2
  -1  -2  10 12.0247 3.87556   2
   0  -2  10 243.787 18.4597  -1
   0   2   9 243.787 18.4597   2
   1  -2  10 79.7047 7.62046  -1
  -1   2  10 79.7047 7.62046   2
   2  -2  10 11.1302 7.26064  -1
  -2   2  11 11.1302 7.26064   2
   3  -2  10 178.306 9.30032  -1
  -3   2  12 178.306 9.30032   2
   4  -2  10 5.46873 5.37945  -1
  -4   2  13 5.46873 5.37945   2
   5  -2  10 96.9238 17.7731  -1
  -5   2  14 96.9238 17.7731   2
   6  -2  10 57.5089 14.0628  -1
  -6   2  15 57.5089 14.0628   2
   7  -2  10 8.03725 21.8944  -1
  -7   2  16 8.03725 21.8944   2
 -10  -1  10 8.98554 7.24240  -1
  10   1   1 8.98554 7.24240   2
  -9  -1  10 84.0440 26.7212  -1
   9   1   2 84.0440 26.7212   2
  -6  -1  10 52.1525 13.6831  -1
   6   1   4 52.1525 13.6831   2
  -5  -1  10 5.23502 11.4124  -1
   5   1   5 5.23502 11.4124   2
  -4  -1  10 20.1752 9.82106  -1
   4   1   6 20.1752 9.82106   2
  -3  -1  10 62.3511 4.19180  -1
   3   1   7 62.3511 4.19180   2
  -2  -1  10 60.0615 5.90139  -1
   2   1   8 60.0615 5.90139   2
  -1  -1  10 50.8968 6.93923  -1
   1   1   9 50.8968 6.93923   2
   0  -1  10 213.388 11.2478  -1
   0   1  10 213.388 11.2478   2
   1  -1  10 68.4117 8.55764  -1
  -1   1  11 68.4117 8.55764   2
   2  -1  10 55.4112 4.89639   2
   3  -1  10 150.767 12.7003  -1
  -3   1  12 150.767 12.7003   2
   4  -1  10 22.6202 10.6683  -1
  -4   1  13 22.6202 10.6683   2
   5  -1  10 8.38996 17.3688  -1
  -5   1  14 8.38996 17.3688   2
   6  -1  10 -8.8439 11.1847  -1
  -6   1  15 -8.8439 11.1847   2
   7  -1  10 81.7613 18.8622  -1
  -7   1  16 81.7613 18.8622   2
 -11   0  10 64.5475 10.6922  -1
  11   0   0 64.5475 10.6922   2
 -10   0  10 17.6305 6.94727  -1
  10   0   1 17.6305 6.94727   2
  -9   0  10 92.4670 5.87506  -1
   9   0   2 92.4670 5.87506   2
  -8   0  10 17.4185 4.16310  -1
   8   0   3 17.4185 4.16310   2
  -6   0  10 3.54634 21.5400  -1
   6   0   5 3.54634 21.5400   2
  -5   0  10 77.1562 6.29376   2
  -4   0  10 303.621 10.2662  -1
   4   0   6 303.621 10.2662   2
  -3   0  10 114.048 5.80666  -1
   3   0   7 114.048 5.80666   2
  -2   0  10 232.781 10.4703  -1
   2   0   8 232.781 10.4703   2
  -1   0  10 547.104 17.8831  -1
   1   0   9 547.104 17.8831   2
   0   0  10 184.984 7.87001  -1
   0   0  10 184.984 7.87001   2
   1   0  10 80.7205 8.24127  -1
  -1   0  11 80.7205 8.24127   2
   2   0  10 421.053 16.9116  -1
  -2   0  12 421.053 16.9116   2
   3   0  10 186.659 24.2674  -1
  -3   0  13 186.659 24.2674   2
   4   0  10 55.2404 21.6057  -1
  -4   0  14 55.2404 21.6057   2
   5   0  10 -12.160 9.76245   2
   6   0  10 7.56796 15.8543  -1
  -6   0  15 7.56796 15.8543   2
 -10   1  10 40.7243 24.1509  -1
  10  -1   1 40.7243 24.1509   2
  -9   1  10 38.7349 6.52566  -1
   9  -1   2 38.7349 6.52566   2
  -8   1  10 44.9406 5.36709  -1
   8  -1   3 44.9406 5.36709   2
  -7   1  10 117.930 7.90336  -1
   7  -1   4 117.930 7.90336   2
  -6   1  10 66.8161 6.26460  -1
   6  -1   5 66.8161 6.26460   2
  -5   1  10 28.4024 6.01909  -1
   5  -1   6 28.4024 6.01909   2
  -4   1  10 81.7100 6.24763  -1
   4  -1   7 81.7100 6.24763   2
  -3   1  10 187.160 8.54916  -1
   3  -1   8 187.160 8.54916   2
  -2   1  10 23.7209 3.92382   2
  -1   1  10 358.426 19.6832  -1
   1  -1   9 358.426 19.6832   2
   0   1  10 198.055 11.4316  -1
   0  -1  10 198.055 11.4316   2
   1   1  10 123.587 10.1488  -1
  -1  -1  11 123.587 10.1488   2
   2   1  10 49.7614 8.12500  -1
  -2  -1  12 49.7614 8.12500   2
   3   1  10 14.4167 9.30068  -1
  -3  -1  13 14.4167 9.30068   2
   4   1  10 51.3203 18.5508  -1
  -4  -1  14 51.3203 18.5508   2
   5   1  10 -33.130 21.0824  -1
  -5  -1  15 -33.130 21.0824   2
   6   1  10 31.8856 23.5121  -1
  -6  -1  16 31.8856 23.5121   2
 -11   2  10 13.0544 8.51574  -1
  11  -2   1 13.0544 8.51574   2
 -10   2  10 4.72908 7.50395  -1
  10  -2   2 4.72908 7.50395   2
  -8   2  10 99.7381 10.5369  -1
   8  -2   3 99.7381 10.5369   2
  -7   2  10 105.193 7.70168  -1
   7  -2   4 105.193 7.70168   2
  -6   2  10 13.4526 7.65831  -1
   6  -2   5 13.4526 7.65831   2
  -5   2  10 110.717 7.18566  -1
   5  -2   6 110.717 7.18566   2
  -4   2  10 11.0278 3.71407  -1
   4  -2   7 11.0278 3.71407   2
  -3   2  10 100.564 8.25797  -1
   3  -2   8 100.564 8.25797   2
  -2   2  10 92.4560 8.48707  -1
   2  -2   9 92.4560 8.48707   2
  -1   2  10 72.9130 10.1121  -1
   1  -2  10 72.9130 10.1121   2
   0   2  10 25.5337 12.1271  -1
   0  -2  11 25.5337 12.1271   2
   1   2  10 138.456 15.4249  -1
  -1  -2  11 138.456 15.4249   2
   1   2  10 97.7179 9.31987   2
   3   2  10 20.3030 12.9040  -1
  -3  -2  13 20.3030 12.9040   2
   4   2  10 25.8126 19.7284  -1
  -4  -2  14 25.8126 19.7284   2
   5   2  10 3.75439 10.7718  -1
  -5  -2  15 3.75439 10.7718   2
   6   2  10 57.1271 20.9185  -1
  -6  -2  16 57.1271 20.9185   2
 -11   3  10 23.0080 6.32663  -1
  11  -3   1 23.0080 6.32663   2
 -10   3  10 21.6734 6.77480  -1
  10  -3   2 21.6734 6.77480   2
  -9   3  10 123.991 9.01567  -1
   9  -3   3 123.991 9.01567   2
  -8   3  10 156.527 13.2620  -1
   8  -3   4 156.527 13.2620   2
  -7   3  10 -8.4339 23.4607  -1
   7  -3   5 -8.4339 23.4607   2
  -6   3  10 15.0674 4.49811   2
  -5   3  10 38.2000 20.8239  -1
   5  -3   6 38.2000 20.8239   2
  -4   3  10 47.0176 8.37148  -1
   4  -3   7 47.0176 8.37148   2
  -3   3  10 770.188 24.7043  -1
   3  -3   8 770.188 24.7043   2
  -2   3  10 -5.5474 5.15482  -1
   2  -3   9 -5.5474 5.15482   2
  -1   3  10 85.5023 6.18911  -1
   1  -3  10 85.5023 6.18911   2
   0   3  10 195.796 14.0757  -1
   0  -3  11 195.796 14.0757   2
   1   3  10 -4.8306 15.6010  -1
  -1  -3  12 -4.8306 15.6010   2
   2   3  10 13.6501 14.0269  -1
  -2  -3  13 13.6501 14.0269   2
   5   3  10 22.6793 23.8637  -1
  -5  -3  15 22.6793 23.8637   2
 -11   4  10 166.429 12.6415  -1
  11  -4   1 166.429 12.6415   2
 -10   4  10 11.7671 8.23394  -1
  10  -4   2 11.7671 8.23394   2
  -9   4  10 107.615 8.07822  -1
   9  -4   3 107.615 8.07822   2
  -8   4  10 98.0853 7.72340  -1
   8  -4   4 98.0853 7.72340   2
  -7   4  10 -0.0128 6.32643  -1
   7  -4   5 -0.0128 6.32643   2
  -6   4  10 -16.027 9.71848  -1
   6  -4   6 -16.027 9.71848   2
  -5   4  10 -3.3388 12.0488  -1
   5  -4   7 -3.3388 12.0488   2
  -4   4  10 55.3194 14.0723  -1
   4  -4   8 55.3194 14.0723   2
  -3   4  10 43.9863 5.42262   2
  -2   4  10 110.489 10.3330  -1
   2  -4   9 110.489 10.3330   2
  -1   4  10 329.240 14.0305  -1
   1  -4  10 329.240 14.0305   2
   0   4  10 3.79692 9.18366  -1
   0  -4  11 3.79692 9.18366   2
   1   4  10 2.45062 7.69411  -1
  -1  -4  12 2.45062 7.69411   2
   2   4  10 10.7600 8.47605  -1
  -2  -4  13 10.7600 8.47605   2
   3   4  10 7.37631 19.6670  -1
  -3  -4  14 7.37631 19.6670   2
 -11   5  10 10.3343 17.3284  -1
  11  -5   2 10.3343 17.3284   2
 -10   5  10 6.02998 9.81206   2
 -10   5  10 45.0346 26.4530  -1
  10  -5   2 45.0346 26.4530   2
  -9   5  10 20.9679 9.52489  -1
   9  -5   3 20.9679 9.52489   2
  -8   5  10 21.6775 8.77681  -1
   8  -5   4 21.6775 8.77681   2
  -7   5  10 48.0141 7.98904  -1
   7  -5   5 48.0141 7.98904   2
  -6   5  10 13.2920 5.67145  -1
   6  -5   6 13.2920 5.67145   2
  -5   5  10 219.885 12.7659  -1
   5  -5   7 219.885 12.7659   2
  -4   5  10 4.71735 11.4012  -1
   4  -5   8 4.71735 11.4012   2
  -3   5  10 38.6294 14.0533  -1
   3  -5   9 38.6294 14.0533   2
  -2   5  10 162.729 14.9673  -1
   2  -5  10 162.729 14.9673   2
  -1   5  10 48.4839 19.0692  -1
   1  -5  11 48.4839 19.0692   2
   0   5  10 6.55670 23.0693  -1
   0  -5  11 6.55670 23.0693   2
   1   5  10 130.972 15.4773  -1
  -1  -5  12 130.972 15.4773   2
   2   5  10 -6.7166 21.3368  -1
  -2  -5  13 -6.7166 21.3368   2
   3   5  10 58.2993 21.2311  -1
  -3  -5  14 58.2993 21.2311   2
   4   5  10 14.4105 11.3389  -1
  -4  -5  15 14.4105 11.3389   2
   5   5  10 54.5120 20.0871  -1
  -5  -5  16 54.5120 20.0871   2
 -11   6  10 25.8952 9.17298  -1
  11  -6   2 25.8952 9.17298   2
 -10   6  10 104.966 24.6648  -1
  10  -6   3 104.966 24.6648   2
  -9   6  10 31.3550 10.0402  -1
   9  -6   4 31.3550 10.0402   2
  -8   6  10 83.6112 11.3371  -1
   8  -6   5 83.6112 11.3371   2
  -7   6  10 38.0677 10.5531  -1
   7  -6   5 38.0677 10.5531   2
  -6   6  10 31.2821 9.62156  -1
   6  -6   6 31.2821 9.62156   2
  -5   6  10 74.4603 10.4317  -1
   5  -6   7 74.4603 10.4317   2
  -4   6  10 215.362 14.0896  -1
   4  -6   8 215.362 14.0896   2
  -3   6  10 62.5321 7.43287  -1
   3  -6   9 62.5321 7.43287   2
  -2   6  10 15.8521 8.25826  -1
   2  -6  10 15.8521 8.25826   2
  -1   6  10 102.337 20.8999  -1
   1  -6  11 102.337 20.8999   2
   0   6  10 93.0863 11.2269  -1
   0  -6  12 93.0863 11.2269   2
   1   6  10 101.157 15.5032  -1
  -1  -6  13 101.157 15.5032   2
   3   6  10 110.029 27.6650  -1
  -3  -6  14 110.029 27.6650   2
 -10   7  10 -2.2147 7.10430  -1
  10  -7   3 -2.2147 7.10430   2
  -9   7  10 76.8793 11.6968  -1
   9  -7   4 76.8793 11.6968   2
  -8   7  10 20.2369 11.9913  -1
   8  -7   5 20.2369 11.9913   2
  -7   7  10 20.2600 12.9738  -1
   7  -7   6 20.2600 12.9738   2
  -6   7  10 24.9037 13.6286  -1
   6  -7   7 24.9037 13.6286   2
  -5   7  10 136.974 6.72315   2
  -5   7  10 177.112 26.3938  -1
   5  -7   8 177.112 26.3938   2
  -4   7  10 40.4750 13.4336  -1
   4  -7   8 40.4750 13.4336   2
  -3   7  10 34.4624 13.2399  -1
   3  -7   9 34.4624 13.2399   2
  -2   7  10 32.6454 20.5365  -1
   2  -7  10 32.6454 20.5365   2
  -1   7  10 47.7949 11.8129  -1
   1  -7  11 47.7949 11.8129   2
   0   7  10 26.7071 8.48355  -1
   0  -7  12 26.7071 8.48355   2
   1   7  10 -0.7957 11.4706  -1
  -1  -7  13 -0.7957 11.4706   2
   2   7  10 39.2349 14.4657  -1
  -2  -7  14 39.2349 14.4657   2
   4   7  10 30.7035 11.8857   2
 -10   8  10 62.7640 20.5161  -1
  10  -8   3 62.7640 20.5161   2
  -9   8  10 109.677 15.3059  -1
   9  -8   4 109.677 15.3059   2
  -8   8  10 12.5485 8.31849  -1
   8  -8   5 12.5485 8.31849   2
  -7   8  10 74.6213 7.95832  -1
   7  -8   6 74.6213 7.95832   2
  -6   8  10 28.1947 17.9688  -1
   6  -8   7 28.1947 17.9688   2
  -5   8  10 56.0626 19.7865  -1
   5  -8   8 56.0626 19.7865   2
  -4   8  10 -20.587 12.1033  -1
   4  -8   9 -20.587 12.1033   2
  -3   8  10 35.7915 15.3315  -1
   3  -8  10 35.7915 15.3315   2
  -2   8  10 25.4309 9.58299   2
  -1   8  10 70.8865 14.9312  -1
   1  -8  11 70.8865 14.9312   2
   0   8  10 70.7882 15.7485  -1
   0  -8  12 70.7882 15.7485   2
   1   8  10 30.7178 13.8862  -1
  -1  -8  13 30.7178 13.8862   2
   2   8  10 34.0831 15.1120  -1
  -2  -8  14 34.0831 15.1120   2
   3   8  10 63.0398 12.4555  -1
  -3  -8  15 63.0398 12.4555   2
  -9   9  10 8.72594 6.37043   2
  -8   9  10 80.7685 16.8021  -1
   8  -9   5 80.7685 16.8021   2
  -7   9  10 47.8917 14.3801  -1
   7  -9   6 47.8917 14.3801   2
  -6   9  10 93.4108 13.9129  -1
   6  -9   7 93.4108 13.9129   2
  -5   9  10 9.54031 10.2063  -1
   5  -9   8 9.54031 10.2063   2
  -4   9  10 43.8471 9.33224  -1
   4  -9   9 43.8471 9.33224   2
  -3   9  10 12.4332 12.0148  -1
   3  -9  10 12.4332 12.0148   2
  -2   9  10 45.1847 13.8195  -1
   2  -9  11 45.1847 13.8195   2
  -1   9  10 -3.7877 14.7726  -1
   1  -9  12 -3.7877 14.7726   2
   0   9  10 30.7396 18.5428  -1
   0  -9  13 30.7396 18.5428   2
  -7  10  10 -8.7604 15.6611  -1
   7 -10   7 -8.7604 15.6611   2
  -6  10  10 19.1191 26.6208  -1
   6 -10   7 19.1191 26.6208   2
  -5  10  10 32.9844 15.0808  -1
   5 -10   8 32.9844 15.0808   2
  -4  10  10 34.6526 13.3670  -1
   4 -10   9 34.6526 13.3670   2
  -3  10  10 18.7366 12.6752  -1
   3 -10  10 18.7366 12.6752   2
  -2  10  10 13.0698 10.7029  -1
   2 -10  11 13.0698 10.7029   2
  -1  10  10 34.7132 14.2004  -1
   1 -10  12 34.7132 14.2004   2
  -7  11  10 15.4103 10.9203   2
  -6  11  10 8.02166 17.7017  -1
   6 -11   8 8.02166 17.7017   2
  -5  11  10 51.3389 19.7637  -1
   5 -11   9 51.3389 19.7637   2
  -2 -12  11 21.1609 11.2931  -1
   2  12   6 21.1609 11.2931   2
   0 -12  11 6.17069 10.3404   2
  -4 -11  11 44.9242 10.2424  -1
   4  11   4 44.9242 10.2424   2
  -3 -11  11 31.9198 5.78607  -1
   3  11   5 31.9198 5.78607   2
  -2 -11  11 8.42451 7.36683  -1
   2  11   6 8.42451 7.36683   2
  -1 -11  11 111.326 9.82768  -1
   1  11   7 111.326 9.82768   2
   0 -11  11 2.20181 12.2594  -1
   0  11   8 2.20181 12.2594   2
   1 -11  11 71.6919 11.8883  -1
  -1  11   9 71.6919 11.8883   2
   3 -11  11 62.4835 20.7516   2
  -6 -10  11 20.0235 4.63379  -1
   6  10   3 20.0235 4.63379   2
  -5 -10  11 59.3150 5.84921  -1
   5  10   4 59.3150 5.84921   2
  -4 -10  11 84.8839 14.8134   2
  -2 -10  11 6.11302 4.60666  -1
   2  10   6 6.11302 4.60666   2
  -1 -10  11 35.2606 8.31251  -1
   1  10   7 35.2606 8.31251   2
   0 -10  11 67.9951 9.40039  -1
   0  10   8 67.9951 9.40039   2
   1 -10  11 23.0653 9.78531  -1
  -1  10   9 23.0653 9.78531   2
   2 -10  11 15.2754 9.69330  -1
  -2  10  10 15.2754 9.69330   2
   3 -10  11 49.4495 15.1582  -1
  -3  10  11 49.4495 15.1582   2
   4 -10  11 90.7065 18.5562  -1
  -4  10  12 90.7065 18.5562   2
  -7  -9  11 42.9793 15.8307  -1
   7   9   2 42.9793 15.8307   2
  -6  -9  11 11.8301 3.08819  -1
   6   9   3 11.8301 3.08819   2
  -5  -9  11 24.8276 3.82426  -1
   5   9   4 24.8276 3.82426   2
  -4  -9  11 -4.2693 14.2343  -1
   4   9   5 -4.2693 14.2343   2
  -2  -9  11 24.0771 11.6593  -1
   2   9   7 24.0771 11.6593   2
   0  -9  11 25.9560 10.5051   2
   0  -9  11 36.1523 15.6945  -1
   0   9   8 36.1523 15.6945   2
   1  -9  11 16.0925 11.0040  -1
  -1   9   9 16.0925 11.0040   2
   2  -9  11 45.7050 16.8341  -1
  -2   9  10 45.7050 16.8341   2
   3  -9  11 -10.766 12.8464  -1
  -3   9  11 -10.766 12.8464   2
   4  -9  11 39.3236 12.1866  -1
  -4   9  12 39.3236 12.1866   2
   5  -9  11 1.55706 15.4602  -1
  -5   9  13 1.55706 15.4602   2
  -8  -8  11 35.3480 15.6431   2
  -5  -8  11 129.986 19.3392  -1
   5   8   4 129.986 19.3392   2
  -4  -8  11 44.2241 5.30936  -1
   4   8   5 44.2241 5.30936   2
  -3  -8  11 33.8540 5.86272  -1
   3   8   6 33.8540 5.86272   2
  -2  -8  11 15.5877 6.32092  -1
   2   8   7 15.5877 6.32092   2
  -1  -8  11 101.557 5.70466  -1
   1   8   8 101.557 5.70466   2
   0  -8  11 69.2131 6.22777  -1
   0   8   9 69.2131 6.22777   2
   1  -8  11 56.4588 17.4741  -1
  -1   8  10 56.4588 17.4741   2
   2  -8  11 38.5287 11.5887   2
   3  -8  11 20.6003 12.6077  -1
  -3   8  11 20.6003 12.6077   2
   4  -8  11 28.1259 5.95954  -1
  -4   8  12 28.1259 5.95954   2
   5  -8  11 44.5076 8.38634  -1
  -5   8  13 44.5076 8.38634   2
  -7  -7  11 29.1907 21.7292  -1
   7   7   3 29.1907 21.7292   2
  -4  -7  11 8.75283 16.9282  -1
   4   7   5 8.75283 16.9282   2
  -3  -7  11 374.091 14.9819  -1
   3   7   6 374.091 14.9819   2
  -2  -7  11 23.9118 5.50224  -1
   2   7   7 23.9118 5.50224   2
  -1  -7  11 141.817 7.36835  -1
   1   7   8 141.817 7.36835   2
   0  -7  11 118.441 5.75164  -1
   0   7   9 118.441 5.75164   2
   1  -7  11 40.5220 6.02086  -1
  -1   7  10 40.5220 6.02086   2
   2  -7  11 14.6983 6.92625  -1
  -2   7  11 14.6983 6.92625   2
   3  -7  11 92.0255 18.8624  -1
  -3   7  12 92.0255 18.8624   2
   4  -7  11 77.5615 20.4662  -1
  -4   7  13 77.5615 20.4662   2
   5  -7  11 5.48057 7.47462   2
   5  -7  11 35.2970 14.3154  -1
  -5   7  13 35.2970 14.3154   2
   6  -7  11 42.2282 11.4626  -1
  -6   7  14 42.2282 11.4626   2
  -8  -6  11 33.8299 17.9618  -1
   8   6   2 33.8299 17.9618   2
  -7  -6  11 67.9511 17.7612  -1
   7   6   3 67.9511 17.7612   2
  -6  -6  11 46.4525 18.4087  -1
   6   6   4 46.4525 18.4087   2
  -5  -6  11 149.647 14.5575  -1
   5   6   5 149.647 14.5575   2
  -4  -6  11 155.595 14.5173  -1
   4   6   6 155.595 14.5173   2
  -3  -6  11 121.525 6.85534  -1
   3   6   7 121.525 6.85534   2
  -2  -6  11 5.54649 6.38564   2
  -1  -6  11 104.218 10.3073  -1
   1   6   8 104.218 10.3073   2
   0  -6  11 11.2496 6.13896  -1
   0   6   9 11.2496 6.13896   2
   1  -6  11 71.5787 7.76200  -1
  -1   6  10 71.5787 7.76200   2
   2  -6  11 2.79209 6.18659  -1
  -2   6  11 2.79209 6.18659   2
   3  -6  11 38.3278 8.06306  -1
  -3   6  12 38.3278 8.06306   2
   4  -6  11 8.03343 9.17965  -1
  -4   6  13 8.03343 9.17965   2
   5  -6  11 68.0557 12.1746  -1
  -5   6  14 68.0557 12.1746   2
   6  -6  11 87.8159 13.3435  -1
  -6   6  15 87.8159 13.3435   2
  -8  -5  11 -41.683 24.0177  -1
   8   5   2 -41.683 24.0177   2
  -7  -5  11 275.132 29.4819  -1
   7   5   3 275.132 29.4819   2
  -6  -5  11 23.8456 18.8193  -1
   6   5   4 23.8456 18.8193   2
  -5  -5  11 26.8160 9.80491  -1
   5   5   5 26.8160 9.80491   2
  -4  -5  11 27.5087 8.90023  -1
   4   5   6 27.5087 8.90023   2
  -3  -5  11 110.142 4.68530  -1
   3   5   7 110.142 4.68530   2
  -2  -5  11 133.670 7.01351  -1
   2   5   8 133.670 7.01351   2
  -1  -5  11 85.4684 9.87087  -1
   1   5   9 85.4684 9.87087   2
   0  -5  11 -19.366 9.76745  -1
   0   5  10 -19.366 9.76745   2
   1  -5  11 56.9508 11.1888  -1
  -1   5  10 56.9508 11.1888   2
   2  -5  11 201.528 11.5953  -1
  -2   5  11 201.528 11.5953   2
   3  -5  11 32.2213 14.9697  -1
  -3   5  12 32.2213 14.9697   2
   4  -5  11 50.3309 11.2334  -1
  -4   5  13 50.3309 11.2334   2
   5  -5  11 30.6873 7.65375  -1
  -5   5  14 30.6873 7.65375   2
   6  -5  11 2.84553 14.0099  -1
  -6   5  15 2.84553 14.0099   2
  -9  -4  11 16.6720 21.1021  -1
   9   4   2 16.6720 21.1021   2
  -8  -4  11 5.76904 24.5652  -1
   8   4   3 5.76904 24.5652   2
  -7  -4  11 89.7032 24.1242  -1
   7   4   4 89.7032 24.1242   2
  -6  -4  11 140.083 25.6699  -1
   6   4   4 140.083 25.6699   2
  -6  -4  11 39.1703 8.56977   2
  -5  -4  11 50.1459 13.9859  -1
   5   4   5 50.1459 13.9859   2
  -4  -4  11 33.5162 11.9688  -1
   4   4   6 33.5162 11.9688   2
  -3  -4  11 95.3757 11.4208  -1
   3   4   7 95.3757 11.4208   2
  -2  -4  11 -1.0157 4.69162  -1
   2   4   8 -1.0157 4.69162   2
  -1  -4  11 18.0781 5.47989  -1
   1   4   9 18.0781 5.47989   2
   0  -4  11 -4.0647 6.64724  -1
   0   4  10 -4.0647 6.64724   2
   1  -4  11 87.4463 7.74441  -1
  -1   4  11 87.4463 7.74441   2
   2  -4  11 35.7254 8.21762  -1
  -2   4  12 35.7254 8.21762   2
   3  -4  11 41.8585 19.0940  -1
  -3   4  13 41.8585 19.0940   2
   4  -4  11 121.966 21.3659  -1
  -4   4  13 121.966 21.3659   2
   5  -4  11 -5.4674 13.0902  -1
  -5   4  14 -5.4674 13.0902   2
   6  -4  11 2.34312 18.9919  -1
  -6   4  15 2.34312 18.9919   2
 -10  -3  11 21.7877 20.3152  -1
  10   3   1 21.7877 20.3152   2
  -9  -3  11 26.4279 17.9632  -1
   9   3   2 26.4279 17.9632   2
  -8  -3  11 27.9283 17.3651  -1
   8   3   3 27.9283 17.3651   2
  -7  -3  11 31.6560 17.6298  -1
   7   3   4 31.6560 17.6298   2
  -6  -3  11 159.120 22.6612  -1
   6   3   5 159.120 22.6612   2
  -5  -3  11 330.320 20.1750  -1
   5   3   6 330.320 20.1750   2
  -4  -3  11 -9.2796 13.5969  -1
   4   3   7 -9.2796 13.5969   2
  -4  -3  11 18.2801 20.0307   2
  -3  -3  11 -8.3486 12.1677  -1
   3   3   7 -8.3486 12.1677   2
  -2  -3  11 129.181 8.65640  -1
   2   3   8 129.181 8.65640   2
  -1  -3  11 62.3201 7.81086  -1
   1   3   9 62.3201 7.81086   2
   0  -3  11 190.116 8.34138  -1
   0   3  10 190.116 8.34138   2
   1  -3  11 451.576 13.3277  -1
  -1   3  11 451.576 13.3277   2
   2  -3  11 166.755 8.16252  -1
  -2   3  12 166.755 8.16252   2
   3  -3  11 19.8892 11.0512  -1
  -3   3  13 19.8892 11.0512   2
   4  -3  11 1.59304 12.9617  -1
  -4   3  14 1.59304 12.9617   2
   5  -3  11 12.2824 19.8913  -1
  -5   3  15 12.2824 19.8913   2
   6  -3  11 3.23057 5.47830   2
 -11  -2  11 5.59695 11.0392   2
 -10  -2  11 32.0287 27.4313  -1
  10   2   1 32.0287 27.4313   2
  -9  -2  11 24.1802 25.2106  -1
   9   2   2 24.1802 25.2106   2
  -8  -2  11 40.7069 21.7544  -1
   8   2   3 40.7069 21.7544   2
  -7  -2  11 87.0854 19.9617  -1
   7   2   4 87.0854 19.9617   2
  -6  -2  11 138.224 17.1105  -1
   6   2   5 138.224 17.1105   2
  -5  -2  11 87.2468 11.5923  -1
   5   2   6 87.2468 11.5923   2
  -4  -2  11 47.3040 11.1924  -1
   4   2   7 47.3040 11.1924   2
  -3  -2  11 47.7688 4.43541  -1
   3   2   8 47.7688 4.43541   2
  -2  -2  11 5.38826 7.48672  -1
   2   2   9 5.38826 7.48672   2
   0  -2  11 6.25712 8.67330  -1
   0   2  10 6.25712 8.67330   2
   1  -2  11 58.9010 8.16541  -1
  -1   2  11 58.9010 8.16541   2
   2  -2  11 246.628 11.0741  -1
  -2   2  12 246.628 11.0741   2
   3  -2  11 33.2854 11.7236  -1
  -3   2  13 33.2854 11.7236   2
   4  -2  11 21.6910 8.44886  -1
  -4   2  14 21.6910 8.44886   2
   5  -2  11 19.0632 11.8137  -1
  -5   2  15 19.0632 11.8137   2
   6  -2  11 10.1378 19.7553  -1
  -6   2  16 10.1378 19.7553   2
 -11  -1  11 29.3019 6.98040  -1
  11   1   1 29.3019 6.98040   2
 -10  -1  11 19.3899 23.4338  -1
  10   1   2 19.3899 23.4338   2
  -9  -1  11 105.461 27.6039  -1
   9   1   3 105.461 27.6039   2
  -8  -1  11 89.8800 24.9758  -1
   8   1   4 89.8800 24.9758   2
  -7  -1  11 123.708 24.2934  -1
   7   1   4 123.708 24.2934   2
  -6  -1  11 34.4257 20.2705  -1
   6   1   5 34.4257 20.2705   2
  -5  -1  11 31.3755 13.0774  -1
   5   1   6 31.3755 13.0774   2
  -4  -1  11 328.106 17.8901  -1
   4   1   7 328.106 17.8901   2
  -3  -1  11 29.0372 3.63701  -1
   3   1   8 29.0372 3.63701   2
  -2  -1  11 32.6895 5.99493  -1
   2   1   9 32.6895 5.99493   2
  -1  -1  11 91.0878 11.5356  -1
   1   1  10 91.0878 11.5356   2
   0  -1  11 38.6095 9.33700  -1
   0   1  11 38.6095 9.33700   2
   1  -1  11 131.297 11.9015  -1
  -1   1  12 131.297 11.9015   2
   2  -1  11 34.3860 5.67352   2
   3  -1  11 28.3885 21.3357  -1
  -3   1  13 28.3885 21.3357   2
   4  -1  11 11.0367 19.0174  -1
  -4   1  14 11.0367 19.0174   2
   5  -1  11 8.81091 13.0334  -1
  -5   1  15 8.81091 13.0334   2
 -11   0  11 16.0107 8.59582  -1
  11   0   1 16.0107 8.59582   2
 -10   0  11 6.54102 4.00514  -1
  10   0   2 6.54102 4.00514   2
  -9   0  11 20.4357 4.07637  -1
   9   0   3 20.4357 4.07637   2
  -8   0  11 26.4833 19.3635  -1
   8   0   4 26.4833 19.3635   2
  -7   0  11 43.1327 21.1997  -1
   7   0   5 43.1327 21.1997   2
  -5   0  11 107.619 7.53499   2
  -4   0  11 22.2951 5.16559  -1
   4   0   7 22.2951 5.16559   2
  -3   0  11 133.229 7.28410  -1
   3   0   8 133.229 7.28410   2
  -2   0  11 348.800 13.6350  -1
   2   0   9 348.800 13.6350   2
  -1   0  11 66.4311 8.00009  -1
   1   0  10 66.4311 8.00009   2
   0   0  11 261.897 9.51200  -1
   0   0  11 261.897 9.51200   2
   1   0  11 306.753 13.4978  -1
  -1   0  12 306.753 13.4978   2
   2   0  11 80.6054 19.9715  -1
  -2   0  13 80.6054 19.9715   2
   3   0  11 52.6269 13.9148  -1
  -3   0  14 52.6269 13.9148   2
   5   0  11 21.6080 12.3674   2
   6   0  11 72.1140 25.5908  -1
  -6   0  16 72.1140 25.5908   2
 -10   1  11 120.180 11.0837  -1
  10  -1   2 120.180 11.0837   2
  -9   1  11 17.4026 5.67627  -1
   9  -1   3 17.4026 5.67627   2
  -8   1  11 97.2415 7.75483  -1
   8  -1   4 97.2415 7.75483   2
  -7   1  11 101.485 5.06283  -1
   7  -1   5 101.485 5.06283   2
  -6   1  11 1.30516 4.02767  -1
   6  -1   6 1.30516 4.02767   2
  -5   1  11 238.962 9.14425  -1
   5  -1   7 238.962 9.14425   2
  -4   1  11 26.0176 6.16768  -1
   4  -1   8 26.0176 6.16768   2
  -3   1  11 499.595 18.3628  -1
   3  -1   9 499.595 18.3628   2
  -2   1  11 142.959 7.23097   2
  -1   1  11 86.8988 12.5171  -1
   1  -1  10 86.8988 12.5171   2
   0   1  11 41.2506 9.62755  -1
   0  -1  11 41.2506 9.62755   2
   1   1  11 180.282 14.1841  -1
  -1  -1  12 180.282 14.1841   2
   2   1  11 83.9075 17.8449  -1
  -2  -1  13 83.9075 17.8449   2
   3   1  11 87.8232 11.3454  -1
  -3  -1  14 87.8232 11.3454   2
   4   1  11 103.063 20.7943  -1
  -4  -1  15 103.063 20.7943   2
   6   1  11 19.5014 12.3331   2
 -11   2  11 51.2656 8.35483  -1
  11  -2   2 51.2656 8.35483   2
 -10   2  11 49.0817 25.2466  -1
  10  -2   3 49.0817 25.2466   2
  -9   2  11 100.538 27.5609  -1
   9  -2   3 100.538 27.5609   2
  -8   2  11 9.74159 6.90084  -1
   8  -2   4 9.74159 6.90084   2
  -7   2  11 31.0823 9.30986  -1
   7  -2   5 31.0823 9.30986   2
  -6   2  11 41.9271 8.35820  -1
   6  -2   6 41.9271 8.35820   2
  -5   2  11 37.1207 6.62921  -1
   5  -2   7 37.1207 6.62921   2
  -4   2  11 57.6338 5.45968  -1
   4  -2   8 57.6338 5.45968   2
  -3   2  11 371.728 14.2859  -1
   3  -2   9 371.728 14.2859   2
  -2   2  11 16.9676 7.43927  -1
   2  -2  10 16.9676 7.43927   2
  -1   2  11 49.8698 12.6333  -1
   1  -2  11 49.8698 12.6333   2
   0   2  11 63.9514 18.3968  -1
   0  -2  12 63.9514 18.3968   2
   1   2  11 11.2646 4.90027   2
   1   2  11 52.9363 18.9470  -1
  -1  -2  12 52.9363 18.9470   2
   2   2  11 98.6546 14.7680  -1
  -2  -2  13 98.6546 14.7680   2
   3   2  11 0.26021 20.7130  -1
  -3  -2  14 0.26021 20.7130   2
   4   2  11 27.1748 20.7059  -1
  -4  -2  15 27.1748 20.7059   2
   5   2  11 13.1094 10.8871  -1
  -5  -2  16 13.1094 10.8871   2
 -11   3  11 31.2394 6.05901  -1
  11  -3   2 31.2394 6.05901   2
 -10   3  11 53.9543 6.84926  -1
  10  -3   3 53.9543 6.84926   2
  -9   3  11 45.6774 9.81547  -1
   9  -3   4 45.6774 9.81547   2
  -8   3  11 8.08163 23.3109  -1
   8  -3   5 8.08163 23.3109   2
  -7   3  11 155.493 28.0759  -1
   7  -3   6 155.493 28.0759   2
  -6   3  11 223.395 11.1229   2
  -4   3  11 -0.3928 10.6006  -1
   4  -3   8 -0.3928 10.6006   2
  -3   3  11 69.1153 7.93285  -1
   3  -3   9 69.1153 7.93285   2
  -2   3  11 193.655 9.48567  -1
   2  -3  10 193.655 9.48567   2
  -1   3  11 428.665 17.6014  -1
   1  -3  11 428.665 17.6014   2
   0   3  11 25.1038 10.9784  -1
   0  -3  12 25.1038 10.9784   2
   1   3  11 -0.7803 21.4370  -1
  -1  -3  13 -0.7803 21.4370   2
   2   3  11 107.698 25.5549  -1
  -2  -3  14 107.698 25.5549   2
   4   3  11 11.4469 12.0704   2
 -11   4  11 37.3242 10.0035  -1
  11  -4   2 37.3242 10.0035   2
 -10   4  11 12.7512 7.84778  -1
  10  -4   3 12.7512 7.84778   2
  -9   4  11 68.2748 7.52162  -1
   9  -4   4 68.2748 7.52162   2
  -8   4  11 14.5034 5.63162  -1
   8  -4   5 14.5034 5.63162   2
  -7   4  11 20.4660 8.41646  -1
   7  -4   6 20.4660 8.41646   2
  -6   4  11 117.512 12.1429  -1
   6  -4   7 117.512 12.1429   2
  -5   4  11 46.0708 11.6178  -1
   5  -4   8 46.0708 11.6178   2
  -2   4  11 61.4526 11.1094  -1
   2  -4  10 61.4526 11.1094   2
  -1   4  11 82.5714 9.84969  -1
   1  -4  11 82.5714 9.84969   2
   0   4  11 11.6020 10.5390  -1
   0  -4  12 11.6020 10.5390   2
   1   4  11 91.8283 9.18341  -1
  -1  -4  13 91.8283 9.18341   2
   2   4  11 94.3669 19.9255  -1
  -2  -4  14 94.3669 19.9255   2
   3   4  11 8.63882 20.5002  -1
  -3  -4  15 8.63882 20.5002   2
   5   4  11 11.1079 11.8695   2
 -11   5  11 10.7686 8.00353   2
 -10   5  11 -14.541 9.23912   2
  -9   5  11 19.7643 9.93945  -1
   9  -5   4 19.7643 9.93945   2
  -8   5  11 2.21520 8.50967  -1
   8  -5   5 2.21520 8.50967   2
  -7   5  11 24.0028 9.08109  -1
   7  -5   6 24.0028 9.08109   2
  -6   5  11 38.4601 8.49518  -1
   6  -5   7 38.4601 8.49518   2
  -5   5  11 156.770 9.23107  -1
   5  -5   8 156.770 9.23107   2
  -4   5  11 143.498 12.1496  -1
   4  -5   9 143.498 12.1496   2
  -3   5  11 159.548 14.2115  -1
   3  -5  10 159.548 14.2115   2
  -2   5  11 207.216 13.1205  -1
   2  -5  11 207.216 13.1205   2
  -1   5  11 30.8247 5.02723   2
  -1   5  11 10.3538 25.1271  -1
   1  -5  12 10.3538 25.1271   2
   0   5  11 79.4290 15.9966  -1
   0  -5  12 79.4290 15.9966   2
   1   5  11 66.3810 15.0983  -1
  -1  -5  13 66.3810 15.0983   2
   3   5  11 19.4721 18.7815  -1
  -3  -5  15 19.4721 18.7815   2
 -10   6  11 16.5257 12.3911  -1
  10  -6   4 16.5257 12.3911   2
  -9   6  11 61.9007 10.5253  -1
   9  -6   5 61.9007 10.5253   2
  -8   6  11 10.7280 10.3402  -1
   8  -6   6 10.7280 10.3402   2
  -7   6  11 100.170 11.3997  -1
   7  -6   6 100.170 11.3997   2
  -6   6  11 8.05688 12.1990  -1
   6  -6   7 8.05688 12.1990   2
  -5   6  11 1.21026 11.3173  -1
   5  -6   8 1.21026 11.3173   2
  -4   6  11 11.9217 9.55285  -1
   4  -6   9 11.9217 9.55285   2
  -3   6  11 211.798 11.0708  -1
   3  -6  10 211.798 11.0708   2
  -2   6  11 -13.468 9.03791  -1
   2  -6  11 -13.468 9.03791   2
  -1   6  11 16.6321 9.64653  -1
   1  -6  12 16.6321 9.64653   2
   0   6  11 13.8840 13.8012  -1
   0  -6  13 13.8840 13.8012   2
   1   6  11 42.4184 15.9659  -1
  -1  -6  14 42.4184 15.9659   2
   2   6  11 -2.7027 8.71491   2
 -10   7  11 30.4578 8.02659  -1
  10  -7   4 30.4578 8.02659   2
  -9   7  11 13.7563 10.5776  -1
   9  -7   5 13.7563 10.5776   2
  -8   7  11 -24.814 21.1152  -1
   8  -7   6 -24.814 21.1152   2
  -7   7  11 22.6482 12.6143  -1
   7  -7   7 22.6482 12.6143   2
  -6   7  11 46.8748 13.8421  -1
   6  -7   8 46.8748 13.8421   2
  -5   7  11 5.07501 5.35033   2
  -5   7  11 69.6587 26.9029  -1
   5  -7   9 69.6587 26.9029   2
  -4   7  11 49.1850 21.3062  -1
   4  -7   9 49.1850 21.3062   2
  -3   7  11 -0.1209 21.7468  -1
   3  -7  10 -0.1209 21.7468   2
  -2   7  11 0.32686 11.9652  -1
   2  -7  11 0.32686 11.9652   2
  -1   7  11 13.1562 11.6171  -1
   1  -7  12 13.1562 11.6171   2
   0   7  11 25.4629 9.46794  -1
   0  -7  13 25.4629 9.46794   2
   1   7  11 0.05614 11.6707  -1
  -1  -7  14 0.05614 11.6707   2
   3   7  11 5.24957 6.69035   2
  -9   8  11 134.115 16.5676  -1
   9  -8   5 134.115 16.5676   2
  -8   8  11 26.4474 10.6908  -1
   8  -8   6 26.4474 10.6908   2
  -7   8  11 97.3658 9.11546  -1
   7  -8   7 97.3658 9.11546   2
  -6   8  11 48.1717 10.7289  -1
   6  -8   8 48.1717 10.7289   2
  -5   8  11 55.4288 13.1482  -1
   5  -8   9 55.4288 13.1482   2
  -4   8  11 0.19030 12.2814  -1
   4  -8  10 0.19030 12.2814   2
  -3   8  11 10.6989 14.7159  -1
   3  -8  11 10.6989 14.7159   2
  -2   8  11 25.7944 3.44420   2
  -1   8  11 20.5307 15.1345  -1
   1  -8  12 20.5307 15.1345   2
   0   8  11 33.4599 15.4217  -1
   0  -8  13 33.4599 15.4217   2
   1   8  11 20.2521 15.8303  -1
  -1  -8  14 20.2521 15.8303   2
   2   8  11 56.1768 21.9074  -1
  -2  -8  15 56.1768 21.9074   2
  -8   9  11 71.0835 21.8259  -1
   8  -9   6 71.0835 21.8259   2
  -7   9  11 40.9660 14.6717  -1
   7  -9   7 40.9660 14.6717   2
  -6   9  11 6.14309 12.7690  -1
   6  -9   8 6.14309 12.7690   2
  -5   9  11 13.4425 10.4822  -1
   5  -9   9 13.4425 10.4822   2
  -4   9  11 55.4889 9.24408  -1
   4  -9  10 55.4889 9.24408   2
  -3   9  11 14.4713 11.6657  -1
   3  -9  11 14.4713 11.6657   2
  -2   9  11 86.4885 14.0446  -1
   2  -9  12 86.4885 14.0446   2
  -1   9  11 5.70766 17.2969  -1
   1  -9  13 5.70766 17.2969   2
  -7  10  11 8.53852 2.56364   2
  -5  10  11 66.2282 15.2808  -1
   5 -10   9 66.2282 15.2808   2
  -4  10  11 21.8375 13.7522  -1
   4 -10  10 21.8375 13.7522   2
  -3  10  11 13.6740 14.9867  -1
   3 -10  11 13.6740 14.9867   2
  -2  10  11 39.2626 13.5319  -1
   2 -10  12 39.2626 13.5319   2
  -3 -11  12 32.8973 5.59535  -1
   3  11   6 32.8973 5.59535   2
  -2 -11  12 22.0709 7.38762  -1
   2  11   7 22.0709 7.38762   2
  -1 -11  12 43.9437 9.79981  -1
   1  11   8 43.9437 9.79981   2
   1 -11  12 60.9322 11.4869  -1
  -1  11  10 60.9322 11.4869   2
  -5 -10  12 132.878 20.2996  -1
   5  10   5 132.878 20.2996   2
  -4 -10  12 4.91627 13.2841   2
  -3 -10  12 -10.995 9.75980   2
  -2 -10  12 2.52930 13.6908  -1
   2  10   7 2.52930 13.6908   2
  -1 -10  12 12.3844 8.22210  -1
   1  10   8 12.3844 8.22210   2
   0 -10  12 12.6088 8.30537  -1
   0  10   9 12.6088 8.30537   2
   1 -10  12 39.2117 10.9899  -1
  -1  10  10 39.2117 10.9899   2
   2 -10  12 40.0486 13.3039  -1
  -2  10  11 40.0486 13.3039   2
   3 -10  12 4.93323 7.40076   2
  -6  -9  12 13.8834 11.5516  -1
   6   9   4 13.8834 11.5516   2
  -5  -9  12 19.5404 9.80571  -1
   5   9   5 19.5404 9.80571   2
  -4  -9  12 32.5651 5.26646  -1
   4   9   6 32.5651 5.26646   2
  -2  -9  12 11.2500 11.8751  -1
   2   9   8 11.2500 11.8751   2
   0  -9  12 93.9035 17.0977  -1
   0   9   9 93.9035 17.0977   2
   2  -9  12 83.5323 12.3542  -1
  -2   9  11 83.5323 12.3542   2
   3  -9  12 50.4822 15.3443  -1
  -3   9  12 50.4822 15.3443   2
   4  -9  12 52.0553 14.4246  -1
  -4   9  13 52.0553 14.4246   2
  -5  -8  12 -2.5454 16.9143  -1
   5   8   5 -2.5454 16.9143   2
  -4  -8  12 7.96348 9.24723  -1
   4   8   6 7.96348 9.24723   2
  -3  -8  12 38.1012 5.63518  -1
   3   8   7 38.1012 5.63518   2
  -2  -8  12 19.2171 6.76514  -1
   2   8   8 19.2171 6.76514   2
  -1  -8  12 38.5343 5.21020  -1
   1   8   9 38.5343 5.21020   2
   0  -8  12 70.3572 5.84268  -1
   0   8  10 70.3572 5.84268   2
   1  -8  12 11.6413 7.22962  -1
  -1   8  11 11.6413 7.22962   2
   2  -8  12 0.34783 10.0071   2
   3  -8  12 39.8589 6.31022  -1
  -3   8  12 39.8589 6.31022   2
   4  -8  12 73.6854 6.96535  -1
  -4   8  13 73.6854 6.96535   2
  -4  -7  12 66.4912 18.9398  -1
   4   7   6 66.4912 18.9398   2
  -3  -7  12 31.4313 5.99674  -1
   3   7   7 31.4313 5.99674   2
  -2  -7  12 33.7600 6.10870  -1
   2   7   8 33.7600 6.10870   2
  -1  -7  12 44.4999 7.55298  -1
   1   7   9 44.4999 7.55298   2
   0  -7  12 31.9576 4.41335  -1
   0   7  10 31.9576 4.41335   2
   1  -7  12 16.1117 5.21833  -1
  -1   7  11 16.1117 5.21833   2
   3  -7  12 22.3584 16.7300  -1
  -3   7  13 22.3584 16.7300   2
   4  -7  12 21.3211 11.0195  -1
  -4   7  14 21.3211 11.0195   2
   5  -7  12 -14.591 8.16763   2
  -8  -6  12 9.67712 17.1474  -1
   8   6   3 9.67712 17.1474   2
  -7  -6  12 2.32741 17.3422  -1
   7   6   4 2.32741 17.3422   2
  -6  -6  12 -18.719 17.6158  -1
   6   6   5 -18.719 17.6158   2
  -5  -6  12 48.6198 13.5760  -1
   5   6   6 48.6198 13.5760   2
  -4  -6  12 48.0875 13.7159  -1
   4   6   7 48.0875 13.7159   2
  -3  -6  12 131.022 6.70583  -1
   3   6   8 131.022 6.70583   2
  -2  -6  12 17.4990 7.26111   2
   0  -6  12 104.297 10.5539  -1
   0   6  10 104.297 10.5539   2
   1  -6  12 18.1081 9.53325  -1
  -1   6  11 18.1081 9.53325   2
   2  -6  12 8.49024 7.18073  -1
  -2   6  12 8.49024 7.18073   2
   3  -6  12 27.7440 5.75424  -1
  -3   6  13 27.7440 5.75424   2
   4  -6  12 11.9134 9.44538  -1
  -4   6  14 11.9134 9.44538   2
   5  -6  12 28.1520 11.6331  -1
  -5   6  15 28.1520 11.6331   2
  -8  -5  12 86.6431 27.6797  -1
   8   5   3 86.6431 27.6797   2
  -7  -5  12 37.4348 15.4012  -1
   7   5   4 37.4348 15.4012   2
  -6  -5  12 62.4459 19.4522  -1
   6   5   5 62.4459 19.4522   2
  -5  -5  12 70.1304 11.6265  -1
   5   5   6 70.1304 11.6265   2
  -4  -5  12 45.4684 9.93974  -1
   4   5   7 45.4684 9.93974   2
  -3  -5  12 2.53629 10.2481  -1
   3   5   8 2.53629 10.2481   2
  -2  -5  12 121.785 6.56538  -1
   2   5   9 121.785 6.56538   2
  -1  -5  12 125.308 12.9505  -1
   1   5  10 125.308 12.9505   2
   0  -5  12 72.1319 9.94078  -1
   0   5  11 72.1319 9.94078   2
   2  -5  12 99.5372 9.07432  -1
  -2   5  12 99.5372 9.07432   2
   3  -5  12 18.2613 9.40242  -1
  -3   5  13 18.2613 9.40242   2
   4  -5  12 28.8524 11.0287  -1
  -4   5  14 28.8524 11.0287   2
   5  -5  12 15.9356 9.83624  -1
  -5   5  15 15.9356 9.83624   2
 -10  -4  12 6.92565 12.9652   2
  -9  -4  12 -18.279 22.0383  -1
   9   4   3 -18.279 22.0383   2
  -8  -4  12 -1.1988 25.2632  -1
   8   4   4 -1.1988 25.2632   2
  -7  -4  12 53.6503 26.4738  -1
   7   4   5 53.6503 26.4738   2
  -6  -4  12 -5.4128 10.9114   2
  -6  -4  12 50.4367 24.1459  -1
   6   4   5 50.4367 24.1459   2
  -5  -4  12 218.893 18.1129  -1
   5   4   6 218.893 18.1129   2
  -4  -4  12 43.0948 13.4200  -1
   4   4   7 43.0948 13.4200   2
  -3  -4  12 32.2251 10.9295  -1
   3   4   8 32.2251 10.9295   2
  -2  -4  12 56.2392 4.68562  -1
   2   4   9 56.2392 4.68562   2
  -1  -4  12 8.28622 5.88882  -1
   1   4  10 8.28622 5.88882   2
   0  -4  12 5.94690 6.19348  -1
   0   4  11 5.94690 6.19348   2
   1  -4  12 11.1112 7.46198  -1
  -1   4  12 11.1112 7.46198   2
   2  -4  12 49.8918 10.2527  -1
  -2   4  13 49.8918 10.2527   2
   3  -4  12 33.5056 13.9600  -1
  -3   4  14 33.5056 13.9600   2
   4  -4  12 141.806 15.5529  -1
  -4   4  14 141.806 15.5529   2
   5  -4  12 -0.4949 19.2166  -1
  -5   4  15 -0.4949 19.2166   2
  -9  -3  12 31.5035 18.2829  -1
   9   3   3 31.5035 18.2829   2
  -8  -3  12 79.6719 19.0186  -1
   8   3   4 79.6719 19.0186   2
  -7  -3  12 50.1986 19.3324  -1
   7   3   5 50.1986 19.3324   2
  -5  -3  12 21.4213 14.8491  -1
   5   3   7 21.4213 14.8491   2
  -4  -3  12 62.2128 15.4438  -1
   4   3   8 62.2128 15.4438   2
  -3  -3  12 14.2089 7.76458   2
  -3  -3  12 39.6047 5.40270  -1
   3   3   8 39.6047 5.40270   2
  -2  -3  12 43.0577 7.89106  -1
   2   3   9 43.0577 7.89106   2
  -1  -3  12 16.8667 11.0878  -1
   1   3  10 16.8667 11.0878   2
   0  -3  12 29.4848 6.61355  -1
   0   3  11 29.4848 6.61355   2
   1  -3  12 69.8024 6.63288  -1
  -1   3  12 69.8024 6.63288   2
   2  -3  12 67.0782 7.26448  -1
  -2   3  13 67.0782 7.26448   2
   3  -3  12 88.9641 8.79536  -1
  -3   3  14 88.9641 8.79536   2
   4  -3  12 79.1705 19.9033  -1
  -4   3  15 79.1705 19.9033   2
   5  -3  12 -18.141 14.0310  -1
  -5   3  16 -18.141 14.0310   2
  -9  -2  12 210.135 30.1901  -1
   9   2   3 210.135 30.1901   2
  -8  -2  12 27.6688 22.1543  -1
   8   2   4 27.6688 22.1543   2
  -7  -2  12 439.051 23.3567  -1
   7   2   5 439.051 23.3567   2
  -5  -2  12 73.8950 11.6008  -1
   5   2   7 73.8950 11.6008   2
  -4  -2  12 54.7792 12.0247  -1
   4   2   8 54.7792 12.0247   2
  -3  -2  12 170.409 7.10817  -1
   3   2   9 170.409 7.10817   2
  -2  -2  12 9.33913 8.37604  -1
   2   2  10 9.33913 8.37604   2
   0  -2  12 73.9570 10.9275  -1
   0   2  11 73.9570 10.9275   2
   1  -2  12 207.257 11.0809  -1
  -1   2  12 207.257 11.0809   2
   2  -2  12 109.150 11.0615  -1
  -2   2  13 109.150 11.0615   2
   3  -2  12 14.5825 8.78927  -1
  -3   2  14 14.5825 8.78927   2
   4  -2  12 16.9567 7.76755  -1
  -4   2  15 16.9567 7.76755   2
   5  -2  12 8.91400 11.8784  -1
  -5   2  16 8.91400 11.8784   2
  -9  -1  12 108.790 26.3410  -1
   9   1   4 108.790 26.3410   2
  -8  -1  12 253.546 31.9540  -1
   8   1   5 253.546 31.9540   2
  -7  -1  12 23.6082 11.6195   2
  -7  -1  12 56.4109 26.0060  -1
   7   1   5 56.4109 26.0060   2
  -5  -1  12 220.917 23.5250  -1
   5   1   7 220.917 23.5250   2
  -4  -1  12 13.6070 11.3085  -1
   4   1   8 13.6070 11.3085   2
  -3  -1  12 281.683 9.03239  -1
   3   1   9 281.683 9.03239   2
  -2  -1  12 52.5352 6.74606  -1
   2   1  10 52.5352 6.74606   2
  -1  -1  12 215.352 11.5042  -1
   1   1  11 215.352 11.5042   2
   0  -1  12 115.961 11.1814  -1
   0   1  12 115.961 11.1814   2
   1  -1  12 42.3544 13.9293  -1
  -1   1  13 42.3544 13.9293   2
   2  -1  12 7.58669 5.21378   2
   3  -1  12 90.5617 15.8222  -1
  -3   1  14 90.5617 15.8222   2
   4  -1  12 -2.6973 14.1897  -1
  -4   1  15 -2.6973 14.1897   2
   5  -1  12 97.2026 14.9506  -1
  -5   1  16 97.2026 14.9506   2
 -11   0  12 52.6866 21.6156  -1
  11   0   2 52.6866 21.6156   2
 -10   0  12 -0.7108 12.1305  -1
  10   0   3 -0.7108 12.1305   2
  -9   0  12 98.1474 19.6507  -1
   9   0   4 98.1474 19.6507   2
  -8   0  12 104.710 23.0188  -1
   8   0   5 104.710 23.0188   2
  -7   0  12 77.5951 23.0907  -1
   7   0   6 77.5951 23.0907   2
  -6   0  12 221.290 29.0682  -1
   6   0   7 221.290 29.0682   2
  -4   0  12 61.1976 6.18787  -1
   4   0   8 61.1976 6.18787   2
  -3   0  12 73.0624 7.04814  -1
   3   0   9 73.0624 7.04814   2
  -2   0  12 374.603 20.2978  -1
   2   0  10 374.603 20.2978   2
  -1   0  12 286.877 12.8922  -1
   1   0  11 286.877 12.8922   2
   0   0  12 73.2139 7.01470  -1
   0   0  12 73.2139 7.01470   2
   1   0  12 39.6883 12.8987  -1
  -1   0  13 39.6883 12.8987   2
   2   0  12 67.6706 13.1054  -1
  -2   0  14 67.6706 13.1054   2
   3   0  12 60.8081 23.7318  -1
  -3   0  15 60.8081 23.7318   2
   4   0  12 -4.4198 23.1287  -1
  -4   0  16 -4.4198 23.1287   2
   5   0  12 10.6556 11.5164   2
 -10   1  12 73.8399 8.26148  -1
  10  -1   3 73.8399 8.26148   2
  -9   1  12 12.5017 5.63650  -1
   9  -1   4 12.5017 5.63650   2
  -8   1  12 76.0633 5.58004  -1
   8  -1   5 76.0633 5.58004   2
  -7   1  12 115.956 4.76796  -1
   7  -1   6 115.956 4.76796   2
  -6   1  12 78.2118 4.60825  -1
   6  -1   7 78.2118 4.60825   2
  -5   1  12 41.6941 5.56794  -1
   5  -1   8 41.6941 5.56794   2
  -4   1  12 218.943 10.9077  -1
   4  -1   9 218.943 10.9077   2
  -2   1  12 90.8222 6.51023   2
  -1   1  12 137.496 14.4521  -1
   1  -1  11 137.496 14.4521   2
   0   1  12 103.540 17.1093  -1
   0  -1  12 103.540 17.1093   2
   1   1  12 222.530 25.2426  -1
  -1  -1  13 222.530 25.2426   2
   2   1  12 22.6817 10.8055  -1
  -2  -1  14 22.6817 10.8055   2
   3   1  12 1.72423 10.1584  -1
  -3  -1  15 1.72423 10.1584   2
   4   1  12 37.9967 19.6462  -1
  -4  -1  16 37.9967 19.6462   2
   5   1  12 73.2807 23.0924  -1
  -5  -1  17 73.2807 23.0924   2
 -11   2  12 29.1651 8.89129   2
  -9   2  12 10.3676 7.82975   2
  -9   2  12 39.9908 26.3737  -1
   9  -2   4 39.9908 26.3737   2
  -8   2  12 13.6462 9.17620  -1
   8  -2   5 13.6462 9.17620   2
  -7   2  12 47.9832 9.28896  -1
   7  -2   6 47.9832 9.28896   2
  -6   2  12 47.6452 7.11955  -1
   6  -2   7 47.6452 7.11955   2
  -5   2  12 88.7649 6.20910  -1
   5  -2   8 88.7649 6.20910   2
  -4   2  12 112.740 9.14553  -1
   4  -2   9 112.740 9.14553   2
  -3   2  12 185.331 10.8731  -1
   3  -2  10 185.331 10.8731   2
  -2   2  12 203.206 11.1256  -1
   2  -2  11 203.206 11.1256   2
  -1   2  12 219.579 16.4361  -1
   1  -2  12 219.579 16.4361   2
   0   2  12 9.27768 14.2620  -1
   0  -2  13 9.27768 14.2620   2
   1   2  12 45.9239 23.5307  -1
  -1  -2  13 45.9239 23.5307   2
   2   2  12 42.1596 24.9964  -1
  -2  -2  14 42.1596 24.9964   2
   3   2  12 -10.690 21.6551  -1
  -3  -2  15 -10.690 21.6551   2
   4   2  12 75.4532 22.7909  -1
  -4  -2  16 75.4532 22.7909   2
 -11   3  12 -4.5732 11.5396   2
 -11   3  12 2.74019 16.6495  -1
  11  -3   3 2.74019 16.6495   2
 -10   3  12 36.5050 9.31983  -1
  10  -3   4 36.5050 9.31983   2
  -9   3  12 71.5512 22.7529  -1
   9  -3   5 71.5512 22.7529   2
  -8   3  12 30.1727 24.7203  -1
   8  -3   6 30.1727 24.7203   2
  -7   3  12 28.1801 25.0869  -1
   7  -3   7 28.1801 25.0869   2
  -6   3  12 15.8391 6.99501   2
  -5   3  12 82.2432 11.9278  -1
   5  -3   8 82.2432 11.9278   2
  -4   3  12 152.162 10.2885  -1
   4  -3   9 152.162 10.2885   2
  -3   3  12 219.840 11.2782  -1
   3  -3  10 219.840 11.2782   2
  -2   3  12 192.119 8.89956  -1
   2  -3  11 192.119 8.89956   2
  -1   3  12 84.4283 8.06676  -1
   1  -3  12 84.4283 8.06676   2
   0   3  12 91.5979 21.1341  -1
   0  -3  13 91.5979 21.1341   2
   1   3  12 21.1448 13.7375  -1
  -1  -3  14 21.1448 13.7375   2
   2   3  12 17.9234 25.7215  -1
  -2  -3  15 17.9234 25.7215   2
   4   3  12 5.97273 10.8164   2
 -10   4  12 42.8381 8.98831  -1
  10  -4   4 42.8381 8.98831   2
  -9   4  12 7.99329 6.26264  -1
   9  -4   5 7.99329 6.26264   2
  -8   4  12 76.6561 7.16936  -1
   8  -4   6 76.6561 7.16936   2
  -7   4  12 74.2607 9.49572  -1
   7  -4   7 74.2607 9.49572   2
  -6   4  12 175.144 13.1774  -1
   6  -4   8 175.144 13.1774   2
  -5   4  12 2.45497 11.2713  -1
   5  -4   9 2.45497 11.2713   2
  -4   4  12 324.339 19.1250  -1
   4  -4  10 324.339 19.1250   2
  -2   4  12 38.4301 10.6916  -1
   2  -4  11 38.4301 10.6916   2
  -1   4  12 -8.4765 11.8455  -1
   1  -4  12 -8.4765 11.8455   2
   0   4  12 63.1039 12.7838  -1
   0  -4  13 63.1039 12.7838   2
   1   4  12 85.2619 12.2128  -1
  -1  -4  14 85.2619 12.2128   2
   2   4  12 43.6659 18.9428  -1
  -2  -4  15 43.6659 18.9428   2
   4   4  12 -0.4529 11.0004   2
 -10   5  12 56.0896 16.5526  -1
  10  -5   4 56.0896 16.5526   2
  -9   5  12 62.5050 10.9022  -1
   9  -5   5 62.5050 10.9022   2
  -8   5  12 20.5927 9.50837  -1
   8  -5   6 20.5927 9.50837   2
  -7   5  12 20.3200 8.81682  -1
   7  -5   7 20.3200 8.81682   2
  -6   5  12 124.327 11.0085  -1
   6  -5   8 124.327 11.0085   2
  -5   5  12 101.826 8.50349  -1
   5  -5   9 101.826 8.50349   2
  -4   5  12 225.101 14.4344  -1
   4  -5  10 225.101 14.4344   2
  -3   5  12 9.81776 9.56937  -1
   3  -5  11 9.81776 9.56937   2
  -2   5  12 117.395 14.9973  -1
   2  -5  12 117.395 14.9973   2
  -1   5  12 10.1648 26.1220  -1
   1  -5  13 10.1648 26.1220   2
   0   5  12 11.2673 25.0660  -1
   0  -5  13 11.2673 25.0660   2
   1   5  12 13.9992 14.6654  -1
  -1  -5  14 13.9992 14.6654   2
   2   5  12 18.9077 22.5470  -1
  -2  -5  15 18.9077 22.5470   2
 -10   6  12 21.2714 10.5486  -1
  10  -6   5 21.2714 10.5486   2
  -9   6  12 6.18911 10.4939  -1
   9  -6   6 6.18911 10.4939   2
  -8   6  12 -2.9855 13.6830  -1
   8  -6   7 -2.9855 13.6830   2
  -7   6  12 13.6256 13.7617  -1
   7  -6   7 13.6256 13.7617   2
  -6   6  12 62.0109 13.2899  -1
   6  -6   8 62.0109 13.2899   2
  -5   6  12 16.9347 12.4466  -1
   5  -6   9 16.9347 12.4466   2
  -4   6  12 37.9007 10.5058  -1
   4  -6  10 37.9007 10.5058   2
  -3   6  12 29.7107 15.7526  -1
   3  -6  11 29.7107 15.7526   2
  -2   6  12 6.77703 7.99740  -1
   2  -6  12 6.77703 7.99740   2
  -1   6  12 64.7936 13.5243  -1
   1  -6  13 64.7936 13.5243   2
   0   6  12 9.79331 14.1079  -1
   0  -6  14 9.79331 14.1079   2
   1   6  12 8.79589 18.5886  -1
  -1  -6  15 8.79589 18.5886   2
  -9   7  12 49.3467 12.8188  -1
   9  -7   6 49.3467 12.8188   2
  -7   7  12 41.4723 21.3802  -1
   7  -7   8 41.4723 21.3802   2
  -6   7  12 58.6545 26.7751  -1
   6  -7   9 58.6545 26.7751   2
  -5   7  12 53.7317 23.9389  -1
   5  -7  10 53.7317 23.9389   2
  -4   7  12 15.9502 21.6908  -1
   4  -7  10 15.9502 21.6908   2
  -3   7  12 48.4049 14.1028  -1
   3  -7  11 48.4049 14.1028   2
  -2   7  12 0.81331 12.9667  -1
   2  -7  12 0.81331 12.9667   2
  -1   7  12 8.02971 12.3302  -1
   1  -7  13 8.02971 12.3302   2
   0   7  12 36.8363 9.31018  -1
   0  -7  14 36.8363 9.31018   2
   1   7  12 65.6169 17.2704  -1
  -1  -7  15 65.6169 17.2704   2
  -8   8  12 1.09142 12.7397  -1
   8  -8   7 1.09142 12.7397   2
  -7   8  12 177.658 13.9320  -1
   7  -8   8 177.658 13.9320   2
  -6   8  12 18.1009 10.6868  -1
   6  -8   9 18.1009 10.6868   2
  -5   8  12 67.4871 13.8795  -1
   5  -8  10 67.4871 13.8795   2
  -4   8  12 10.2160 12.9860  -1
   4  -8  11 10.2160 12.9860   2
  -3   8  12 -0.8931 14.5907  -1
   3  -8  12 -0.8931 14.5907   2
   0   8  12 8.00447 19.2751  -1
   0  -8  14 8.00447 19.2751   2
  -7   9  12 10.6190 18.5967  -1
   7  -9   8 10.6190 18.5967   2
  -6   9  12 12.5964 16.1125  -1
   6  -9   9 12.5964 16.1125   2
  -5   9  12 29.3364 13.4385  -1
   5  -9  10 29.3364 13.4385   2
  -4   9  12 35.0737 10.6063  -1
   4  -9  11 35.0737 10.6063   2
  -3   9  12 32.2967 14.4756  -1
   3  -9  12 32.2967 14.4756   2
  -2   9  12 82.2147 19.1527  -1
   2  -9  13 82.2147 19.1527   2
  -1   9  12 9.22095 9.76760   2
  -5  10  12 66.3946 20.5251  -1
   5 -10  10 66.3946 20.5251   2
  -4  10  12 57.6077 20.8393  -1
   4 -10  11 57.6077 20.8393   2
  -4 -10  13 23.1544 11.6291   2
  -2 -10  13 55.2375 14.0253  -1
   2  10   8 55.2375 14.0253   2
  -1 -10  13 8.72663 7.69724  -1
   1  10   9 8.72663 7.69724   2
   0 -10  13 44.8734 8.81364  -1
   0  10  10 44.8734 8.81364   2
   1 -10  13 44.2622 8.74116  -1
  -1  10  11 44.2622 8.74116   2
  -5  -9  13 12.2677 9.49912  -1
   5   9   6 12.2677 9.49912   2
  -4  -9  13 7.74310 14.6693  -1
   4   9   7 7.74310 14.6693   2
  -3  -9  13 37.5180 7.89894  -1
   3   9   8 37.5180 7.89894   2
  -2  -9  13 28.2620 12.7820  -1
   2   9   9 28.2620 12.7820   2
   0  -9  13 91.0901 18.5005  -1
   0   9  10 91.0901 18.5005   2
   2  -9  13 85.2482 16.6579  -1
  -2   9  12 85.2482 16.6579   2
  -5  -8  13 34.5756 18.4801  -1
   5   8   6 34.5756 18.4801   2
  -4  -8  13 27.9424 10.0425  -1
   4   8   7 27.9424 10.0425   2
  -3  -8  13 39.6138 4.84387  -1
   3   8   8 39.6138 4.84387   2
  -2  -8  13 84.4972 10.2718  -1
   2   8   9 84.4972 10.2718   2
  -1  -8  13 25.8981 6.17576  -1
   1   8  10 25.8981 6.17576   2
   0  -8  13 51.0955 6.13370  -1
   0   8  11 51.0955 6.13370   2
   1  -8  13 61.1254 10.3868  -1
  -1   8  12 61.1254 10.3868   2
   2  -8  13 3.77152 9.29173   2
   3  -8  13 56.1935 7.45656  -1
  -3   8  13 56.1935 7.45656   2
  -6  -7  13 140.661 24.5906  -1
   6   7   6 140.661 24.5906   2
  -4  -7  13 56.1611 19.9273  -1
   4   7   7 56.1611 19.9273   2
  -3  -7  13 35.0395 5.38349  -1
   3   7   8 35.0395 5.38349   2
  -2  -7  13 98.3652 8.19882  -1
   2   7   9 98.3652 8.19882   2
  -1  -7  13 12.5453 6.86679  -1
   1   7  10 12.5453 6.86679   2
   0  -7  13 44.8940 6.64083  -1
   0   7  11 44.8940 6.64083   2
   1  -7  13 28.2328 9.52809  -1
  -1   7  12 28.2328 9.52809   2
   2  -7  13 51.3754 17.4863  -1
  -2   7  13 51.3754 17.4863   2
   3  -7  13 25.2318 9.71396  -1
  -3   7  14 25.2318 9.71396   2
   4  -7  13 8.52615 7.19090   2
  -8  -6  13 14.2721 18.5646  -1
   8   6   4 14.2721 18.5646   2
  -7  -6  13 -5.6356 17.2415  -1
   7   6   5 -5.6356 17.2415   2
  -6  -6  13 49.5328 19.2251  -1
   6   6   6 49.5328 19.2251   2
  -5  -6  13 14.6689 12.8086  -1
   5   6   7 14.6689 12.8086   2
  -4  -6  13 60.6181 13.7159  -1
   4   6   8 60.6181 13.7159   2
  -3  -6  13 35.1663 19.5498  -1
   3   6   9 35.1663 19.5498   2
  -2  -6  13 0.74190 7.11338   2
  -2  -6  13 -1.6414 17.7493  -1
   2   6   9 -1.6414 17.7493   2
  -1  -6  13 94.7719 9.03592  -1
   1   6  10 94.7719 9.03592   2
   0  -6  13 41.3912 7.93607  -1
   0   6  11 41.3912 7.93607   2
   1  -6  13 52.3159 8.22674  -1
  -1   6  12 52.3159 8.22674   2
   2  -6  13 87.2832 7.44469  -1
  -2   6  13 87.2832 7.44469   2
   3  -6  13 8.85499 6.50520  -1
  -3   6  14 8.85499 6.50520   2
   4  -6  13 60.4894 10.8628  -1
  -4   6  15 60.4894 10.8628   2
  -8  -5  13 65.5634 26.6950  -1
   8   5   4 65.5634 26.6950   2
  -7  -5  13 33.1602 23.8914  -1
   7   5   5 33.1602 23.8914   2
  -6  -5  13 49.5562 20.4647  -1
   6   5   6 49.5562 20.4647   2
  -5  -5  13 88.6617 12.5783  -1
   5   5   7 88.6617 12.5783   2
  -4  -5  13 54.1129 10.3457  -1
   4   5   8 54.1129 10.3457   2
  -3  -5  13 -1.9613 10.9492  -1
   3   5   9 -1.9613 10.9492   2
  -2  -5  13 2.25336 6.95490  -1
   2   5  10 2.25336 6.95490   2
  -1  -5  13 98.5264 9.32946  -1
   1   5  11 98.5264 9.32946   2
   0  -5  13 -0.7019 9.33034  -1
   0   5  12 -0.7019 9.33034   2
   1  -5  13 19.3785 18.0831  -1
  -1   5  12 19.3785 18.0831   2
   2  -5  13 21.3514 12.0337  -1
  -2   5  13 21.3514 12.0337   2
   3  -5  13 54.3648 12.4599  -1
  -3   5  14 54.3648 12.4599   2
   4  -5  13 46.9612 11.4948  -1
  -4   5  15 46.9612 11.4948   2
  -9  -4  13 71.5663 25.7663  -1
   9   4   4 71.5663 25.7663   2
  -8  -4  13 32.9914 23.6168  -1
   8   4   5 32.9914 23.6168   2
  -7  -4  13 57.8303 26.3766  -1
   7   4   6 57.8303 26.3766   2
  -6  -4  13 72.6095 25.0405  -1
   6   4   6 72.6095 25.0405   2
  -5  -4  13 57.5473 22.8523  -1
   5   4   7 57.5473 22.8523   2
  -4  -4  13 21.5040 13.3063  -1
   4   4   8 21.5040 13.3063   2
  -3  -4  13 53.6077 12.2622  -1
   3   4   9 53.6077 12.2622   2
  -2  -4  13 13.8430 4.46053  -1
   2   4  10 13.8430 4.46053   2
  -1  -4  13 64.1875 7.05686  -1
   1   4  11 64.1875 7.05686   2
   0  -4  13 40.0250 6.88058  -1
   0   4  12 40.0250 6.88058   2
   1  -4  13 109.817 8.94616  -1
  -1   4  13 109.817 8.94616   2
   2  -4  13 73.2576 11.2549  -1
  -2   4  14 73.2576 11.2549   2
   3  -4  13 10.8810 20.5426  -1
  -3   4  15 10.8810 20.5426   2
   4  -4  13 85.9363 21.0040  -1
  -4   4  15 85.9363 21.0040   2
  -9  -3  13 281.700 26.3110  -1
   9   3   4 281.700 26.3110   2
  -8  -3  13 30.1694 16.9960  -1
   8   3   5 30.1694 16.9960   2
  -7  -3  13 173.304 23.3122  -1
   7   3   6 173.304 23.3122   2
  -6  -3  13 5.30012 22.0130  -1
   6   3   7 5.30012 22.0130   2
  -3  -3  13 25.4250 6.22846  -1
   3   3   9 25.4250 6.22846   2
  -2  -3  13 28.0391 8.38727  -1
   2   3  10 28.0391 8.38727   2
  -1  -3  13 4.43031 11.9817  -1
   1   3  11 4.43031 11.9817   2
   0  -3  13 75.5313 7.60391  -1
   0   3  12 75.5313 7.60391   2
   1  -3  13 59.0112 6.78517  -1
  -1   3  13 59.0112 6.78517   2
   2  -3  13 -7.9954 9.63054  -1
  -2   3  14 -7.9954 9.63054   2
   3  -3  13 60.2551 17.4461  -1
  -3   3  15 60.2551 17.4461   2
   4  -3  13 46.2928 14.2272  -1
  -4   3  16 46.2928 14.2272   2
  -9  -2  13 180.266 29.0844  -1
   9   2   4 180.266 29.0844   2
  -8  -2  13 48.6780 22.0616  -1
   8   2   5 48.6780 22.0616   2
  -7  -2  13 564.889 39.3106  -1
   7   2   6 564.889 39.3106   2
  -6  -2  13 98.3891 12.6495  -1
   6   2   7 98.3891 12.6495   2
  -4  -2  13 100.364 19.4513  -1
   4   2   9 100.364 19.4513   2
  -3  -2  13 7.94808 5.07741  -1
   3   2  10 7.94808 5.07741   2
  -2  -2  13 78.4272 9.77111  -1
   2   2  11 78.4272 9.77111   2
  -1  -2  13 48.5284 12.3596  -1
   1   2  12 48.5284 12.3596   2
   0  -2  13 4.45808 13.0133  -1
   0   2  12 4.45808 13.0133   2
   1  -2  13 92.6933 14.1532  -1
  -1   2  13 92.6933 14.1532   2
   2  -2  13 46.5578 16.6579  -1
  -2   2  14 46.5578 16.6579   2
   3  -2  13 54.3771 9.85814  -1
  -3   2  15 54.3771 9.85814   2
   4  -2  13 1.97175 8.32459  -1
  -4   2  16 1.97175 8.32459   2
  -9  -1  13 123.626 27.5768  -1
   9   1   5 123.626 27.5768   2
  -8  -1  13 64.6660 25.9985  -1
   8   1   6 64.6660 25.9985   2
  -7  -1  13 21.7092 11.4637   2
  -7  -1  13 593.948 42.2791  -1
   7   1   6 593.948 42.2791   2
  -6  -1  13 -3.3873 14.9404  -1
   6   1   7 -3.3873 14.9404   2
  -5  -1  13 467.069 34.3803  -1
   5   1   8 467.069 34.3803   2
  -4  -1  13 25.5780 3.58152  -1
   4   1   9 25.5780 3.58152   2
  -3  -1  13 5.43810 3.69260  -1
   3   1  10 5.43810 3.69260   2
  -2  -1  13 63.8557 8.57318  -1
   2   1  11 63.8557 8.57318   2
  -1  -1  13 279.631 15.7499  -1
   1   1  12 279.631 15.7499   2
   0  -1  13 183.989 19.0326  -1
   0   1  13 183.989 19.0326   2
   1  -1  13 -15.798 22.5641  -1
  -1   1  14 -15.798 22.5641   2
   2  -1  13 2.58190 5.56344   2
   3  -1  13 15.2770 23.4802  -1
  -3   1  15 15.2770 23.4802   2
   4  -1  13 -0.7253 22.2954  -1
  -4   1  16 -0.7253 22.2954   2
  -9   0  13 50.8481 17.7814  -1
   9   0   5 50.8481 17.7814   2
  -8   0  13 28.5704 20.8048  -1
   8   0   6 28.5704 20.8048   2
  -7   0  13 75.2564 23.9719  -1
   7   0   7 75.2564 23.9719   2
  -6   0  13 59.6607 24.2008  -1
   6   0   8 59.6607 24.2008   2
  -5   0  13 54.8489 12.3532   2
  -4   0  13 68.3861 7.23359  -1
   4   0   9 68.3861 7.23359   2
  -3   0  13 191.874 15.4443  -1
   3   0  10 191.874 15.4443   2
  -2   0  13 104.362 9.42456  -1
   2   0  11 104.362 9.42456   2
  -1   0  13 34.5148 12.3708  -1
   1   0  12 34.5148 12.3708   2
   0   0  13 21.8433 6.09819  -1
   0   0  13 21.8433 6.09819   2
   1   0  13 35.5312 12.6476  -1
  -1   0  14 35.5312 12.6476   2
   2   0  13 28.6811 20.6735  -1
  -2   0  15 28.6811 20.6735   2
   3   0  13 19.3502 23.2155  -1
  -3   0  16 19.3502 23.2155   2
   4   0  13 41.0176 25.6695  -1
  -4   0  17 41.0176 25.6695   2
  -9   1  13 -4.0686 20.3165  -1
   9  -1   5 -4.0686 20.3165   2
  -8   1  13 54.9819 19.8296  -1
   8  -1   6 54.9819 19.8296   2
  -7   1  13 13.9372 16.7791  -1
   7  -1   7 13.9372 16.7791   2
  -6   1  13 2.23926 3.45048  -1
   6  -1   8 2.23926 3.45048   2
  -5   1  13 20.2717 5.49514  -1
   5  -1   9 20.2717 5.49514   2
  -4   1  13 20.8519 9.29475  -1
   4  -1  10 20.8519 9.29475   2
  -3   1  13 11.9245 11.1348  -1
   3  -1  11 11.9245 11.1348   2
  -2   1  13 4.19721 4.99976   2
  -1   1  13 5.43871 13.3104  -1
   1  -1  12 5.43871 13.3104   2
   0   1  13 179.946 15.8601  -1
   0  -1  13 179.946 15.8601   2
   1   1  13 174.254 15.1744  -1
  -1  -1  14 174.254 15.1744   2
   2   1  13 8.61180 19.3208  -1
  -2  -1  15 8.61180 19.3208   2
   3   1  13 16.3415 10.4344  -1
  -3  -1  16 16.3415 10.4344   2
   4   1  13 62.5055 21.9751  -1
  -4  -1  17 62.5055 21.9751   2
 -10   2  13 52.1999 7.48126  -1
  10  -2   5 52.1999 7.48126   2
  -9   2  13 -1.2786 10.2302   2
  -8   2  13 224.227 12.6694  -1
   8  -2   6 224.227 12.6694   2
  -7   2  13 14.7513 6.10723  -1
   7  -2   7 14.7513 6.10723   2
  -6   2  13 8.22400 5.26945  -1
   6  -2   8 8.22400 5.26945   2
  -5   2  13 9.66265 7.85592  -1
   5  -2   9 9.66265 7.85592   2
  -4   2  13 11.5412 6.20980  -1
   4  -2  10 11.5412 6.20980   2
  -3   2  13 38.4221 7.45084  -1
   3  -2  11 38.4221 7.45084   2
  -2   2  13 90.5029 9.59769  -1
   2  -2  12 90.5029 9.59769   2
  -1   2  13 105.892 11.3016  -1
   1  -2  13 105.892 11.3016   2
   0   2  13 42.4242 24.2502  -1
   0  -2  14 42.4242 24.2502   2
   1   2  13 40.9171 15.9423  -1
  -1  -2  14 40.9171 15.9423   2
   2   2  13 56.1674 24.4288  -1
  -2  -2  15 56.1674 24.4288   2
   3   2  13 5.45093 23.5820  -1
  -3  -2  16 5.45093 23.5820   2
 -10   3  13 139.068 24.8787  -1
  10  -3   5 139.068 24.8787   2
  -8   3  13 11.8350 24.3872  -1
   8  -3   7 11.8350 24.3872   2
  -7   3  13 44.8028 25.7013  -1
   7  -3   8 44.8028 25.7013   2
  -6   3  13 7.00981 6.87404   2
  -5   3  13 284.785 13.1559  -1
   5  -3   9 284.785 13.1559   2
  -4   3  13 13.4276 8.47825  -1
   4  -3  10 13.4276 8.47825   2
  -3   3  13 14.8841 8.84324  -1
   3  -3  11 14.8841 8.84324   2
  -2   3  13 41.1769 7.49771  -1
   2  -3  12 41.1769 7.49771   2
  -1   3  13 63.2167 9.99889  -1
   1  -3  13 63.2167 9.99889   2
   0   3  13 59.8114 12.7741  -1
   0  -3  14 59.8114 12.7741   2
   1   3  13 -10.451 21.7102  -1
  -1  -3  15 -10.451 21.7102   2
   2   3  13 -31.752 25.1347  -1
  -2  -3  16 -31.752 25.1347   2
 -10   4  13 42.7066 9.73558  -1
  10  -4   5 42.7066 9.73558   2
  -9   4  13 2.29135 9.18961  -1
   9  -4   6 2.29135 9.18961   2
  -8   4  13 100.916 7.62220  -1
   8  -4   7 100.916 7.62220   2
  -7   4  13 26.0631 8.56973  -1
   7  -4   8 26.0631 8.56973   2
  -6   4  13 3.43347 10.2008  -1
   6  -4   9 3.43347 10.2008   2
  -5   4  13 146.601 10.9115  -1
   5  -4  10 146.601 10.9115   2
  -4   4  13 119.700 11.6707  -1
   4  -4  11 119.700 11.6707   2
  -3   4  13 52.0112 23.0614  -1
   3  -4  11 52.0112 23.0614   2
  -2   4  13 69.4753 10.9199  -1
   2  -4  12 69.4753 10.9199   2
  -1   4  13 102.874 14.9474  -1
   1  -4  13 102.874 14.9474   2
   0   4  13 97.4425 13.4197  -1
   0  -4  14 97.4425 13.4197   2
   1   4  13 6.30789 10.1430  -1
  -1  -4  15 6.30789 10.1430   2
   3   4  13 34.9196 12.7304   2
  -9   5  13 0.69437 10.6966  -1
   9  -5   6 0.69437 10.6966   2
  -8   5  13 54.4526 10.1460  -1
   8  -5   7 54.4526 10.1460   2
  -7   5  13 3.39486 8.77490  -1
   7  -5   8 3.39486 8.77490   2
  -6   5  13 52.0068 9.44343  -1
   6  -5   9 52.0068 9.44343   2
  -5   5  13 73.7464 8.00799  -1
   5  -5  10 73.7464 8.00799   2
  -4   5  13 68.0107 9.28957  -1
   4  -5  11 68.0107 9.28957   2
  -3   5  13 34.2158 12.4404  -1
   3  -5  12 34.2158 12.4404   2
  -2   5  13 29.4858 15.1578  -1
   2  -5  13 29.4858 15.1578   2
  -1   5  13 119.409 17.6666  -1
   1  -5  14 119.409 17.6666   2
   0   5  13 60.2450 27.2740  -1
   0  -5  14 60.2450 27.2740   2
   1   5  13 7.01125 18.5242  -1
  -1  -5  15 7.01125 18.5242   2
  -9   6  13 -0.8752 10.9475  -1
   9  -6   7 -0.8752 10.9475   2
  -7   6  13 43.7030 14.5562  -1
   7  -6   8 43.7030 14.5562   2
  -6   6  13 109.039 14.6510  -1
   6  -6   9 109.039 14.6510   2
  -5   6  13 24.1113 12.4496  -1
   5  -6  10 24.1113 12.4496   2
  -4   6  13 9.42086 18.6789  -1
   4  -6  11 9.42086 18.6789   2
  -3   6  13 35.5063 7.87642  -1
   3  -6  12 35.5063 7.87642   2
  -2   6  13 66.1821 11.5512  -1
   2  -6  13 66.1821 11.5512   2
  -1   6  13 16.7506 13.0579  -1
   1  -6  14 16.7506 13.0579   2
   0   6  13 78.2471 18.8791  -1
   0  -6  15 78.2471 18.8791   2
  -4   7  13 80.4648 15.2796  -1
   4  -7  11 80.4648 15.2796   2
  -3   7  13 0.33665 13.6174  -1
   3  -7  12 0.33665 13.6174   2
  -2   7  13 12.2376 16.9991  -1
   2  -7  13 12.2376 16.9991   2
  -1   7  13 -2.8279 14.6832  -1
   1  -7  14 -2.8279 14.6832   2
   0   7  13 3.96290 8.29503  -1
   0  -7  15 3.96290 8.29503   2
  -7   8  13 25.6772 9.01517  -1
   7  -8   9 25.6772 9.01517   2
  -6   8  13 40.8357 13.5620  -1
   6  -8  10 40.8357 13.5620   2
  -5   8  13 30.6603 17.1673  -1
   5  -8  11 30.6603 17.1673   2
  -4   8  13 23.1324 17.8768  -1
   4  -8  12 23.1324 17.8768   2
  -3   8  13 2.16269 18.7710  -1
   3  -8  13 2.16269 18.7710   2
  -2   8  13 32.5754 5.89045   2
  -1   8  13 79.8480 20.7822  -1
   1  -8  14 79.8480 20.7822   2
  -5   9  13 17.3716 10.9697  -1
   5  -9  11 17.3716 10.9697   2
  -4   9  13 51.9440 9.80548  -1
   4  -9  12 51.9440 9.80548   2
  -4  -9  14 16.4619 8.76691   2
  -3  -9  14 40.5186 6.41628  -1
   3   9   9 40.5186 6.41628   2
  -1  -9  14 34.6985 15.4114  -1
   1   9  10 34.6985 15.4114   2
  -1  -9  14 -18.915 12.1315   2
   0  -9  14 75.8371 17.0555  -1
   0   9  11 75.8371 17.0555   2
  -5  -8  14 5.80785 14.5681  -1
   5   8   7 5.80785 14.5681   2
  -4  -8  14 23.8637 10.1126  -1
   4   8   8 23.8637 10.1126   2
  -3  -8  14 65.0047 4.39295  -1
   3   8   9 65.0047 4.39295   2
  -2  -8  14 77.0760 7.39981  -1
   2   8  10 77.0760 7.39981   2
  -1  -8  14 16.0464 7.30139  -1
   1   8  11 16.0464 7.30139   2
   0  -8  14 72.3333 8.19465  -1
   0   8  12 72.3333 8.19465   2
  -6  -7  14 91.2370 17.8532  -1
   6   7   7 91.2370 17.8532   2
  -4  -7  14 85.6340 15.2751  -1
   4   7   8 85.6340 15.2751   2
  -3  -7  14 33.9125 12.2905  -1
   3   7   9 33.9125 12.2905   2
  -2  -7  14 59.2062 6.06944  -1
   2   7  10 59.2062 6.06944   2
  -1  -7  14 9.03685 5.69682  -1
   1   7  11 9.03685 5.69682   2
   0  -7  14 50.7713 5.79368  -1
   0   7  12 50.7713 5.79368   2
   1  -7  14 23.7374 8.11297  -1
  -1   7  13 23.7374 8.11297   2
   2  -7  14 50.1173 9.76776  -1
  -2   7  14 50.1173 9.76776   2
  -7  -6  14 6.77531 17.0525  -1
   7   6   6 6.77531 17.0525   2
  -6  -6  14 25.3794 13.6126  -1
   6   6   7 25.3794 13.6126   2
  -4  -6  14 27.0163 14.2165  -1
   4   6   9 27.0163 14.2165   2
  -3  -6  14 158.849 24.6033  -1
   3   6  10 158.849 24.6033   2
  -2  -6  14 37.4070 8.73880   2
  -2  -6  14 15.6302 19.0895  -1
   2   6  10 15.6302 19.0895   2
  -1  -6  14 60.1969 12.4244  -1
   1   6  11 60.1969 12.4244   2
   0  -6  14 19.0925 7.40073  -1
   0   6  12 19.0925 7.40073   2
   1  -6  14 27.3513 8.13700  -1
  -1   6  13 27.3513 8.13700   2
   2  -6  14 31.6083 6.28832  -1
  -2   6  14 31.6083 6.28832   2
   3  -6  14 23.2393 6.92637  -1
  -3   6  15 23.2393 6.92637   2
  -8  -5  14 28.1621 27.6291  -1
   8   5   5 28.1621 27.6291   2
  -7  -5  14 31.5103 24.4157  -1
   7   5   6 31.5103 24.4157   2
  -6  -5  14 12.0994 14.7920  -1
   6   5   7 12.0994 14.7920   2
  -4  -5  14 170.600 13.2975  -1
   4   5   9 170.600 13.2975   2
  -3  -5  14 37.3132 11.2761  -1
   3   5  10 37.3132 11.2761   2
  -2  -5  14 7.50084 7.12941  -1
   2   5  11 7.50084 7.12941   2
  -1  -5  14 17.8209 7.39371  -1
   1   5  12 17.8209 7.39371   2
   0  -5  14 28.1911 10.2935  -1
   0   5  13 28.1911 10.2935   2
   1  -5  14 121.908 14.6828  -1
  -1   5  13 121.908 14.6828   2
   2  -5  14 67.6731 11.1998  -1
  -2   5  14 67.6731 11.1998   2
   3  -5  14 38.1363 12.7870  -1
  -3   5  15 38.1363 12.7870   2
  -8  -4  14 41.0587 26.1223  -1
   8   4   6 41.0587 26.1223   2
  -7  -4  14 11.7242 26.0537  -1
   7   4   7 11.7242 26.0537   2
  -4  -4  14 -14.957 18.7064  -1
   4   4   9 -14.957 18.7064   2
  -3  -4  14 16.1050 12.1304  -1
   3   4  10 16.1050 12.1304   2
  -2  -4  14 59.0595 6.73417  -1
   2   4  11 59.0595 6.73417   2
  -1  -4  14 70.7479 6.17756  -1
   1   4  12 70.7479 6.17756   2
   0  -4  14 112.845 8.09193  -1
   0   4  13 112.845 8.09193   2
   1  -4  14 65.6362 10.2456  -1
  -1   4  14 65.6362 10.2456   2
   2  -4  14 43.5865 18.4462  -1
  -2   4  15 43.5865 18.4462   2
  -9  -3  14 25.1275 16.0784  -1
   9   3   5 25.1275 16.0784   2
  -8  -3  14 46.9678 15.7272  -1
   8   3   6 46.9678 15.7272   2
  -7  -3  14 27.1589 19.1172  -1
   7   3   7 27.1589 19.1172   2
  -6  -3  14 -8.6527 21.0773  -1
   6   3   8 -8.6527 21.0773   2
  -5  -3  14 9.65494 21.8251  -1
   5   3   9 9.65494 21.8251   2
  -3  -3  14 14.9754 21.0038  -1
   3   3  10 14.9754 21.0038   2
  -2  -3  14 111.237 9.99341  -1
   2   3  11 111.237 9.99341   2
  -1  -3  14 47.0065 9.61895  -1
   1   3  12 47.0065 9.61895   2
   0  -3  14 45.7720 10.8209  -1
   0   3  13 45.7720 10.8209   2
   1  -3  14 27.9264 9.21948  -1
  -1   3  14 27.9264 9.21948   2
   2  -3  14 37.0577 9.77998  -1
  -2   3  15 37.0577 9.77998   2
   3  -3  14 16.4965 12.0407  -1
  -3   3  16 16.4965 12.0407   2
  -9  -2  14 125.387 27.0699  -1
   9   2   5 125.387 27.0699   2
  -8  -2  14 99.6042 23.0136  -1
   8   2   6 99.6042 23.0136   2
  -7  -2  14 -7.6052 19.6513  -1
   7   2   7 -7.6052 19.6513   2
  -6  -2  14 21.6292 16.0451  -1
   6   2   8 21.6292 16.0451   2
  -5  -2  14 79.1532 12.7048  -1
   5   2   9 79.1532 12.7048   2
  -4  -2  14 19.6578 20.1574  -1
   4   2  10 19.6578 20.1574   2
  -3  -2  14 17.4620 6.08821  -1
   3   2  11 17.4620 6.08821   2
  -1  -2  14 42.2513 16.0181  -1
   1   2  13 42.2513 16.0181   2
   0  -2  14 78.9048 18.8281  -1
   0   2  13 78.9048 18.8281   2
   1  -2  14 75.6308 22.5623  -1
  -1   2  14 75.6308 22.5623   2
   2  -2  14 26.6985 19.2828  -1
  -2   2  15 26.6985 19.2828   2
   3  -2  14 23.1177 17.7453  -1
  -3   2  16 23.1177 17.7453   2
  -8  -1  14 47.5510 27.3776  -1
   8   1   7 47.5510 27.3776   2
  -7  -1  14 94.5597 27.5002  -1
   7   1   7 94.5597 27.5002   2
  -6  -1  14 171.767 26.3268  -1
   6   1   8 171.767 26.3268   2
  -5  -1  14 32.8874 19.5583  -1
   5   1   9 32.8874 19.5583   2
  -4  -1  14 55.7613 4.24243  -1
   4   1  10 55.7613 4.24243   2
  -3  -1  14 110.605 6.44643  -1
   3   1  11 110.605 6.44643   2
  -2  -1  14 29.0985 6.74514  -1
   2   1  12 29.0985 6.74514   2
  -1  -1  14 136.167 12.9389  -1
   1   1  13 136.167 12.9389   2
   0  -1  14 134.575 14.8977  -1
   0   1  14 134.575 14.8977   2
   1  -1  14 38.8370 14.6134  -1
  -1   1  15 38.8370 14.6134   2
   2  -1  14 28.1590 6.78685   2
   3  -1  14 -28.236 23.1319  -1
  -3   1  16 -28.236 23.1319   2
  -8   0  14 43.2262 21.0668  -1
   8   0   7 43.2262 21.0668   2
  -7   0  14 138.908 25.3024  -1
   7   0   8 138.908 25.3024   2
  -6   0  14 174.156 28.1861  -1
   6   0   9 174.156 28.1861   2
  -5   0  14 -1.3316 7.56296   2
  -4   0  14 76.2888 7.47612  -1
   4   0  10 76.2888 7.47612   2
  -3   0  14 33.7205 23.0240  -1
   3   0  11 33.7205 23.0240   2
  -2   0  14 41.5211 7.51234  -1
   2   0  12 41.5211 7.51234   2
  -1   0  14 61.5110 11.0936  -1
   1   0  13 61.5110 11.0936   2
   0   0  14 20.4971 6.21239  -1
   0   0  14 20.4971 6.21239   2
   1   0  14 105.355 12.9786  -1
  -1   0  15 105.355 12.9786   2
   2   0  14 75.3546 20.6612  -1
  -2   0  16 75.3546 20.6612   2
   3   0  14 3.91852 23.1970  -1
  -3   0  17 3.91852 23.1970   2
  -8   1  14 54.6353 19.5779  -1
   8  -1   7 54.6353 19.5779   2
  -7   1  14 100.673 18.4476  -1
   7  -1   8 100.673 18.4476   2
  -6   1  14 47.9763 3.74635  -1
   6  -1   9 47.9763 3.74635   2
  -5   1  14 11.0889 7.25637  -1
   5  -1  10 11.0889 7.25637   2
  -4   1  14 15.2321 19.3926  -1
   4  -1  11 15.2321 19.3926   2
  -3   1  14 84.7598 9.60011  -1
   3  -1  12 84.7598 9.60011   2
  -2   1  14 3.60286 6.90769   2
  -1   1  14 16.7347 13.6462  -1
   1  -1  13 16.7347 13.6462   2
   0   1  14 165.130 26.6304  -1
   0  -1  14 165.130 26.6304   2
   1   1  14 48.5203 20.3273  -1
  -1  -1  15 48.5203 20.3273   2
   2   1  14 33.8737 18.4133  -1
  -2  -1  16 33.8737 18.4133   2
   3   1  14 17.4766 10.6325  -1
  -3  -1  17 17.4766 10.6325   2
  -9   2  14 6.23491 13.4625   2
  -8   2  14 25.9125 6.74245  -1
   8  -2   7 25.9125 6.74245   2
  -7   2  14 158.493 8.18971  -1
   7  -2   8 158.493 8.18971   2
  -6   2  14 72.8304 6.18728  -1
   6  -2   9 72.8304 6.18728   2
  -5   2  14 100.541 19.7139  -1
   5  -2  10 100.541 19.7139   2
  -4   2  14 16.9671 4.93639  -1
   4  -2  11 16.9671 4.93639   2
  -3   2  14 25.0646 7.39348  -1
   3  -2  12 25.0646 7.39348   2
  -2   2  14 86.8497 9.96853  -1
   2  -2  13 86.8497 9.96853   2
  -1   2  14 56.2877 13.7497  -1
   1  -2  14 56.2877 13.7497   2
   0   2  14 54.6840 15.4643  -1
   0  -2  15 54.6840 15.4643   2
   1   2  14 8.38831 25.8893  -1
  -1  -2  15 8.38831 25.8893   2
   2   2  14 25.7528 24.8664  -1
  -2  -2  16 25.7528 24.8664   2
  -6   3  14 48.2237 12.0032   2
  -5   3  14 27.5680 8.97206  -1
   5  -3  10 27.5680 8.97206   2
  -4   3  14 32.8772 8.73990  -1
   4  -3  11 32.8772 8.73990   2
  -3   3  14 76.6940 8.97141  -1
   3  -3  12 76.6940 8.97141   2
  -2   3  14 20.6979 7.41846  -1
   2  -3  13 20.6979 7.41846   2
  -1   3  14 43.2312 10.9013  -1
   1  -3  14 43.2312 10.9013   2
   0   3  14 110.463 13.7621  -1
   0  -3  15 110.463 13.7621   2
   1   3  14 40.0665 23.8151  -1
  -1  -3  16 40.0665 23.8151   2
   2   3  14 7.60944 6.05578   2
  -9   4  14 37.1953 8.10429  -1
   9  -4   7 37.1953 8.10429   2
  -8   4  14 28.6672 5.78560  -1
   8  -4   8 28.6672 5.78560   2
  -7   4  14 63.7639 19.3699  -1
   7  -4   9 63.7639 19.3699   2
  -6   4  14 72.4203 9.08607  -1
   6  -4  10 72.4203 9.08607   2
  -5   4  14 10.9035 9.41692  -1
   5  -4  11 10.9035 9.41692   2
  -4   4  14 196.043 26.8392  -1
   4  -4  12 196.043 26.8392   2
  -3   4  14 11.1542 10.8335  -1
   3  -4  12 11.1542 10.8335   2
  -2   4  14 67.6473 25.8589  -1
   2  -4  13 67.6473 25.8589   2
  -1   4  14 49.9559 13.8909  -1
   1  -4  14 49.9559 13.8909   2
   0   4  14 26.9002 12.6444  -1
   0  -4  15 26.9002 12.6444   2
   1   4  14 61.5027 10.7786  -1
  -1  -4  16 61.5027 10.7786   2
  -9   5  14 103.416 29.2797  -1
   9  -5   7 103.416 29.2797   2
  -8   5  14 57.0445 11.0235  -1
   8  -5   8 57.0445 11.0235   2
  -7   5  14 17.3381 10.5416  -1
   7  -5   9 17.3381 10.5416   2
  -6   5  14 27.6723 7.49037  -1
   6  -5  10 27.6723 7.49037   2
  -5   5  14 33.6714 7.85936  -1
   5  -5  11 33.6714 7.85936   2
  -4   5  14 27.2379 11.0795  -1
   4  -5  12 27.2379 11.0795   2
  -3   5  14 93.9945 14.4404  -1
   3  -5  13 93.9945 14.4404   2
  -2   5  14 45.7173 17.7493  -1
   2  -5  14 45.7173 17.7493   2
  -1   5  14 71.1630 21.8347  -1
   1  -5  15 71.1630 21.8347   2
   0   5  14 14.6041 19.4637  -1
   0  -5  15 14.6041 19.4637   2
   1   5  14 17.7850 18.1039  -1
  -1  -5  16 17.7850 18.1039   2
  -8   6  14 13.9351 7.55033   2
  -7   6  14 -11.787 17.4041  -1
   7  -6   9 -11.787 17.4041   2
  -6   6  14 24.4994 16.8678  -1
   6  -6  10 24.4994 16.8678   2
  -5   6  14 67.8612 21.5430  -1
   5  -6  11 67.8612 21.5430   2
  -4   6  14 21.6090 9.01228  -1
   4  -6  12 21.6090 9.01228   2
  -3   6  14 9.59847 12.9591  -1
   3  -6  13 9.59847 12.9591   2
  -2   6  14 21.6599 12.7999  -1
   2  -6  14 21.6599 12.7999   2
  -1   6  14 -31.110 15.9245  -1
   1  -6  15 -31.110 15.9245   2
   0   6  14 5.01997 4.91030   2
  -7   7  14 46.8822 6.31902   2
  -6   7  14 -7.0290 17.8916  -1
   6  -7  11 -7.0290 17.8916   2
  -5   7  14 82.9131 7.85618   2
  -4   7  14 6.15396 17.6561  -1
   4  -7  12 6.15396 17.6561   2
  -3   7  14 34.5301 19.2994  -1
   3  -7  13 34.5301 19.2994   2
  -2   7  14 -12.246 17.0008  -1
   2  -7  14 -12.246 17.0008   2
  -3  -8  15 81.5518 10.0299  -1
   3   8  10 81.5518 10.0299   2
  -2  -8  15 60.7574 6.00361  -1
   2   8  11 60.7574 6.00361   2
  -1  -8  15 17.0898 9.86097   2
  -5  -7  15 2.16821 12.8657   2
  -3  -7  15 123.024 13.8235  -1
   3   7  10 123.024 13.8235   2
  -2  -7  15 32.0922 6.43376  -1
   2   7  11 32.0922 6.43376   2
  -1  -7  15 81.6598 6.28198  -1
   1   7  12 81.6598 6.28198   2
   0  -7  15 39.7272 7.72800  -1
   0   7  13 39.7272 7.72800   2
  -6  -6  15 67.8200 17.8160  -1
   6   6   8 67.8200 17.8160   2
  -5  -6  15 82.9808 20.6540  -1
   5   6   9 82.9808 20.6540   2
  -4  -6  15 84.4608 21.1957  -1
   4   6  10 84.4608 21.1957   2
  -3  -6  15 49.7715 21.2886  -1
   3   6  11 49.7715 21.2886   2
  -2  -6  15 20.1730 10.3499   2
  -1  -6  15 36.8811 12.7161  -1
   1   6  12 36.8811 12.7161   2
   0  -6  15 67.8778 8.07499  -1
   0   6  13 67.8778 8.07499   2
   1  -6  15 79.9728 11.3625  -1
  -1   6  14 79.9728 11.3625   2
  -7  -5  15 98.7664 25.9246  -1
   7   5   7 98.7664 25.9246   2
  -6  -5  15 58.0971 21.3188  -1
   6   5   8 58.0971 21.3188   2
  -5  -5  15 71.4407 12.6168  -1
   5   5   9 71.4407 12.6168   2
  -3  -5  15 17.4532 16.7355  -1
   3   5  11 17.4532 16.7355   2
  -2  -5  15 8.55287 7.33596  -1
   2   5  12 8.55287 7.33596   2
  -1  -5  15 16.7820 9.20132  -1
   1   5  13 16.7820 9.20132   2
   0  -5  15 26.8997 19.9406  -1
   0   5  14 26.8997 19.9406   2
   1  -5  15 99.0159 14.7267  -1
  -1   5  14 99.0159 14.7267   2
   2  -5  15 80.7683 13.5920  -1
  -2   5  15 80.7683 13.5920   2
  -7  -4  15 70.6431 26.6653  -1
   7   4   8 70.6431 26.6653   2
  -6  -4  15 18.4493 12.9650   2
  -5  -4  15 91.3570 25.1262  -1
   5   4   9 91.3570 25.1262   2
  -4  -4  15 1.09008 21.7542  -1
   4   4  10 1.09008 21.7542   2
  -3  -4  15 41.0247 5.20428  -1
   3   4  11 41.0247 5.20428   2
  -2  -4  15 17.2916 7.21934  -1
   2   4  12 17.2916 7.21934   2
  -1  -4  15 21.7585 6.27378  -1
   1   4  13 21.7585 6.27378   2
   0  -4  15 35.2797 10.5971  -1
   0   4  14 35.2797 10.5971   2
   1  -4  15 39.2493 18.3335  -1
  -1   4  15 39.2493 18.3335   2
   2  -4  15 11.3552 7.20140   2
  -8  -3  15 64.2255 18.2907  -1
   8   3   7 64.2255 18.2907   2
  -7  -3  15 41.7752 20.2970  -1
   7   3   8 41.7752 20.2970   2
  -6  -3  15 33.6625 21.1189  -1
   6   3   9 33.6625 21.1189   2
  -5  -3  15 9.21899 21.4798  -1
   5   3  10 9.21899 21.4798   2
  -1  -3  15 28.9702 14.1968  -1
   1   3  13 28.9702 14.1968   2
   0  -3  15 105.556 12.6174  -1
   0   3  14 105.556 12.6174   2
   1  -3  15 48.4288 8.69030  -1
  -1   3  15 48.4288 8.69030   2
   2  -3  15 26.7022 10.2833  -1
  -2   3  16 26.7022 10.2833   2
  -8  -2  15 79.7036 23.4721  -1
   8   2   7 79.7036 23.4721   2
  -7  -2  15 89.7572 19.4913  -1
   7   2   8 89.7572 19.4913   2
  -6  -2  15 29.8503 15.9614  -1
   6   2   9 29.8503 15.9614   2
  -5  -2  15 1.71786 15.6755  -1
   5   2  10 1.71786 15.6755   2
  -4  -2  15 54.7912 18.2820  -1
   4   2  11 54.7912 18.2820   2
  -3  -2  15 7.48768 6.08270  -1
   3   2  12 7.48768 6.08270   2
  -2  -2  15 63.0957 21.4342  -1
   2   2  13 63.0957 21.4342   2
  -1  -2  15 -7.6715 16.7172  -1
   1   2  14 -7.6715 16.7172   2
   0  -2  15 28.8161 14.9539  -1
   0   2  14 28.8161 14.9539   2
   1  -2  15 8.73220 13.8975  -1
  -1   2  15 8.73220 13.8975   2
   2  -2  15 8.84931 19.3376  -1
  -2   2  16 8.84931 19.3376   2
  -7  -1  15 173.918 29.1239  -1
   7   1   8 173.918 29.1239   2
  -6  -1  15 71.5759 23.7248  -1
   6   1   9 71.5759 23.7248   2
  -5  -1  15 26.4097 20.0595  -1
   5   1  10 26.4097 20.0595   2
  -4  -1  15 147.646 6.44873  -1
   4   1  11 147.646 6.44873   2
  -3  -1  15 16.2691 7.33311  -1
   3   1  12 16.2691 7.33311   2
  -2  -1  15 24.3356 6.31469  -1
   2   1  13 24.3356 6.31469   2
  -1  -1  15 40.5876 11.5336  -1
   1   1  14 40.5876 11.5336   2
   0  -1  15 -4.9674 20.2211  -1
   0   1  15 -4.9674 20.2211   2
   1  -1  15 48.6529 23.9210  -1
  -1   1  16 48.6529 23.9210   2
   2  -1  15 4.05073 6.25888   2
  -9   0  15 -13.670 8.48032   2
  -8   0  15 44.5213 22.4719  -1
   8   0   8 44.5213 22.4719   2
  -7   0  15 75.8142 24.3235  -1
   7   0   9 75.8142 24.3235   2
  -6   0  15 -20.641 23.1824  -1
   6   0  10 -20.641 23.1824   2
  -5   0  15 58.0740 13.6122   2
  -4   0  15 25.6813 7.01476  -1
   4   0  11 25.6813 7.01476   2
  -3   0  15 20.4648 10.1948  -1
   3   0  12 20.4648 10.1948   2
  -2   0  15 60.7786 11.7065  -1
   2   0  13 60.7786 11.7065   2
  -1   0  15 102.163 12.4278  -1
   1   0  14 102.163 12.4278   2
   0   0  15 85.8940 10.6686  -1
   0   0  15 85.8940 10.6686   2
   1   0  15 50.2924 18.5685  -1
  -1   0  16 50.2924 18.5685   2
   2   0  15 7.32318 5.10318   2
  -7   1  15 8.50251 15.2086  -1
   7  -1   9 8.50251 15.2086   2
  -6   1  15 -2.7175 17.2466  -1
   6  -1  10 -2.7175 17.2466   2
[truncated: 7,754 more chars]
