# Supplementary material for: A photochemical method to evidence directional molecular motions
Source: Nat Commun. 2023 Jul 31;14:4595. doi: 10.1038/s41467-023-40190-4 (PMC10390485; doi:10.1038/s41467-023-40190-4)
Supplement: Supplementary file 4 — Source Data [file 41467_2023_40190_MOESM4_ESM.zip › xv772_revision.cif]

 
data_xv772
 
_publ_contact_author_name       'Henry Dube'
_publ_contact_author_address
;
Friedrich-Alexander-Universitaet Erlangen-Nuernberg
Department of Chemistry and Pharmacy, 
Nikolaus- Fiebiger-Str. 10
91058 Erlangen
;

loop_
 _publ_author_name
 _publ_author_address
'Benjamin Regen-Pregizer'
;
Friedrich-Alexander-Universitaet Erlangen-Nuernberg
Department of Chemistry and Pharmacy, 
Nikolaus- Fiebiger-Str. 10
91058 Erlangen
;
'Stefan Thumser'
;
Department Chemie
Ludwig-Maximilians Universit\"at
Butenandtstra\&se 5-13 (Haus F)
D-81377 M\"unchen
Bundesrepublik Deutschland
;
'Peter Mayer'
;
Department Chemie
Ludwig-Maximilians Universit\"at
Butenandtstra\&se 5-13 (Haus D)
D-81377 M\"unchen
Bundesrepublik Deutschland
;
'Henry Dube'
;
Friedrich-Alexander-Universitaet Erlangen-Nuernberg
Department of Chemistry and Pharmacy, 
Nikolaus- Fiebiger-Str. 10
91058 Erlangen
;

_publ_contact_author_email 'henry.dube@fau.de'
_publ_contact_author_fax   ?
_publ_contact_author_phone ?


_publ_requested_journal 'Angew. Chem.'
_publ_section_title     
;
A (Photo)-Chemical Method to Elucidate Directional Molecular Motions
;
_publ_section_abstract  ?
_publ_section_comment   ?


_audit_creation_method            'SHELXL-2018/3'
_shelx_SHELXL_version_number      '2018/3'
_chemical_name_systematic         ?
_chemical_name_common             ?
_chemical_melting_point           ?
_chemical_formula_moiety          'C38 H40 F N3 O7 S, C H2 Cl2'
_chemical_formula_sum
 'C39 H42 Cl2 F N3 O7 S' 
_chemical_formula_weight          786.71

loop_
 _atom_type_symbol
 _atom_type_description
 _atom_type_scat_dispersion_real
 _atom_type_scat_dispersion_imag
 _atom_type_scat_source
 'C'  'C'   0.0033   0.0016
 'International Tables Vol C Tables 4.2.6.8 and 6.1.1.4'
 'H'  'H'   0.0000   0.0000
 'International Tables Vol C Tables 4.2.6.8 and 6.1.1.4'
 'Cl'  'Cl'   0.1484   0.1585
 'International Tables Vol C Tables 4.2.6.8 and 6.1.1.4'
 'F'  'F'   0.0171   0.0103
 'International Tables Vol C Tables 4.2.6.8 and 6.1.1.4'
 'N'  'N'   0.0061   0.0033
 'International Tables Vol C Tables 4.2.6.8 and 6.1.1.4'
 'O'  'O'   0.0106   0.0060
 'International Tables Vol C Tables 4.2.6.8 and 6.1.1.4'
 'S'  'S'   0.1246   0.1234
 'International Tables Vol C Tables 4.2.6.8 and 6.1.1.4'
 
_space_group_crystal_system       triclinic
_space_group_IT_number            2
_space_group_name_H-M_alt         'P -1'
_space_group_name_Hall            '-P 1'
 
_shelx_space_group_comment
;
The symmetry employed for this shelxl refinement is uniquely defined
by the following loop, which should always be used as a source of
symmetry information in preference to the above space-group names.
They are only intended as comments.
;
 
loop_
 _space_group_symop_operation_xyz
 'x, y, z'
 '-x, -y, -z'
 
_cell_length_a                    11.2427(4)
_cell_length_b                    13.2813(5)
_cell_length_c                    15.0661(6)
_cell_angle_alpha                 104.7280(10)
_cell_angle_beta                  101.4800(10)
_cell_angle_gamma                 114.0950(10)
_cell_volume                      1865.67(12)
_cell_formula_units_Z             2
_cell_measurement_temperature     102(2)
_cell_measurement_reflns_used           9983
_cell_measurement_theta_min             2.7426
_cell_measurement_theta_max             28.2807
 
_exptl_crystal_description              block
_exptl_crystal_colour                   yellow
_exptl_crystal_density_meas       ?
_exptl_crystal_density_method     'not measured'
_exptl_crystal_density_diffrn     1.400          
_exptl_crystal_F_000              824
_exptl_transmission_factor_min    ?
_exptl_transmission_factor_max    ?
_exptl_crystal_size_max           0.100
_exptl_crystal_size_mid           0.070
_exptl_crystal_size_min           0.050
_exptl_absorpt_coefficient_mu     0.289
_shelx_estimated_absorpt_T_min    0.972
_shelx_estimated_absorpt_T_max    0.986
_exptl_absorpt_correction_type          Multi-Scan
_exptl_absorpt_correction_T_min         0.95
_exptl_absorpt_correction_T_max         0.99
_exptl_absorpt_process_details 
;
SADABS-2016/2 - Bruker AXS area detector scaling and absorption correction
;
_diffrn_ambient_temperature       102(2)
_diffrn_radiation_wavelength      0.71073
_diffrn_radiation_type            MoK\a
_diffrn_source                    'rotating anode (TXS)'
_diffrn_measurement_device_type   'Bruker D8 Venture TXS'
_diffrn_measurement_method        'mix of phi and omega scans'
_diffrn_detector_type             'Photon II'
_diffrn_detector_area_resol_mean  7.3910
_diffrn_reflns_number             33861
_diffrn_reflns_av_unetI/netI      0.0344
_diffrn_reflns_av_R_equivalents   0.0343
_diffrn_reflns_limit_h_min        -14
_diffrn_reflns_limit_h_max        14
_diffrn_reflns_limit_k_min        -17
_diffrn_reflns_limit_k_max        17
_diffrn_reflns_limit_l_min        -20
_diffrn_reflns_limit_l_max        20
_diffrn_reflns_theta_min          2.528
_diffrn_reflns_theta_max          28.312
_diffrn_reflns_theta_full         25.242
_diffrn_measured_fraction_theta_max   0.996
_diffrn_measured_fraction_theta_full  0.998
_diffrn_reflns_Laue_measured_fraction_max    0.996
_diffrn_reflns_Laue_measured_fraction_full   0.998
_diffrn_reflns_point_group_measured_fraction_max   0.996
_diffrn_reflns_point_group_measured_fraction_full  0.998
_reflns_number_total              9226
_reflns_number_gt                 7595
_reflns_threshold_expression      'I > 2\s(I)'
_reflns_Friedel_coverage          0.000
_reflns_Friedel_fraction_max      .
_reflns_Friedel_fraction_full     .
 
_reflns_special_details
;
 Reflections were merged by SHELXL according to the crystal
 class for the calculation of statistics and refinement.
 
 _reflns_Friedel_fraction is defined as the number of unique
 Friedel pairs measured divided by the number that would be
 possible theoretically, ignoring centric projections and
 systematic absences.
;
 
_computing_data_collection     'APEX3 v2016.5-0, Bruker AXS (2016)'
_computing_cell_refinement              'SAINT V8.38A (Bruker AXS Inc., 2017)'
_computing_data_reduction               'SAINT V8.38A (Bruker AXS Inc., 2017)'
_computing_structure_solution     'SHELXT 2014/5 (Sheldrick, 2014)'
_computing_structure_refinement 'SHELXL-2018/3 (Sheldrick, 2018)'
_computing_molecular_graphics     ?
_computing_publication_material   ?
_refine_special_details 
;
CH2Cl2 disordered, split model applied, sof ratio refined to 0.67/0.33.
;
_refine_ls_structure_factor_coef  Fsqd
_refine_ls_matrix_type            full
_refine_ls_weighting_scheme       calc
_refine_ls_weighting_details
'w=1/[\s^2^(Fo^2^)+(0.0759P)^2^+2.1075P] where P=(Fo^2^+2Fc^2^)/3'
_atom_sites_solution_primary      ?
_atom_sites_solution_secondary    ?
_atom_sites_solution_hydrogens    geom
_refine_ls_hydrogen_treatment     constr
_refine_ls_extinction_method      none
_refine_ls_extinction_coef        .
_refine_ls_number_reflns          9226
_refine_ls_number_parameters      492
_refine_ls_number_restraints      0
_refine_ls_R_factor_all           0.0680
_refine_ls_R_factor_gt            0.0554
_refine_ls_wR_factor_ref          0.1612
_refine_ls_wR_factor_gt           0.1512
_refine_ls_goodness_of_fit_ref    1.048
_refine_ls_restrained_S_all       1.048
_refine_ls_shift/su_max           0.000
_refine_ls_shift/su_mean          0.000
 
loop_
 _atom_site_label
 _atom_site_type_symbol
 _atom_site_fract_x
 _atom_site_fract_y
 _atom_site_fract_z
 _atom_site_U_iso_or_equiv
 _atom_site_adp_type
 _atom_site_occupancy
 _atom_site_site_symmetry_order  
 _atom_site_calc_flag
 _atom_site_refinement_flags_posn
 _atom_site_refinement_flags_adp
 _atom_site_refinement_flags_occupancy
 _atom_site_disorder_assembly
 _atom_site_disorder_group
C1 C 0.5436(2) 0.14670(17) 0.53135(14) 0.0185(4) Uani 1 1 d . . . . .
C2 C 0.4635(2) 0.11611(18) 0.58807(15) 0.0211(4) Uani 1 1 d . . . . .
H2 H 0.366008 0.065500 0.559166 0.025 Uiso 1 1 calc R U . . .
C3 C 0.5290(2) 0.16129(18) 0.68934(15) 0.0216(4) Uani 1 1 d . . . . .
C4 C 0.6741(2) 0.23407(17) 0.72973(14) 0.0190(4) Uani 1 1 d . . . . .
C5 C 0.7554(2) 0.26263(18) 0.67129(14) 0.0201(4) Uani 1 1 d . . . . .
C6 C 0.6859(2) 0.21822(18) 0.56992(14) 0.0196(4) Uani 1 1 d . . . . .
C7 C 0.7464(2) 0.25151(19) 0.49531(15) 0.0239(4) Uani 1 1 d . . . . .
C8 C 0.6362(2) 0.19007(18) 0.39592(15) 0.0209(4) Uani 1 1 d . . . . .
C9 C 0.6542(2) 0.19059(18) 0.30889(15) 0.0213(4) Uani 1 1 d . . . . .
C10 C 0.5466(2) 0.15327(18) 0.21457(15) 0.0215(4) Uani 1 1 d . . . . .
C11 C 0.4083(2) 0.12979(19) 0.19386(15) 0.0229(4) Uani 1 1 d . . . . .
H11 H 0.367045 0.128527 0.243088 0.027 Uiso 1 1 calc R U . . .
C12 C 0.3331(2) 0.10840(19) 0.09936(15) 0.0245(4) Uani 1 1 d . . . . .
C13 C 0.3946(2) 0.1124(2) 0.02756(16) 0.0291(5) Uani 1 1 d . . . . .
H13 H 0.342373 0.099386 -0.036092 0.035 Uiso 1 1 calc R U . . .
C14 C 0.5301(3) 0.1351(2) 0.04797(16) 0.0319(5) Uani 1 1 d . . . . .
H14 H 0.571357 0.137509 -0.001257 0.038 Uiso 1 1 calc R U . . .
C15 C 0.6063(2) 0.1544(2) 0.14178(16) 0.0273(4) Uani 1 1 d . . . . .
C16 C 0.7517(2) 0.1778(2) 0.17960(17) 0.0321(5) Uani 1 1 d . . . . .
H16A H 0.812491 0.232698 0.154410 0.039 Uiso 1 1 calc R U . . .
H16B H 0.756393 0.102858 0.160510 0.039 Uiso 1 1 calc R U . . .
C17 C 0.7947(2) 0.2351(2) 0.29171(15) 0.0245(4) Uani 1 1 d . . . . .
C18 C 0.4442(2) 0.1337(2) 0.75414(17) 0.0330(5) Uani 1 1 d . . . . .
H18A H 0.458864 0.208062 0.800437 0.050 Uiso 1 1 calc R U . . .
H18B H 0.472836 0.090799 0.790178 0.050 Uiso 1 1 calc R U . . .
H18C H 0.345763 0.084266 0.714007 0.050 Uiso 1 1 calc R U . . .
C19 C 0.9102(2) 0.3423(2) 0.71654(16) 0.0298(5) Uani 1 1 d . . . . .
H19A H 0.955288 0.316922 0.672980 0.045 Uiso 1 1 calc R U . . .
H19B H 0.943644 0.337015 0.779559 0.045 Uiso 1 1 calc R U . . .
H19C H 0.932336 0.424621 0.726537 0.045 Uiso 1 1 calc R U . . .
C20 C 0.8637(3) 0.3715(2) 0.32175(18) 0.0321(5) Uani 1 1 d . . . . .
H20A H 0.948195 0.399480 0.304878 0.048 Uiso 1 1 calc R U . . .
H20B H 0.887585 0.409185 0.392363 0.048 Uiso 1 1 calc R U . . .
H20C H 0.799290 0.392269 0.287099 0.048 Uiso 1 1 calc R U . . .
C21 C 0.8944(2) 0.1976(2) 0.33906(18) 0.0327(5) Uani 1 1 d . . . . .
H21A H 0.970112 0.214840 0.312470 0.049 Uiso 1 1 calc R U . . .
H21B H 0.844496 0.112118 0.325235 0.049 Uiso 1 1 calc R U . . .
H21C H 0.932645 0.241795 0.409871 0.049 Uiso 1 1 calc R U . . .
C22 C 0.1281(2) 0.0904(2) 0.13844(16) 0.0288(5) Uani 1 1 d . . . . .
H22A H 0.151507 0.053011 0.183315 0.035 Uiso 1 1 calc R U . . .
H22B H 0.026610 0.044768 0.103661 0.035 Uiso 1 1 calc R U . . .
C23 C 0.1671(2) 0.2154(2) 0.19679(16) 0.0260(4) Uani 1 1 d . . . . .
C24 C 0.2684(2) 0.2960(2) 0.28548(16) 0.0271(4) Uani 1 1 d . . . . .
H24 H 0.333317 0.284256 0.326521 0.032 Uiso 1 1 calc R U . . .
C25 C 0.3320(3) 0.5053(2) 0.38740(18) 0.0331(5) Uani 1 1 d . . . . .
H25A H 0.320992 0.569234 0.370797 0.040 Uiso 1 1 calc R U . . .
H25B H 0.431893 0.528968 0.407374 0.040 Uiso 1 1 calc R U . . .
C26 C 0.2813(3) 0.4916(2) 0.47172(18) 0.0339(5) Uani 1 1 d . . . . .
H26A H 0.322497 0.570229 0.524986 0.041 Uiso 1 1 calc R U . . .
H26B H 0.179036 0.456403 0.449832 0.041 Uiso 1 1 calc R U . . .
C27 C 0.2349(3) 0.3527(3) 0.5514(2) 0.0416(6) Uani 1 1 d . . . . .
H27A H 0.150547 0.281791 0.501269 0.050 Uiso 1 1 calc R U . . .
H27B H 0.206019 0.404234 0.590922 0.050 Uiso 1 1 calc R U . . .
C28 C 0.3149(3) 0.3153(2) 0.61569(19) 0.0354(5) Uani 1 1 d . . . . .
H28A H 0.249807 0.254473 0.634233 0.042 Uiso 1 1 calc R U . . .
H28B H 0.359845 0.278659 0.578592 0.042 Uiso 1 1 calc R U . . .
C29 C 0.3648(3) 0.4380(3) 0.77756(18) 0.0359(5) Uani 1 1 d . . . . .
H29A H 0.335981 0.371809 0.801322 0.043 Uiso 1 1 calc R U . . .
H29B H 0.282342 0.446272 0.752168 0.043 Uiso 1 1 calc R U . . .
C30 C 0.4735(3) 0.5508(2) 0.85989(18) 0.0330(5) Uani 1 1 d . . . . .
H30A H 0.507323 0.615859 0.835238 0.040 Uiso 1 1 calc R U . . .
H30B H 0.433498 0.573132 0.909558 0.040 Uiso 1 1 calc R U . . .
C31 C 0.6859(3) 0.6349(2) 0.98733(16) 0.0308(5) Uani 1 1 d . . . . .
H31A H 0.648619 0.638736 1.041623 0.037 Uiso 1 1 calc R U . . .
H31B H 0.706596 0.708472 0.974054 0.037 Uiso 1 1 calc R U . . .
C32 C 0.8171(3) 0.6272(2) 1.01649(16) 0.0290(5) Uani 1 1 d . . . . .
H32A H 0.846687 0.612971 0.958975 0.035 Uiso 1 1 calc R U . . .
H32B H 0.891054 0.704522 1.067108 0.035 Uiso 1 1 calc R U . . .
C33 C 0.8005(2) 0.43532(19) 0.99480(15) 0.0229(4) Uani 1 1 d . . . . .
C34 C 0.7410(2) 0.38822(19) 0.89336(15) 0.0223(4) Uani 1 1 d . . . . .
H34 H 0.700721 0.425667 0.861450 0.027 Uiso 1 1 calc R U . . .
C35 C 0.7406(2) 0.28583(18) 0.83853(14) 0.0199(4) Uani 1 1 d . . . . .
C36 C 0.7998(2) 0.23409(19) 0.88802(15) 0.0224(4) Uani 1 1 d . . . . .
C37 C 0.8571(2) 0.2781(2) 0.98849(16) 0.0264(4) Uani 1 1 d . . . . .
H37 H 0.895382 0.239422 1.020299 0.032 Uiso 1 1 calc R U . . .
C38 C 0.8576(2) 0.3798(2) 1.04183(15) 0.0262(4) Uani 1 1 d . . . . .
H38 H 0.897165 0.411834 1.111079 0.031 Uiso 1 1 calc R U . . .
C39B C 0.0580(12) 0.0001(12) 0.3667(11) 0.047(4) Uani 0.31(2) 1 d . . P A 1
H39A H 0.037897 0.062158 0.401081 0.056 Uiso 0.31(2) 1 calc R U P A 1
H39B H 0.144592 0.039675 0.353238 0.056 Uiso 0.31(2) 1 calc R U P A 1
Cl1B Cl -0.07683(9) -0.09709(8) 0.25857(7) 0.0592(2) Uani 0.31(2) 1 d . . P A 1
Cl2B Cl 0.08026(8) -0.08408(8) 0.44506(7) 0.0589(2) Uani 0.31(2) 1 d . . P A 1
C39 C 0.0881(7) -0.0438(9) 0.3459(5) 0.064(3) Uani 0.69(2) 1 d . . P A 2
H39C H 0.141599 -0.074388 0.313552 0.076 Uiso 0.69(2) 1 calc R U P A 2
H39D H 0.139027 0.044106 0.369084 0.076 Uiso 0.69(2) 1 calc R U P A 2
Cl1 Cl -0.07683(9) -0.09709(8) 0.25857(7) 0.0592(2) Uani 0.69(2) 1 d . . P A 2
Cl2 Cl 0.08026(8) -0.08408(8) 0.44506(7) 0.0589(2) Uani 0.69(2) 1 d . . P A 2
F1 F 0.80289(15) 0.13578(12) 0.83442(10) 0.0309(3) Uani 1 1 d . . . . .
N1 N 0.0976(2) 0.2701(2) 0.16375(14) 0.0317(4) Uani 1 1 d . . . . .
N2 N 0.1508(2) 0.3784(2) 0.22737(15) 0.0330(5) Uani 1 1 d . . . . .
N3 N 0.2556(2) 0.39516(18) 0.30159(14) 0.0271(4) Uani 1 1 d . . . . .
O1 O 0.39050(17) 0.18197(16) 0.40297(12) 0.0289(3) Uani 1 1 d . . . . .
O2 O 0.86548(17) 0.32605(16) 0.51462(12) 0.0360(4) Uani 1 1 d . . . . .
O3 O 0.19804(17) 0.08395(16) 0.06802(11) 0.0303(4) Uani 1 1 d . . . . .
O4 O 0.32176(19) 0.41607(17) 0.50536(13) 0.0356(4) Uani 1 1 d . . . . .
O5 O 0.41766(17) 0.41223(16) 0.70154(12) 0.0329(4) Uani 1 1 d . . . . .
O6 O 0.58561(17) 0.53472(15) 0.90286(12) 0.0302(4) Uani 1 1 d . . . . .
O7 O 0.80307(18) 0.53492(15) 1.05358(11) 0.0286(3) Uani 1 1 d . . . . .
S1 S 0.46720(5) 0.11219(4) 0.40406(3) 0.02002(12) Uani 1 1 d . . . . .
 
loop_
 _atom_site_aniso_label
 _atom_site_aniso_U_11
 _atom_site_aniso_U_22
 _atom_site_aniso_U_33
 _atom_site_aniso_U_23
 _atom_site_aniso_U_13
 _atom_site_aniso_U_12
C1 0.0204(9) 0.0182(9) 0.0160(8) 0.0062(7) 0.0028(7) 0.0103(7)
C2 0.0179(9) 0.0211(9) 0.0220(9) 0.0080(8) 0.0034(7) 0.0089(8)
C3 0.0225(10) 0.0225(10) 0.0211(9) 0.0093(8) 0.0070(8) 0.0116(8)
C4 0.0230(9) 0.0175(9) 0.0167(9) 0.0066(7) 0.0035(7) 0.0115(8)
C5 0.0216(9) 0.0199(9) 0.0171(9) 0.0070(7) 0.0029(7) 0.0102(8)
C6 0.0204(9) 0.0204(9) 0.0176(9) 0.0080(7) 0.0043(7) 0.0099(8)
C7 0.0217(10) 0.0274(10) 0.0196(9) 0.0097(8) 0.0044(8) 0.0099(8)
C8 0.0191(9) 0.0220(9) 0.0203(9) 0.0094(8) 0.0049(7) 0.0088(8)
C9 0.0213(9) 0.0220(9) 0.0199(9) 0.0076(8) 0.0053(7) 0.0108(8)
C10 0.0238(10) 0.0221(10) 0.0180(9) 0.0076(8) 0.0056(8) 0.0112(8)
C11 0.0254(10) 0.0256(10) 0.0183(9) 0.0089(8) 0.0059(8) 0.0131(8)
C12 0.0242(10) 0.0254(10) 0.0207(10) 0.0063(8) 0.0032(8) 0.0126(8)
C13 0.0338(12) 0.0344(12) 0.0163(9) 0.0058(9) 0.0038(8) 0.0183(10)
C14 0.0338(12) 0.0426(13) 0.0182(10) 0.0082(9) 0.0097(9) 0.0191(11)
C15 0.0278(11) 0.0326(11) 0.0211(10) 0.0086(9) 0.0078(8) 0.0153(9)
C16 0.0299(12) 0.0449(14) 0.0232(10) 0.0100(10) 0.0110(9) 0.0202(11)
C17 0.0226(10) 0.0311(11) 0.0221(10) 0.0125(9) 0.0091(8) 0.0129(9)
C18 0.0261(11) 0.0419(13) 0.0251(11) 0.0122(10) 0.0104(9) 0.0107(10)
C19 0.0218(10) 0.0363(12) 0.0192(10) 0.0096(9) 0.0018(8) 0.0062(9)
C20 0.0304(12) 0.0293(12) 0.0342(12) 0.0141(10) 0.0140(10) 0.0096(9)
C21 0.0227(11) 0.0435(14) 0.0355(12) 0.0191(11) 0.0103(9) 0.0166(10)
C22 0.0228(10) 0.0412(13) 0.0236(10) 0.0146(10) 0.0061(8) 0.0160(9)
C23 0.0256(10) 0.0414(12) 0.0216(10) 0.0173(9) 0.0098(8) 0.0215(10)
C24 0.0300(11) 0.0349(12) 0.0262(10) 0.0158(9) 0.0081(9) 0.0226(10)
C25 0.0389(13) 0.0323(12) 0.0346(12) 0.0149(10) 0.0108(10) 0.0224(11)
C26 0.0409(13) 0.0392(13) 0.0285(11) 0.0099(10) 0.0098(10) 0.0280(11)
C27 0.0305(13) 0.0518(16) 0.0349(13) 0.0201(12) 0.0028(10) 0.0148(12)
C28 0.0353(13) 0.0349(13) 0.0323(12) 0.0146(10) 0.0067(10) 0.0147(10)
C29 0.0293(12) 0.0512(15) 0.0314(12) 0.0188(11) 0.0122(10) 0.0206(11)
C30 0.0344(12) 0.0427(14) 0.0325(12) 0.0176(11) 0.0140(10) 0.0248(11)
C31 0.0401(13) 0.0327(12) 0.0221(10) 0.0083(9) 0.0103(9) 0.0212(10)
C32 0.0345(12) 0.0253(11) 0.0225(10) 0.0057(9) 0.0075(9) 0.0132(9)
C33 0.0241(10) 0.0273(10) 0.0179(9) 0.0090(8) 0.0078(8) 0.0124(8)
C34 0.0255(10) 0.0264(10) 0.0174(9) 0.0099(8) 0.0055(8) 0.0147(8)
C35 0.0198(9) 0.0237(10) 0.0167(9) 0.0100(8) 0.0049(7) 0.0102(8)
C36 0.0245(10) 0.0250(10) 0.0223(10) 0.0124(8) 0.0081(8) 0.0139(8)
C37 0.0268(11) 0.0353(12) 0.0245(10) 0.0190(9) 0.0080(8) 0.0173(9)
C38 0.0269(11) 0.0364(12) 0.0172(9) 0.0137(9) 0.0066(8) 0.0153(9)
C39B 0.022(5) 0.040(6) 0.071(8) 0.016(5) 0.020(5) 0.009(4)
Cl1B 0.0444(4) 0.0607(5) 0.0620(5) 0.0215(4) 0.0155(4) 0.0182(4)
Cl2B 0.0378(4) 0.0682(5) 0.0623(5) 0.0208(4) 0.0118(3) 0.0228(4)
C39 0.034(3) 0.075(5) 0.053(3) 0.018(3) 0.017(2) 0.004(3)
Cl1 0.0444(4) 0.0607(5) 0.0620(5) 0.0215(4) 0.0155(4) 0.0182(4)
Cl2 0.0378(4) 0.0682(5) 0.0623(5) 0.0208(4) 0.0118(3) 0.0228(4)
F1 0.0433(8) 0.0307(7) 0.0266(6) 0.0125(6) 0.0087(6) 0.0253(6)
N1 0.0319(10) 0.0515(13) 0.0256(9) 0.0210(9) 0.0104(8) 0.0286(10)
N2 0.0382(11) 0.0517(13) 0.0295(10) 0.0238(10) 0.0140(8) 0.0337(10)
N3 0.0327(10) 0.0371(10) 0.0254(9) 0.0178(8) 0.0120(8) 0.0246(9)
O1 0.0308(8) 0.0443(9) 0.0274(8) 0.0204(7) 0.0113(6) 0.0275(8)
O2 0.0236(8) 0.0428(10) 0.0237(8) 0.0122(7) 0.0040(6) 0.0022(7)
O3 0.0260(8) 0.0440(10) 0.0180(7) 0.0075(7) 0.0025(6) 0.0192(7)
O4 0.0437(10) 0.0473(10) 0.0300(9) 0.0192(8) 0.0138(8) 0.0314(9)
O5 0.0284(8) 0.0444(10) 0.0241(8) 0.0142(7) 0.0073(6) 0.0161(7)
O6 0.0332(9) 0.0346(9) 0.0247(8) 0.0092(7) 0.0068(7) 0.0207(7)
O7 0.0403(9) 0.0328(8) 0.0155(7) 0.0080(6) 0.0082(6) 0.0214(7)
S1 0.0184(2) 0.0237(2) 0.0166(2) 0.00826(19) 0.00299(17) 0.01001(19)
 
_geom_special_details
;
 All esds (except the esd in the dihedral angle between two l.s. planes)
 are estimated using the full covariance matrix.  The cell esds are taken
 into account individually in the estimation of esds in distances, angles
 and torsion angles; correlations between esds in cell parameters are only
 used when they are defined by crystal symmetry.  An approximate (isotropic)
 treatment of cell esds is used for estimating esds involving l.s. planes.
;
 
loop_
 _geom_bond_atom_site_label_1
 _geom_bond_atom_site_label_2
 _geom_bond_distance
 _geom_bond_site_symmetry_2
 _geom_bond_publ_flag
C1 C2 1.375(3) . ?
C1 C6 1.381(3) . ?
C1 S1 1.7894(19) . ?
C2 C3 1.399(3) . ?
C2 H2 0.9500 . ?
C3 C4 1.409(3) . ?
C3 C18 1.504(3) . ?
C4 C5 1.401(3) . ?
C4 C35 1.496(3) . ?
C5 C6 1.408(3) . ?
C5 C19 1.506(3) . ?
C6 C7 1.494(3) . ?
C7 O2 1.214(3) . ?
C7 C8 1.503(3) . ?
C8 C9 1.367(3) . ?
C8 S1 1.802(2) . ?
C9 C10 1.482(3) . ?
C9 C17 1.545(3) . ?
C10 C15 1.395(3) . ?
C10 C11 1.405(3) . ?
C11 C12 1.393(3) . ?
C11 H11 0.9500 . ?
C12 O3 1.367(3) . ?
C12 C13 1.395(3) . ?
C13 C14 1.379(3) . ?
C13 H13 0.9500 . ?
C14 C15 1.397(3) . ?
C14 H14 0.9500 . ?
C15 C16 1.489(3) . ?
C16 C17 1.545(3) . ?
C16 H16A 0.9900 . ?
C16 H16B 0.9900 . ?
C17 C21 1.527(3) . ?
C17 C20 1.543(3) . ?
C18 H18A 0.9800 . ?
C18 H18B 0.9800 . ?
C18 H18C 0.9800 . ?
C19 H19A 0.9800 . ?
C19 H19B 0.9800 . ?
C19 H19C 0.9800 . ?
C20 H20A 0.9800 . ?
C20 H20B 0.9800 . ?
C20 H20C 0.9800 . ?
C21 H21A 0.9800 . ?
C21 H21B 0.9800 . ?
C21 H21C 0.9800 . ?
C22 O3 1.446(3) . ?
C22 C23 1.494(3) . ?
C22 H22A 0.9900 . ?
C22 H22B 0.9900 . ?
C23 N1 1.371(3) . ?
C23 C24 1.378(3) . ?
C24 N3 1.349(3) . ?
C24 H24 0.9500 . ?
C25 N3 1.456(3) . ?
C25 C26 1.514(4) . ?
C25 H25A 0.9900 . ?
C25 H25B 0.9900 . ?
C26 O4 1.418(3) . ?
C26 H26A 0.9900 . ?
C26 H26B 0.9900 . ?
C27 O4 1.427(3) . ?
C27 C28 1.502(4) . ?
C27 H27A 0.9900 . ?
C27 H27B 0.9900 . ?
C28 O5 1.417(3) . ?
C28 H28A 0.9900 . ?
C28 H28B 0.9900 . ?
C29 O5 1.422(3) . ?
C29 C30 1.494(4) . ?
C29 H29A 0.9900 . ?
C29 H29B 0.9900 . ?
C30 O6 1.421(3) . ?
C30 H30A 0.9900 . ?
C30 H30B 0.9900 . ?
C31 O6 1.416(3) . ?
C31 C32 1.506(3) . ?
C31 H31A 0.9900 . ?
C31 H31B 0.9900 . ?
C32 O7 1.437(3) . ?
C32 H32A 0.9900 . ?
C32 H32B 0.9900 . ?
C33 O7 1.378(3) . ?
C33 C38 1.389(3) . ?
C33 C34 1.393(3) . ?
C34 C35 1.398(3) . ?
C34 H34 0.9500 . ?
C35 C36 1.381(3) . ?
C36 F1 1.368(2) . ?
C36 C37 1.379(3) . ?
C37 C38 1.382(3) . ?
C37 H37 0.9500 . ?
C38 H38 0.9500 . ?
C39B Cl1B 1.723(13) . ?
C39B Cl2B 1.867(12) . ?
C39B H39A 0.9900 . ?
C39B H39B 0.9900 . ?
C39 Cl2 1.716(6) . ?
C39 Cl1 1.776(7) . ?
C39 H39C 0.9900 . ?
C39 H39D 0.9900 . ?
N1 N2 1.309(3) . ?
N2 N3 1.349(3) . ?
O1 S1 1.5024(16) . ?
 
loop_
 _geom_angle_atom_site_label_1
 _geom_angle_atom_site_label_2
 _geom_angle_atom_site_label_3
 _geom_angle
 _geom_angle_site_symmetry_1
 _geom_angle_site_symmetry_3
 _geom_angle_publ_flag
C2 C1 C6 122.84(18) . . ?
C2 C1 S1 121.49(15) . . ?
C6 C1 S1 115.17(15) . . ?
C1 C2 C3 118.41(18) . . ?
C1 C2 H2 120.8 . . ?
C3 C2 H2 120.8 . . ?
C2 C3 C4 119.39(19) . . ?
C2 C3 C18 119.97(19) . . ?
C4 C3 C18 120.63(19) . . ?
C5 C4 C3 121.87(18) . . ?
C5 C4 C35 119.84(18) . . ?
C3 C4 C35 118.23(18) . . ?
C4 C5 C6 117.26(18) . . ?
C4 C5 C19 120.76(18) . . ?
C6 C5 C19 121.92(19) . . ?
C1 C6 C5 120.18(18) . . ?
C1 C6 C7 112.43(17) . . ?
C5 C6 C7 126.93(18) . . ?
O2 C7 C6 124.03(19) . . ?
O2 C7 C8 125.04(19) . . ?
C6 C7 C8 110.63(17) . . ?
C9 C8 C7 127.31(19) . . ?
C9 C8 S1 122.07(16) . . ?
C7 C8 S1 110.62(14) . . ?
C8 C9 C10 127.63(19) . . ?
C8 C9 C17 125.61(18) . . ?
C10 C9 C17 106.73(17) . . ?
C15 C10 C11 120.49(19) . . ?
C15 C10 C9 109.05(18) . . ?
C11 C10 C9 130.20(19) . . ?
C12 C11 C10 118.4(2) . . ?
C12 C11 H11 120.8 . . ?
C10 C11 H11 120.8 . . ?
O3 C12 C11 125.2(2) . . ?
O3 C12 C13 113.99(18) . . ?
C11 C12 C13 120.8(2) . . ?
C14 C13 C12 120.7(2) . . ?
C14 C13 H13 119.6 . . ?
C12 C13 H13 119.6 . . ?
C13 C14 C15 119.3(2) . . ?
C13 C14 H14 120.3 . . ?
C15 C14 H14 120.3 . . ?
C10 C15 C14 120.3(2) . . ?
C10 C15 C16 111.07(19) . . ?
C14 C15 C16 128.6(2) . . ?
C15 C16 C17 104.41(18) . . ?
C15 C16 H16A 110.9 . . ?
C17 C16 H16A 110.9 . . ?
C15 C16 H16B 110.9 . . ?
C17 C16 H16B 110.9 . . ?
H16A C16 H16B 108.9 . . ?
C21 C17 C20 111.44(19) . . ?
C21 C17 C16 108.49(19) . . ?
C20 C17 C16 108.33(19) . . ?
C21 C17 C9 116.02(18) . . ?
C20 C17 C9 108.93(18) . . ?
C16 C17 C9 103.09(17) . . ?
C3 C18 H18A 109.5 . . ?
C3 C18 H18B 109.5 . . ?
H18A C18 H18B 109.5 . . ?
C3 C18 H18C 109.5 . . ?
H18A C18 H18C 109.5 . . ?
H18B C18 H18C 109.5 . . ?
C5 C19 H19A 109.5 . . ?
C5 C19 H19B 109.5 . . ?
H19A C19 H19B 109.5 . . ?
C5 C19 H19C 109.5 . . ?
H19A C19 H19C 109.5 . . ?
H19B C19 H19C 109.5 . . ?
C17 C20 H20A 109.5 . . ?
C17 C20 H20B 109.5 . . ?
H20A C20 H20B 109.5 . . ?
C17 C20 H20C 109.5 . . ?
H20A C20 H20C 109.5 . . ?
H20B C20 H20C 109.5 . . ?
C17 C21 H21A 109.5 . . ?
C17 C21 H21B 109.5 . . ?
H21A C21 H21B 109.5 . . ?
C17 C21 H21C 109.5 . . ?
H21A C21 H21C 109.5 . . ?
H21B C21 H21C 109.5 . . ?
O3 C22 C23 112.48(19) . . ?
O3 C22 H22A 109.1 . . ?
C23 C22 H22A 109.1 . . ?
O3 C22 H22B 109.1 . . ?
C23 C22 H22B 109.1 . . ?
H22A C22 H22B 107.8 . . ?
N1 C23 C24 107.4(2) . . ?
N1 C23 C22 120.9(2) . . ?
C24 C23 C22 131.7(2) . . ?
N3 C24 C23 105.31(19) . . ?
N3 C24 H24 127.3 . . ?
C23 C24 H24 127.3 . . ?
N3 C25 C26 111.5(2) . . ?
N3 C25 H25A 109.3 . . ?
C26 C25 H25A 109.3 . . ?
N3 C25 H25B 109.3 . . ?
C26 C25 H25B 109.3 . . ?
H25A C25 H25B 108.0 . . ?
O4 C26 C25 107.82(19) . . ?
O4 C26 H26A 110.1 . . ?
C25 C26 H26A 110.1 . . ?
O4 C26 H26B 110.1 . . ?
C25 C26 H26B 110.1 . . ?
H26A C26 H26B 108.5 . . ?
O4 C27 C28 108.5(2) . . ?
O4 C27 H27A 110.0 . . ?
C28 C27 H27A 110.0 . . ?
O4 C27 H27B 110.0 . . ?
C28 C27 H27B 110.0 . . ?
H27A C27 H27B 108.4 . . ?
O5 C28 C27 112.3(2) . . ?
O5 C28 H28A 109.1 . . ?
C27 C28 H28A 109.1 . . ?
O5 C28 H28B 109.1 . . ?
C27 C28 H28B 109.1 . . ?
H28A C28 H28B 107.9 . . ?
O5 C29 C30 109.9(2) . . ?
O5 C29 H29A 109.7 . . ?
C30 C29 H29A 109.7 . . ?
O5 C29 H29B 109.7 . . ?
C30 C29 H29B 109.7 . . ?
H29A C29 H29B 108.2 . . ?
O6 C30 C29 109.6(2) . . ?
O6 C30 H30A 109.8 . . ?
C29 C30 H30A 109.8 . . ?
O6 C30 H30B 109.8 . . ?
C29 C30 H30B 109.8 . . ?
H30A C30 H30B 108.2 . . ?
O6 C31 C32 110.40(18) . . ?
O6 C31 H31A 109.6 . . ?
C32 C31 H31A 109.6 . . ?
O6 C31 H31B 109.6 . . ?
C32 C31 H31B 109.6 . . ?
H31A C31 H31B 108.1 . . ?
O7 C32 C31 113.8(2) . . ?
O7 C32 H32A 108.8 . . ?
C31 C32 H32A 108.8 . . ?
O7 C32 H32B 108.8 . . ?
C31 C32 H32B 108.8 . . ?
H32A C32 H32B 107.7 . . ?
O7 C33 C38 116.62(18) . . ?
O7 C33 C34 123.18(19) . . ?
C38 C33 C34 120.2(2) . . ?
C33 C34 C35 119.98(19) . . ?
C33 C34 H34 120.0 . . ?
C35 C34 H34 120.0 . . ?
C36 C35 C34 118.03(18) . . ?
C36 C35 C4 122.10(18) . . ?
C34 C35 C4 119.85(17) . . ?
F1 C36 C37 118.94(18) . . ?
F1 C36 C35 118.15(18) . . ?
C37 C36 C35 122.9(2) . . ?
C36 C37 C38 118.50(19) . . ?
C36 C37 H37 120.8 . . ?
C38 C37 H37 120.8 . . ?
C37 C38 C33 120.40(19) . . ?
C37 C38 H38 119.8 . . ?
C33 C38 H38 119.8 . . ?
Cl1B C39B Cl2B 109.2(6) . . ?
Cl1B C39B H39A 109.8 . . ?
Cl2B C39B H39A 109.8 . . ?
Cl1B C39B H39B 109.8 . . ?
Cl2B C39B H39B 109.8 . . ?
H39A C39B H39B 108.3 . . ?
Cl2 C39 Cl1 113.9(3) . . ?
Cl2 C39 H39C 108.8 . . ?
Cl1 C39 H39C 108.8 . . ?
Cl2 C39 H39D 108.8 . . ?
Cl1 C39 H39D 108.8 . . ?
H39C C39 H39D 107.7 . . ?
N2 N1 C23 109.32(19) . . ?
N1 N2 N3 107.51(18) . . ?
C24 N3 N2 110.5(2) . . ?
C24 N3 C25 128.15(19) . . ?
N2 N3 C25 121.24(19) . . ?
C12 O3 C22 119.01(16) . . ?
C26 O4 C27 114.2(2) . . ?
C28 O5 C29 113.0(2) . . ?
C31 O6 C30 112.18(18) . . ?
C33 O7 C32 117.65(16) . . ?
O1 S1 C1 103.55(9) . . ?
O1 S1 C8 111.99(10) . . ?
C1 S1 C8 90.73(9) . . ?
 
loop_
 _geom_torsion_atom_site_label_1
 _geom_torsion_atom_site_label_2
 _geom_torsion_atom_site_label_3
 _geom_torsion_atom_site_label_4
 _geom_torsion
 _geom_torsion_site_symmetry_1
 _geom_torsion_site_symmetry_2
 _geom_torsion_site_symmetry_3
 _geom_torsion_site_symmetry_4
 _geom_torsion_publ_flag
C6 C1 C2 C3 1.2(3) . . . . ?
S1 C1 C2 C3 -170.41(15) . . . . ?
C1 C2 C3 C4 -1.3(3) . . . . ?
C1 C2 C3 C18 177.6(2) . . . . ?
C2 C3 C4 C5 -0.1(3) . . . . ?
C18 C3 C4 C5 -179.1(2) . . . . ?
C2 C3 C4 C35 177.16(18) . . . . ?
C18 C3 C4 C35 -1.8(3) . . . . ?
C3 C4 C5 C6 1.7(3) . . . . ?
C35 C4 C5 C6 -175.52(18) . . . . ?
C3 C4 C5 C19 179.0(2) . . . . ?
C35 C4 C5 C19 1.8(3) . . . . ?
C2 C1 C6 C5 0.5(3) . . . . ?
S1 C1 C6 C5 172.55(15) . . . . ?
C2 C1 C6 C7 -172.32(19) . . . . ?
S1 C1 C6 C7 -0.2(2) . . . . ?
C4 C5 C6 C1 -1.9(3) . . . . ?
C19 C5 C6 C1 -179.2(2) . . . . ?
C4 C5 C6 C7 169.78(19) . . . . ?
C19 C5 C6 C7 -7.5(3) . . . . ?
C1 C6 C7 O2 169.7(2) . . . . ?
C5 C6 C7 O2 -2.5(4) . . . . ?
C1 C6 C7 C8 -4.3(2) . . . . ?
C5 C6 C7 C8 -176.46(19) . . . . ?
O2 C7 C8 C9 12.3(4) . . . . ?
C6 C7 C8 C9 -173.9(2) . . . . ?
O2 C7 C8 S1 -167.1(2) . . . . ?
C6 C7 C8 S1 6.8(2) . . . . ?
C7 C8 C9 C10 -165.6(2) . . . . ?
S1 C8 C9 C10 13.7(3) . . . . ?
C7 C8 C9 C17 12.2(3) . . . . ?
S1 C8 C9 C17 -168.49(16) . . . . ?
C8 C9 C10 C15 -172.9(2) . . . . ?
C17 C9 C10 C15 8.9(2) . . . . ?
C8 C9 C10 C11 13.1(4) . . . . ?
C17 C9 C10 C11 -165.1(2) . . . . ?
C15 C10 C11 C12 -0.3(3) . . . . ?
C9 C10 C11 C12 173.1(2) . . . . ?
C10 C11 C12 O3 179.8(2) . . . . ?
C10 C11 C12 C13 -1.2(3) . . . . ?
O3 C12 C13 C14 -179.4(2) . . . . ?
C11 C12 C13 C14 1.4(4) . . . . ?
C12 C13 C14 C15 -0.1(4) . . . . ?
C11 C10 C15 C14 1.6(3) . . . . ?
C9 C10 C15 C14 -173.1(2) . . . . ?
C11 C10 C15 C16 -178.4(2) . . . . ?
C9 C10 C15 C16 6.9(3) . . . . ?
C13 C14 C15 C10 -1.4(4) . . . . ?
C13 C14 C15 C16 178.7(2) . . . . ?
C10 C15 C16 C17 -19.6(3) . . . . ?
C14 C15 C16 C17 160.3(2) . . . . ?
C15 C16 C17 C21 147.0(2) . . . . ?
C15 C16 C17 C20 -91.9(2) . . . . ?
C15 C16 C17 C9 23.4(2) . . . . ?
C8 C9 C17 C21 43.3(3) . . . . ?
C10 C9 C17 C21 -138.5(2) . . . . ?
C8 C9 C17 C20 -83.4(3) . . . . ?
C10 C9 C17 C20 94.9(2) . . . . ?
C8 C9 C17 C16 161.7(2) . . . . ?
C10 C9 C17 C16 -20.0(2) . . . . ?
O3 C22 C23 N1 87.2(2) . . . . ?
O3 C22 C23 C24 -92.6(3) . . . . ?
N1 C23 C24 N3 -0.2(2) . . . . ?
C22 C23 C24 N3 179.6(2) . . . . ?
N3 C25 C26 O4 69.7(3) . . . . ?
O4 C27 C28 O5 73.4(3) . . . . ?
O5 C29 C30 O6 -65.4(3) . . . . ?
O6 C31 C32 O7 -69.5(2) . . . . ?
O7 C33 C34 C35 -179.10(19) . . . . ?
C38 C33 C34 C35 -1.0(3) . . . . ?
C33 C34 C35 C36 0.2(3) . . . . ?
C33 C34 C35 C4 178.79(19) . . . . ?
C5 C4 C35 C36 -85.5(3) . . . . ?
C3 C4 C35 C36 97.2(2) . . . . ?
C5 C4 C35 C34 96.1(2) . . . . ?
C3 C4 C35 C34 -81.3(2) . . . . ?
C34 C35 C36 F1 -178.26(18) . . . . ?
C4 C35 C36 F1 3.2(3) . . . . ?
C34 C35 C36 C37 0.9(3) . . . . ?
C4 C35 C36 C37 -177.6(2) . . . . ?
F1 C36 C37 C38 177.9(2) . . . . ?
C35 C36 C37 C38 -1.3(3) . . . . ?
C36 C37 C38 C33 0.5(3) . . . . ?
O7 C33 C38 C37 178.9(2) . . . . ?
C34 C33 C38 C37 0.7(3) . . . . ?
C24 C23 N1 N2 -0.1(3) . . . . ?
C22 C23 N1 N2 -180.0(2) . . . . ?
C23 N1 N2 N3 0.4(2) . . . . ?
C23 C24 N3 N2 0.5(3) . . . . ?
C23 C24 N3 C25 176.2(2) . . . . ?
N1 N2 N3 C24 -0.6(3) . . . . ?
N1 N2 N3 C25 -176.7(2) . . . . ?
C26 C25 N3 C24 -75.8(3) . . . . ?
C26 C25 N3 N2 99.5(2) . . . . ?
C11 C12 O3 C22 5.9(3) . . . . ?
C13 C12 O3 C22 -173.2(2) . . . . ?
C23 C22 O3 C12 78.4(2) . . . . ?
C25 C26 O4 C27 -153.5(2) . . . . ?
C28 C27 O4 C26 -158.5(2) . . . . ?
C27 C28 O5 C29 84.1(3) . . . . ?
C30 C29 O5 C28 -172.1(2) . . . . ?
C32 C31 O6 C30 -166.52(19) . . . . ?
C29 C30 O6 C31 -174.3(2) . . . . ?
C38 C33 O7 C32 147.6(2) . . . . ?
C34 C33 O7 C32 -34.3(3) . . . . ?
C31 C32 O7 C33 107.3(2) . . . . ?
C2 C1 S1 O1 62.99(18) . . . . ?
C6 C1 S1 O1 -109.20(16) . . . . ?
C2 C1 S1 C8 175.84(17) . . . . ?
C6 C1 S1 C8 3.65(16) . . . . ?
C9 C8 S1 O1 -80.31(19) . . . . ?
C7 C8 S1 O1 99.07(16) . . . . ?
C9 C8 S1 C1 174.75(18) . . . . ?
C7 C8 S1 C1 -5.87(15) . . . . ?
 
_refine_diff_density_max    0.961
_refine_diff_density_min   -0.840
_refine_diff_density_rms    0.075

_shelx_res_file
;
TITL xv772_0m_a.res in P-1
    xv772.res
    created by SHELXL-2018/3 at 12:39:16 on 26-Apr-2023
REM Old TITL xv772_0m in P-1
REM SHELXT solution in P-1
REM R1 0.136,  Rweak 0.008,  Alpha 0.049,  Orientation as input
REM Formula found by SHELXT:  C40 Cl3 F N2 O7
CELL  0.71073  11.2427  13.2813  15.0661  104.728  101.480  114.095
ZERR    2.000   0.0004   0.0005   0.0006    0.001    0.001    0.001
LATT  1
SFAC C H CL F N O S
UNIT 78 84 4 2 6 14 2
TEMP -171
SIZE 0.05 0.07 0.10
L.S. 10
BOND $H
LIST 4
CONF
ACTA
EXYZ CL1 CL1B
EADP CL1 CL1B
EXYZ CL2 CL2B
EADP CL2 CL2B
OMIT     0   1   1  !      0.38       4170.91      16.07       0.381       7.43
OMIT    -1   1   1  !      0.12        569.23      12.76       0.141       8.23
OMIT    -1   0   1  !      1.25       6569.66      17.43       0.478       9.58
REM SHEL 9.0 0.80
FMAP 2
PLAN -20
WGHT    0.075900    2.107500
FVAR       0.56735   0.30955
C1    1    0.543647    0.146696    0.531353    11.00000    0.02040    0.01820 =
         0.01600    0.00622    0.00281    0.01026
C2    1    0.463504    0.116105    0.588070    11.00000    0.01785    0.02107 =
         0.02204    0.00799    0.00343    0.00895
AFIX  43
H2    2    0.366008    0.065500    0.559166    11.00000   -1.20000
AFIX   0
C3    1    0.528988    0.161290    0.689344    11.00000    0.02253    0.02251 =
         0.02109    0.00935    0.00696    0.01163
C4    1    0.674090    0.234068    0.729733    11.00000    0.02298    0.01753 =
         0.01673    0.00663    0.00346    0.01145
C5    1    0.755438    0.262625    0.671288    11.00000    0.02156    0.01992 =
         0.01709    0.00703    0.00287    0.01017
C6    1    0.685891    0.218218    0.569918    11.00000    0.02042    0.02037 =
         0.01757    0.00796    0.00427    0.00991
C7    1    0.746363    0.251510    0.495314    11.00000    0.02167    0.02738 =
         0.01964    0.00969    0.00438    0.00986
C8    1    0.636177    0.190074    0.395918    11.00000    0.01914    0.02204 =
         0.02029    0.00940    0.00487    0.00878
C9    1    0.654221    0.190590    0.308888    11.00000    0.02127    0.02197 =
         0.01989    0.00756    0.00531    0.01082
C10   1    0.546582    0.153270    0.214571    11.00000    0.02378    0.02211 =
         0.01801    0.00758    0.00565    0.01121
C11   1    0.408310    0.129790    0.193861    11.00000    0.02537    0.02557 =
         0.01825    0.00888    0.00593    0.01308
AFIX  43
H11   2    0.367045    0.128527    0.243088    11.00000   -1.20000
AFIX   0
C12   1    0.333145    0.108396    0.099361    11.00000    0.02424    0.02536 =
         0.02073    0.00632    0.00321    0.01263
C13   1    0.394552    0.112407    0.027555    11.00000    0.03380    0.03438 =
         0.01631    0.00584    0.00382    0.01831
AFIX  43
H13   2    0.342373    0.099386   -0.036092    11.00000   -1.20000
AFIX   0
C14   1    0.530143    0.135063    0.047968    11.00000    0.03385    0.04263 =
         0.01815    0.00817    0.00973    0.01914
AFIX  43
H14   2    0.571357    0.137509   -0.001257    11.00000   -1.20000
AFIX   0
C15   1    0.606279    0.154381    0.141776    11.00000    0.02776    0.03256 =
         0.02109    0.00861    0.00775    0.01526
C16   1    0.751670    0.177808    0.179604    11.00000    0.02994    0.04487 =
         0.02316    0.00998    0.01100    0.02024
AFIX  23
H16A  2    0.812491    0.232698    0.154410    11.00000   -1.20000
H16B  2    0.756393    0.102858    0.160510    11.00000   -1.20000
AFIX   0
C17   1    0.794679    0.235114    0.291706    11.00000    0.02260    0.03114 =
         0.02205    0.01246    0.00911    0.01290
C18   1    0.444230    0.133701    0.754135    11.00000    0.02610    0.04195 =
         0.02507    0.01222    0.01036    0.01072
AFIX 137
H18A  2    0.458864    0.208062    0.800437    11.00000   -1.50000
H18B  2    0.472836    0.090799    0.790178    11.00000   -1.50000
H18C  2    0.345763    0.084266    0.714007    11.00000   -1.50000
AFIX   0
C19   1    0.910197    0.342252    0.716545    11.00000    0.02179    0.03634 =
         0.01924    0.00959    0.00179    0.00618
AFIX 137
H19A  2    0.955288    0.316922    0.672980    11.00000   -1.50000
H19B  2    0.943644    0.337015    0.779559    11.00000   -1.50000
H19C  2    0.932336    0.424621    0.726537    11.00000   -1.50000
AFIX   0
C20   1    0.863739    0.371454    0.321754    11.00000    0.03037    0.02934 =
         0.03416    0.01409    0.01400    0.00959
AFIX 137
H20A  2    0.948195    0.399480    0.304878    11.00000   -1.50000
H20B  2    0.887585    0.409185    0.392363    11.00000   -1.50000
H20C  2    0.799290    0.392269    0.287099    11.00000   -1.50000
AFIX   0
C21   1    0.894420    0.197606    0.339064    11.00000    0.02273    0.04349 =
         0.03548    0.01910    0.01031    0.01664
AFIX 137
H21A  2    0.970112    0.214840    0.312470    11.00000   -1.50000
H21B  2    0.844496    0.112118    0.325235    11.00000   -1.50000
H21C  2    0.932645    0.241795    0.409871    11.00000   -1.50000
AFIX   0
C22   1    0.128122    0.090433    0.138438    11.00000    0.02283    0.04120 =
         0.02363    0.01457    0.00611    0.01596
AFIX  23
H22A  2    0.151507    0.053011    0.183315    11.00000   -1.20000
H22B  2    0.026610    0.044768    0.103661    11.00000   -1.20000
AFIX   0
C23   1    0.167148    0.215437    0.196787    11.00000    0.02556    0.04139 =
         0.02157    0.01727    0.00978    0.02152
C24   1    0.268370    0.296021    0.285478    11.00000    0.03001    0.03490 =
         0.02619    0.01583    0.00814    0.02260
AFIX  43
H24   2    0.333317    0.284256    0.326521    11.00000   -1.20000
AFIX   0
C25   1    0.331986    0.505305    0.387398    11.00000    0.03892    0.03227 =
         0.03459    0.01488    0.01084    0.02244
AFIX  23
H25A  2    0.320992    0.569234    0.370797    11.00000   -1.20000
H25B  2    0.431893    0.528968    0.407374    11.00000   -1.20000
AFIX   0
C26   1    0.281255    0.491595    0.471716    11.00000    0.04091    0.03923 =
         0.02851    0.00994    0.00976    0.02804
AFIX  23
H26A  2    0.322497    0.570229    0.524986    11.00000   -1.20000
H26B  2    0.179036    0.456403    0.449832    11.00000   -1.20000
AFIX   0
C27   1    0.234884    0.352698    0.551354    11.00000    0.03054    0.05177 =
         0.03494    0.02014    0.00282    0.01483
AFIX  23
H27A  2    0.150547    0.281791    0.501269    11.00000   -1.20000
H27B  2    0.206019    0.404234    0.590922    11.00000   -1.20000
AFIX   0
C28   1    0.314896    0.315336    0.615694    11.00000    0.03527    0.03487 =
         0.03228    0.01462    0.00666    0.01467
AFIX  23
H28A  2    0.249807    0.254473    0.634233    11.00000   -1.20000
H28B  2    0.359845    0.278659    0.578592    11.00000   -1.20000
AFIX   0
C29   1    0.364764    0.438025    0.777560    11.00000    0.02929    0.05120 =
         0.03141    0.01877    0.01221    0.02059
AFIX  23
H29A  2    0.335981    0.371809    0.801322    11.00000   -1.20000
H29B  2    0.282342    0.446272    0.752168    11.00000   -1.20000
AFIX   0
C30   1    0.473501    0.550810    0.859892    11.00000    0.03442    0.04267 =
         0.03251    0.01757    0.01404    0.02478
AFIX  23
H30A  2    0.507323    0.615859    0.835238    11.00000   -1.20000
H30B  2    0.433498    0.573132    0.909558    11.00000   -1.20000
AFIX   0
C31   1    0.685892    0.634940    0.987325    11.00000    0.04011    0.03273 =
         0.02207    0.00832    0.01032    0.02121
AFIX  23
H31A  2    0.648619    0.638736    1.041623    11.00000   -1.20000
H31B  2    0.706596    0.708472    0.974054    11.00000   -1.20000
AFIX   0
C32   1    0.817091    0.627174    1.016491    11.00000    0.03448    0.02534 =
         0.02252    0.00567    0.00754    0.01318
AFIX  23
H32A  2    0.846687    0.612971    0.958975    11.00000   -1.20000
H32B  2    0.891054    0.704522    1.067108    11.00000   -1.20000
AFIX   0
C33   1    0.800514    0.435322    0.994798    11.00000    0.02414    0.02729 =
         0.01786    0.00897    0.00778    0.01238
C34   1    0.741004    0.388217    0.893361    11.00000    0.02554    0.02640 =
         0.01739    0.00986    0.00553    0.01471
AFIX  43
H34   2    0.700721    0.425667    0.861450    11.00000   -1.20000
AFIX   0
C35   1    0.740571    0.285825    0.838530    11.00000    0.01979    0.02369 =
         0.01665    0.01004    0.00487    0.01018
C36   1    0.799821    0.234094    0.888020    11.00000    0.02446    0.02498 =
         0.02228    0.01237    0.00811    0.01386
C37   1    0.857111    0.278113    0.988491    11.00000    0.02680    0.03531 =
         0.02449    0.01904    0.00803    0.01728
AFIX  43
H37   2    0.895382    0.239422    1.020299    11.00000   -1.20000
AFIX   0
C38   1    0.857579    0.379754    1.041827    11.00000    0.02688    0.03636 =
         0.01717    0.01368    0.00662    0.01527
AFIX  43
H38   2    0.897165    0.411834    1.111079    11.00000   -1.20000
AFIX   0
PART 1 21.0
C39B  1    0.058032    0.000116    0.366737    21.00000    0.02198    0.03984 =
         0.07120    0.01635    0.02009    0.00892
AFIX  23
H39A  2    0.037897    0.062158    0.401081    21.00000   -1.20000
H39B  2    0.144592    0.039675    0.353238    21.00000   -1.20000
AFIX   0
CL1B  3   -0.076830   -0.097090    0.258575    21.00000    0.04445    0.06066 =
         0.06200    0.02151    0.01546    0.01821
CL2B  3    0.080263   -0.084083    0.445064    21.00000    0.03780    0.06820 =
         0.06234    0.02084    0.01184    0.02276
PART 2 -21.0
C39   1    0.088105   -0.043797    0.345921   -21.00000    0.03388    0.07528 =
         0.05291    0.01770    0.01711    0.00354
AFIX  23
H39C  2    0.141599   -0.074388    0.313552   -21.00000   -1.20000
H39D  2    0.139027    0.044106    0.369084   -21.00000   -1.20000
AFIX   0
CL1   3   -0.076830   -0.097090    0.258575   -21.00000    0.04445    0.06066 =
         0.06200    0.02151    0.01546    0.01821
CL2   3    0.080263   -0.084083    0.445064   -21.00000    0.03780    0.06820 =
         0.06234    0.02084    0.01184    0.02276
PART 0
F1    4    0.802895    0.135775    0.834421    11.00000    0.04335    0.03065 =
         0.02656    0.01253    0.00871    0.02531
N1    5    0.097558    0.270087    0.163749    11.00000    0.03190    0.05153 =
         0.02565    0.02105    0.01037    0.02860
N2    5    0.150846    0.378360    0.227371    11.00000    0.03824    0.05174 =
         0.02945    0.02382    0.01397    0.03374
N3    5    0.255574    0.395165    0.301592    11.00000    0.03265    0.03706 =
         0.02536    0.01779    0.01196    0.02457
O1    6    0.390500    0.181965    0.402972    11.00000    0.03081    0.04428 =
         0.02745    0.02037    0.01131    0.02746
O2    6    0.865484    0.326053    0.514624    11.00000    0.02356    0.04279 =
         0.02370    0.01216    0.00401    0.00223
O3    6    0.198042    0.083947    0.068021    11.00000    0.02597    0.04403 =
         0.01800    0.00750    0.00247    0.01923
O4    6    0.321759    0.416067    0.505359    11.00000    0.04371    0.04728 =
         0.02999    0.01917    0.01383    0.03143
O5    6    0.417659    0.412229    0.701536    11.00000    0.02844    0.04441 =
         0.02413    0.01416    0.00731    0.01614
O6    6    0.585606    0.534719    0.902863    11.00000    0.03318    0.03464 =
         0.02473    0.00925    0.00682    0.02070
O7    6    0.803075    0.534925    1.053577    11.00000    0.04031    0.03285 =
         0.01553    0.00802    0.00822    0.02139
S1    7    0.467198    0.112188    0.404061    11.00000    0.01843    0.02370 =
         0.01664    0.00826    0.00299    0.01001
HKLF 4


REM  xv772_0m_a.res in P-1
REM wR2 = 0.1612, GooF = S = 1.048, Restrained GooF = 1.048 for all data
REM R1 = 0.0554 for 7595 Fo > 4sig(Fo) and 0.0680 for all 9226 data
REM 492 parameters refined using 0 restraints

END

WGHT      0.0758      2.1082

REM Highest difference peak  0.961,  deepest hole -0.840,  1-sigma level  0.075
Q1    1   0.3654  0.0881  0.4422  11.00000  0.05    0.96
Q2    1  -0.0959 -0.0670  0.2117  11.00000  0.05    0.77
Q3    1   0.4446  0.1605  0.4270  11.00000  0.05    0.63
Q4    1   0.2553  0.2712  0.2260  11.00000  0.05    0.48
Q5    1   0.0985 -0.0017  0.4393  11.00000  0.05    0.47
Q6    1   0.6072  0.1819  0.5598  11.00000  0.05    0.45
Q7    1   0.7120  0.2408  0.6972  11.00000  0.05    0.43
Q8    1   0.7555  0.3437  0.8693  11.00000  0.05    0.42
Q9    1   0.8275  0.4011  1.0167  11.00000  0.05    0.42
Q10   1   0.1630  0.1627  0.1694  11.00000  0.05    0.41
Q11   1   0.8366  0.2966  0.6914  11.00000  0.05    0.41
Q12   1   0.5002  0.1437  0.5608  11.00000  0.05    0.40
Q13   1   0.4980  0.1642  0.7288  11.00000  0.05    0.39
Q14   1   0.8378  0.3000  0.2939  11.00000  0.05    0.39
Q15   1   0.7834  0.2695  0.8609  11.00000  0.05    0.39
Q16   1   0.4655  0.2527  0.4288  11.00000  0.05    0.38
Q17   1   0.8115  0.4948  1.0235  11.00000  0.05    0.38
Q18   1   0.8604  0.3318  1.0111  11.00000  0.05    0.37
Q19   1   0.8169  0.2564  0.9383  11.00000  0.05    0.37
Q20   1   0.4907  0.1433  0.6403  11.00000  0.05    0.37
;
_shelx_res_checksum   86441

_shelx_hkl_file
;
  -2   0   0 1663.83   67.99
   2   0   0 1649.44   67.29
  -3   0   0 1872.61   60.29
   3   0   0 1817.42   60.29
  -4   0   0  459.05   16.80
  -4   0   0  474.05   16.40
  -4   0   0  481.45   16.80
  -4   0   0  496.85   17.00
   4   0   0  479.85   15.70
   4   0   0  476.65   16.90
  -5   0   0  258.27   10.40
  -5   0   0  267.07   10.40
  -5   0   0  280.77   10.60
   5   0   0  271.97    9.10
   5   0   0  261.47   10.50
  -6   0   0  172.88    7.70
  -6   0   0  173.28    7.80
  -6   0   0  166.08    7.50
   6   0   0  178.08    7.80
   6   0   0  166.78    5.90
  -7   0   0  117.59    6.10
  -7   0   0  121.49    6.40
  -7   0   0  122.39    6.30
   7   0   0  120.59    4.30
   7   0   0  110.09    4.10
   7   0   0  131.59    6.50
  -8   0   0   89.09    5.80
  -8   0   0   79.39    5.30
   8   0   0   87.69    5.60
  -9   0   0   41.30    4.60
   9   0   0   46.40    4.50
 -10   0   0   14.50    3.10
  10   0   0   27.50    4.00
 -11   0   0   68.69    5.70
  11   0   0   63.79    5.60
 -12   0   0    4.00    3.00
  12   0   0    3.30    2.50
  13  -1   0  129.69    8.70
 -13   1   0  120.09    8.90
  12  -1   0   34.30    5.00
 -12   1   0   24.10    4.60
  11  -1   0  152.08    8.80
 -11   1   0  127.19    9.30
 -10   1   0   12.10    3.60
   9  -1   0   17.30    3.20
  -9   1   0   21.00    3.60
   8  -1   0    1.20    1.70
  -8   1   0   -1.00    1.80
  -8   1   0    1.40    1.80
   7  -1   0  284.07   11.40
  -7   1   0  260.07   11.30
  -7   1   0  277.17   11.50
  -7   1   0  270.37   11.20
   6  -1   0  107.59    5.60
  -6   1   0  111.09    5.90
  -6   1   0  108.49    5.60
  -6   1   0  110.99    5.40
   5  -1   0  121.59    5.70
  -5   1   0  135.89    5.70
  -5   1   0  118.69    5.80
  -5   1   0  121.19    6.00
   4  -1   0   32.20    2.40
  -4   1   0   31.70    2.40
  -4   1   0   35.00    2.60
  -4   1   0   34.10    2.30
   3  -1   0    0.80    0.80
  -3   1   0    3.50    1.10
  -3   1   0    1.00    1.00
  -3   1   0    0.70    0.80
   2  -1   0  910.41   38.40
  -1  -1   0  440.06   14.20
  -1  -1   0  457.15   14.60
  -1  -1   0  388.86   14.30
   1   1   0  464.15   14.20
   1   1   0  421.16   14.30
   1   1   0  408.76   14.30
  -2  -1   0 9889.01  340.67
   2   1   0 9999.00  339.97
  -3  -1   0  674.03   23.10
  -3  -1   0  662.53   23.00
  -3  -1   0  701.13   22.70
  -3  -1   0  675.63   23.20
   3   1   0  680.73   22.60
   3   1   0  694.93   23.10
   3   1   0  693.03   23.30
  -4  -1   0    6.70    1.70
  -4  -1   0    4.60    1.40
  -4  -1   0    3.90    1.40
  -4  -1   0    5.50    1.10
   4   1   0    9.40    1.20
   4   1   0    1.00    1.30
  -5  -1   0   57.99    3.60
  -5  -1   0   61.79    3.90
  -5  -1   0   60.09    3.60
   5   1   0   59.89    2.90
   5   1   0   62.39    2.80
   5   1   0   54.29    3.70
  -6  -1   0   93.59    5.10
  -6  -1   0  105.69    5.50
   6   1   0   98.39    4.20
   6   1   0   95.39    5.50
   6   1   0  100.89    4.10
  -7  -1   0  512.95   19.70
  -7  -1   0  554.94   19.90
  -7  -1   0  509.95   19.80
   7   1   0  542.75   20.10
   7   1   0  522.05   17.90
   7   1   0  541.55   18.10
  -8  -1   0  138.09    7.40
  -8  -1   0  147.39    7.60
   8   1   0  144.09    5.50
   8   1   0  138.19    7.70
   8   1   0  141.69    5.30
  -9  -1   0   61.69    5.10
   9   1   0   55.19    5.00
 -10  -1   0    8.90    3.00
  10   1   0    6.50    2.60
 -11  -1   0   45.50    5.20
  11   1   0   52.49    5.40
 -12  -1   0    0.90    2.80
  13  -2   0    8.30    2.90
 -13   2   0    5.20    3.30
  12  -2   0   29.10    4.50
 -12   2   0   25.30    4.60
  11  -2   0   42.30    4.60
  10  -2   0    0.30    2.00
 -10   2   0    6.10    2.90
   9  -2   0   66.59    5.00
  -9   2   0   72.99    5.50
   8  -2   0  157.68    7.70
  -8   2   0  163.38    8.20
  -8   2   0  156.28    7.50
  -8   2   0  152.88    7.90
   7  -2   0   54.89    3.90
  -7   2   0   56.19    4.00
  -7   2   0   54.69    3.70
  -7   2   0   55.39    4.20
   6  -2   0  160.98    7.20
  -6   2   0  160.08    7.60
  -6   2   0  177.58    7.30
  -6   2   0  161.18    7.50
   5  -2   0   30.50    2.60
  -5   2   0   38.30    2.70
  -5   2   0   35.10    3.10
  -5   2   0   32.30    2.90
   4  -2   0  136.99    5.60
  -4   2   0  132.19    4.60
  -4   2   0  134.29    4.60
  -4   2   0  135.89    5.90
  -4   2   0  131.39    5.60
  -4   2   0  147.89    6.00
   3  -2   0 1570.84   61.49
  -3   2   0 1523.75   61.59
   2  -2   0 4120.79  137.29
  -2   2   0 4143.89  137.49
   1  -2   0  496.75   17.50
  -1   2   0  569.94   17.80
   0  -2   0  645.54   21.20
   0  -2   0  625.64   20.60
   0   2   0  639.04   21.20
  -1  -2   0  339.17   11.50
  -1  -2   0  336.47   11.60
  -1  -2   0  324.77   11.10
   1   2   0  333.27   11.60
   1   2   0  336.17   11.50
   1   2   0  331.67   11.10
  -2  -2   0   46.50    2.50
  -2  -2   0   44.40    2.80
  -2  -2   0   44.20    2.20
   2   2   0   43.60    2.40
   2   2   0   43.60    2.20
   2   2   0   45.10    2.50
  -3  -2   0  519.65   18.00
  -3  -2   0  508.65   17.70
  -3  -2   0  528.45   17.60
   3   2   0  522.55   18.00
   3   2   0  514.95   17.60
   3   2   0  486.95   17.50
  -4  -2   0   26.40    2.40
  -4  -2   0   30.20    2.40
  -4  -2   0   29.50    2.30
  -4  -2   0   28.40    2.50
   4   2   0   33.20    2.80
   4   2   0   29.70    2.20
  -5  -2   0    7.20    1.80
  -5  -2   0    3.10    1.50
  -5  -2   0    4.70    1.20
  -5  -2   0    6.30    1.80
   5   2   0    4.90    1.60
   5   2   0    3.50    1.10
   5   2   0    4.80    1.20
  -6  -2   0   44.10    3.40
  -6  -2   0   49.00    3.50
  -6  -2   0   51.09    3.60
   6   2   0   41.60    3.70
   6   2   0   48.90    3.10
   6   2   0   46.40    2.90
  -7  -2   0   27.00    3.40
  -7  -2   0   27.10    2.90
   7   2   0   25.90    3.50
   7   2   0   27.70    2.30
  -8  -2   0   93.99    5.70
  -8  -2   0   97.49    5.90
   8   2   0   91.79    4.40
   8   2   0   82.29    4.90
   8   2   0   95.49    6.30
  -9  -2   0  113.49    6.80
   9   2   0  107.09    4.60
   9   2   0  101.79    6.90
   9   2   0   97.99    4.30
 -10  -2   0   49.40    4.90
  10   2   0   36.40    5.00
 -11  -2   0    2.70    2.60
  11   2   0    1.20    2.50
  13  -3   0    0.60    2.40
 -13   3   0   -5.00    2.70
  12  -3   0   14.10    3.70
 -12   3   0   17.80    4.10
  11  -3   0   65.49    5.40
  10  -3   0    3.90    2.20
 -10   3   0    6.40    2.90
   9  -3   0    1.00    1.70
  -9   3   0   -0.30    2.20
   8  -3   0   53.79    4.00
  -8   3   0   56.49    3.90
  -8   3   0   51.99    4.40
  -8   3   0   50.09    4.20
   7  -3   0  567.74   19.90
  -7   3   0  546.85   20.30
  -7   3   0  536.15   19.70
  -7   3   0  536.95   20.30
   6  -3   0   11.40    1.90
  -6   3   0    9.40    2.00
  -6   3   0    9.40    2.20
  -6   3   0    9.00    1.60
   5  -3   0  775.02   25.90
  -5   3   0  755.42   24.80
  -5   3   0  730.93   25.80
  -5   3   0  777.52   26.40
  -5   3   0  750.92   26.30
   4  -3   0  312.97   11.30
  -4   3   0  317.17   11.70
  -4   3   0  310.57   11.70
  -4   3   0  310.17   10.70
  -4   3   0  317.77   10.80
   3  -3   0   10.20    1.30
   3  -3   0   12.50    1.30
   3  -3   0   12.50    1.50
  -3   3   0   12.00    1.30
  -3   3   0    9.10    1.40
  -3   3   0    8.50    1.30
  -3   3   0   10.70    1.20
   0  -3   0 3384.56  125.99
   0   3   0 3477.55  126.09
  -1  -3   0  136.19    4.80
  -1  -3   0  131.39    5.70
  -1  -3   0  136.69    5.50
   1   3   0  134.99    5.50
   1   3   0  148.49    4.90
   1   3   0  138.59    5.70
  -2  -3   0    6.70    1.00
  -2  -3   0    7.00    1.40
  -2  -3   0    8.30    1.40
   2   3   0    8.50    1.60
   2   3   0    7.20    1.30
   2   3   0    7.70    1.00
  -3  -3   0   28.90    2.50
  -3  -3   0   31.00    2.60
  -3  -3   0   29.10    2.20
   3   3   0   27.10    2.60
   3   3   0   32.30    2.50
   3   3   0   32.00    2.20
  -4  -3   0   35.50    2.70
  -4  -3   0   38.10    2.80
  -4  -3   0   35.10    2.80
  -4  -3   0   37.80    2.60
   4   3   0   35.70    2.60
   4   3   0   38.20    3.60
  -5  -3   0  252.57   10.00
  -5  -3   0  250.17   10.50
  -5  -3   0  260.07   10.10
  -5  -3   0  260.07   10.00
   5   3   0  263.97   10.80
   5   3   0  246.98    9.70
   5   3   0  249.18   10.00
   6   3   0   47.50    3.10
  -7  -3   0    2.50    1.70
  -7  -3   0    3.80    1.90
   7   3   0    4.10    1.40
   7   3   0    4.20    1.60
   7   3   0    7.00    2.40
  -8  -3   0  133.19    7.20
  -8  -3   0  137.09    7.20
   8   3   0  129.39    5.90
   8   3   0  134.59    6.20
  -9  -3   0   49.20    4.60
   9   3   0   50.39    5.10
   9   3   0   49.20    3.20
   9   3   0   42.10    3.00
 -10  -3   0   16.50    3.60
  10   3   0   13.70    1.60
  10   3   0   16.00    3.60
 -11  -3   0   32.70    4.60
 -14   4   0   -3.50    3.30
  13  -4   0  121.19    8.10
 -13   4   0  139.09    9.30
  12  -4   0   29.80    4.40
 -12   4   0   29.30    4.80
  11  -4   0   16.50    3.50
  10  -4   0   35.80    3.80
 -10   4   0   26.90    4.40
   9  -4   0   24.10    3.20
  -9   4   0   27.40    4.00
   8  -4   0  286.87   11.60
  -8   4   0  278.07   11.40
  -8   4   0  280.17   12.00
  -8   4   0  274.57   12.10
   7  -4   0  454.25   16.90
  -7   4   0  424.96   14.00
  -7   4   0  411.46   16.40
  -7   4   0  418.36   16.40
  -7   4   0  434.76   15.80
  -7   4   0  411.16   14.30
   6  -4   0   22.40    2.50
  -6   4   0   24.30    1.60
  -6   4   0   25.70    1.60
  -6   4   0   25.60    2.80
  -6   4   0   22.10    2.30
  -6   4   0   25.40    2.90
   5  -4   0  171.08    7.00
  -5   4   0  184.98    6.60
  -5   4   0  158.88    7.50
  -5   4   0  176.38    7.60
  -5   4   0  173.18    7.10
  -5   4   0  171.08    6.50
   4  -4   0  137.49    5.70
  -4   4   0  136.19    6.10
  -4   4   0  147.49    5.70
  -4   4   0  142.19    5.60
  -4   4   0  146.69    6.20
  -4   4   0  141.09    6.20
   3  -4   0  674.03   22.90
   3  -4   0  715.93   23.30
   3  -4   0  679.33   23.20
  -3   4   0  707.73   23.20
  -3   4   0  654.33   22.90
  -3   4   0  672.03   23.20
   2  -4   0 2843.12   95.79
  -2   4   0 2769.62   95.29
   1  -4   0 2065.39   81.39
  -1   4   0 2209.08   81.89
   0  -4   0 4079.29  155.48
   0   4   0 4319.17  156.18
  -1  -4   0   19.30    1.30
  -1  -4   0   18.40    1.80
  -1  -4   0   19.00    2.20
   1   4   0   19.50    2.10
   1   4   0   24.00    2.00
   1   4   0   20.10    1.20
  -2  -4   0  498.75   18.00
  -2  -4   0  506.25   17.80
  -2  -4   0  508.15   16.80
   2   4   0  482.05   17.80
   2   4   0  511.95   16.90
   2   4   0  507.25   17.80
  -3  -4   0  920.91   30.40
  -3  -4   0  908.31   30.40
  -3  -4   0  933.01   31.40
  -3  -4   0  915.11   31.30
   3   4   0  927.01   31.50
   3   4   0  883.41   31.10
  -4  -4   0   13.30    2.10
  -4  -4   0   14.30    1.70
  -4  -4   0   13.20    2.10
  -4  -4   0   13.30    1.80
   4   4   0   15.40    2.40
   4   4   0   12.60    1.90
  -5  -4   0    2.30    1.50
  -5  -4   0    1.60    1.40
  -5  -4   0    4.80    1.50
   5   4   0    2.40    1.40
   5   4   0    1.40    1.40
   5   4   0    3.40    1.80
  -6  -4   0   22.90    2.80
  -6  -4   0   24.60    3.00
   6   4   0   24.60    2.90
   6   4   0   21.30    3.40
   6   4   0   17.80    2.40
  -7  -4   0  106.19    5.90
  -7  -4   0   98.39    5.70
   7   4   0  110.29    5.90
   7   4   0  105.29    5.40
   7   4   0  102.29    6.60
  -8  -4   0  180.38    8.80
  -8  -4   0  186.38    8.80
   8   4   0  180.98    7.90
   8   4   0  195.68   10.00
   8   4   0  181.98    8.30
  -9  -4   0   24.10    3.60
   9   4   0   28.00    2.90
   9   4   0   19.80    2.50
   9   4   0   25.60    4.40
 -10  -4   0   19.10    3.50
  10   4   0   19.30    2.40
  10   4   0   15.60    3.60
  14  -5   0   -2.40    2.30
 -14   5   0    0.30    3.20
  13  -5   0  114.09    7.70
 -13   5   0  110.89    8.40
  12  -5   0   64.79    5.50
 -12   5   0   72.29    6.90
  11  -5   0   37.80    4.10
  10  -5   0    8.50    2.40
 -10   5   0    4.90    2.90
   9  -5   0    2.80    1.80
  -9   5   0    1.20    2.20
  -9   5   0    1.50    1.40
   8  -5   0  157.78    7.30
  -8   5   0  146.19    7.70
  -8   5   0  149.39    5.40
  -8   5   0  156.48    8.00
  -8   5   0  152.08    5.40
  -8   5   0  144.89    7.60
  -7   5   0   31.50    3.40
  -7   5   0   32.70    2.00
  -7   5   0   29.10    2.60
  -7   5   0   33.10    2.00
  -7   5   0   29.40    3.10
   6  -5   0  227.58    9.10
  -6   5   0  220.68    9.50
  -6   5   0  240.08    9.80
  -6   5   0  219.88    8.40
  -6   5   0  232.58    8.60
  -6   5   0  219.58    9.00
   5  -5   0  243.78    9.40
  -5   5   0  233.98    9.30
  -5   5   0  247.28   10.00
  -5   5   0  243.58    9.80
  -5   5   0  240.78    9.10
  -5   5   0  252.57    9.30
   4  -5   0  563.14   19.60
   4  -5   0  567.54   19.40
   4  -5   0  542.25   19.20
  -4   5   0  598.54   19.70
  -4   5   0  534.65   19.50
  -4   5   0  573.44   19.90
  -4   5   0  520.85   19.10
   3  -5   0 1337.17   44.50
   3  -5   0 1374.36   44.90
  -3   5   0 1316.17   44.70
  -3   5   0 1337.07   44.30
  -3   5   0 1366.06   44.50
   2  -5   0  291.57   10.90
   2  -5   0  299.77   11.20
   2  -5   0  289.27   10.30
  -2   5   0  290.47   10.50
  -2   5   0  286.97   10.30
  -2   5   0  285.37   10.90
   1  -5   0   31.50    2.80
   1  -5   0   33.90    1.80
   1  -5   0   31.70    2.30
  -1   5   0   33.70    2.70
  -1   5   0   34.40    1.80
  -1   5   0   34.60    2.30
   0  -5   0  475.85   15.80
   0  -5   0  494.15   16.80
   0  -5   0  486.15   17.50
   0   5   0  440.36   15.70
   0   5   0  478.55   16.80
   0   5   0  512.65   17.40
  -1  -5   0    1.60    1.20
  -1  -5   0    1.90    0.90
  -1  -5   0    1.70    1.50
   1   5   0    2.10    1.30
   1   5   0    2.40    0.60
   1   5   0    0.70    1.50
  -2  -5   0  553.94   19.50
  -2  -5   0  545.85   19.90
  -2  -5   0  538.25   18.20
   2   5   0  553.74   19.60
   2   5   0  538.85   19.60
   2   5   0  556.44   18.30
  -3  -5   0    7.30    1.90
  -3  -5   0    7.80    1.20
  -3  -5   0    5.30    1.50
  -3  -5   0    7.00    1.20
   3   5   0    5.60    1.70
   3   5   0    7.30    1.70
  -4  -5   0    3.40    1.30
  -4  -5   0    2.20    1.70
  -4  -5   0    5.60    1.60
   4   5   0    0.00    1.40
   4   5   0    4.90    1.90
  -5  -5   0  332.37   12.30
  -5  -5   0  321.17   12.20
   5   5   0  325.97   12.80
   5   5   0  330.17   13.60
  -6  -5   0   75.99    4.50
  -6  -5   0   80.29    4.70
   6   5   0   79.09    4.80
   6   5   0   72.39    5.50
   6   5   0   78.69    5.10
  -7  -5   0   29.30    3.40
  -7  -5   0   24.40    2.80
   7   5   0   29.90    3.60
   7   5   0   31.80    4.30
   7   5   0   24.80    3.00
  -8  -5   0    4.80    2.20
  -8  -5   0    5.30    1.90
   8   5   0   -0.60    2.10
   8   5   0    3.00    1.80
   8   5   0    0.60    1.80
  -9  -5   0   11.20    2.80
   9   5   0    3.30    2.00
   9   5   0   10.80    2.30
   9   5   0    7.40    3.10
 -10  -5   0   -3.40    2.20
  10   5   0    0.60    2.70
  14  -6   0    5.30    2.90
 -14   6   0    0.80    3.10
  13  -6   0    1.00    2.60
 -13   6   0    2.40    3.30
  12  -6   0   75.59    6.10
 -12   6   0   88.99    7.20
  11  -6   0   53.39    4.70
  10  -6   0    3.00    2.00
 -10   6   0    4.00    2.70
   9  -6   0    7.60    2.10
  -9   6   0    4.80    0.80
  -9   6   0    5.30    1.60
  -9   6   0    7.00    2.60
   8  -6   0  499.75   18.10
  -8   6   0  500.95   16.70
  -8   6   0  460.05   16.70
  -8   6   0  474.55   18.80
  -8   6   0  481.25   18.80
  -7   6   0  382.96   14.50
  -7   6   0  342.47   13.10
  -7   6   0  334.17   13.40
  -7   6   0  343.17   14.20
  -7   6   0  379.96   13.00
   6  -6   0  263.47   10.00
  -6   6   0  258.97    9.70
  -6   6   0  223.48    9.70
  -6   6   0  269.77   10.70
  -6   6   0  245.38   10.50
  -6   6   0  260.87   10.00
   5  -6   0   40.20    2.80
  -5   6   0   41.90    2.90
  -5   6   0   40.20    3.50
  -5   6   0   39.80    3.00
  -5   6   0   47.10    3.40
  -5   6   0   42.00    2.90
   4  -6   0  400.26   14.60
   4  -6   0  399.56   14.30
  -4   6   0  396.06   14.40
  -4   6   0  392.36   14.00
  -4   6   0  386.76   14.20
  -4   6   0  398.36   14.00
  -4   6   0  362.06   14.20
   3  -6   0  354.76   13.30
   3  -6   0  339.77   12.50
  -3   6   0  350.86   13.10
  -3   6   0  336.17   12.50
  -3   6   0  349.47   12.50
  -3   6   0  348.77   12.50
   2  -6   0  695.73   24.00
   2  -6   0  714.43   23.60
   2  -6   0  677.93   24.70
  -2   6   0  713.43   23.60
  -2   6   0  738.03   24.10
  -2   6   0  686.83   24.60
   1  -6   0 1258.97   41.20
   1  -6   0 1297.87   43.00
   1  -6   0 1266.57   42.10
  -1   6   0 1302.17   42.10
  -1   6   0 1245.18   41.20
  -1   6   0 1219.18   42.70
   0  -6   0  684.93   23.70
   0  -6   0  693.23   22.40
   0  -6   0  690.83   24.50
   0   6   0  684.63   24.30
   0   6   0  670.43   22.30
   0   6   0  690.83   23.70
  -1  -6   0   23.40    2.90
  -1  -6   0   23.90    1.20
  -1  -6   0   24.10    2.30
   1   6   0   23.80    2.40
   1   6   0   22.60    1.10
   1   6   0   16.50    2.50
  -2  -6   0   21.10    2.50
  -2  -6   0   19.30    1.30
  -2  -6   0   19.40    1.30
   2   6   0   19.30    2.50
   2   6   0   22.20    2.80
  -3  -6   0  357.76   14.20
  -3  -6   0  344.87   12.10
  -3  -6   0  341.47   13.60
  -3  -6   0  351.26   12.20
   3   6   0  348.27   13.70
   3   6   0  350.56   13.90
  -4  -6   0   21.20    2.00
  -4  -6   0   21.60    2.00
  -4  -6   0   19.80    3.20
   4   6   0   21.50    2.90
   4   6   0   22.00    3.20
   4   6   0   14.40    2.80
  -5  -6   0   36.10    2.70
  -5  -6   0   35.80    2.90
   5   6   0   32.50    3.80
   5   6   0   36.90    4.00
   5   6   0   38.30    4.10
  -6  -6   0    2.30    1.40
  -6  -6   0   -0.50    1.40
   6   6   0   -0.20    1.50
   6   6   0    0.80    1.80
  -7  -6   0   48.80    3.60
   7   6   0   47.50    4.50
   7   6   0   41.70    4.10
   7   6   0   51.39    5.20
  -8  -6   0    7.80    2.30
  -8  -6   0   10.20    2.30
   8   6   0    9.00    3.40
   8   6   0    8.70    2.40
  -9  -6   0    0.00    2.00
   9   6   0    1.20    3.00
   9   6   0    1.10    1.90
  14  -7   0   34.00    5.00
 -14   7   0   35.50    6.00
  13  -7   0   37.00    4.90
 -13   7   0   36.00    5.70
  12  -7   0   15.80    3.20
 -12   7   0   20.90    4.80
  11  -7   0   -1.20    1.70
 -11   7   0    3.10    3.30
  10  -7   0    7.10    2.10
 -10   7   0    4.70    0.90
 -10   7   0    4.00    0.90
 -10   7   0    5.50    2.90
   9  -7   0  130.69    6.70
  -9   7   0  113.19    7.20
  -9   7   0  124.99    6.50
  -9   7   0  125.89    5.40
  -9   7   0  124.49    6.50
   8  -7   0  521.75   19.20
  -8   7   0  537.05   18.50
  -8   7   0  518.45   18.30
  -8   7   0  489.15   20.00
  -8   7   0  534.85   20.10
  -8   7   0  524.25   20.10
   7  -7   0   21.60    2.40
  -7   7   0   15.50    2.90
  -7   7   0   13.50    1.90
  -7   7   0   15.40    2.10
  -7   7   0   13.90    2.80
   6  -7   0  144.09    6.60
  -6   7   0  138.69    6.50
  -6   7   0  151.68    6.80
  -6   7   0  142.39    6.50
  -6   7   0  148.89    7.00
  -6   7   0  145.79    7.20
   5  -7   0   38.10    3.20
   5  -7   0   43.20    2.90
  -5   7   0   43.50    3.10
  -5   7   0   39.60    2.90
  -5   7   0   44.30    2.90
  -5   7   0   53.49    3.60
  -5   7   0   42.10    3.10
  -5   7   0   44.80    3.50
   4  -7   0  388.76   14.00
   4  -7   0  380.26   14.50
  -4   7   0  396.16   14.00
  -4   7   0  372.96   13.90
  -4   7   0  380.76   13.80
  -4   7   0  368.06   13.70
  -4   7   0  363.46   14.20
   3  -7   0 1501.55   51.39
   3  -7   0 1557.74   50.39
  -3   7   0 1520.65   51.29
  -3   7   0 1521.95   50.49
  -3   7   0 1503.85   50.49
  -3   7   0 1544.95   50.39
   2  -7   0  492.85   17.60
   2  -7   0  514.95   17.10
   2  -7   0  484.75   18.60
  -2   7   0  489.45   18.40
  -2   7   0  512.15   17.10
  -2   7   0  495.45   17.70
   1  -7   0 1161.08   41.90
   1  -7   0 1152.08   39.80
   1  -7   0 1208.28   38.70
  -1   7   0 1205.88   39.90
  -1   7   0 1157.98   38.70
  -1   7   0 1235.78   40.70
   0  -7   0    9.00    2.20
   0  -7   0    7.80    1.60
   0   7   0    9.10    1.70
   0   7   0    7.20    1.80
  -1  -7   0  502.85   18.70
  -1  -7   0  524.15   19.60
   1   7   0  541.45   18.90
   1   7   0  494.55   19.20
  -2  -7   0   50.49    3.60
  -2  -7   0   43.20    1.90
  -2  -7   0   44.90    4.10
   2   7   0   44.10    3.60
  -3  -7   0  168.68    6.20
  -3  -7   0  169.88    6.20
  -3  -7   0  171.48    8.60
   3   7   0  153.98    8.30
   3   7   0  173.78    8.30
   3   7   0  175.88    8.30
  -4  -7   0   59.79    3.10
  -4  -7   0   60.69    3.10
   4   7   0   62.09    4.90
   4   7   0   53.89    4.60
   4   7   0   60.29    4.80
  -5  -7   0   80.59    4.20
  -5  -7   0   90.49    4.30
   5   7   0   95.49    6.10
   5   7   0   84.19    5.60
   5   7   0   76.09    5.80
  -6  -7   0  109.29    5.30
  -6  -7   0  106.39    5.30
   6   7   0  119.89    7.10
   6   7   0  109.09    7.30
  -7  -7   0  102.19    5.30
  -7  -7   0  106.59    5.30
   7   7   0   92.89    7.10
   7   7   0  101.49    6.80
  -8  -7   0   32.40    3.40
   8   7   0   23.20    4.40
   8   7   0   34.20    4.00
  14  -8   0    9.00    2.90
 -14   8   0   10.20    4.30
  13  -8   0   33.00    4.60
 -13   8   0   30.30    5.40
  12  -8   0    5.20    2.50
 -12   8   0   12.10    3.90
  11  -8   0   14.30    3.00
 -11   8   0   15.90    1.50
 -11   8   0   15.10    3.80
 -11   8   0   16.50    1.40
  10  -8   0   -0.90    1.80
 -10   8   0    1.10    1.10
 -10   8   0    0.60    1.10
 -10   8   0   -0.20    2.60
   9  -8   0   51.19    4.10
  -9   8   0   58.29    4.00
  -9   8   0   57.19    5.10
  -9   8   0   56.69    3.70
  -9   8   0   55.79    3.50
   8  -8   0   11.70    2.30
  -8   8   0   12.10    2.30
  -8   8   0    9.40    2.00
  -8   8   0    9.40    1.80
  -8   8   0   10.90    2.50
  -8   8   0    9.50    2.80
   7  -8   0    5.00    1.60
  -7   8   0    3.80    2.20
  -7   8   0    5.00    1.70
  -7   8   0    2.90    1.40
  -7   8   0    3.30    1.50
   6  -8   0   22.30    2.50
  -6   8   0   19.60    2.70
  -6   8   0   17.80    2.30
  -6   8   0   24.40    2.70
  -6   8   0   21.90    2.50
  -6   8   0   20.10    2.30
   5  -8   0  180.88    8.20
  -5   8   0  180.08    7.40
  -5   8   0  168.78    7.50
  -5   8   0  138.29    7.60
  -5   8   0  178.88    7.90
  -5   8   0  179.08    7.40
  -5   8   0  170.78    7.60
  -4   8   0 1873.41   60.59
  -4   8   0 1765.52   60.49
  -4   8   0 1798.62   61.29
  -4   8   0 1855.91   60.59
  -4   8   0 1857.11   60.59
   3  -8   0  414.06   15.20
   3  -8   0  424.56   15.60
   3  -8   0  465.35   16.90
  -3   8   0  411.66   15.60
  -3   8   0  453.55   15.30
  -3   8   0  409.56   16.30
  -3   8   0  428.86   15.60
   2  -8   0    9.50    2.30
   2  -8   0    8.10    1.60
  -2   8   0   10.00    2.20
  -2   8   0    7.30    1.70
  -2   8   0    9.00    1.20
   1  -8   0  267.17   10.40
   1  -8   0  261.77   11.50
  -1   8   0  262.47    9.00
  -1   8   0  254.47    9.00
  -1   8   0  269.27   10.60
   0  -8   0  328.87   12.70
   0  -8   0  323.67   13.70
   0   8   0  319.47   13.40
   0   8   0  336.07   12.80
  -1  -8   0    1.40    2.00
  -1  -8   0    1.40    1.30
   1   8   0    1.50    1.50
   1   8   0   -0.70    1.50
  -2  -8   0    2.50    2.10
   2   8   0    1.50    1.90
   2   8   0    1.70    1.80
   2   8   0    2.90    2.00
  -3  -8   0   77.39    5.90
   3   8   0   78.69    5.40
   3   8   0   89.49    6.10
  -4  -8   0    6.20    1.00
  -4  -8   0    6.70    0.90
   4   8   0    6.70    2.50
   4   8   0    8.10    2.60
  -5  -8   0   40.60    2.40
  -5  -8   0   42.20    2.50
   5   8   0   41.00    4.50
   5   8   0   43.90    4.60
  -6  -8   0    6.90    2.10
  -6  -8   0    7.50    1.40
   6   8   0   -0.60    2.40
   6   8   0    4.30    2.50
  -7  -8   0   50.69    3.20
   7   8   0   43.20    5.50
   7   8   0   50.29    5.10
   8   8   0   10.30    3.10
   8   8   0   18.60    4.30
  14  -9   0    1.50    2.80
 -14   9   0    2.80    3.90
  13  -9   0   25.50    3.90
 -13   9   0   13.30    4.10
  12  -9   0   11.50    2.80
 -12   9   0    8.50    1.00
 -12   9   0   13.00    3.90
 -12   9   0    9.30    1.10
  11  -9   0    5.50    2.20
 -11   9   0    7.80    1.60
 -11   9   0    5.00    3.30
 -11   9   0    6.40    1.40
  10  -9   0   64.49    4.80
 -10   9   0   71.49    4.10
 -10   9   0   57.79    4.10
 -10   9   0   72.29    5.90
   9  -9   0   31.50    3.30
  -9   9   0   31.20    4.40
  -9   9   0   39.90    3.50
  -9   9   0   26.00    2.80
   8  -9   0  269.37   11.20
  -8   9   0  267.67   11.20
  -8   9   0  262.37   10.90
  -8   9   0  275.97   12.10
  -8   9   0  278.17   12.10
  -8   9   0  256.57   11.70
   7  -9   0  395.06   15.50
  -7   9   0  401.06   16.10
  -7   9   0  450.25   16.40
  -7   9   0  417.26   16.30
  -7   9   0  406.96   16.50
  -7   9   0  429.16   15.70
  -7   9   0  394.96   15.70
  -6   9   0  181.38    8.80
  -6   9   0  178.78    8.00
  -6   9   0  185.38    8.30
  -6   9   0  180.58    8.40
  -6   9   0  191.38    8.10
  -6   9   0  184.68    8.40
   5  -9   0   12.70    2.50
  -5   9   0    8.50    1.70
  -5   9   0   13.20    2.40
  -5   9   0    6.70    1.90
  -5   9   0    9.70    2.50
  -5   9   0    8.50    1.80
  -5   9   0    8.70    1.90
   4  -9   0   11.10    2.60
  -4   9   0   16.60    2.70
  -4   9   0   18.30    2.30
  -4   9   0   16.60    2.20
  -4   9   0   18.60    2.50
  -4   9   0   11.60    3.00
   2  -9   0  202.08    8.30
   2  -9   0  185.98    9.40
  -2   9   0  202.28    8.50
  -2   9   0  197.78    9.20
  -2   9   0  187.08    7.30
  -2   9   0  191.48    7.20
   1  -9   0  115.69    7.10
   1  -9   0  119.69    6.10
  -1   9   0  117.49    4.30
  -1   9   0  130.79    6.30
  -1   9   0  127.99    6.90
   0  -9   0   85.59    5.10
   0  -9   0  100.69    6.50
   0   9   0   95.09    5.40
  -1  -9   0   -2.20    1.80
   1   9   0   -1.70    1.70
   1   9   0    0.60    1.60
  -2  -9   0   72.19    5.90
   2   9   0   73.59    5.90
   2   9   0   79.19    5.30
   3   9   0   40.40    4.10
   3   9   0   30.90    4.30
   4   9   0    8.50    3.10
   4   9   0   10.80    2.80
   5   9   0    1.10    2.00
   5   9   0   -1.10    2.00
   6   9   0    6.60    2.90
   6   9   0    4.10    3.10
   7   9   0   10.30    3.50
   7   9   0   10.30    3.30
  14 -10   0    8.60    2.80
  13 -10   0   26.50    4.00
 -13  10   0   14.60    4.70
  12 -10   0    0.10    2.00
 -12  10   0   -0.80    3.10
 -12  10   0   -2.80    1.00
 -12  10   0    0.60    1.20
  11 -10   0   59.19    4.70
 -11  10   0   50.69    3.60
 -11  10   0   55.59    5.60
 -11  10   0   50.29    3.90
  10 -10   0   91.09    5.90
 -10  10   0   92.89    5.60
 -10  10   0   87.89    5.10
 -10  10   0   96.39    6.90
   9 -10   0  176.58    8.50
  -9  10   0  170.18    8.50
  -9  10   0  193.68    9.70
  -9  10   0  178.08    8.20
   8 -10   0    4.20    1.80
  -8  10   0    4.70    1.80
  -8  10   0    0.80    2.10
  -8  10   0    3.70    2.60
  -8  10   0    4.70    1.60
  -7  10   0    4.10    1.70
  -7  10   0    4.60    2.00
  -7  10   0    1.20    2.10
  -7  10   0    7.20    2.00
  -7  10   0    2.30    1.80
  -7  10   0    7.60    2.50
  -6  10   0  182.38    9.50
  -6  10   0  195.88    8.90
  -6  10   0  195.28    9.20
  -6  10   0  192.28    8.80
  -6  10   0  201.68    8.70
  -6  10   0  202.98    9.50
  -5  10   0   59.29    4.90
  -5  10   0   56.09    4.00
  -5  10   0   70.79    4.30
  -5  10   0   55.59    4.40
  -5  10   0   55.39    4.20
  -5  10   0   60.59    3.90
   4 -10   0    4.00    2.20
  -4  10   0    2.20    1.90
  -4  10   0    6.10    1.70
  -4  10   0    3.60    1.80
  -4  10   0    6.50    1.60
  -4  10   0    3.30    2.20
   3 -10   0  445.36   18.90
   3 -10   0  434.56   17.50
  -3  10   0  488.65   17.70
  -3  10   0  556.34   19.60
  -3  10   0  465.35   16.70
   2 -10   0  140.49    6.60
   2 -10   0  139.29    7.90
  -2  10   0  124.29    5.10
  -2  10   0  141.79    6.70
  -2  10   0  121.39    5.00
   1 -10   0    0.50    1.40
   1 -10   0    0.00    2.10
  -1  10   0    0.70    1.60
  -1  10   0    2.00    2.20
   0 -10   0   85.29    6.40
   0  10   0   76.19    5.20
   0  10   0   86.59    6.40
  -1 -10   0    8.20    2.80
   1  10   0   17.40    3.10
   1  10   0   13.40    3.20
   2  10   0   61.49    5.70
   2  10   0   65.79    5.20
   3  10   0   -3.10    1.50
   3  10   0    0.50    2.10
   4  10   0   14.30    3.30
   4  10   0    9.90    3.40
   5  10   0  130.09    8.60
   5  10   0  123.79    8.60
   6  10   0   22.20    4.30
  14 -11   0   -3.20    1.80
 -14  11   0    2.50    3.90
  13 -11   0   94.09    6.50
 -13  11   0   91.59    7.80
 -13  11   0   91.29    4.70
 -13  11   0   84.99    5.00
  12 -11   0    5.30    2.10
 -12  11   0    2.10    1.50
 -12  11   0    4.20    3.20
  11 -11   0   75.89    5.40
 -11  11   0   75.99    5.20
 -11  11   0   83.19    7.10
 -11  11   0   75.79    6.30
  10 -11   0  195.58    9.50
 -10  11   0  197.88    9.20
 -10  11   0  200.88    9.60
 -10  11   0  224.48   11.10
  -9  11   0   16.20    3.50
  -9  11   0   16.70    2.80
  -9  11   0   14.80    2.60
  -9  11   0   13.20    2.90
  -8  11   0   17.20    3.40
  -8  11   0   18.90    2.90
  -8  11   0   19.90    3.10
  -8  11   0   14.50    3.00
  -7  11   0    1.70    2.00
  -7  11   0   -1.20    1.90
  -7  11   0   -1.90    1.60
  -7  11   0    0.20    1.40
  -7  11   0    0.70    1.80
  -6  11   0  252.87   10.80
  -6  11   0  258.17   10.80
  -6  11   0  258.77   10.80
  -6  11   0  237.28   10.80
  -6  11   0  277.37   12.30
  -5  11   0  181.98    8.10
  -5  11   0  175.68    8.00
  -5  11   0  150.98    9.00
  -5  11   0  169.98    7.80
  -5  11   0  168.48    7.60
   4 -11   0  453.75   18.90
  -4  11   0  445.06   16.60
  -4  11   0  462.05   17.40
  -4  11   0  439.86   17.30
  -4  11   0  485.75   19.10
  -4  11   0  479.95   16.70
   3 -11   0   39.40    4.70
   3 -11   0   32.20    3.10
  -3  11   0   32.40    2.50
  -3  11   0   37.50    3.70
  -3  11   0   32.80    4.50
   2 -11   0   -0.80    2.30
  -2  11   0    0.70    0.80
  -2  11   0    0.70    0.70
  -2  11   0    1.10    1.50
  -2  11   0   -1.90    2.00
   1 -11   0  353.96   16.20
  -1  11   0  372.06   14.80
  -1  11   0  373.36   16.30
   0  11   0   49.99    4.30
   0  11   0   41.60    5.10
   1  11   0   -1.10    1.50
   2  11   0    6.60    3.00
   2  11   0    6.80    2.50
   3  11   0   44.50    5.40
   3  11   0   34.20    4.60
   4  11   0   17.90    3.70
   4  11   0   11.60    3.70
   5  11   0   83.59    7.50
  14 -12   0    7.00    2.60
 -14  12   0   14.10    4.50
  13 -12   0    2.50    2.10
 -13  12   0    1.80    3.20
 -13  12   0    2.30    1.80
  12 -12   0   11.70    2.70
 -12  12   0    7.90    3.30
 -12  12   0   12.40    2.60
 -12  12   0   10.80    2.30
 -11  12   0   70.69    5.30
 -11  12   0   60.69    6.00
 -11  12   0   59.79    4.50
 -10  12   0    2.70    2.80
 -10  12   0   -0.90    1.80
 -10  12   0    1.40    1.90
  -9  12   0    9.80    2.90
  -9  12   0   14.50    3.20
  -9  12   0    8.10    2.50
  -8  12   0  170.98    9.00
  -8  12   0  190.98    8.70
  -8  12   0  166.78    9.30
  -7  12   0    3.30    2.40
  -7  12   0    8.90    1.90
  -7  12   0    5.90    2.00
  -7  12   0    6.20    2.40
  -6  12   0  154.58    7.70
  -6  12   0  159.48    7.70
  -6  12   0  148.59    7.40
  -6  12   0  157.58    9.10
  -5  12   0   -1.30    1.40
  -5  12   0    2.30    1.30
  -5  12   0    0.20    2.20
  -5  12   0    0.70    1.50
  -4  12   0   42.40    5.00
  -4  12   0   37.00    3.00
  -4  12   0   32.60    3.40
  -4  12   0   33.60    2.70
  -3  12   0  282.47   10.20
  -3  12   0  309.87   12.30
  -3  12   0  265.57   13.50
  -3  12   0  279.47   10.30
  -2  12   0   14.00    4.20
  -2  12   0   15.70    2.80
  -1  12   0   76.69    6.50
  -1  12   0   73.79    5.50
   0  12   0   24.20    4.40
   1  12   0    4.40    2.20
   1  12   0    2.50    2.80
   2  12   0   -2.60    2.30
   2  12   0   -1.70    2.00
   3  12   0    5.60    2.70
   3  12   0   -2.00    2.20
   4  12   0    1.50    2.90
  13 -13   0   19.70    3.50
 -13  13   0   19.90    3.30
 -13  13   0   16.60    4.50
 -12  13   0    3.80    2.20
 -12  13   0    4.60    2.40
 -12  13   0    3.80    3.30
 -11  13   0   26.00    3.90
 -11  13   0   24.10    4.60
 -11  13   0   29.30    4.10
 -10  13   0    7.60    2.60
 -10  13   0    7.70    2.40
  -9  13   0   39.10    3.80
  -9  13   0   44.30    4.90
  -9  13   0   46.40    4.90
  -8  13   0  105.39    7.50
  -8  13   0  134.09    7.30
  -8  13   0  108.89    6.50
  -7  13   0   57.09    4.60
  -7  13   0   66.59    6.10
  -7  13   0   51.09    4.30
  -7  13   0   55.39    4.30
  -6  13   0    5.00    2.50
  -6  13   0    3.90    1.60
  -6  13   0    2.20    1.60
  -6  13   0    1.60    2.00
  -5  13   0   42.80    3.90
  -5  13   0   45.80    3.70
  -5  13   0   41.60    3.20
  -4  13   0    0.40    1.30
  -4  13   0   -0.30    2.20
  -4  13   0    0.50    1.00
  -4  13   0    0.30    1.90
  -3  13   0    5.10    1.00
  -3  13   0    6.10    2.90
  -3  13   0    6.90    1.00
  -3  13   0   11.50    2.40
  -2  13   0   16.40    4.10
  -2  13   0   14.70    3.00
  -1  13   0   56.89    4.90
  -1  13   0   49.50    6.00
   0  13   0   12.70    3.60
   0  13   0    7.80    2.90
   1  13   0    5.80    3.10
   1  13   0    9.40    3.10
   2  13   0   12.20    3.80
   2  13   0   14.50    3.80
 -13  14   0   25.80    3.80
 -13  14   0   24.30    5.20
 -13  14   0   25.00    3.90
 -12  14   0   10.40    2.70
 -12  14   0   21.40    3.70
 -12  14   0   14.70    4.30
 -11  14   0   22.30    3.90
 -11  14   0   19.60    4.10
 -11  14   0   20.60    3.30
 -10  14   0    9.30    3.20
 -10  14   0   13.40    2.90
  -9  14   0    2.90    2.60
  -9  14   0    9.40    3.30
  -9  14   0    6.50    2.60
  -8  14   0   19.40    3.10
  -8  14   0   19.30    4.10
  -8  14   0   20.30    3.50
  -7  14   0    9.20    2.20
  -7  14   0    8.80    2.60
  -7  14   0    6.10    2.80
  -6  14   0   77.19    6.80
  -6  14   0   75.69    4.50
  -6  14   0   73.89    5.00
  -6  14   0   77.39    5.30
  -5  14   0   59.09    6.20
  -5  14   0   65.29    5.00
  -5  14   0   62.09    4.20
  -5  14   0   62.69    3.70
  -4  14   0   14.80    4.10
  -4  14   0   18.60    3.20
  -4  14   0   15.60    1.90
  -3  14   0    6.90    3.50
  -3  14   0   10.00    2.80
  -2  14   0    6.40    2.40
  -2  14   0    6.90    3.50
  -1  14   0   15.70    4.60
  -1  14   0    6.30    2.70
   0  14   0   12.80    3.20
   0  14   0   17.50    4.50
   1  14   0    5.70    2.90
   1  14   0    8.10    3.80
 -12  15   0   91.39    6.80
 -12  15   0   83.29    6.20
 -12  15   0  102.19    8.10
 -11  15   0   20.90    4.00
 -11  15   0   16.80    3.10
 -11  15   0   24.20    4.50
 -10  15   0   28.00    4.00
 -10  15   0   26.00    4.30
 -10  15   0   30.90    4.80
  -9  15   0    3.10    2.40
  -9  15   0    5.10    3.00
  -9  15   0    1.60    1.90
  -8  15   0   77.09    7.20
  -8  15   0   67.69    5.30
  -8  15   0   66.69    5.20
  -7  15   0   22.60    3.50
  -7  15   0   18.40    4.50
  -7  15   0   25.90    3.70
  -7  15   0   29.10    2.80
  -6  15   0    5.80    2.20
  -6  15   0    4.30    2.00
  -6  15   0    5.90    1.30
  -6  15   0    0.00    2.50
  -5  15   0    0.80    2.90
  -5  15   0   -2.30    1.20
  -5  15   0    1.40    2.00
  -4  15   0    5.30    3.50
  -4  15   0    3.70    2.00
  -3  15   0   72.19    5.50
  -2  15   0   26.60    3.90
  -2  15   0   22.60    5.10
  -1  15   0    2.20    2.40
  -1  15   0   -4.00    2.80
   0  15   0   13.60    4.60
 -11  16   0    6.40    3.20
 -11  16   0    8.20    2.90
 -11  16   0    1.10    2.20
 -10  16   0   19.60    4.20
 -10  16   0    5.60    2.30
 -10  16   0   12.80    3.40
  -9  16   0   54.99    4.90
  -9  16   0   37.30    5.80
  -9  16   0   45.00    5.10
  -8  16   0   49.40    4.90
  -8  16   0   47.00    6.40
  -8  16   0   55.69    4.90
  -7  16   0    8.70    3.70
  -7  16   0   15.30    3.30
  -7  16   0   14.70    3.00
  -6  16   0  141.69    8.10
  -6  16   0  126.99    9.90
  -5  16   0   13.60    2.90
  -5  16   0   13.00    4.10
  -4  16   0   -1.50    3.20
  -4  16   0    0.10    1.90
  -3  16   0    4.50    3.90
  -3  16   0    4.90    2.50
  -8  17   0    6.50    2.60
  -8  17   0   15.90    3.10
  -7  17   0   -4.10    2.40
  -7  17   0    6.40    2.40
  -7  17   0   -3.30    1.90
  -6  17   0    6.10    3.70
  -6  17   0    8.90    2.60
  -5  17  -1   -1.50    2.90
  -5  17  -1   -0.90    1.60
  -6  17  -1    6.00    2.70
  -6  17  -1    5.10    4.30
  -6  17  -1    9.50    2.60
  -7  17  -1    3.20    4.80
  -7  17  -1    7.30    2.60
  -7  17  -1   10.90    2.90
  -8  17  -1    4.40    3.40
  -8  17  -1   -5.40    1.80
  -8  17  -1   -1.80    1.70
  -9  17  -1    5.30    3.00
  -9  17  -1   19.60    4.40
  -9  17  -1   14.80    3.00
  -2  16  -1    4.90    2.30
  -2  16  -1   -0.50    3.20
  -3  16  -1    2.00    2.10
  -4  16  -1   12.90    3.10
  -4  16  -1   19.00    4.70
  -5  16  -1    1.20    1.70
  -5  16  -1   -1.80    2.80
  -5  16  -1    1.40    1.60
  -6  16  -1   11.30    2.80
  -6  16  -1    9.80    2.50
  -6  16  -1   11.60    4.00
  -7  16  -1    0.80    2.20
  -7  16  -1    2.30    1.90
  -7  16  -1    1.10    2.60
  -8  16  -1  102.79    6.90
  -8  16  -1  117.39    6.90
  -8  16  -1  116.69    8.60
  -9  16  -1   35.40    5.50
  -9  16  -1   46.80    4.40
 -10  16  -1   -5.80    2.20
 -10  16  -1   -0.90    2.30
 -10  16  -1    1.80    1.90
 -11  16  -1   -1.10    2.70
 -11  16  -1    5.80    2.70
 -11  16  -1   -1.00    1.90
   0  15  -1   14.00    3.00
  -1  15  -1    2.50    2.20
  -1  15  -1    5.90    3.40
  -2  15  -1    9.10    2.40
  -2  15  -1    0.00    3.50
  -3  15  -1    6.50    2.50
  -3  15  -1    0.90    3.10
  -4  15  -1    1.60    1.50
  -4  15  -1   -0.40    1.70
  -4  15  -1    2.90    1.10
  -4  15  -1    2.70    3.10
  -5  15  -1    7.10    2.40
  -5  15  -1    4.70    3.00
  -5  15  -1    7.70    2.10
  -5  15  -1    9.00    1.60
  -6  15  -1  105.29    6.30
  -6  15  -1  111.59    5.90
  -6  15  -1  126.59    9.00
  -6  15  -1  111.79    6.50
  -7  15  -1  247.38   11.20
  -7  15  -1  254.07   11.40
  -8  15  -1  127.79    8.70
  -8  15  -1  129.69    7.30
  -8  15  -1  124.89    7.50
  -9  15  -1   10.60    3.00
  -9  15  -1    9.90    2.90
  -9  15  -1   10.10    3.20
 -10  15  -1   -1.50    1.70
 -10  15  -1    3.10    2.60
 -10  15  -1    1.90    2.30
 -11  15  -1   54.99    5.70
 -11  15  -1   46.60    5.10
 -11  15  -1   45.00    4.30
 -12  15  -1   25.70    3.70
 -12  15  -1   24.40    4.80
 -12  15  -1   20.10    3.70
   2  14  -1   -0.10    2.60
   2  14  -1   -1.40    3.30
   1  14  -1    0.70    2.90
   1  14  -1    2.00    2.60
   0  14  -1    4.90    2.50
   0  14  -1    1.50    3.00
  -1  14  -1    0.90    2.10
  -1  14  -1    1.20    2.80
  -2  14  -1   10.60    2.70
  -2  14  -1    4.10    2.70
  -3  14  -1   51.79    4.40
  -3  14  -1   46.50    2.60
  -3  14  -1   53.19    6.50
  -3  14  -1   45.90    2.60
  -4  14  -1    1.40    1.00
  -4  14  -1    1.30    1.60
  -4  14  -1   -0.10    1.40
  -4  14  -1   -1.90    2.30
  -5  14  -1  102.39    8.10
  -5  14  -1  100.39    6.00
  -5  14  -1   94.09    5.00
  -6  14  -1   39.10    5.90
  -6  14  -1   41.60    4.00
  -6  14  -1   48.60    3.70
  -6  14  -1   50.89    4.00
  -7  14  -1  121.99    8.30
  -7  14  -1   98.79    6.40
  -7  14  -1  100.19    6.00
  -8  14  -1    0.40    2.50
  -8  14  -1    1.10    2.40
  -8  14  -1    1.40    1.80
  -9  14  -1    1.90    1.70
  -9  14  -1    1.60    2.30
 -10  14  -1   28.80    4.30
 -10  14  -1   26.30    4.20
 -10  14  -1   31.30    4.60
 -11  14  -1   15.90    3.20
 -11  14  -1   15.00    4.10
 -11  14  -1   13.80    2.80
 -12  14  -1  148.89    8.30
 -12  14  -1  139.09    8.30
 -13  14  -1   11.60    2.80
 -13  14  -1   13.90    3.20
 -13  14  -1   12.10    4.80
   3  13  -1    8.30    3.70
   3  13  -1   10.80    3.10
   2  13  -1   41.10    6.10
   2  13  -1   48.30    5.30
   1  13  -1   43.90    4.60
   1  13  -1   35.00    5.60
   0  13  -1   41.90    4.60
   0  13  -1   32.70    5.60
  -1  13  -1   59.49    4.90
  -1  13  -1   71.89    6.70
  -2  13  -1   -0.30    2.50
  -2  13  -1    1.40    1.70
  -3  13  -1    9.60    1.60
  -3  13  -1   11.70    3.50
  -3  13  -1   10.60    2.40
  -4  13  -1    2.00    1.70
  -4  13  -1    2.80    1.50
  -4  13  -1    3.40    1.30
  -4  13  -1    1.80    4.90
  -5  13  -1  132.99    6.60
  -5  13  -1  149.88    7.30
  -5  13  -1  139.69    8.90
  -6  13  -1   31.10    3.10
  -6  13  -1   29.70    3.80
  -6  13  -1   28.80    3.10
  -6  13  -1   26.10    4.40
  -7  13  -1   15.60    2.80
  -7  13  -1   13.20    3.30
  -7  13  -1   14.50    2.60
  -7  13  -1   17.90    3.30
  -8  13  -1   13.50    2.60
  -8  13  -1    4.60    2.60
  -8  13  -1   11.90    3.00
  -9  13  -1   23.10    3.80
  -9  13  -1   18.90    3.40
  -9  13  -1   22.90    3.20
 -10  13  -1    5.20    2.20
 -10  13  -1   10.10    2.80
 -10  13  -1    8.20    3.20
 -11  13  -1   72.99    6.70
 -11  13  -1   70.39    5.50
 -12  13  -1   97.09    6.30
  12 -13   1  106.49    6.60
 -13  13  -1   14.40    4.30
 -13  13  -1   13.40    2.70
  13 -13   1   11.30    2.80
   4  12  -1    6.00    2.60
   4  12  -1    4.00    3.10
   3  12  -1    7.20    2.70
   3  12  -1   11.20    3.50
   2  12  -1   48.40    5.70
   2  12  -1   35.10    4.50
   1  12  -1  113.09    8.30
   1  12  -1  109.59    6.90
   0  12  -1   30.70    5.00
   0  12  -1   41.40    4.30
  -1  12  -1   11.60    2.70
  -2  12  -1    3.50    1.20
  -2  12  -1    4.00    2.60
  -2  12  -1    1.60    1.10
  -2  12  -1    3.30    1.80
  -3  12  -1   37.20    4.90
  -3  12  -1   38.70    2.80
  -3  12  -1   34.30    2.90
  -3  12  -1   40.00    3.50
  -4  12  -1   52.59    5.30
  -4  12  -1   40.80    3.70
  -4  12  -1   43.00    3.20
  -4  12  -1   46.70    3.60
  -4  12  -1   45.00    3.60
  -5  12  -1   20.40    2.60
  -5  12  -1   14.40    2.30
  -5  12  -1   24.40    4.20
  -5  12  -1   18.10    2.70
  -5  12  -1   20.60    3.50
  -6  12  -1  328.87   13.30
  -6  12  -1  320.77   13.20
  -6  12  -1  362.56   15.30
  -6  12  -1  323.37   13.60
  -7  12  -1  155.38    7.80
  -7  12  -1  136.69    7.10
  -7  12  -1  149.69    8.60
  -7  12  -1  151.88    7.40
  -7  12  -1  153.08    8.00
  -8  12  -1  116.39    7.10
  -8  12  -1  109.09    6.10
  -8  12  -1  108.79    6.80
  -9  12  -1    8.20    2.50
  -9  12  -1   18.50    2.80
  -9  12  -1   14.20    3.40
 -10  12  -1    1.90    1.70
 -10  12  -1    5.20    2.20
 -11  12  -1   26.40    4.70
 -11  12  -1   33.20    3.80
 -11  12  -1   25.40    3.20
  11 -12   1   38.60    4.00
 -12  12  -1   23.30    4.50
 -12  12  -1   18.20    2.70
 -12  12  -1   27.60    3.30
  12 -12   1   24.20    3.50
 -13  12  -1    2.20    3.00
  13 -12   1    1.30    2.30
 -14  12  -1   26.90    5.50
  14 -12   1   31.80    4.50
   5  11  -1   32.00    5.10
   5  11  -1   28.70    4.40
   4  11  -1   36.20    4.80
   4  11  -1   33.20    5.20
   3  11  -1    2.10    2.10
   3  11  -1    0.40    2.30
   2  11  -1    7.10    3.60
   1  11  -1   46.30    4.40
   1  11  -1   57.19    5.60
   0  11  -1  252.17   11.00
   0  11  -1  230.78   12.10
  -1  11  -1    1.50    0.80
  -1  11  -1    0.50    1.60
  -1  11  -1    0.50    1.00
  -1  11  -1    0.20    2.50
  -2  11  -1   55.59    5.50
  -2  11  -1   62.09    4.40
  -2  11  -1   55.19    3.10
  -2  11  -1   59.29    3.10
   2 -11   1   54.79    3.90
  -3  11  -1   29.20    2.40
  -3  11  -1   16.60    3.80
  -3  11  -1   28.10    3.20
  -3  11  -1   26.70    2.60
   3 -11   1   24.20    2.70
  -4  11  -1   11.70    2.40
  -4  11  -1   13.50    2.30
  -4  11  -1   15.60    2.40
  -4  11  -1   19.50    2.40
  -4  11  -1   13.80    3.40
  -5  11  -1  773.12   26.80
  -5  11  -1  745.33   26.80
  -5  11  -1  778.12   26.80
  -5  11  -1  730.93   28.30
  -6  11  -1  944.61   33.50
  -6  11  -1  977.40   33.70
  -6  11  -1  930.71   33.10
  -6  11  -1  957.80   33.10
  -7  11  -1  187.08    9.30
  -7  11  -1  184.98    9.10
  -7  11  -1  197.78    8.70
  -7  11  -1  193.88    8.50
  -7  11  -1  195.28    9.70
  -7  11  -1  182.68    9.20
  -8  11  -1    4.40    2.70
  -8  11  -1    5.20    1.80
  -8  11  -1    5.00    1.60
  -8  11  -1    2.50    1.80
  -8  11  -1   -0.10    2.10
  -9  11  -1   75.39    5.40
  -9  11  -1   81.69    6.40
  -9  11  -1   72.59    4.80
  -9  11  -1   81.79    5.20
   9 -11   1   78.29    5.00
 -10  11  -1    7.30    2.00
 -10  11  -1    4.90    2.90
 -10  11  -1    5.80    2.00
  10 -11   1    7.10    2.20
 -11  11  -1   43.40    3.90
 -11  11  -1   43.70    3.50
 -11  11  -1   43.00    5.20
  11 -11   1   39.90    4.10
 -12  11  -1   18.80    2.60
 -12  11  -1   19.50    4.60
 -12  11  -1   15.10    2.20
  12 -11   1   19.30    3.40
 -13  11  -1    1.10    3.10
 -13  11  -1   -0.50    1.00
  13 -11   1    0.30    2.00
 -14  11  -1    9.20    4.50
  14 -11   1   22.40    3.80
   6  10  -1   20.10    4.00
   6  10  -1   20.20    4.10
   5  10  -1   36.60    5.10
   5  10  -1   38.30    5.20
   4  10  -1   -1.80    2.20
   3  10  -1   13.70    3.60
   2  10  -1   23.30    3.70
   2  10  -1   12.20    3.50
   1  10  -1  107.19    7.30
   1  10  -1  108.69    6.30
   0  10  -1  288.47   13.20
   0  10  -1  279.07   11.80
   0 -10   1  274.67   11.60
  -1  10  -1    2.90    0.90
  -1  10  -1    1.60    2.30
  -1  10  -1    0.70    1.40
   1 -10   1    2.10    0.90
   1 -10   1    2.30    1.50
  -2  10  -1    6.50    2.60
  -2  10  -1    9.70    2.00
  -2  10  -1    8.10    1.40
   2 -10   1    7.50    1.40
  -3  10  -1    2.10    1.20
  -3  10  -1    0.70    1.40
  -3  10  -1    0.30    1.60
  -3  10  -1   -1.70    2.00
   3 -10   1    1.80    1.40
   3 -10   1    3.80    1.30
  -4  10  -1  669.83   23.20
  -4  10  -1  628.64   24.20
  -4  10  -1  660.83   23.10
  -4  10  -1  687.33   24.90
  -4  10  -1  635.74   23.10
   4 -10   1  646.74   23.00
  -5  10  -1   86.19    6.00
  -5  10  -1   87.09    5.00
  -5  10  -1   90.99    5.60
  -5  10  -1   87.59    4.90
  -5  10  -1   85.79    4.70
  -5  10  -1   89.39    5.20
   5 -10   1   91.79    5.20
  -6  10  -1    6.40    1.90
  -6  10  -1    9.30    1.80
  -6  10  -1    5.90    1.80
  -6  10  -1    2.80    1.80
  -6  10  -1    2.40    1.80
  -6  10  -1    3.00    2.10
  -7  10  -1  271.67   11.60
  -7  10  -1  263.97   10.80
  -7  10  -1  254.07   11.60
  -7  10  -1  250.77   11.20
  -7  10  -1  260.87   11.40
  -8  10  -1  403.76   17.40
  -8  10  -1  468.15   17.50
  -8  10  -1  458.05   17.20
  -8  10  -1  440.46   18.10
   8 -10   1  496.15   17.30
  -9  10  -1   46.10    3.80
  -9  10  -1   40.80    4.00
  -9  10  -1   47.80    4.70
  -9  10  -1   30.80    3.70
   9 -10   1   34.60    3.40
 -10  10  -1    1.10    1.30
 -10  10  -1   -1.90    2.40
  10 -10   1   -1.90    1.50
 -11  10  -1   52.29    3.90
 -11  10  -1   59.19    5.70
 -11  10  -1   53.99    3.60
  11 -10   1   54.69    4.50
 -12  10  -1    4.10    1.30
 -12  10  -1    3.70    3.00
 -12  10  -1    3.90    1.40
  12 -10   1    6.60    2.40
 -13  10  -1   -1.20    2.90
  13 -10   1    4.80    2.30
 -14  10  -1   12.90    5.30
  14 -10   1   11.10    3.20
   7   9  -1    3.50    2.70
   7   9  -1    2.00    2.60
  -7  -9   1    7.90    1.70
   6   9  -1   24.70    4.40
   6   9  -1   22.70    4.00
  -6  -9   1   30.20    2.20
   5   9  -1    0.50    2.20
   5   9  -1   -1.70    2.10
  -5  -9   1    2.10    0.80
  -5  -9   1    1.90    0.90
   4   9  -1   49.10    5.30
  -4  -9   1   50.49    2.50
  -4  -9   1   52.29    2.50
   3   9  -1  191.98    9.20
   3   9  -1  164.28    9.50
  -3  -9   1  182.28    6.30
   2   9  -1   73.79    5.70
   2   9  -1   68.19    5.10
   1   9  -1   47.00    4.00
   1   9  -1   29.40    4.10
  -1  -9   1   36.70    3.30
   0   9  -1   43.40    4.00
   0   9  -1   39.50    3.50
   0   9  -1   29.90    1.90
   0   9  -1   43.20    4.30
   0  -9   1   33.80    1.90
   0  -9   1   34.20    3.00
  -1   9  -1   27.60    3.50
  -1   9  -1   28.70    3.80
  -1   9  -1   27.40    2.80
  -1   9  -1   26.20    1.80
   1  -9   1   23.60    1.80
   1  -9   1   30.30    2.60
  -2   9  -1    3.20    1.60
  -2   9  -1    2.30    1.80
  -2   9  -1    2.20    1.00
  -2   9  -1    0.50    1.70
   2  -9   1    2.20    1.10
   2  -9   1    2.80    1.30
  -3   9  -1    4.90    1.40
  -3   9  -1    5.00    1.90
  -3   9  -1    5.40    1.40
  -3   9  -1    4.30    1.30
  -3   9  -1    3.00    1.90
   3  -9   1    5.20    1.40
   3  -9   1    2.80    1.30
  -4   9  -1   36.90    2.80
  -4   9  -1   35.80    3.40
  -4   9  -1   32.10    2.70
  -4   9  -1   35.40    2.70
  -4   9  -1   29.80    3.50
   4  -9   1   34.00    3.00
  -5   9  -1  285.57   13.00
  -5   9  -1  322.87   12.20
  -5   9  -1  323.47   12.20
  -5   9  -1  324.07   12.50
  -5   9  -1  336.87   13.10
   5  -9   1  319.27   12.60
  -6   9  -1  163.58    7.70
  -6   9  -1  159.58    7.70
  -6   9  -1  153.58    7.90
  -6   9  -1  151.88    7.70
  -6   9  -1  159.18    7.10
  -6   9  -1  177.28    8.00
   6  -9   1  166.78    7.90
  -7   9  -1   75.29    5.30
  -7   9  -1   72.99    4.80
  -7   9  -1   63.99    4.40
  -7   9  -1   67.49    4.20
   7  -9   1   68.89    4.20
  -8   9  -1    0.60    1.40
  -8   9  -1   -0.70    1.50
  -8   9  -1    0.00    1.30
  -8   9  -1    0.40    1.90
   8  -9   1    1.10    1.50
  -9   9  -1   32.00    3.20
  -9   9  -1   28.90    3.00
  -9   9  -1   23.60    2.70
  -9   9  -1   21.70    3.90
   9  -9   1   30.40    3.50
 -10   9  -1   94.39    5.00
 -10   9  -1   92.49    5.10
 -10   9  -1  113.89    7.40
  10  -9   1  102.49    6.10
 -11   9  -1   85.49    4.40
 -11   9  -1   95.89    7.10
 -11   9  -1   82.69    4.20
  11  -9   1   90.49    5.90
 -12   9  -1   29.70    5.00
 -12   9  -1   28.40    1.50
  12  -9   1   35.90    4.30
 -13   9  -1    8.40    3.90
  13  -9   1   10.10    3.00
  14  -9   1   43.40    4.70
   8   8  -1    0.60    2.10
  -8  -8   1    1.80    1.80
   7   8  -1   22.30    4.00
   7   8  -1   19.50    3.40
  -7  -8   1   27.20    2.80
  -7  -8   1   16.10    2.20
   6   8  -1   -1.10    2.10
   6   8  -1    0.70    2.00
  -6  -8   1    1.80    1.20
  -6  -8   1   -1.10    1.20
   5   8  -1  134.49    8.00
   5   8  -1  130.99    7.90
  -5  -8   1  136.79    5.80
  -5  -8   1  129.69    5.70
   4   8  -1  127.99    7.50
   4   8  -1  128.89    7.20
  -4  -8   1  123.79    5.20
  -4  -8   1  118.09    5.20
   3   8  -1  182.88    8.70
   3   8  -1  176.18    8.60
   3   8  -1  189.18    9.40
  -3  -8   1  165.48    6.50
  -3  -8   1  171.38    6.60
   2   8  -1   52.89    4.40
   2   8  -1   55.39    4.90
   2   8  -1   46.30    3.90
   2   8  -1   48.50    2.40
  -2  -8   1   52.29    2.40
  -2  -8   1   49.80    3.90
   1   8  -1 1916.41   61.69
   1   8  -1 1927.51   63.49
   1   8  -1 1869.51   64.19
   1   8  -1 1884.71   64.59
  -1  -8   1 1913.81   61.69
   0   8  -1   75.19    5.20
   0   8  -1   69.99    3.10
   0   8  -1   78.59    4.50
   0   8  -1   77.89    5.60
   0  -8   1   71.29    3.20
   0  -8   1   74.89    4.30
   0  -8   1   72.19    5.20
  -1   8  -1  402.16   15.60
  -1   8  -1  382.76   13.60
  -1   8  -1  396.96   14.60
  -1   8  -1  415.06   15.90
   1  -8   1  396.56   13.70
   1  -8   1  388.76   15.70
   1  -8   1  396.76   14.60
  -2   8  -1   14.50    2.00
  -2   8  -1   12.80    2.40
  -2   8  -1   11.20    2.40
  -2   8  -1   14.20    1.70
   2  -8   1   16.00    2.00
   2  -8   1   21.00    3.00
   2  -8   1   15.30    1.80
  -3   8  -1  417.46   16.40
  -3   8  -1  433.56   15.50
  -3   8  -1  448.56   17.70
  -3   8  -1  417.86   15.50
  -3   8  -1  444.66   15.60
   3  -8   1  437.36   15.50
  -4   8  -1 1362.36   46.30
  -4   8  -1 1372.56   45.40
  -4   8  -1 1416.36   45.50
  -4   8  -1 1320.07   46.50
  -4   8  -1 1351.16   45.70
   4  -8   1 1354.46   45.70
  -5   8  -1   45.10    3.30
  -5   8  -1   42.50    3.30
  -5   8  -1   42.00    3.70
  -5   8  -1   41.90    3.00
  -5   8  -1   44.90    3.00
   5  -8   1   46.80    3.60
  -6   8  -1  229.68    9.50
  -6   8  -1  216.38    9.60
  -6   8  -1  214.38    9.60
  -6   8  -1  231.18    9.90
  -6   8  -1  223.08    9.10
   6  -8   1  228.08    9.10
   6  -8   1  222.38    9.80
  -7   8  -1   69.19    4.80
  -7   8  -1   76.39    4.40
  -7   8  -1   70.69    4.50
  -7   8  -1   71.09    5.00
  -7   8  -1   73.99    4.20
   7  -8   1   73.69    4.40
  -8   8  -1    7.30    2.20
  -8   8  -1    4.80    1.60
  -8   8  -1    6.90    1.70
  -8   8  -1    5.40    2.50
   8  -8   1    5.10    1.90
  -9   8  -1   18.10    2.60
  -9   8  -1   14.90    3.20
  -9   8  -1   14.40    2.00
  -9   8  -1   11.90    1.90
   9  -8   1   16.90    2.60
 -10   8  -1    7.20    2.80
 -10   8  -1    9.00    1.60
 -10   8  -1    5.20    1.30
  10  -8   1    7.60    2.10
 -11   8  -1   17.10    1.30
 -11   8  -1   18.50    1.40
 -11   8  -1   17.30    3.90
  11  -8   1   23.30    3.50
 -12   8  -1   87.79    7.20
  12  -8   1   87.59    6.10
 -13   8  -1    4.50    3.30
  13  -8   1   12.20    3.10
  14  -8   1   55.39    5.40
   9   7  -1   14.70    2.90
   9   7  -1   14.00    3.80
  -9  -7   1   12.10    2.90
   8   7  -1   15.20    3.50
   8   7  -1   20.00    3.30
  -8  -7   1   16.50    3.70
  -8  -7   1   16.40    2.80
   7   7  -1  173.58    9.10
   7   7  -1  177.98    9.80
  -7  -7   1  176.38    7.90
   6   7  -1    7.00    2.70
   6   7  -1    8.50    2.80
   6   7  -1    4.20    2.50
  -6  -7   1    5.90    1.70
  -6  -7   1    7.10    1.90
   5   7  -1   -0.40    1.50
   5   7  -1   -1.10    1.70
   5   7  -1    0.40    1.90
  -5  -7   1   -0.40    1.20
  -5  -7   1    1.10    1.20
   4   7  -1   17.70    3.00
   4   7  -1   18.90    3.00
   4   7  -1   17.00    3.20
  -4  -7   1   17.70    2.00
   3   7  -1   -1.40    1.60
   3   7  -1    3.40    1.60
   3   7  -1    0.40    1.00
   3   7  -1    1.90    1.60
  -3  -7   1    1.20    1.40
  -3  -7   1    1.30    0.90
   2   7  -1   21.60    1.60
   2   7  -1   21.90    2.90
   2   7  -1   16.60    2.60
   2   7  -1   16.70    2.80
  -2  -7   1   18.70    1.60
   1   7  -1   17.70    2.70
   1   7  -1   22.30    1.50
   1   7  -1   23.50    3.10
  -1  -7   1   26.00    3.30
  -1  -7   1   24.70    1.60
  -1  -7   1   22.00    2.30
   0   7  -1  233.18   10.00
   0   7  -1  224.28    8.20
   0   7  -1  238.68    9.30
   0  -7   1  225.98    9.10
   0  -7   1  238.58    8.30
  -1   7  -1    2.80    1.20
  -1   7  -1    2.70    1.60
  -1   7  -1   -0.20    1.30
  -1   7  -1    2.30    0.90
   1  -7   1    1.10    1.10
   1  -7   1    1.00    0.80
   1  -7   1    1.60    1.70
  -2   7  -1   51.59    2.90
  -2   7  -1   51.29    3.10
  -2   7  -1   50.69    3.80
  -2   7  -1   53.09    4.00
   2  -7   1   55.49    3.00
   2  -7   1   50.29    3.90
   2  -7   1   56.49    3.20
  -3   7  -1 1344.77   44.40
  -3   7  -1 1417.26   45.60
  -3   7  -1 1303.07   45.20
  -3   7  -1 1355.26   44.40
  -3   7  -1 1300.57   44.50
   3  -7   1 1310.57   44.50
  -4   7  -1  911.91   28.90
  -4   7  -1  782.32   28.10
  -4   7  -1  798.82   28.40
  -4   7  -1  793.32   27.70
  -4   7  -1  808.32   27.80
   4  -7   1  821.22   28.20
  -5   7  -1   13.50    2.30
  -5   7  -1   10.00    1.80
  -5   7  -1   11.10    1.60
  -5   7  -1   10.10    2.00
   5  -7   1   12.50    2.20
   5  -7   1   11.90    1.80
  -6   7  -1 1975.70   65.49
  -6   7  -1 1928.01   66.19
  -6   7  -1 2117.29   65.79
  -6   7  -1 1981.60   67.19
  -6   7  -1 1934.81   65.39
   6  -7   1 1985.40   65.39
   6  -7   1 1943.61   67.19
  -7   7  -1  111.39    5.40
  -7   7  -1  111.89    5.50
  -7   7  -1  116.09    6.70
  -7   7  -1  114.29    5.60
  -7   7  -1  117.89    7.00
   7  -7   1  120.89    6.30
  -8   7  -1    8.40    2.60
  -8   7  -1    2.80    1.30
  -8   7  -1    4.60    1.40
  -8   7  -1    6.80    2.30
  -8   7  -1    5.40    1.50
   8  -7   1    3.60    1.60
  -9   7  -1    9.10    2.10
  -9   7  -1    8.20    1.40
  -9   7  -1   12.70    3.10
  -9   7  -1    5.80    1.20
   9  -7   1    9.70    2.30
 -10   7  -1   25.50    1.60
 -10   7  -1   28.50    4.40
 -10   7  -1   28.10    1.70
  10  -7   1   27.80    3.50
 -11   7  -1   19.50    4.20
  11  -7   1   14.90    2.90
 -12   7  -1   45.60    5.60
  12  -7   1   49.90    4.50
 -13   7  -1    9.60    3.80
  13  -7   1   13.50    3.20
  14  -7   1   29.20    4.40
   9   6  -1   68.89    6.20
   9   6  -1   68.39    4.90
  -9  -6   1   53.09    4.60
   8   6  -1   21.80    3.10
   8   6  -1   29.10    3.50
   8   6  -1   22.50    4.20
  -8  -6   1   32.40    3.60
  -8  -6   1   34.30    3.50
   7   6  -1  193.18    9.10
   7   6  -1  206.78    9.60
   7   6  -1  194.18   10.50
  -7  -6   1  204.88    8.90
  -7  -6   1  201.68    8.90
   6   6  -1   55.09    4.60
   6   6  -1   45.30    4.50
   6   6  -1   46.40    4.30
  -6  -6   1   48.20    3.70
  -6  -6   1   55.49    3.70
   5   6  -1    2.60    1.60
   5   6  -1    5.90    2.20
   5   6  -1    2.20    1.90
  -5  -6   1    1.20    1.40
  -5  -6   1    2.20    1.30
   4   6  -1   13.90    2.60
   4   6  -1    9.10    2.30
   4   6  -1   11.50    2.30
  -4  -6   1   13.40    1.80
  -4  -6   1    9.90    2.20
  -4  -6   1   11.70    1.70
   3   6  -1   78.89    4.60
   3   6  -1   68.09    4.40
   3   6  -1   68.39    3.40
  -3  -6   1   71.49    3.50
  -3  -6   1   70.39    4.80
   2   6  -1    4.60    1.00
   2   6  -1    3.40    1.50
   2   6  -1    4.50    1.70
  -2  -6   1    4.40    1.30
  -2  -6   1    4.30    1.00
  -2  -6   1    4.30    1.70
   1   6  -1    0.10    1.10
   1   6  -1    0.30    0.70
   1   6  -1   -0.70    1.20
   1   6  -1    0.50    1.30
  -1  -6   1   -0.50    1.40
  -1  -6   1   -0.20    0.60
  -1  -6   1    0.00    1.00
   0   6  -1   51.49    3.70
   0   6  -1   53.89    2.50
   0   6  -1   51.19    3.80
   0   6  -1   52.19    3.10
   0  -6   1   50.09    3.10
   0  -6   1   55.49    4.00
   0  -6   1   53.99    2.50
  -1   6  -1  961.90   32.20
  -1   6  -1 1018.10   32.70
  -1   6  -1  974.70   33.60
  -1   6  -1  948.91   33.40
   1  -6   1  972.80   33.60
   1  -6   1  956.90   32.60
   1  -6   1  996.10   32.30
  -2   6  -1   57.29    3.00
  -2   6  -1   55.49    3.70
  -2   6  -1   64.69    4.00
  -2   6  -1   56.59    3.00
   2  -6   1   58.59    3.10
   2  -6   1   59.09    3.10
   2  -6   1   49.60    3.70
  -3   6  -1  351.86   12.50
  -3   6  -1  346.17   12.90
  -3   6  -1  312.47   12.90
  -3   6  -1  357.66   12.30
  -3   6  -1  342.17   12.10
   3  -6   1  337.47   12.50
  -4   6  -1   52.39    3.00
  -4   6  -1   49.40    3.30
  -4   6  -1   47.80    3.30
  -4   6  -1   55.69    3.60
   4  -6   1   55.89    3.00
   4  -6   1   56.69    3.50
  -5   6  -1   17.80    2.50
  -5   6  -1   18.00    2.20
  -5   6  -1   18.30    2.10
  -5   6  -1   17.70    1.90
   5  -6   1   18.90    1.90
   5  -6   1   20.90    2.60
  -6   6  -1  678.53   24.00
  -6   6  -1  691.13   24.30
  -6   6  -1  777.42   24.30
  -6   6  -1  676.83   25.00
   6  -6   1  683.03   24.30
  -7   6  -1  155.98    6.80
  -7   6  -1  172.18    8.40
  -7   6  -1  170.38    6.90
  -7   6  -1  179.38    7.50
   7  -6   1  188.48    7.70
  -8   6  -1  331.57   12.10
  -8   6  -1  359.66   14.40
  -8   6  -1  331.87   14.10
  -8   6  -1  335.87   13.40
  -8   6  -1  352.36   12.10
   8  -6   1  335.47   13.30
  -9   6  -1  140.39    8.10
  -9   6  -1  148.19    5.30
  -9   6  -1  141.79    5.30
  -9   6  -1  139.39    7.10
   9  -6   1  147.29    7.40
 -10   6  -1  145.69    8.60
  10  -6   1  147.89    7.70
 -11   6  -1   56.29    5.80
  11  -6   1   68.09    5.30
 -12   6  -1   50.19    5.70
  12  -6   1   55.79    5.00
 -13   6  -1   63.09    6.70
  13  -6   1   72.29    6.00
  14  -6   1    6.60    3.00
 -10  -5   1   -4.60    2.10
   9   5  -1   14.50    3.70
   9   5  -1    8.80    2.30
   9   5  -1   14.20    2.60
  -9  -5   1   16.10    3.20
   8   5  -1    0.90    2.40
   8   5  -1   -0.20    1.40
   8   5  -1    0.90    1.60
  -8  -5   1    3.10    1.70
  -8  -5   1   -1.20    1.70
   7   5  -1   28.20    3.20
   7   5  -1   30.30    3.10
   7   5  -1   27.60    4.60
  -7  -5   1   29.60    3.50
  -7  -5   1   24.80    3.00
   6   5  -1    0.40    1.50
   6   5  -1   -0.90    1.60
  -6  -5   1   -0.10    1.30
  -6  -5   1   -0.70    1.50
   5   5  -1  364.96   14.60
   5   5  -1  366.56   14.30
   5   5  -1  362.96   13.80
  -5  -5   1  350.06   13.40
  -5  -5   1  355.26   13.40
   4   5  -1  525.65   18.20
   4   5  -1  537.15   19.20
   4   5  -1  514.05   18.80
   4   5  -1  523.45   19.20
  -4  -5   1  499.45   18.00
  -4  -5   1  501.45   18.90
   3   5  -1  622.54   22.20
   3   5  -1  608.34   21.30
   3   5  -1  624.84   22.30
   3   5  -1  657.33   22.60
  -3  -5   1  612.54   21.20
  -3  -5   1  638.74   22.20
   2   5  -1  496.35   17.50
   2   5  -1  462.55   17.20
   2   5  -1  466.25   17.00
   2   5  -1  466.15   16.10
  -2  -5   1  464.75   16.00
  -2  -5   1  468.05   16.90
  -2  -5   1  488.35   17.50
   1   5  -1   57.69    3.70
   1   5  -1   57.69    3.70
   1   5  -1   56.99    3.30
   1   5  -1   58.09    2.70
  -1  -5   1   58.19    2.60
  -1  -5   1   53.99    3.20
  -1  -5   1   59.39    3.90
   0   5  -1  134.39    6.40
   0   5  -1  156.08    6.70
   0   5  -1  142.59    5.40
   0   5  -1  153.78    6.00
   0  -5   1  147.59    6.70
   0  -5   1  144.99    6.00
   0  -5   1  154.28    5.50
  -1   5  -1 1997.00   65.79
  -2   5  -1   57.39    2.70
  -2   5  -1   56.99    2.90
  -2   5  -1   52.39    2.60
  -2   5  -1   50.49    3.30
  -2   5  -1   49.00    3.20
   2  -5   1   55.69    2.70
   2  -5   1   58.09    2.90
  -3   5  -1  834.72   27.50
  -3   5  -1  762.72   28.00
  -3   5  -1  798.62   28.40
  -3   5  -1  857.11   27.60
  -3   5  -1  831.12   28.70
   3  -5   1  843.22   28.00
   3  -5   1  860.41   27.60
  -4   5  -1  302.17   11.80
  -4   5  -1  345.07   11.80
  -4   5  -1  306.27   11.60
   4  -5   1  318.67   12.00
   4  -5   1  310.37   11.30
  -5   5  -1    8.90    2.00
  -5   5  -1    9.00    1.50
  -5   5  -1    7.10    1.40
  -5   5  -1    6.70    1.40
   5  -5   1   10.00    1.70
   5  -5   1    5.40    1.80
  -6   5  -1   49.00    3.20
  -6   5  -1   51.09    2.90
  -6   5  -1   53.29    2.90
  -6   5  -1   51.29    3.80
  -6   5  -1   53.49    4.00
   6  -5   1   63.79    4.20
   6  -5   1   54.49    3.40
  -7   5  -1  267.17    9.60
  -7   5  -1  279.57   11.70
  -7   5  -1  263.87    9.60
  -7   5  -1  264.07   11.40
  -7   5  -1  273.47   10.70
   7  -5   1  273.47   10.90
  -8   5  -1  357.46   12.40
  -8   5  -1  395.46   15.30
  -8   5  -1  365.06   15.10
  -8   5  -1  372.36   12.40
   8  -5   1  361.46   14.30
  -9   5  -1   10.10    2.80
  -9   5  -1    6.10    1.70
   9  -5   1    8.80    2.30
 -10   5  -1   -1.10    2.20
  10  -5   1    0.00    1.70
 -11   5  -1  217.18   11.60
  11  -5   1  224.48   10.80
 -12   5  -1    3.20    3.10
  12  -5   1    0.40    1.90
 -13   5  -1   72.09    6.90
  13  -5   1   60.49    5.70
  14  -5   1    3.60    3.20
  11   4  -1   12.40    3.60
 -11  -4   1   10.10    3.40
  10   4  -1   -3.10    1.60
  10   4  -1   -1.10    2.30
  10   4  -1   -1.10    1.10
 -10  -4   1   -3.30    2.20
   9   4  -1   43.50    3.30
   9   4  -1   37.20    3.10
   9   4  -1   34.60    4.80
  -9  -4   1   44.70    4.40
   8   4  -1    1.80    2.10
   8   4  -1   -1.80    1.20
   8   4  -1    1.20    1.40
  -8  -4   1   -0.20    2.00
  -8  -4   1   -0.80    1.70
   7   4  -1   29.10    4.00
   7   4  -1   25.00    2.80
   7   4  -1   29.30    2.80
  -7  -4   1   32.70    3.30
  -7  -4   1   28.30    3.50
   6   4  -1    3.30    1.50
   6   4  -1    3.70    1.70
   6   4  -1    1.80    1.80
  -6  -4   1    4.70    1.70
  -6  -4   1    2.80    1.90
   5   4  -1    6.00    1.50
   5   4  -1    7.50    1.80
   5   4  -1    8.10    2.10
   5   4  -1    8.30    1.80
  -5  -4   1    6.20    1.60
  -5  -4   1    6.90    1.70
  -5  -4   1    7.70    1.90
   4   4  -1  242.58    9.40
   4   4  -1  213.28    8.70
   4   4  -1  221.78    9.00
   4   4  -1  222.48    9.50
  -4  -4   1  228.18    8.80
  -4  -4   1  228.88    9.40
   3   4  -1  321.17   11.20
   3   4  -1  316.57   11.80
   3   4  -1  299.87   11.80
   3   4  -1  307.37   11.90
  -3  -4   1  315.67   11.20
  -3  -4   1  309.47   11.80
   2   4  -1    5.90    1.50
   2   4  -1    4.00    1.40
   2   4  -1    4.70    1.50
   2   4  -1    6.50    1.20
  -2  -4   1    6.30    1.70
  -2  -4   1    4.90    1.10
  -2  -4   1    3.70    1.30
   1   4  -1  324.07   12.00
   1   4  -1  325.97   12.10
   1   4  -1  322.57   11.70
   1   4  -1  329.57   11.10
  -1  -4   1  327.27   11.10
  -1  -4   1  332.67   12.20
  -1  -4   1  318.97   11.60
   0   4  -1 1124.49   37.20
   0   4  -1 1188.48   38.30
   0   4  -1 1135.79   38.70
   0   4  -1 1157.98   37.60
   0  -4   1 1150.28   37.20
   0  -4   1 1150.38   38.20
   0  -4   1 1085.09   37.50
  -1   4  -1   36.60    1.90
  -1   4  -1   35.10    2.50
  -1   4  -1   37.40    1.90
  -1   4  -1   37.10    2.50
   1  -4   1   36.30    1.90
   1  -4   1   34.00    1.90
  -2   4  -1 3256.67  107.09
   2  -4   1 3028.90  106.09
  -3   4  -1 1225.38   40.30
  -3   4  -1 1172.78   40.20
  -3   4  -1 1221.18   40.00
  -3   4  -1 1249.77   40.50
   3  -4   1 1226.28   40.50
   3  -4   1 1215.58   40.00
  -4   4  -1    1.50    0.80
  -4   4  -1    2.60    1.00
  -4   4  -1    2.00    1.20
  -4   4  -1    1.80    0.90
   4  -4   1    1.80    1.00
   4  -4   1    1.50    1.20
  -5   4  -1   13.00    1.50
  -5   4  -1   11.60    2.20
  -5   4  -1   14.20    1.80
  -5   4  -1   11.20    2.30
  -5   4  -1   11.60    1.40
   5  -4   1   14.00    2.30
   5  -4   1   14.00    1.90
  -6   4  -1  409.26   14.90
  -6   4  -1  399.26   15.60
  -6   4  -1  404.66   15.50
  -6   4  -1  406.36   13.90
  -6   4  -1  413.06   13.80
   6  -4   1  411.26   14.90
  -7   4  -1    1.10    0.50
  -7   4  -1    0.70    1.30
  -7   4  -1    0.50    1.70
  -7   4  -1   -0.10    1.40
   7  -4   1    3.50    1.80
  -8   4  -1   66.09    4.90
  -8   4  -1   61.59    4.20
  -8   4  -1   63.79    4.90
   8  -4   1   62.49    4.30
  -9   4  -1   20.00    3.50
   9  -4   1   18.30    3.00
 -10   4  -1   40.20    4.60
  10  -4   1   39.90    4.10
 -11   4  -1  139.59    8.70
 -12   4  -1  133.39    9.10
  12  -4   1  157.98    8.80
 -13   4  -1    1.20    3.30
  13  -4   1   12.50    3.10
  11   3  -1    6.20    3.10
 -11  -3   1    8.80    3.20
  10   3  -1  100.69    4.40
  10   3  -1  113.69    4.60
  10   3  -1  114.59    7.80
 -10  -3   1  113.09    7.30
   9   3  -1  227.08   11.20
   9   3  -1  216.68    8.70
  -9  -3   1  219.58   10.40
   8   3  -1    3.30    2.20
   8   3  -1    4.90    1.40
   8   3  -1    1.30    1.20
  -8  -3   1    3.50    1.90
  -8  -3   1    3.70    2.30
   7   3  -1   89.59    4.60
   7   3  -1   91.49    5.90
   7   3  -1   79.79    4.20
  -7  -3   1   82.79    5.30
  -7  -3   1   82.59    5.10
   6   3  -1   25.60    2.30
   6   3  -1   26.80    3.50
   6   3  -1   27.30    2.60
  -6  -3   1   30.00    3.00
  -6  -3   1   26.20    3.00
  -6  -3   1   23.60    2.90
   5   3  -1   72.49    4.60
   5   3  -1   69.49    4.10
   5   3  -1   81.19    4.20
   5   3  -1   75.59    3.90
  -5  -3   1   78.49    4.50
  -5  -3   1   73.29    4.30
   4   3  -1  352.26   12.70
   4   3  -1  349.27   12.50
   4   3  -1  343.67   13.00
   4   3  -1  330.87   12.50
  -4  -3   1  334.57   12.50
  -4  -3   1  346.07   12.90
   3   3  -1   21.50    2.10
   3   3  -1   23.10    2.20
   3   3  -1   18.80    2.20
   3   3  -1   26.30    2.20
  -3  -3   1   22.10    2.20
  -3  -3   1   20.30    2.10
   2   3  -1  167.68    6.70
   2   3  -1  165.08    6.70
   2   3  -1  163.58    6.60
   2   3  -1  165.58    6.20
  -2  -3   1  163.88    6.20
  -2  -3   1  177.68    6.60
   1   3  -1  620.74   20.70
   1   3  -1  616.44   20.70
   1   3  -1  606.34   20.00
   1   3  -1  607.44   20.40
  -1  -3   1  584.34   20.00
  -1  -3   1  616.34   20.70
  -1  -3   1  588.24   20.30
   0   3  -1   80.19    3.80
   0   3  -1   85.49    3.80
   0   3  -1   83.49    3.30
   0   3  -1   82.39    3.20
   0  -3   1   83.59    3.20
   0  -3   1   82.19    3.30
  -1   3  -1 2866.51  101.19
   1  -3   1 2933.11  101.19
  -2   3  -1    2.90    0.90
  -2   3  -1    2.80    0.80
  -2   3  -1    4.10    0.70
  -2   3  -1    3.50    1.00
   2  -3   1    2.40    0.80
   2  -3   1    3.30    0.60
   2  -3   1    3.60    1.00
  -3   3  -1  306.97   11.40
  -3   3  -1  353.86   11.50
  -3   3  -1  325.47   11.90
   3  -3   1  314.97   11.40
   3  -3   1  327.97   11.90
   3  -3   1  355.96   11.50
  -4   3  -1   12.10    1.20
  -4   3  -1   12.80    1.40
  -4   3  -1   11.30    1.80
   4  -3   1   12.50    1.90
   4  -3   1   12.40    1.50
  -5   3  -1 2371.36   77.89
  -5   3  -1 2400.86   76.99
   5  -3   1 2370.96   77.89
  -6   3  -1 2247.68   74.99
  -6   3  -1 2207.78   74.89
  -6   3  -1 2266.67   72.89
  -6   3  -1 2264.07   74.39
   6  -3   1 2313.87   74.49
  -7   3  -1  509.35   18.80
  -7   3  -1  486.25   18.10
  -7   3  -1  481.75   18.60
   7  -3   1  507.05   18.30
  -8   3  -1  418.76   16.90
  -8   3  -1  437.76   16.40
  -8   3  -1  421.06   16.90
   8  -3   1  428.96   16.50
  -9   3  -1  320.27   14.10
   9  -3   1  335.07   13.70
 -10   3  -1   20.00    3.80
  10  -3   1   26.40    3.70
 -11   3  -1    0.80    2.50
  11  -3   1    0.20    2.00
 -12   3  -1  123.69    8.70
  12  -3   1  121.69    8.00
 -13   3  -1   -2.60    2.80
  13  -3   1    3.40    2.60
  12   2  -1    8.80    3.20
 -12  -2   1   12.80    4.20
  11   2  -1    8.50    3.30
 -11  -2   1   10.10    3.30
  10   2  -1    0.40    2.00
 -10  -2   1    1.40    2.00
   9   2  -1  102.59    4.30
   9   2  -1  107.49    4.40
   9   2  -1  107.99    7.00
  -9  -2   1  110.79    6.60
   8   2  -1   52.19    2.90
   8   2  -1   51.49    2.90
   8   2  -1   52.39    4.70
  -8  -2   1   50.99    4.60
  -8  -2   1   51.59    4.30
   7   2  -1  133.09    7.30
   7   2  -1  139.79    5.90
   7   2  -1  137.39    5.70
  -7  -2   1  148.39    7.30
  -7  -2   1  140.99    7.10
   6   2  -1    2.40    1.00
   6   2  -1    1.90    1.50
   6   2  -1    2.90    1.00
  -6  -2   1    3.20    1.70
  -6  -2   1    1.50    1.40
  -6  -2   1    2.40    1.40
   5   2  -1  568.54   20.40
   5   2  -1  572.64   19.50
   5   2  -1  558.54   20.00
   5   2  -1  573.74   19.30
  -5  -2   1  558.74   20.20
  -5  -2   1  556.54   20.00
   4   2  -1  745.83   25.40
   4   2  -1  751.82   26.10
   4   2  -1  779.12   25.60
   4   2  -1  735.13   25.80
  -4  -2   1  785.62   25.90
  -4  -2   1  743.23   26.00
   3   2  -1  540.15   18.30
   3   2  -1  517.45   17.80
   3   2  -1  524.75   17.90
   3   2  -1  498.35   17.90
  -3  -2   1  521.75   18.20
  -3  -2   1  538.95   18.00
   2   2  -1  496.55   17.30
   2   2  -1  494.45   17.20
   2   2  -1  531.95   17.20
   2   2  -1  502.15   17.30
  -2  -2   1  520.65   17.10
  -2  -2   1  499.85   17.30
   1   2  -1 6590.64  235.18
  -1  -2   1 7009.90  236.38
   0   2  -1  737.83   24.50
  -1   2  -1  412.26   13.60
  -1   2  -1  370.16   13.80
   1  -2   1  439.26   13.90
   1  -2   1  433.86   13.60
  -2   2  -1  118.49    4.50
  -2   2  -1  143.09    4.70
  -2   2  -1  119.59    4.90
   2  -2   1  126.49    4.60
   2  -2   1  120.39    4.90
   2  -2   1  115.09    4.50
  -3   2  -1   23.10    1.60
  -3   2  -1   22.80    1.90
   3  -2   1   21.30    1.60
   3  -2   1   19.80    1.30
   3  -2   1   21.80    1.90
  -4   2  -1  347.77   12.60
  -4   2  -1  337.57   12.50
  -4   2  -1  333.97   11.30
  -4   2  -1  335.87   12.10
   4  -2   1  347.67   12.60
   4  -2   1  336.67   11.40
   4  -2   1  348.87   12.20
  -5   2  -1 1263.57   42.10
  -5   2  -1 1260.37   40.20
  -5   2  -1 1225.68   41.60
  -5   2  -1 1236.38   42.00
   5  -2   1 1281.67   41.70
   5  -2   1 1206.48   40.30
  -6   2  -1   58.39    3.60
  -6   2  -1   51.09    4.10
  -6   2  -1   60.39    3.90
   6  -2   1   54.79    3.70
  -7   2  -1   49.00    4.20
  -7   2  -1   50.79    3.50
  -7   2  -1   49.50    3.90
   7  -2   1   49.90    3.70
  -8   2  -1  152.68    7.90
  -8   2  -1  162.68    8.20
  -8   2  -1  155.28    7.50
   8  -2   1  158.18    7.80
  -9   2  -1    8.60    3.00
   9  -2   1    8.70    2.40
 -10   2  -1    4.40    2.60
  10  -2   1    5.60    2.40
 -11   2  -1  181.88   10.10
  11  -2   1  171.78    9.60
 -12   2  -1    3.30    2.90
  12  -2   1   18.90    3.90
 -13   2  -1    1.10    3.20
  13  -2   1    0.90    3.00
  12   1  -1   60.99    6.20
 -12  -1   1   69.19    6.60
  11   1  -1    3.70    3.00
 -11  -1   1    3.80    2.70
  10   1  -1    9.30    3.00
 -10  -1   1    9.40    3.00
   9   1  -1   50.39    4.70
  -9  -1   1   52.69    4.90
   8   1  -1  173.18    6.70
   8   1  -1  176.78    8.80
   8   1  -1  174.38    6.10
  -8  -1   1  167.08    8.50
  -8  -1   1  181.18    8.70
   7   1  -1  592.24   22.20
   7   1  -1  616.24   20.30
   7   1  -1  611.24   20.10
  -7  -1   1  573.04   21.90
  -7  -1   1  611.64   22.10
  -7  -1   1  616.84   22.10
   6   1  -1  163.78    6.20
   6   1  -1  167.88    6.30
   6   1  -1  173.98    7.80
   6   1  -1  164.08    7.50
  -6  -1   1  162.68    7.50
  -6  -1   1  172.98    7.60
  -6  -1   1  178.78    7.80
   5   1  -1  188.88    7.00
   5   1  -1  188.18    6.90
   5   1  -1  191.08    8.20
   5   1  -1  191.48    8.00
  -5  -1   1  201.98    8.20
  -5  -1   1  189.98    8.00
   4   1  -1 2749.43  120.49
  -4  -1   1 2839.42  122.79
   3   1  -1    8.20    1.00
   3   1  -1    8.50    1.30
   3   1  -1    9.10    1.10
   3   1  -1    9.20    1.30
  -3  -1   1   10.30    1.50
  -3  -1   1    9.70    1.50
   2   1  -1 2622.94  101.99
  -2  -1   1 2557.84  101.89
   1   1  -1  298.37   10.10
  -1  -1   1  302.77   10.10
  -1   1  -1   -0.20    0.10
  -1   1  -1    0.10    0.30
  -1   1  -1   -0.30    0.10
   1  -1   1    0.00    0.30
   1  -1   1    0.20    0.20
   1  -1   1   -0.20    0.20
  -2   1  -1  302.97   10.60
  -2   1  -1  300.27   10.30
  -2   1  -1  310.87   10.80
   2  -1   1  309.37   10.60
   2  -1   1  319.87   10.80
   2  -1   1  312.47   10.30
  -3   1  -1  361.06   12.50
  -3   1  -1  337.97   12.70
  -3   1  -1  357.66   11.90
   3  -1   1  357.46   11.90
   3  -1   1  367.06   12.60
   3  -1   1  374.76   12.80
  -4   1  -1  448.46   16.30
  -4   1  -1  465.05   16.10
  -4   1  -1  460.65   16.30
  -4   1  -1  452.05   15.20
   4  -1   1  472.35   16.20
   4  -1   1  446.06   15.10
  -5   1  -1   98.49    4.80
  -5   1  -1  104.59    5.20
  -5   1  -1   97.69    5.10
   5  -1   1  100.99    5.00
   5  -1   1   95.49    3.60
  -6   1  -1  100.89    5.60
  -6   1  -1  108.89    5.60
  -6   1  -1  109.39    4.00
  -6   1  -1  109.19    5.40
   6  -1   1  106.69    6.20
   6  -1   1  104.19    3.80
  -7   1  -1   12.50    2.50
  -7   1  -1   14.70    2.30
  -7   1  -1    9.80    2.20
   7  -1   1    9.80    2.30
  -8   1  -1  251.47   11.40
  -8   1  -1  259.07   11.50
   8  -1   1  261.37   11.30
  -9   1  -1   59.59    5.00
   9  -1   1   56.09    4.80
 -10   1  -1    0.10    2.40
  10  -1   1   -1.50    1.60
 -11   1  -1  328.67   14.80
  11  -1   1  315.97   14.80
 -12   1  -1   15.00    4.10
  12  -1   1   11.70    3.20
 -13   1  -1   24.10    5.00
  13  -1   1   23.50    4.30
  13   0  -1    3.50    2.60
 -13   0   1   -4.80    2.80
  12   0  -1    6.20    2.90
 -12   0   1   -0.30    2.60
  11   0  -1    7.00    2.60
 -11   0   1   10.90    3.90
  10   0  -1   24.70    3.90
 -10   0   1   22.40    4.00
   9   0  -1   15.00    3.00
  -9   0   1   12.70    3.10
   8   0  -1    1.80    1.90
  -8   0   1    4.20    2.00
  -8   0   1    2.40    2.20
   7   0  -1   20.00    2.90
  -7   0   1   20.40    2.70
  -7   0   1   19.50    2.80
  -7   0   1   14.70    2.80
   6   0  -1   10.80    2.10
   6   0  -1    5.50    1.70
   6   0  -1    8.50    0.70
  -6   0   1   10.40    1.90
  -6   0   1    9.20    2.00
  -6   0   1    7.90    2.10
   5   0  -1 1772.82   58.79
   5   0  -1 1817.72   60.49
   5   0  -1 1865.41   58.89
   5   0  -1 1791.12   60.39
  -5   0   1 1847.52   60.39
  -5   0   1 1852.21   60.49
   4   0  -1   12.60    1.70
   4   0  -1   11.50    0.90
   4   0  -1    9.50    0.80
   4   0  -1   12.20    1.70
  -4   0   1   11.10    1.60
  -4   0   1   12.20    1.80
   3   0  -1 3850.21  144.19
  -3   0   1 3816.32  144.79
   2   0  -1   85.69    3.40
   2   0  -1   79.29    2.90
   2   0  -1   74.39    3.30
  -2   0   1   78.29    3.30
  -2   0   1   78.09    2.90
  -2   0   1   85.49    3.40
  -1   0   1    0.40    1.10
  -1   0  -1  357.96   12.00
   1   0   1  369.26   12.10
  -2   0  -1 1719.93   73.39
   2   0   1 1827.22   74.29
  -3   0  -1  180.48    6.30
  -3   0  -1  171.08    6.80
  -3   0  -1  182.08    6.90
   3   0   1  173.98    6.20
   3   0   1  177.88    6.90
  -4   0  -1   29.80    1.80
  -4   0  -1   29.30    2.50
  -4   0  -1   32.10    2.30
  -4   0  -1   24.50    2.60
   4   0   1   31.70    2.60
   4   0   1   29.50    1.70
  -5   0  -1 1328.57   43.00
  -5   0  -1 1303.27   44.10
  -5   0  -1 1290.47   44.10
  -5   0  -1 1343.67   44.20
   5   0   1 1289.27   42.80
   5   0   1 1330.77   44.20
  -6   0  -1  242.38    8.50
  -6   0  -1  236.38   10.00
  -6   0  -1  239.68    9.90
  -6   0  -1  239.78    9.80
   6   0   1  230.38    9.90
   6   0   1  235.18    8.30
  -7   0  -1   12.20    2.40
  -7   0  -1   11.20    2.50
  -7   0  -1   14.20    2.40
   7   0   1   13.90    1.30
   7   0   1   14.10    1.20
   7   0   1   16.10    2.70
  -8   0  -1   35.80    4.20
  -8   0  -1   33.30    3.50
   8   0   1   31.60    3.90
   8   0   1   32.10    1.60
  -9   0  -1   43.40    4.70
   9   0   1   39.20    4.30
 -10   0  -1  113.69    7.40
  10   0   1  114.99    7.50
 -11   0  -1   24.00    4.20
  11   0   1   22.20    4.10
 -12   0  -1   -0.10    2.50
  12   0   1    5.20    2.80
  13  -1  -1    8.10    3.70
 -13   1   1    9.60    3.50
  12  -1  -1   40.30    5.20
 -12   1   1   33.80    5.40
  11  -1  -1   32.50    4.50
  10  -1  -1   58.19    5.10
 -10   1   1   51.39    5.40
   9  -1  -1    3.50    2.20
  -9   1   1    6.40    2.60
   8  -1  -1  108.49    6.20
  -8   1   1  109.59    6.40
  -8   1   1  104.79    5.80
  -8   1   1   99.99    6.10
   7  -1  -1   25.80    3.10
  -7   1   1   22.80    3.20
  -7   1   1   19.80    2.90
   6  -1  -1   37.40    3.10
  -6   1   1   35.70    3.30
  -6   1   1   39.00    3.20
  -6   1   1   38.80    3.00
   5  -1  -1  952.10   33.20
   5  -1  -1 1000.40   33.50
  -5   1   1 1026.90   33.60
  -5   1   1  964.50   33.40
  -5   1   1  964.60   33.20
   4  -1  -1  362.46   12.80
   4  -1  -1  344.07   12.90
  -4   1   1  347.07   12.70
  -4   1   1  370.96   13.00
  -3   1   1 4185.68  151.68
   2  -1  -1  321.37   10.30
   2  -1  -1  326.27   10.80
   2  -1  -1  296.07   10.60
  -2   1   1  312.77   10.80
  -2   1   1  302.87   10.60
  -2   1   1  306.67   10.30
   1  -1  -1    0.60    0.30
   1  -1  -1    0.10    0.20
   1  -1  -1    0.50    0.30
  -1   1   1    0.00    0.20
  -1   1   1   -0.30    0.10
  -1   1   1    0.00    0.20
   0  -1  -1    0.10    0.10
   0  -1  -1    0.30    0.30
   0   1   1    0.00    0.30
  -1  -1  -1   75.39    3.20
  -1  -1  -1   76.59    2.90
  -1  -1  -1   78.19    3.20
   1   1   1   76.89    3.20
   1   1   1   75.99    2.90
   1   1   1   76.69    3.20
  -2  -1  -1 1788.62   79.19
   2   1   1 1826.32   79.09
  -3  -1  -1  194.78    7.40
  -3  -1  -1  197.28    7.20
  -3  -1  -1  194.88    7.50
   3   1   1  196.98    7.70
   3   1   1  194.58    7.10
  -4  -1  -1   90.99    4.50
  -4  -1  -1   87.69    4.30
  -4  -1  -1   89.99    4.50
  -4  -1  -1   89.89    4.00
   4   1   1   92.29    3.90
   4   1   1   85.19    4.60
  -5  -1  -1  260.27   10.40
  -5  -1  -1  266.47    9.60
  -5  -1  -1  258.67   10.30
  -5  -1  -1  261.87   10.40
   5   1   1  261.47    9.50
   5   1   1  264.57   10.70
  -6  -1  -1   14.70    2.50
  -6  -1  -1   13.30    2.20
  -6  -1  -1   15.10    2.30
  -6  -1  -1   13.40    1.60
   6   1   1   15.20    2.50
   6   1   1   13.30    1.50
  -7  -1  -1    5.10    2.00
  -7  -1  -1    2.10    2.00
   7   1   1    4.50    1.10
   7   1   1    2.10    1.90
   7   1   1    2.50    1.00
  -8  -1  -1    6.50    2.00
  -8  -1  -1    9.30    2.70
   8   1   1    8.40    2.70
   8   1   1    5.40    1.10
   8   1   1    8.00    1.30
  -9  -1  -1   49.00    4.70
   9   1   1   50.09    2.40
   9   1   1   43.40    5.80
   9   1   1   50.89    2.40
 -10  -1  -1    0.00    2.20
  10   1   1    3.20    2.30
 -11  -1  -1  101.99    7.30
  11   1   1  111.39    7.70
 -12  -1  -1   20.00    4.40
  12   1   1   25.80    4.60
  13  -2  -1   10.90    3.40
 -13   2   1   12.50    3.70
  12  -2  -1   11.60    2.80
 -12   2   1    9.30    3.60
  11  -2  -1   66.89    5.50
  10  -2  -1  102.59    6.60
 -10   2   1  112.79    7.50
   9  -2  -1   68.29    5.00
  -9   2   1   67.09    5.40
   8  -2  -1   42.10    3.70
  -8   2   1   41.80    3.40
  -8   2   1   46.60    4.20
  -8   2   1   36.20    3.60
   7  -2  -1  127.79    6.30
  -7   2   1  127.59    6.50
  -7   2   1  126.89    6.20
  -7   2   1  123.99    6.60
   6  -2  -1   92.19    4.90
  -6   2   1   92.39    4.80
  -6   2   1   94.29    5.30
  -6   2   1   91.29    5.10
   5  -2  -1   26.30    2.70
   5  -2  -1   25.70    2.40
  -5   2   1   30.40    2.40
  -5   2   1   23.00    2.60
  -5   2   1   26.90    2.90
   4  -2  -1 1448.36   47.70
   4  -2  -1 1472.15   48.00
  -4   2   1 1417.36   47.60
   3  -2  -1 1036.60   33.20
   3  -2  -1  997.70   33.00
  -3   2   1  957.60   32.90
   2  -2  -1   17.50    1.40
   2  -2  -1   13.30    1.30
   2  -2  -1   19.10    1.30
  -2   2   1   18.80    1.40
  -2   2   1   17.00    1.30
  -2   2   1   15.10    1.40
   1  -2  -1 1048.30   40.90
  -1   2   1 1072.09   41.00
   0  -2  -1   10.70    1.30
   0  -2  -1    8.60    1.10
   0   2   1   11.00    1.30
   0   2   1    8.90    1.10
  -1  -2  -1   57.09    2.30
  -1  -2  -1   58.49    2.80
  -1  -2  -1   56.89    2.90
  -1  -2  -1   63.09    2.30
   1   2   1   58.89    2.90
   1   2   1   60.69    2.90
  -2  -2  -1   22.90    1.80
  -2  -2  -1   23.10    1.60
  -2  -2  -1   22.20    1.50
  -2  -2  -1   24.70    1.90
   2   2   1   22.80    1.90
   2   2   1   22.20    1.80
  -3  -2  -1  237.98    9.10
  -3  -2  -1  230.18    8.70
  -3  -2  -1  240.28    9.00
  -3  -2  -1  243.38    8.70
   3   2   1  230.08    8.80
   3   2   1  229.68    9.20
  -4  -2  -1  138.89    6.10
  -4  -2  -1  145.69    6.10
  -4  -2  -1  140.39    6.40
  -4  -2  -1  157.38    6.30
   4   2   1  139.79    6.00
   4   2   1  140.19    6.60
  -5  -2  -1   27.10    2.50
  -5  -2  -1   30.60    2.80
  -5  -2  -1   30.00    2.40
  -5  -2  -1   24.40    2.60
   5   2   1   26.50    2.90
   5   2   1   26.70    2.20
  -6  -2  -1   36.10    3.30
  -6  -2  -1   37.10    3.40
  -6  -2  -1   37.20    3.20
  -6  -2  -1   36.40    2.80
   6   2   1   38.10    2.70
   6   2   1   35.90    3.40
  -7  -2  -1   18.70    3.00
  -7  -2  -1   23.20    3.00
   7   2   1   21.00    2.10
   7   2   1   20.90    2.30
   7   2   1   18.90    3.20
  -8  -2  -1    3.60    1.90
  -8  -2  -1    4.60    2.20
   8   2   1    1.40    1.20
   8   2   1    1.10    2.00
   8   2   1    3.10    1.30
  -9  -2  -1   27.90    3.80
   9   2   1   23.20    3.80
   9   2   1   24.50    2.10
 -10  -2  -1   28.20    4.20
  10   2   1   25.70    2.00
  10   2   1   24.80    4.40
 -11  -2  -1    9.30    3.10
  11   2   1    7.10    3.20
  14  -3  -1   24.80    4.60
 -14   3   1   30.80    6.10
  13  -3  -1    4.30    2.50
 -13   3   1    2.10    3.00
  12  -3  -1   91.69    6.70
 -12   3   1   90.39    7.20
  11  -3  -1   51.39    4.80
 -11   3   1   56.29    8.70
  10  -3  -1    2.00    2.00
 -10   3   1    3.20    2.80
   9  -3  -1  151.48    7.80
  -9   3   1  160.58    8.50
   8  -3  -1   52.29    4.00
  -8   3   1   51.19    3.70
  -8   3   1   57.99    4.50
  -8   3   1   44.00    3.90
   7  -3  -1 1147.59   38.90
  -7   3   1 1125.29   38.80
  -7   3   1 1170.08   39.40
  -7   3   1 1109.19   39.20
   6  -3  -1   28.50    2.60
  -6   3   1   29.90    1.30
  -6   3   1   31.20    1.30
  -6   3   1   28.40    3.10
  -6   3   1   28.70    2.60
  -6   3   1   30.70    2.90
   5  -3  -1  413.56   15.10
  -5   3   1  404.16   15.40
  -5   3   1  425.86   15.10
  -5   3   1  437.46   15.50
  -5   3   1  422.96   14.10
   4  -3  -1    2.00    0.80
   4  -3  -1    2.80    1.00
  -4   3   1    3.00    1.00
  -4   3   1    1.90    1.20
  -4   3   1    1.40    1.10
  -4   3   1    2.10    0.70
   3  -3  -1 2507.15   87.79
  -3   3   1 2499.55   87.49
   2  -3  -1 3041.20  102.49
   2  -3  -1 2976.90  102.29
   1  -3  -1  436.66   15.90
   1  -3  -1  438.46   15.60
  -1   3   1  473.05   15.20
  -1   3   1  463.75   15.20
  -1   3   1  479.35   15.90
  -1   3   1  466.35   15.60
   0  -3  -1  154.48    6.20
   0  -3  -1  146.89    5.80
   0   3   1  147.59    6.00
   0   3   1  154.28    5.90
  -1  -3  -1   17.60    1.00
  -1  -3  -1   23.30    2.10
  -1  -3  -1   23.80    1.80
  -1  -3  -1   20.40    1.00
   1   3   1   22.10    1.90
   1   3   1   23.20    1.90
  -2  -3  -1  109.09    5.00
  -2  -3  -1  107.59    4.20
  -2  -3  -1  103.79    4.20
  -2  -3  -1  114.09    5.20
   2   3   1  107.59    5.10
   2   3   1  115.29    5.10
  -3  -3  -1    0.60    1.10
  -3  -3  -1    0.30    0.90
  -3  -3  -1   -0.20    1.10
  -3  -3  -1    0.00    1.00
   3   3   1   -0.80    1.00
   3   3   1    0.00    1.20
  -4  -3  -1  390.16   14.40
  -4  -3  -1  376.16   13.60
  -4  -3  -1  360.86   13.50
  -4  -3  -1  369.96   14.00
   4   3   1  385.06   14.50
   4   3   1  389.16   13.80
  -5  -3  -1   72.59    4.10
  -5  -3  -1   71.09    4.20
  -5  -3  -1   76.49    4.30
  -5  -3  -1   80.49    4.70
   5   3   1   77.99    4.90
   5   3   1   72.99    4.00
  -6  -3  -1  231.08    9.30
  -6  -3  -1  224.38    9.20
  -6  -3  -1  214.48    9.20
   6   3   1  210.78    8.80
   6   3   1  214.48   10.00
  -7  -3  -1   17.50    2.80
  -7  -3  -1   18.50    2.80
   7   3   1   13.40    2.10
   7   3   1   17.90    3.20
   7   3   1   16.20    2.30
  -8  -3  -1   42.80    4.10
  -8  -3  -1   43.10    4.20
   8   3   1   42.20    4.60
   8   3   1   45.60    3.50
   8   3   1   46.20    3.30
  -9  -3  -1   39.60    4.10
   9   3   1   38.80    3.00
   9   3   1   29.90    2.80
   9   3   1   32.40    4.70
 -10  -3  -1    7.20    2.80
  10   3   1    1.20    2.40
  10   3   1    2.50    1.20
 -11  -3  -1  224.18   11.40
  11   3   1  231.38   12.50
 -14   4   1    2.50    3.30
  13  -4  -1  115.69    7.80
 -13   4   1  115.09    8.80
  12  -4  -1    2.40    2.40
 -12   4   1    1.50    2.90
  11  -4  -1    1.30    1.90
 -11   4   1   -0.80    2.70
  10  -4  -1    7.00    2.20
 -10   4   1    0.30    2.40
   9  -4  -1  140.29    7.30
  -9   4   1  143.19    8.00
   8  -4  -1    2.00    1.70
  -8   4   1    3.90    1.80
  -8   4   1    1.60    1.90
  -8   4   1    1.60    1.40
   7  -4  -1  609.84   21.60
  -7   4   1  604.64   22.20
  -7   4   1  611.34   20.00
  -7   4   1  595.64   19.80
  -7   4   1  582.94   22.00
  -7   4   1  611.44   21.60
   6  -4  -1  555.14   19.50
  -6   4   1  523.55   19.40
  -6   4   1  520.65   19.80
  -6   4   1  590.94   20.10
  -6   4   1  564.04   18.50
  -6   4   1  534.95   18.40
   5  -4  -1   62.39    3.70
   5  -4  -1   65.29    3.30
  -5   4   1   67.69    3.70
  -5   4   1   73.99    4.10
  -5   4   1   66.99    3.20
  -5   4   1   76.19    4.30
   4  -4  -1  202.28    7.90
   4  -4  -1  208.28    7.80
  -4   4   1  204.78    8.10
  -4   4   1  201.28    7.70
  -4   4   1  206.78    8.10
  -4   4   1  203.68    7.90
   3  -4  -1   25.00    1.80
   3  -4  -1   22.10    1.90
  -3   4   1   22.40    1.80
  -3   4   1   20.70    1.80
  -3   4   1   19.40    1.90
  -3   4   1   21.40    1.90
   2  -4  -1 2836.32  105.59
  -2   4   1 3186.68  106.39
   1  -4  -1 1303.07   41.50
  -1   4   1 1225.58   40.20
  -1   4   1 1160.38   41.20
  -1   4   1 1287.97   40.20
  -1   4   1 1229.48   41.00
   0  -4  -1  292.97   10.90
   0  -4  -1  271.57   10.30
   0   4   1  284.17   10.40
   0   4   1  283.37   10.70
  -1  -4  -1   57.39    2.20
  -1  -4  -1   67.99    4.00
  -1  -4  -1   62.09    3.40
   1   4   1   60.69    3.60
   1   4   1   59.79    3.40
  -2  -4  -1  298.97   10.00
  -2  -4  -1  292.47   10.00
  -2  -4  -1  302.67   11.40
  -2  -4  -1  287.27   11.10
   2   4   1  280.17   11.10
   2   4   1  292.27   11.20
  -3  -4  -1  595.74   21.40
  -3  -4  -1  591.94   20.20
  -3  -4  -1  603.54   20.20
  -3  -4  -1  597.44   21.30
   3   4   1  596.54   21.10
   3   4   1  604.84   21.50
  -4  -4  -1  165.98    6.60
  -4  -4  -1  166.68    7.50
  -4  -4  -1  157.78    7.50
   4   4   1  165.68    7.70
   4   4   1  165.08    7.20
  -5  -4  -1  107.19    5.00
  -5  -4  -1  100.99    5.00
  -5  -4  -1   94.89    5.50
   5   4   1   95.49    5.20
   5   4   1  105.89    6.10
  -6  -4  -1  124.59    6.20
  -6  -4  -1  120.09    6.20
  -6  -4  -1  121.89    6.60
   6   4   1  140.79    7.40
   6   4   1  130.99    6.50
   6   4   1  132.19    6.30
  -7  -4  -1    1.00    1.40
  -7  -4  -1   -1.20    1.80
   7   4   1    0.10    1.60
   7   4   1   -2.50    1.90
   7   4   1   -0.70    1.40
  -8  -4  -1    4.60    2.30
  -8  -4  -1    5.10    1.80
   8   4   1    6.00    2.50
   8   4   1   -0.50    1.40
  -9  -4  -1   67.29    5.10
   9   4   1   63.99    4.30
   9   4   1   77.99    6.30
   9   4   1   69.99    4.90
 -10  -4  -1   12.60    3.30
  10   4   1   17.90    2.50
  14  -5  -1   27.50    4.60
 -14   5   1   26.60    5.10
  13  -5  -1  163.98    9.60
 -13   5   1  176.98   10.90
  12  -5  -1   27.90    4.10
 -12   5   1   21.00    4.40
  11  -5  -1   -1.10    1.90
 -11   5   1   -0.80    2.60
  10  -5  -1  424.26   17.00
 -10   5   1  428.16   17.90
   9  -5  -1  129.89    6.90
  -9   5   1  129.29    6.90
  -9   5   1  132.79    7.60
   8  -5  -1   37.80    3.30
  -8   5   1   35.60    2.00
  -8   5   1   38.90    3.20
  -8   5   1   35.70    3.60
  -8   5   1   38.30    3.90
  -8   5   1   38.70    2.00
   7  -5  -1    0.30    1.20
  -7   5   1    1.90    1.60
  -7   5   1    1.30    0.80
  -7   5   1    1.80    1.30
  -7   5   1    0.80    1.70
  -7   5   1    2.50    0.90
   6  -5  -1   38.30    2.90
   6  -5  -1   36.30    2.50
  -6   5   1   35.80    2.80
  -6   5   1   38.00    3.20
  -6   5   1   36.00    2.40
  -6   5   1   37.50    3.30
   5  -5  -1    2.10    1.20
   5  -5  -1    1.70    1.20
  -5   5   1    3.20    1.60
  -5   5   1    2.50    1.20
  -5   5   1    2.50    1.60
  -5   5   1    4.60    1.30
   4  -5  -1  127.59    5.50
   4  -5  -1  125.29    5.70
  -4   5   1  129.89    5.60
  -4   5   1  137.99    5.70
  -4   5   1  116.59    5.70
  -4   5   1  128.89    5.50
   3  -5  -1   11.80    1.90
  -3   5   1   11.80    1.60
  -3   5   1   12.00    1.80
  -3   5   1   13.00    1.70
  -3   5   1   12.80    1.60
  -3   5   1   13.50    1.70
   2  -5  -1  192.68    7.90
   2  -5  -1  178.58    7.30
  -2   5   1  199.08    6.90
  -2   5   1  189.68    7.40
  -2   5   1  188.28    6.90
  -2   5   1  181.18    7.70
   1  -5  -1  104.29    4.40
   1  -5  -1   87.99    4.80
  -1   5   1   87.59    3.30
  -1   5   1   87.69    3.30
  -1   5   1   87.29    4.70
  -1   5   1   85.79    4.30
   0  -5  -1  141.09    6.20
   0  -5  -1  143.09    6.80
   0   5   1  148.79    6.70
   0   5   1  155.98    6.40
  -1  -5  -1    1.10    1.10
  -1  -5  -1   -0.60    1.40
   1   5   1    0.90    1.30
   1   5   1    0.50    1.30
  -2  -5  -1   14.60    1.10
  -2  -5  -1   16.30    2.20
  -2  -5  -1   14.50    1.60
  -2  -5  -1   15.20    2.40
   2   5   1   14.40    2.30
   2   5   1   10.10    1.90
  -3  -5  -1    3.90    1.00
  -3  -5  -1    1.50    1.20
  -3  -5  -1    3.10    0.90
  -3  -5  -1    3.00    1.60
   3   5   1    4.20    1.70
   3   5   1    2.40    1.50
  -4  -5  -1    0.10    0.90
  -4  -5  -1   -0.70    1.00
  -4  -5  -1    0.40    1.10
   4   5   1   -0.10    1.40
   4   5   1    0.40    1.60
  -5  -5  -1  360.86   13.10
  -5  -5  -1  368.26   14.40
  -5  -5  -1  362.06   13.10
   5   5   1  331.97   13.80
   5   5   1  353.96   14.70
  -6  -5  -1   21.20    2.80
  -6  -5  -1   23.60    2.70
   6   5   1   27.80    3.90
   6   5   1   20.90    2.70
   6   5   1   28.30    3.20
  -7  -5  -1    2.60    2.60
  -7  -5  -1    1.50    1.40
   7   5   1    0.50    2.10
   7   5   1    1.90    1.70
  -8  -5  -1   -0.50    1.80
  -8  -5  -1    2.90    1.70
   8   5   1   -1.70    1.70
   8   5   1    0.80    2.40
   8   5   1    2.20    2.00
  -9  -5  -1    6.00    2.60
   9   5   1   10.30    2.30
   9   5   1    6.60    3.00
  14  -6  -1   47.10    5.20
 -14   6   1   48.00    6.70
  13  -6  -1   23.00    3.90
 -13   6   1   17.20    4.30
  12  -6  -1   15.00    3.20
 -12   6   1   18.90    4.40
  11  -6  -1   48.70    4.40
  10  -6  -1   67.19    5.00
 -10   6   1   68.69    5.80
   9  -6  -1    0.70    1.40
  -9   6   1    0.50    0.70
  -9   6   1    2.60    1.60
  -9   6   1    1.00    0.70
  -9   6   1   -0.10    2.00
   8  -6  -1  306.87   12.10
  -8   6   1  283.57   12.50
  -8   6   1  286.47   11.90
  -8   6   1  291.77   12.70
  -8   6   1  292.57   10.70
  -8   6   1  310.57   10.90
   7  -6  -1  490.25   17.80
  -7   6   1  474.75   17.10
  -7   6   1  475.25   16.90
  -7   6   1  483.45   18.30
  -7   6   1  491.25   18.40
  -7   6   1  494.65   17.80
   6  -6  -1  479.55   17.30
   6  -6  -1  467.95   17.00
  -6   6   1  499.45   17.40
  -6   6   1  449.56   17.60
  -6   6   1  486.15   16.90
  -6   6   1  476.85   17.70
   5  -6  -1  168.88    7.20
   5  -6  -1  157.38    7.00
  -5   6   1  171.68    7.10
  -5   6   1  166.18    7.30
  -5   6   1  179.38    7.50
  -5   6   1  164.28    7.10
   4  -6  -1  332.07   12.50
  -4   6   1  341.87   12.00
  -4   6   1  315.67   11.90
  -4   6   1  320.87   12.00
  -4   6   1  317.37   12.20
  -4   6   1  305.37   11.90
   3  -6  -1 1222.88   41.20
  -3   6   1 1223.98   40.60
  -3   6   1 1181.68   40.20
  -3   6   1 1198.48   40.30
  -3   6   1 1194.58   41.00
  -3   6   1 1277.87   40.70
   2  -6  -1  771.62   26.30
   2  -6  -1  775.72   27.10
  -2   6   1  781.72   25.60
  -2   6   1  772.62   26.90
  -2   6   1  784.02   26.40
  -2   6   1  748.63   25.60
   1  -6  -1  638.04   22.20
   1  -6  -1  556.14   21.20
  -1   6   1  621.14   20.00
  -1   6   1  614.84   20.00
  -1   6   1  621.44   21.40
  -1   6   1  628.74   22.00
   0  -6  -1  310.87   11.60
   0  -6  -1  301.17   12.30
   0   6   1  311.77   12.10
   0   6   1  296.87   11.60
  -1  -6  -1  178.48    7.50
  -1  -6  -1  167.08    8.90
   1   6   1  167.48    7.60
   1   6   1  177.58    8.00
  -2  -6  -1  200.88    8.90
  -2  -6  -1  211.78    9.50
   2   6   1  211.08    9.10
   2   6   1  203.08    9.00
  -3  -6  -1    6.50    1.00
  -3  -6  -1    7.40    2.20
  -3  -6  -1    7.30    1.90
  -3  -6  -1    6.70    1.00
   3   6   1    5.60    2.00
   3   6   1    5.40    1.80
  -4  -6  -1   74.99    3.60
  -4  -6  -1   79.39    5.40
  -4  -6  -1   75.39    3.60
   4   6   1   67.49    4.80
   4   6   1   80.09    5.40
  -5  -6  -1   79.09    4.10
  -5  -6  -1   80.79    4.10
  -5  -6  -1   85.59    5.70
   5   6   1   80.29    5.20
   5   6   1   79.39    5.80
  -6  -6  -1   15.40    2.10
  -6  -6  -1   10.90    2.10
   6   6   1   16.30    3.40
   6   6   1   11.10    2.50
   6   6   1   15.50    3.00
  -7  -6  -1   75.59    4.50
  -7  -6  -1   69.39    4.50
   7   6   1   86.79    5.80
   7   6   1   76.09    6.20
   7   6   1   65.19    5.00
  -8  -6  -1    0.80    1.80
   8   6   1    0.90    2.00
   8   6   1    0.20    2.50
  -9  -6  -1   -2.20    1.90
   9   6   1   -2.70    2.40
   9   6   1   -0.30    2.10
  14  -7  -1   28.10    4.50
 -14   7   1   19.70    4.90
  13  -7  -1    1.60    2.20
 -13   7   1   -0.20    2.80
  12  -7  -1   -0.60    1.70
 -12   7   1   -1.40    2.60
  11  -7  -1   32.10    4.10
  10  -7  -1    0.10    1.60
 -10   7   1    0.60    2.50
 -10   7   1    0.20    0.80
 -10   7   1    0.50    0.80
   9  -7  -1  138.59    7.10
  -9   7   1  152.68    8.10
  -9   7   1  130.59    5.80
  -9   7   1  138.39    7.20
  -9   7   1  136.69    6.00
   8  -7  -1    7.90    2.00
  -8   7   1   10.90    2.70
  -8   7   1    7.70    2.20
  -8   7   1    6.30    1.80
  -8   7   1    4.30    1.50
  -8   7   1    5.60    1.40
   7  -7  -1    7.10    1.80
  -7   7   1    2.60    1.80
  -7   7   1    9.10    2.20
  -7   7   1    5.90    1.40
  -7   7   1    6.90    1.70
  -7   7   1    5.30    1.60
   6  -7  -1   20.80    2.60
   6  -7  -1   23.40    2.40
  -6   7   1   22.40    2.50
  -6   7   1   23.30    2.40
  -6   7   1   23.10    2.40
  -6   7   1   25.50    3.10
   5  -7  -1    7.40    1.90
  -5   7   1    9.20    1.80
  -5   7   1    8.60    1.70
  -5   7   1    9.10    2.00
  -5   7   1    7.50    1.80
  -5   7   1    7.00    1.70
   4  -7  -1  247.08   10.20
  -4   7   1  239.98    9.90
  -4   7   1  249.48    9.50
  -4   7   1  242.18    9.40
  -4   7   1  238.98    9.50
  -4   7   1  238.18    9.50
   3  -7  -1  151.88    6.70
   3  -7  -1  152.68    7.40
  -3   7   1  161.78    6.80
  -3   7   1  162.08    6.30
  -3   7   1  145.39    6.70
  -3   7   1  157.98    6.30
  -3   7   1  162.38    7.40
   2  -7  -1   90.09    4.60
   2  -7  -1   90.19    6.00
  -2   7   1   88.69    4.70
  -2   7   1   91.79    3.70
  -2   7   1   85.29    5.00
  -2   7   1   84.09    3.70
   1  -7  -1  143.49    6.20
   1  -7  -1  126.29    6.90
  -1   7   1  132.69    6.20
  -1   7   1  130.09    6.60
   0  -7  -1   20.30    2.50
   0  -7  -1   19.30    3.00
   0   7   1   18.40    2.50
   0   7   1   18.00    2.60
  -1  -7  -1   22.40    2.70
  -1  -7  -1   18.90    3.00
   1   7   1   20.80    2.80
  -2  -7  -1   31.60    3.70
  -2  -7  -1   40.20    3.30
   2   7   1   36.80    3.50
   2   7   1   34.90    3.40
  -3  -7  -1   19.80    3.40
   3   7   1   18.50    2.90
   3   7   1   19.30    3.00
  -4  -7  -1   16.80    1.40
  -4  -7  -1   14.60    3.20
  -4  -7  -1   15.10    1.40
   4   7   1   10.90    2.90
   4   7   1   12.70    2.60
  -5  -7  -1   74.19    3.60
  -5  -7  -1   78.29    3.60
   5   7   1   80.99    5.90
   5   7   1   67.59    5.60
  -6  -7  -1   34.90    2.80
  -6  -7  -1   37.30    2.70
   6   7   1   41.40    4.50
   6   7   1   32.50    4.60
  -7  -7  -1    2.10    1.50
  -7  -7  -1    2.90    1.50
   7   7   1    3.10    2.60
   7   7   1    5.40    2.70
   8   7   1   26.30    3.90
  14  -8  -1    4.00    2.80
 -14   8   1    3.60    3.50
  13  -8  -1    1.30    2.50
 -13   8   1    1.60    3.20
  12  -8  -1    2.10    1.70
 -12   8   1   -3.10    2.40
  11  -8  -1   20.40    3.30
 -11   8   1   20.00    1.80
 -11   8   1   18.60    1.70
  10  -8  -1    1.90    1.70
 -10   8   1    0.40    1.00
 -10   8   1    1.50    1.20
 -10   8   1    0.20    2.40
   9  -8  -1  218.68    9.80
  -9   8   1  212.48    9.10
  -9   8   1  216.88    8.80
  -9   8   1  220.68   10.60
   8  -8  -1  143.49    7.20
  -8   8   1  141.89    7.00
  -8   8   1  151.38    7.30
  -8   8   1  155.18    7.90
  -8   8   1  160.18    8.20
  -8   8   1  155.98    6.90
   7  -8  -1  177.28    8.00
  -7   8   1  173.88    7.80
  -7   8   1  177.88    8.40
  -7   8   1  200.08    8.30
  -7   8   1  164.08    8.30
  -7   8   1  174.68    8.70
   6  -8  -1   56.99    4.10
  -6   8   1   63.09    3.90
  -6   8   1   66.29    4.20
  -6   8   1   65.49    4.20
  -6   8   1   60.89    3.90
  -6   8   1   65.29    4.00
  -5   8   1  525.65   19.00
  -5   8   1  512.15   18.90
  -5   8   1  536.65   19.00
  -5   8   1  531.65   19.40
   4  -8  -1  406.66   15.50
  -4   8   1  374.56   14.20
  -4   8   1  389.96   14.30
  -4   8   1  388.26   14.70
  -4   8   1  399.06   14.70
  -4   8   1  401.76   15.30
   3  -8  -1   64.19    4.80
   3  -8  -1   60.59    3.80
  -3   8   1   59.69    3.20
  -3   8   1   64.29    4.50
  -3   8   1   61.99    3.20
   2  -8  -1  308.77   11.00
   2  -8  -1  264.47   11.70
  -2   8   1  253.37    9.50
  -2   8   1  266.97    9.50
  -2   8   1  280.37   10.90
   1  -8  -1  112.79    5.70
   1  -8  -1  129.29    6.90
  -1   8   1  106.89    6.30
  -1   8   1  120.39    5.90
   0  -8  -1   14.90    2.90
   0  -8  -1   16.50    2.40
   0   8   1   15.90    2.60
   0   8   1   13.70    2.50
  -1  -8  -1    8.40    2.50
  -1  -8  -1    5.40    1.70
   1   8   1    6.80    2.30
   1   8   1    3.70    1.80
  -2  -8  -1   33.00    4.30
   2   8   1   37.40    3.80
  -3  -8  -1    5.40    2.40
   3   8   1    6.10    2.40
  -4  -8  -1   41.70    4.60
   4   8   1   38.30    4.40
   4   8   1   48.40    6.00
   5   8   1   -1.00    2.00
   5   8   1   -2.30    2.10
  -6  -8  -1   37.70    2.10
  -6  -8  -1   41.50    2.30
   6   8   1   33.10    4.70
   6   8   1   31.00    4.50
  -7  -8  -1    4.40    1.20
   7   8   1   -0.20    2.50
   7   8   1   -0.60    1.80
  14  -9  -1    6.10    2.90
 -14   9   1    4.10    3.60
  13  -9  -1   51.99    5.20
 -13   9   1   32.80    5.60
  12  -9  -1   33.50    4.20
 -12   9   1   33.30    5.40
 -12   9   1   26.70    2.00
 -12   9   1   26.00    2.00
  11  -9  -1   17.20    3.30
 -11   9   1   18.80    2.20
 -11   9   1   20.20    2.40
 -11   9   1   15.70    3.70
  10  -9  -1  259.67   11.40
 -10   9   1  266.57   10.60
 -10   9   1  244.58   10.20
 -10   9   1  241.68   12.10
   9  -9  -1   21.10    3.00
  -9   9   1   19.10    3.50
  -9   9   1   24.40    3.00
  -9   9   1   17.70    2.50
   8  -9  -1   86.79    5.20
  -8   9   1   79.99    4.90
  -8   9   1   82.89    5.50
  -8   9   1   90.39    5.50
  -8   9   1   88.49    5.20
  -8   9   1   92.99    6.00
   7  -9  -1    1.30    1.60
  -7   9   1    0.50    1.50
  -7   9   1    3.70    2.00
  -7   9   1    3.20    1.50
  -7   9   1    4.60    1.70
  -7   9   1    3.70    2.00
   6  -9  -1   25.80    3.40
  -6   9   1   25.10    2.60
  -6   9   1   18.60    3.10
  -6   9   1   23.60    2.70
  -6   9   1   22.30    2.60
   5  -9  -1   81.19    5.50
  -5   9   1   96.89    6.20
  -5   9   1   88.89    4.70
  -5   9   1   82.29    4.80
  -5   9   1   82.69    4.70
  -5   9   1   91.09    5.00
   4  -9  -1   10.80    2.70
  -4   9   1   13.10    2.30
  -4   9   1   11.40    2.30
  -4   9   1   12.70    2.00
  -4   9   1   11.70    1.80
  -4   9   1    9.60    1.90
   3  -9  -1   50.29    4.60
   3  -9  -1   57.19    3.80
  -3   9   1   58.79    4.00
  -3   9   1   53.19    4.20
  -3   9   1   56.69    3.00
  -3   9   1   53.79    3.00
   2  -9  -1 1084.99   35.10
   2  -9  -1 1003.10   36.30
  -2   9   1 1013.60   33.20
  -2   9   1 1039.60   35.10
  -2   9   1  995.20   33.20
  -2   9   1  955.40   35.80
   1  -9  -1    4.20    2.40
   1  -9  -1    1.10    1.50
  -1   9   1    3.40    1.70
   0  -9  -1    7.70    2.60
   0   9   1    8.20    2.30
  -1  -9  -1    3.00    2.30
   1   9   1    1.80    1.60
  -2  -9  -1   -2.50    1.90
   2   9   1    2.20    2.30
  -3  -9  -1   29.00    4.50
   3   9   1   23.90    4.20
   3   9   1   22.20    4.30
   4   9   1   15.90    3.50
   4   9   1   21.80    3.90
   5   9   1   63.99    5.80
   6   9   1    8.70    3.00
   6   9   1    7.20    2.80
  14 -10  -1   13.60    3.20
 -14  10   1    9.70    4.20
  13 -10  -1   47.90    4.80
 -13  10   1   42.30    6.00
 -13  10   1   43.20    2.30
 -13  10   1   42.10    2.40
  12 -10  -1    0.10    2.10
 -12  10   1    1.90    1.30
 -12  10   1    3.10    2.90
 -12  10   1    4.70    1.60
  11 -10  -1  106.19    6.60
 -11  10   1  101.69    6.20
 -11  10   1   87.39    7.00
 -11  10   1   95.79    5.20
  10 -10  -1   24.40    3.50
 -10  10   1   30.50    4.60
 -10  10   1   26.70    3.30
 -10  10   1   22.20    2.90
   9 -10  -1  509.75   19.90
  -9  10   1  567.24   21.10
  -9  10   1  503.65   20.00
  -8  10   1  822.22   29.30
  -8  10   1  800.42   29.80
  -8  10   1  837.22   29.30
  -8  10   1  808.92   29.80
  -8  10   1  843.82   30.00
  -7  10   1   17.50    2.80
  -7  10   1   14.10    2.80
  -7  10   1   17.60    2.60
  -7  10   1   14.40    2.90
  -7  10   1   16.30    2.90
  -7  10   1   12.40    2.40
   6 -10  -1   98.79    6.30
  -6  10   1   89.19    5.20
  -6  10   1   91.89    5.20
  -6  10   1   87.59    5.20
  -6  10   1   90.29    5.80
   5 -10  -1   -0.20    2.00
  -5  10   1    1.50    1.30
  -5  10   1   -0.70    1.40
  -5  10   1    0.20    1.30
  -5  10   1    1.80    1.60
  -5  10   1   -0.90    1.20
   4 -10  -1   24.50    3.70
  -4  10   1   26.50    2.40
  -4  10   1   32.00    3.00
  -4  10   1   23.40    2.60
  -4  10   1   27.70    2.70
   3 -10  -1   60.39    5.30
   3 -10  -1   63.09    4.30
  -3  10   1   60.49    3.20
  -3  10   1   58.49    4.20
  -3  10   1   61.59    3.10
   2 -10  -1  261.77   11.10
   2 -10  -1  274.37   12.70
  -2  10   1  276.67   11.40
   1 -10  -1   -0.10    2.10
  -1  10   1    2.00    1.60
   0 -10  -1   11.70    3.10
   0  10   1    9.00    2.40
  -1 -10  -1   68.69    6.00
   1  10   1   66.49    5.10
  -2 -10  -1   -0.70    2.40
   2  10   1    0.50    2.50
   2  10   1    7.30    2.40
   3  10   1   50.29    5.20
   3  10   1   61.39    5.30
   4  10   1   15.00    3.50
   4  10   1   14.40    3.80
   5  10   1    9.50    3.20
   5  10   1    5.10    3.20
  14 -11  -1   -1.30    1.80
  13 -11  -1   26.90    4.10
 -13  11   1   25.40    5.30
 -13  11   1   14.70    2.10
 -13  11   1   16.70    2.30
  12 -11  -1    1.20    1.90
 -12  11   1    0.50    2.50
 -12  11   1    0.90    1.70
 -12  11   1   -0.20    1.40
 -11  11   1   13.20    2.40
 -11  11   1   16.50    2.80
 -11  11   1   23.20    4.20
  10 -11  -1  242.68   11.00
 -10  11   1  235.58   10.60
 -10  11   1  257.27   12.10
 -10  11   1  252.07   11.20
 -10  11   1  233.58   11.10
  -9  11   1   40.40    4.60
  -9  11   1   53.49    4.30
  -9  11   1   53.59    5.20
  -9  11   1   60.49    4.50
  -8  11   1    0.50    1.70
  -8  11   1   -0.40    2.10
  -8  11   1    1.60    2.10
  -7  11   1    9.80    2.30
  -7  11   1    7.60    2.60
  -7  11   1    7.50    2.70
  -7  11   1   14.40    2.50
   6 -11  -1  217.68   11.10
  -6  11   1  221.78   10.00
  -6  11   1  234.58   11.10
  -6  11   1  217.58    9.70
  -6  11   1  247.48   10.20
   5 -11  -1   82.89    6.40
  -5  11   1   91.49    5.10
  -5  11   1  102.19    5.80
  -5  11   1   91.29    4.90
   4 -11  -1    2.30    2.20
  -4  11   1    1.60    1.10
  -4  11   1    1.00    1.40
  -4  11   1   -0.10    1.60
   3 -11  -1   10.20    3.20
  -3  11   1   15.90    1.60
  -3  11   1   18.30    2.90
  -3  11   1   14.50    1.50
   2 -11  -1  127.39    8.10
  -2  11   1  120.69    6.70
   1 -11  -1    4.70    3.20
  -1  11   1    5.30    2.10
   0  11   1    3.40    1.80
  -1 -11  -1   11.60    3.30
   1  11   1   12.90    3.40
   1  11   1   13.60    3.00
   2  11   1    4.50    2.40
   2  11   1    2.80    2.60
   3  11   1    1.10    2.20
   3  11   1   -3.20    2.30
   4  11   1    4.50    2.70
   4  11   1    1.40    2.50
  14 -12  -1   14.70    3.50
 -14  12   1    9.10    5.10
  13 -12  -1    1.60    1.90
 -13  12   1   -1.50    3.00
 -13  12   1    2.70    1.90
  12 -12  -1   -0.40    1.70
 -12  12   1   -1.90    2.80
 -12  12   1   -3.00    1.40
 -12  12   1    0.30    1.60
  11 -12  -1   11.50    2.80
 -11  12   1    9.70    2.60
 -11  12   1   14.20    3.80
 -11  12   1    9.40    2.50
 -10  12   1    2.70    2.20
 -10  12   1    3.20    2.90
 -10  12   1    2.10    2.20
  -9  12   1   17.90    3.50
  -9  12   1   19.50    3.10
  -9  12   1   17.70    3.50
  -8  12   1    2.90    2.20
  -8  12   1   -2.10    1.60
  -8  12   1    2.50    1.80
  -7  12   1    4.70    2.30
  -7  12   1    9.20    2.20
  -7  12   1    9.30    3.00
  -7  12   1    9.40    2.30
   6 -12  -1    6.80    2.70
  -6  12   1   11.00    2.50
  -6  12   1   10.70    3.30
  -6  12   1   10.40    2.40
  -6  12   1   14.40    2.30
   5 -12  -1   39.70    5.20
  -5  12   1   44.20    3.30
  -5  12   1   41.10    4.00
  -5  12   1   48.00    5.00
  -5  12   1   45.00    3.50
   4 -12  -1  258.97   12.90
  -4  12   1  266.07   11.50
  -4  12   1  281.57   13.10
  -4  12   1  255.17    9.90
  -4  12   1  256.27    9.90
   3 -12  -1   28.80    4.70
  -3  12   1   30.80    3.70
  -3  12   1   24.80    1.40
   2 -12  -1   53.39    5.70
  -2  12   1   56.89    4.90
  -2  12   1   62.29    6.00
   1 -12  -1    2.90    2.60
  -1  12   1    5.60    2.60
  -1  12   1    2.70    2.50
   0 -12  -1  126.09    8.80
   0  12   1  147.69    8.20
   0  12   1  127.79    8.90
   1  12   1    6.90    2.60
   1  12   1    9.00    3.20
   2  12   1    1.80    2.10
   2  12   1    2.60    2.90
   3  12   1   -1.30    3.00
   3  12   1   -0.90    2.30
  13 -13  -1   -1.70    1.50
 -13  13   1    0.50    2.00
 -13  13   1    2.60    1.80
 -13  13   1    0.10    3.20
 -12  13   1   36.00    5.50
 -12  13   1   22.10    3.70
 -12  13   1   23.90    3.60
 -11  13   1   29.10    4.00
 -11  13   1   25.50    3.80
 -11  13   1   40.20    5.40
 -10  13   1   -0.60    2.50
 -10  13   1   -0.80    1.50
 -10  13   1    2.10    2.20
  -9  13   1    4.60    2.50
  -9  13   1    2.90    1.90
  -9  13   1    2.80    2.50
  -8  13   1    6.40    2.40
  -8  13   1    4.60    2.20
  -8  13   1    1.20    2.40
  -7  13   1    9.00    2.00
  -7  13   1   10.20    2.50
  -7  13   1    7.00    3.00
  -7  13   1    6.90    2.40
  -6  13   1   34.60    3.00
  -6  13   1   35.70    3.90
  -6  13   1   32.30    3.50
   5 -13  -1    6.00    2.90
  -5  13   1    8.10    1.90
  -5  13   1    9.10    1.70
  -5  13   1    6.60    2.90
  -5  13   1    8.10    2.40
   4 -13  -1    1.30    2.40
  -4  13   1   -1.80    1.80
  -4  13   1    1.00    0.90
  -4  13   1    0.40    2.20
  -4  13   1   -0.40    1.00
   3 -13  -1   56.99    6.00
  -3  13   1   59.29    6.10
  -3  13   1   58.79    5.00
   2 -13  -1   61.49    6.20
  -2  13   1   57.69    5.10
  -2  13   1   55.89    6.20
  -1  13   1   -0.90    2.30
  -1  13   1    0.90    1.80
   0  13   1   63.49    5.60
   0  13   1   74.09    7.20
   1  13   1   20.30    3.80
   1  13   1   15.90    4.40
   2  13   1    2.40    2.70
   2  13   1   -3.90    2.80
 -13  14   1   10.50    4.00
 -13  14   1    7.80    2.80
 -12  14   1    1.40    2.70
 -12  14   1    2.70    2.40
 -12  14   1    3.20    2.10
 -11  14   1   31.80    4.60
 -11  14   1   27.00    3.90
 -10  14   1    2.40    1.90
 -10  14   1    8.30    3.00
 -10  14   1    9.10    3.70
  -9  14   1   53.19    5.80
  -9  14   1   51.89    4.70
  -9  14   1   43.50    4.70
  -8  14   1    0.00    2.00
  -8  14   1    0.90    1.80
  -8  14   1   -2.50    1.60
  -7  14   1    0.80    2.50
  -7  14   1    4.80    2.10
  -7  14   1    3.90    1.60
  -6  14   1    3.10    2.70
  -5  14   1   15.80    3.80
  -5  14   1   21.10    2.10
  -5  14   1   17.40    2.30
  -5  14   1   13.60    3.10
  -4  14   1   10.60    3.80
  -4  14   1   11.00    2.80
  -3  14   1    4.40    3.10
  -3  14   1    3.50    2.20
  -2  14   1   72.49    5.90
  -2  14   1   69.69    7.20
  -1  14   1   -3.10    2.50
  -1  14   1    2.00    2.00
   0  14   1    6.80    2.80
   0  14   1    2.20    3.60
 -12  15   1    3.00    2.60
 -12  15   1    1.40    3.00
 -12  15   1    0.00    1.90
 -11  15   1    8.60    2.60
 -11  15   1   11.80    3.50
 -11  15   1   12.40    3.30
 -10  15   1   33.50    4.80
 -10  15   1   34.90    5.00
 -10  15   1   33.50    4.20
  -9  15   1    2.30    2.50
  -9  15   1    3.20    2.70
  -9  15   1    3.70    2.10
  -8  15   1   17.70    4.20
  -8  15   1   14.80    3.20
  -8  15   1   22.80    3.40
  -7  15   1    3.40    1.40
  -7  15   1    0.90    2.00
  -7  15   1   -0.70    1.80
  -7  15   1   -5.60    2.60
  -6  15   1    2.60    2.90
  -6  15   1    6.60    1.40
  -6  15   1    4.90    2.00
  -6  15   1    2.70    2.00
  -5  15   1   17.50    1.90
  -5  15   1   23.00    4.70
  -5  15   1   24.80    3.80
  -4  15   1    1.90    3.30
  -4  15   1    5.20    2.50
  -3  15   1    3.70    3.30
  -3  15   1    5.90    2.60
  -2  15   1   73.09    8.00
  -2  15   1   67.39    6.10
  -1  15   1   13.50    3.50
  -1  15   1    4.10    3.50
 -10  16   1    7.50    2.90
 -10  16   1    3.80    3.00
 -10  16   1    9.30    2.50
  -9  16   1    2.40    2.40
  -9  16   1    4.20    3.20
  -9  16   1    4.50    2.10
  -8  16   1   16.80    4.00
  -8  16   1   23.90    3.70
  -8  16   1   24.50    3.50
  -7  16   1   -1.20    1.70
  -7  16   1   -1.00    1.90
  -7  16   1   -1.60    2.80
  -6  16   1   -3.00    1.40
  -6  16   1    3.20    2.00
  -6  16   1   -2.40    2.60
  -5  16   1   44.20    8.00
  -5  16   1   48.40    4.80
  -4  16   1   -0.80    3.70
  -4  16   1   -1.90    2.20
  -3  16   1    1.50    2.50
  -3  16   1   -1.50    3.10
  -4  17  -2   54.89    4.80
  -4  17  -2   57.89    7.00
  -5  17  -2   24.40    3.00
  -5  17  -2   21.00    3.40
  -5  17  -2   19.80    4.70
  -6  17  -2    6.60    2.50
  -6  17  -2   15.30    2.90
  -7  17  -2   -1.90    2.00
  -7  17  -2   -1.60    1.70
  -7  17  -2    0.30    2.80
  -8  17  -2    7.60    2.90
  -8  17  -2   13.10    3.90
  -8  17  -2    6.60    2.30
  -9  17  -2   -1.70    2.10
  -9  17  -2   -3.30    2.10
  -9  17  -2   -1.20    1.90
  -1  16  -2   40.50    4.40
  -1  16  -2   35.20    6.30
  -2  16  -2   51.49    4.70
  -3  16  -2   87.99    6.10
  -3  16  -2   89.79    8.70
  -4  16  -2   10.00    2.70
  -4  16  -2   13.70    4.50
  -4  16  -2   10.00    2.00
  -5  16  -2   -1.40    2.80
  -5  16  -2    0.50    2.00
  -5  16  -2    0.90    1.80
  -6  16  -2    3.80    1.40
  -6  16  -2    0.60    2.30
  -6  16  -2    0.40    1.90
  -7  16  -2    8.40    4.00
  -7  16  -2   15.60    4.40
  -7  16  -2   18.60    3.30
  -8  16  -2    9.70    3.70
  -8  16  -2   13.70    3.00
  -9  16  -2   27.10    3.60
  -9  16  -2   22.70    4.10
  -9  16  -2   21.10    4.50
 -10  16  -2    3.10    2.10
 -10  16  -2    3.40    2.70
 -10  16  -2    5.90    2.70
 -11  16  -2   26.20    4.70
 -11  16  -2   21.40    3.50
 -11  16  -2   20.50    4.00
   0  15  -2   32.90    6.00
   0  15  -2   47.70    5.00
  -1  15  -2    1.70    2.90
  -1  15  -2    7.80    2.80
  -2  15  -2   99.49    8.50
  -2  15  -2   98.99    6.60
  -3  15  -2  121.19    5.30
  -4  15  -2    5.60    1.40
  -4  15  -2   -0.30    1.50
  -4  15  -2   -1.80    1.70
  -4  15  -2   -3.70    2.30
  -5  15  -2   13.50    2.60
  -5  15  -2   19.60    2.30
  -5  15  -2   10.50    2.50
  -5  15  -2   16.10    4.00
  -6  15  -2   11.00    3.70
  -6  15  -2    7.50    2.40
  -6  15  -2   12.00    2.50
  -6  15  -2   11.60    2.20
  -7  15  -2   39.00    4.10
  -7  15  -2   24.60    3.30
  -7  15  -2   34.20    5.20
  -8  15  -2   18.00    3.00
  -8  15  -2   22.30    4.20
  -8  15  -2   28.40    4.10
  -9  15  -2    7.00    2.60
  -9  15  -2    5.40    3.00
  -9  15  -2    3.90    1.90
 -10  15  -2    3.90    2.50
 -10  15  -2    3.20    2.80
 -11  15  -2   -0.90    1.80
 -11  15  -2    0.30    2.90
 -11  15  -2   -0.50    1.60
 -12  15  -2    7.30    2.50
 -12  15  -2   13.30    3.10
 -12  15  -2    9.10    3.70
   2  14  -2   30.70    5.30
   2  14  -2   34.00    4.90
   1  14  -2    0.20    3.10
   1  14  -2    1.20    2.00
   0  14  -2    7.10    3.30
   0  14  -2    9.50    2.60
  -1  14  -2   -2.10    2.20
  -1  14  -2   -1.60    1.50
  -2  14  -2   37.00    5.70
  -2  14  -2   42.50    4.00
  -2  14  -2   32.50    2.00
  -2  14  -2   30.30    2.10
  -3  14  -2   13.00    3.80
  -3  14  -2   13.70    1.90
  -3  14  -2   14.20    2.60
  -3  14  -2   13.60    2.00
  -4  14  -2    4.40    3.10
  -4  14  -2    2.00    1.70
  -4  14  -2    0.60    1.50
  -4  14  -2    2.70    1.30
  -5  14  -2  201.28    9.00
  -5  14  -2  195.38   11.20
  -5  14  -2  194.88    9.10
  -5  14  -2  183.48    8.50
  -6  14  -2   17.70    2.60
  -6  14  -2   14.30    2.80
  -6  14  -2   13.20    2.40
  -6  14  -2   10.30    3.50
  -7  14  -2   -0.60    1.30
  -7  14  -2    0.90    2.20
  -7  14  -2   -0.50    2.20
  -8  14  -2    1.40    2.10
  -8  14  -2    1.00    1.50
  -9  14  -2    3.70    2.40
  -9  14  -2    8.00    2.90
  -9  14  -2    0.80    1.70
 -10  14  -2   71.79    6.10
 -10  14  -2   87.79    5.50
 -10  14  -2   79.59    6.60
 -11  14  -2    5.60    2.50
 -11  14  -2    4.50    2.90
 -11  14  -2    5.30    2.30
 -12  14  -2   -3.20    1.80
 -12  14  -2   -0.20    3.00
 -12  14  -2   -1.60    1.60
 -13  14  -2    8.60    2.30
 -13  14  -2    9.60    2.80
   3  13  -2   -0.50    2.70
   3  13  -2    1.30    2.80
   2  13  -2    8.00    3.90
   2  13  -2   16.50    3.40
   1  13  -2   63.29    6.60
   1  13  -2   59.69    5.40
   0  13  -2    0.30    1.80
   0  13  -2    0.50    2.70
  -1  13  -2   92.09    7.50
  -1  13  -2   97.99    6.20
  -2  13  -2  105.09    7.90
  -2  13  -2  101.09    4.70
  -2  13  -2   99.79    6.10
  -3  13  -2   14.90    2.10
  -3  13  -2   16.40    2.80
  -3  13  -2   12.10    2.10
  -3  13  -2   13.50    3.60
  -4  13  -2   18.70    4.00
  -4  13  -2   21.30    3.00
  -4  13  -2   21.60    2.70
  -4  13  -2   26.20    3.00
  -5  13  -2   17.20    2.60
  -5  13  -2   18.80    2.70
  -5  13  -2   21.40    3.00
  -5  13  -2   18.00    3.80
  -5  13  -2   17.10    2.80
  -6  13  -2   60.09    4.40
  -6  13  -2   76.19    6.30
  -6  13  -2   68.49    4.50
  -6  13  -2   69.79    5.10
  -6  13  -2   68.99    4.50
  -7  13  -2    3.30    1.80
  -7  13  -2    2.80    2.60
  -7  13  -2    2.50    2.00
  -8  13  -2   10.20    2.20
  -8  13  -2   12.60    3.10
  -8  13  -2   13.90    3.30
  -9  13  -2   35.50    3.50
  -9  13  -2   30.30    4.10
  -9  13  -2   34.20    4.70
 -10  13  -2   18.20    2.90
 -10  13  -2   17.40    3.20
 -10  13  -2   26.90    4.40
 -11  13  -2    8.10    3.20
 -11  13  -2    8.20    2.40
 -11  13  -2    7.50    2.50
 -12  13  -2   54.19    4.70
 -12  13  -2   41.90    5.90
  12 -13   2   60.69    4.90
 -13  13  -2   95.49    8.50
 -13  13  -2   82.89    5.50
  13 -13   2   85.09    6.10
   4  12  -2   -0.10    2.60
   4  12  -2    5.70    2.70
   3  12  -2    1.30    2.40
   3  12  -2    0.90    2.40
   2  12  -2   28.20    5.00
   2  12  -2   34.50    4.40
   1  12  -2   45.30    4.50
   1  12  -2   31.50    5.00
   0  12  -2   14.70    4.50
   0  12  -2   15.10    2.90
  -1  12  -2  345.67   16.40
  -1  12  -2  350.16   12.50
  -1  12  -2  363.96   14.50
   1 -12   2  374.96   12.60
  -2  12  -2  479.35   20.00
  -2  12  -2  433.36   16.20
  -2  12  -2  478.85   17.70
   2 -12   2  459.95   16.30
   2 -12   2  464.55   18.50
  -3  12  -2    3.50    1.50
  -3  12  -2    4.10    1.80
  -3  12  -2    2.50    2.50
  -3  12  -2    4.80    1.50
   3 -12   2    4.50    1.60
   3 -12   2    6.60    1.90
  -4  12  -2   36.90    3.40
  -4  12  -2   36.30    5.00
  -4  12  -2   38.00    3.10
  -4  12  -2   43.50    3.30
   4 -12   2   36.60    3.30
  -5  12  -2   18.10    2.60
  -5  12  -2   22.30    3.90
  -5  12  -2   22.50    2.40
  -5  12  -2   24.10    2.80
   5 -12   2   21.00    3.00
  -6  12  -2  121.59    6.30
  -6  12  -2  128.89    6.40
  -6  12  -2  137.59    8.00
  -6  12  -2  117.39    6.60
  -6  12  -2  131.69    7.10
   6 -12   2  117.99    6.80
  -7  12  -2  102.59    6.50
  -7  12  -2  103.59    6.80
  -7  12  -2  102.09    5.60
  -7  12  -2  107.29    5.70
  -8  12  -2   62.99    5.40
  -8  12  -2   67.39    4.50
  -8  12  -2   73.69    5.90
  -8  12  -2   69.29    4.60
  -9  12  -2   38.10    4.10
  -9  12  -2   33.70    4.90
  -9  12  -2   36.80    3.60
 -10  12  -2    3.20    1.80
 -10  12  -2    1.60    2.50
 -10  12  -2   -1.20    1.70
 -10  12  -2    1.10    1.80
  10 -12   2   -0.20    1.40
 -11  12  -2   32.20    3.80
 -11  12  -2   34.60    3.50
 -11  12  -2   42.80    5.90
  11 -12   2   35.00    3.50
 -12  12  -2   12.30    2.60
 -12  12  -2   18.60    4.30
 -12  12  -2   12.90    2.40
  12 -12   2   17.10    2.90
 -13  12  -2    1.30    3.50
  13 -12   2    0.70    1.90
   5  11  -2   25.70    4.60
   5  11  -2   23.40    4.20
   4  11  -2    4.20    2.20
   4  11  -2    3.50    2.70
   3  11  -2    8.60    2.80
   3  11  -2    9.50    3.20
   2  11  -2   24.60    5.00
   2  11  -2   24.70    3.80
   1  11  -2    2.80    2.50
   1  11  -2    3.10    2.00
   0  11  -2   58.09    4.40
   0  11  -2   62.39    5.90
   0  11  -2   56.39    2.80
   0 -11   2   57.59    2.80
  -1  11  -2    7.50    2.20
  -1  11  -2    5.70    3.00
  -1  11  -2    5.70    1.40
   1 -11   2    8.30    1.50
   1 -11   2   11.10    2.20
  -2  11  -2   21.20    2.20
  -2  11  -2   21.60    2.80
  -2  11  -2   28.10    4.30
   2 -11   2   26.00    2.40
   2 -11   2   25.80    2.60
  -3  11  -2    0.20    1.20
  -3  11  -2   -2.20    1.10
  -3  11  -2    0.40    1.60
  -3  11  -2   -4.40    2.10
   3 -11   2   -0.60    1.30
   3 -11   2    1.50    1.40
  -4  11  -2  509.65   18.70
  -4  11  -2  533.35   18.70
  -4  11  -2  481.55   20.40
  -4  11  -2  510.65   18.70
   4 -11   2  526.45   18.80
  -5  11  -2  681.53   24.40
  -5  11  -2  700.33   24.80
  -5  11  -2  634.44   25.90
   5 -11   2  738.33   25.00
  -6  11  -2  328.37   12.40
  -6  11  -2  268.07   13.50
  -6  11  -2  316.17   13.10
  -6  11  -2  323.47   12.40
  -6  11  -2  317.17   13.60
   6 -11   2  330.67   13.20
  -7  11  -2   28.90    4.10
  -7  11  -2   17.40    3.20
  -7  11  -2   22.80    2.80
  -7  11  -2   25.00    3.50
  -7  11  -2   33.80    3.50
   7 -11   2   29.10    4.00
  -8  11  -2  238.68   10.10
  -8  11  -2  235.48   10.70
  -8  11  -2  233.58   11.40
  -8  11  -2  243.78   10.20
  -8  11  -2  246.08   11.20
  -9  11  -2   53.09    4.60
  -9  11  -2   50.89    4.60
  -9  11  -2   58.19    4.50
  -9  11  -2   53.69    5.30
   9 -11   2   57.39    4.10
 -10  11  -2    4.50    1.80
 -10  11  -2    4.60    2.10
  10 -11   2    5.30    2.00
 -11  11  -2    0.50    1.70
 -11  11  -2    2.20    2.80
 -11  11  -2    2.20    1.40
  11 -11   2    4.20    2.00
 -12  11  -2    8.80    1.90
 -12  11  -2   11.10    3.50
 -12  11  -2   12.20    2.10
  12 -11   2   13.50    3.00
 -13  11  -2   15.50    4.80
 -13  11  -2   12.40    1.70
  13 -11   2   18.00    3.30
 -14  11  -2    4.20    3.80
  14 -11   2   12.50    3.10
   6  10  -2   16.50    3.70
   6  10  -2   19.60    3.80
  -6 -10   2   21.80    2.00
   5  10  -2   13.80    3.30
   5  10  -2   11.30    3.80
  -5 -10   2   17.20    1.70
  -5 -10   2   13.90    1.70
   4  10  -2   87.99    7.00
   4  10  -2   78.29    6.00
  -4 -10   2   84.39    3.70
  -4 -10   2   89.29    3.70
   3  10  -2   44.80    4.60
   3  10  -2   45.40    5.00
  -3 -10   2   47.20    2.30
  -3 -10   2   41.50    2.30
   2  10  -2   22.40    4.00
   2  10  -2   34.80    4.10
   2  10  -2   32.30    1.90
  -2 -10   2   30.60    1.90
   1  10  -2    2.20    1.80
   1  10  -2    2.90    2.50
   1  10  -2    3.70    1.10
  -1 -10   2    6.30    1.10
   0  10  -2    1.30    1.80
   0  10  -2    0.40    2.20
   0  10  -2    2.70    1.10
   0 -10   2    2.50    1.40
   0 -10   2    2.70    1.00
  -1  10  -2  272.97   12.30
  -1  10  -2  250.07    9.50
  -1  10  -2  255.27   10.50
   1 -10   2  243.98   10.40
   1 -10   2  262.37    9.60
  -2  10  -2   59.59    3.40
  -2  10  -2   52.29    5.00
  -2  10  -2   60.59    3.90
  -2  10  -2   60.79    5.40
   2 -10   2   62.19    3.80
   2 -10   2   55.49    3.40
  -3  10  -2  202.48    9.70
  -3  10  -2  207.08    8.30
  -3  10  -2  204.78    8.50
  -3  10  -2  176.88    9.80
  -3  10  -2  221.58    8.60
   3 -10   2  205.98    8.50
   3 -10   2  197.58    8.40
  -4  10  -2    3.50    1.80
  -4  10  -2    0.40    1.90
  -4  10  -2    0.50    1.30
  -4  10  -2    1.60    1.30
  -4  10  -2    1.30    1.20
   4 -10   2    2.00    1.50
  -5  10  -2    0.30    1.40
  -5  10  -2    1.50    1.70
  -5  10  -2    0.10    1.00
  -5  10  -2   -0.50    1.20
  -5  10  -2    0.30    1.90
   5 -10   2    1.60    1.70
  -6  10  -2   54.19    3.60
  -6  10  -2   58.89    4.50
  -6  10  -2   64.09    5.00
   6 -10   2   59.39    4.40
  -7  10  -2   39.70    3.30
  -7  10  -2   43.10    3.80
  -7  10  -2   37.40    4.30
  -7  10  -2   38.50    4.00
  -7  10  -2   42.70    3.20
   7 -10   2   35.90    3.80
  -8  10  -2    3.80    1.70
  -8  10  -2    3.30    2.60
  -8  10  -2    3.80    2.00
  -8  10  -2    3.70    1.80
   8 -10   2    4.50    1.70
  -9  10  -2   13.80    2.40
  -9  10  -2   13.90    2.80
  -9  10  -2   13.40    3.50
  -9  10  -2   16.70    2.70
   9 -10   2   19.80    3.00
 -10  10  -2   -2.40    2.10
 -10  10  -2    2.80    1.50
 -10  10  -2   -0.50    2.40
  10 -10   2    0.60    1.60
 -11  10  -2   28.20    4.80
 -11  10  -2   29.60    2.90
 -11  10  -2   21.70    2.50
  11 -10   2   31.60    3.80
 -12  10  -2   85.29    7.20
 -12  10  -2   82.79    4.10
 -12  10  -2   77.39    4.00
  12 -10   2   77.79    6.60
 -13  10  -2    7.30    3.70
  13 -10   2    8.50    2.40
 -14  10  -2   -4.30    2.50
  14 -10   2   -1.50    1.70
   7   9  -2    0.00    2.30
   7   9  -2   -0.70    2.20
  -7  -9   2    3.30    1.40
   6   9  -2    0.30    2.20
   6   9  -2   -0.90    2.40
  -6  -9   2    1.30    1.20
  -6  -9   2    0.50    1.40
   5   9  -2   16.40    3.30
   5   9  -2   16.70    3.50
  -5  -9   2   19.30    2.20
  -5  -9   2   23.20    2.30
   4   9  -2    0.10    1.80
   4   9  -2    0.90    2.00
  -4  -9   2    0.70    1.00
   3   9  -2    3.50    2.40
   3   9  -2    5.90    2.40
   3   9  -2    7.80    1.40
  -3  -9   2    4.20    1.20
   2   9  -2   21.70    1.90
   2   9  -2   20.40    3.60
   2   9  -2   25.30    3.40
  -2  -9   2   20.60    1.80
   1   9  -2  474.45   18.70
   1   9  -2  465.95   17.30
   1   9  -2  440.06   18.10
   1   9  -2  447.96   15.70
  -1  -9   2  467.65   15.80
  -1  -9   2  450.55   17.10
   0   9  -2   25.00    2.00
   0   9  -2   29.40    2.90
   0   9  -2   20.50    3.10
   0   9  -2   24.40    3.60
   0  -9   2   27.80    2.60
   0  -9   2   25.70    2.00
  -1   9  -2  314.77   13.20
  -1   9  -2  309.07   11.30
  -1   9  -2  314.27   13.60
  -1   9  -2  323.67   12.10
   1  -9   2  310.77   11.40
   1  -9   2  315.17   12.00
  -2   9  -2  492.75   17.70
  -2   9  -2  515.75   18.10
  -2   9  -2  474.45   19.20
  -2   9  -2  545.95   20.00
   2  -9   2  493.85   18.00
   2  -9   2  521.15   17.90
  -3   9  -2   70.39    3.90
  -3   9  -2   81.69    4.20
  -3   9  -2   74.89    3.90
  -3   9  -2   66.79    5.10
   3  -9   2   77.59    4.20
  -4   9  -2   80.49    4.20
  -4   9  -2   80.69    5.10
  -4   9  -2   82.59    4.50
  -4   9  -2   82.59    5.40
  -4   9  -2   85.09    4.20
   4  -9   2   72.89    4.50
  -5   9  -2   67.09    5.10
  -5   9  -2   76.49    4.00
  -5   9  -2   74.29    4.80
  -5   9  -2   75.99    4.10
  -5   9  -2   78.59    4.70
   5  -9   2   78.89    4.90
  -6   9  -2  199.88    8.40
  -6   9  -2  205.78    9.10
  -6   9  -2  205.88    9.20
  -6   9  -2  207.08    8.40
  -6   9  -2  191.48    9.20
   6  -9   2  203.18    9.20
  -7   9  -2  112.39    6.10
  -7   9  -2  112.19    6.50
  -7   9  -2  123.69    6.80
  -7   9  -2  110.59    5.60
   7  -9   2  120.19    6.40
   7  -9   2  107.39    6.70
  -8   9  -2   57.89    4.40
  -8   9  -2   78.19    5.80
  -8   9  -2   80.69    4.70
  -8   9  -2   79.59    5.20
   8  -9   2   82.49    4.60
  -9   9  -2    4.50    1.60
  -9   9  -2    3.20    2.60
  -9   9  -2    3.10    1.60
  -9   9  -2    2.70    1.40
   9  -9   2    2.60    1.80
 -10   9  -2  365.96   15.90
 -10   9  -2  357.76   13.40
 -10   9  -2  351.86   13.40
  10  -9   2  349.37   14.30
 -11   9  -2    1.80    1.10
 -11   9  -2    5.40    3.40
 -11   9  -2    1.70    1.10
  11  -9   2    1.30    1.90
 -12   9  -2    0.00    2.80
  12  -9   2   -0.70    1.90
 -13   9  -2    8.10    3.80
  13  -9   2    6.30    3.00
 -14   9  -2   60.19    7.70
  14  -9   2   62.79    5.50
   8   8  -2   36.70    4.50
   8   8  -2   32.70    4.90
  -8  -8   2   37.40    3.60
   7   8  -2   15.50    3.70
   7   8  -2   15.40    3.20
  -7  -8   2   15.90    2.60
  -7  -8   2   17.80    2.50
   6   8  -2   26.30    4.60
   6   8  -2   24.10    3.70
  -6  -8   2   27.90    2.80
  -6  -8   2   33.40    2.90
   5   8  -2    0.90    1.90
   5   8  -2    2.60    2.20
  -5  -8   2    4.70    1.50
  -5  -8   2    1.00    1.20
   4   8  -2   10.40    1.80
   4   8  -2    9.30    2.50
   4   8  -2   16.40    3.30
  -4  -8   2   12.50    1.80
   3   8  -2   70.29    4.60
   3   8  -2   67.49    5.50
   3   8  -2   70.29    5.10
   3   8  -2   74.89    5.00
  -3  -8   2   78.79    3.80
   2   8  -2  126.89    7.30
   2   8  -2  117.19    5.00
   2   8  -2  115.19    6.30
   2   8  -2  117.89    6.80
  -2  -8   2  125.19    5.10
  -2  -8   2  121.59    6.20
   1   8  -2   66.49    4.80
   1   8  -2   70.39    5.30
   1   8  -2   75.79    4.40
   1   8  -2   75.19    3.50
  -1  -8   2   74.99    3.50
  -1  -8   2   74.69    4.30
   0   8  -2   24.00    2.40
   0   8  -2   27.00    3.50
   0   8  -2   29.70    3.20
   0   8  -2   21.90    1.90
   0  -8   2   26.90    2.40
   0  -8   2   25.50    2.00
  -1   8  -2  747.73   25.40
  -1   8  -2  692.33   27.10
  -1   8  -2  779.82   26.00
  -1   8  -2  780.72   27.20
   1  -8   2  779.12   25.90
   1  -8   2  747.63   25.50
  -2   8  -2  181.88    7.40
  -2   8  -2  183.38    8.60
  -2   8  -2  205.88    9.00
  -2   8  -2  188.28    7.60
   2  -8   2  191.88    7.50
   2  -8   2  181.58    7.50
  -3   8  -2    8.30    1.50
  -3   8  -2    5.80    1.40
  -3   8  -2    6.10    1.90
  -3   8  -2    5.60    1.30
   3  -8   2    8.00    1.70
  -4   8  -2 1332.07   44.40
  -4   8  -2 1329.97   43.70
  -4   8  -2 1351.36   43.80
  -4   8  -2 1326.27   44.90
  -4   8  -2 1204.38   44.90
   4  -8   2 1357.06   44.50
  -5   8  -2   63.99    4.20
  -5   8  -2   64.09    4.10
  -5   8  -2   63.79    3.60
  -5   8  -2   68.99    4.50
  -5   8  -2   63.69    3.60
   5  -8   2   70.09    4.50
  -6   8  -2   24.90    2.20
  -6   8  -2   27.10    2.80
  -6   8  -2   26.50    2.80
  -6   8  -2   35.10    3.10
   6  -8   2   24.00    3.00
   6  -8   2   23.30    2.30
  -7   8  -2  120.49    6.80
  -7   8  -2  128.09    7.10
  -7   8  -2  122.29    6.00
  -7   8  -2  129.69    6.30
  -7   8  -2  140.89    6.50
   7  -8   2  125.69    7.10
   7  -8   2  134.29    6.20
  -8   8  -2   -0.20    2.10
  -8   8  -2    0.50    1.30
  -8   8  -2    0.90    1.20
  -8   8  -2   -0.60    1.10
   8  -8   2    0.20    1.40
  -9   8  -2   12.50    1.90
  -9   8  -2   11.30    3.10
  -9   8  -2    7.90    1.60
  -9   8  -2    9.80    2.30
   9  -8   2    8.80    2.10
 -10   8  -2   88.49    4.30
 -10   8  -2   89.29    4.90
 -10   8  -2   91.99    6.80
  10  -8   2   84.29    5.40
 -11   8  -2    6.40    1.00
 -11   8  -2    4.80    2.90
 -11   8  -2    6.30    0.90
  11  -8   2    7.80    2.30
 -12   8  -2  127.99    8.80
  12  -8   2  129.99    7.60
 -13   8  -2   10.90    4.20
  13  -8   2   10.60    3.10
 -14   8  -2    7.30    4.20
  14  -8   2    1.20    2.70
   9   7  -2   -2.00    1.80
  -9  -7   2    1.80    2.00
   8   7  -2    0.50    2.30
   8   7  -2    2.30    2.00
  -8  -7   2    2.30    2.00
  -8  -7   2    5.00    2.00
   7   7  -2   20.80    3.90
   7   7  -2   21.10    3.40
  -7  -7   2   25.40    3.10
  -7  -7   2   27.80    3.30
   6   7  -2   37.70    4.00
   6   7  -2   29.90    3.70
  -6  -7   2   34.80    3.20
  -6  -7   2   34.60    3.10
   5   7  -2  162.28    8.60
   5   7  -2  165.18    8.10
   5   7  -2  154.48    7.00
   5   7  -2  167.08    8.50
  -5  -7   2  163.18    7.10
   4   7  -2  125.49    7.20
   4   7  -2  144.29    7.30
   4   7  -2  147.79    7.60
   4   7  -2  126.69    5.90
  -4  -7   2  137.39    6.00
   3   7  -2  415.26   17.10
   3   7  -2  412.56   15.80
   3   7  -2  419.16   16.50
  -3  -7   2  399.16   15.50
  -3  -7   2  405.56   14.50
   2   7  -2    0.00    1.70
   2   7  -2    1.60    1.60
   2   7  -2    3.40    1.10
   2   7  -2   -0.30    1.30
  -2  -7   2    0.40    1.10
  -2  -7   2    2.30    1.00
   1   7  -2   71.59    4.50
   1   7  -2   64.09    4.00
   1   7  -2   69.09    4.70
   1   7  -2   63.59    3.20
  -1  -7   2   69.09    3.30
  -1  -7   2   68.49    3.80
   0   7  -2   49.60    4.10
   0   7  -2   48.90    3.70
   0   7  -2   48.20    3.10
   0   7  -2   48.20    2.60
   0  -7   2   48.70    2.70
   0  -7   2   47.40    2.90
  -1   7  -2   19.50    2.60
  -1   7  -2   18.50    1.80
  -1   7  -2   14.80    2.60
  -1   7  -2   19.40    1.90
   1  -7   2   16.80    1.90
   1  -7   2   18.90    1.80
  -2   7  -2  621.54   20.80
  -2   7  -2  645.74   22.30
  -2   7  -2  581.94   21.80
   2  -7   2  588.54   20.70
   2  -7   2  605.34   21.00
  -3   7  -2   11.90    2.20
  -3   7  -2   15.00    2.10
  -3   7  -2   15.50    1.70
  -3   7  -2   15.30    2.60
  -3   7  -2   15.50    1.70
   3  -7   2   16.40    2.20
  -4   7  -2   33.90    3.10
  -4   7  -2   35.30    2.40
  -4   7  -2   32.50    2.70
  -4   7  -2   37.30    3.10
  -4   7  -2   35.20    2.30
   4  -7   2   32.20    2.90
  -5   7  -2   47.80    3.60
  -5   7  -2   61.79    3.80
  -5   7  -2   59.39    3.30
  -5   7  -2   59.79    4.10
   5  -7   2   63.39    3.30
   5  -7   2   63.99    4.10
  -6   7  -2  136.39    6.90
  -6   7  -2  137.59    6.40
  -6   7  -2  140.49    6.50
  -6   7  -2  136.09    6.10
   6  -7   2  137.79    7.00
   6  -7   2  141.89    6.20
  -7   7  -2   33.30    3.40
  -7   7  -2   32.40    2.70
  -7   7  -2   30.50    3.60
  -7   7  -2   33.40    2.70
  -7   7  -2   31.90    2.70
   7  -7   2   33.90    2.90
   7  -7   2   35.20    3.70
  -8   7  -2    7.90    1.50
  -8   7  -2    5.90    1.40
  -8   7  -2    3.70    1.50
  -8   7  -2    2.90    2.20
   8  -7   2    8.30    2.00
  -9   7  -2  172.78    8.90
  -9   7  -2  155.08    6.30
  -9   7  -2  140.69    7.30
  -9   7  -2  156.78    6.70
   9  -7   2  151.58    7.60
 -10   7  -2  208.18   10.60
 -10   7  -2  186.88    7.10
 -10   7  -2  197.68    7.20
  10  -7   2  214.58    9.60
 -11   7  -2   34.90    5.10
  11  -7   2   45.60    4.30
 -12   7  -2   16.40    4.30
  12  -7   2   19.30    3.30
 -13   7  -2   18.70    4.50
  13  -7   2   24.90    3.90
 -14   7  -2    6.10    3.90
  14  -7   2   14.70    3.50
  10   6  -2    6.00    3.40
  10   6  -2   10.70    2.50
 -10  -6   2   10.00    3.10
   9   6  -2    1.60    2.50
   9   6  -2    6.40    2.80
   9   6  -2    6.40    2.20
  -9  -6   2    3.40    2.30
   8   6  -2    1.60    1.70
   8   6  -2    0.80    1.80
   8   6  -2    0.20    2.20
  -8  -6   2    2.00    2.10
  -8  -6   2    3.70    2.00
   7   6  -2   24.20    3.30
   7   6  -2   23.80    3.70
   7   6  -2   24.30    2.90
  -7  -6   2   25.30    3.30
  -7  -6   2   17.20    2.70
   6   6  -2    2.00    1.50
   6   6  -2   -0.30    1.70
   6   6  -2   -0.90    1.80
  -6  -6   2   -0.90    1.60
  -6  -6   2    0.30    1.30
   5   6  -2   -1.80    1.40
   5   6  -2    3.10    1.90
   5   6  -2    0.50    1.40
   5   6  -2   -1.40    1.60
  -5  -6   2   -0.80    1.40
   4   6  -2   38.40    2.80
   4   6  -2   39.50    3.50
   4   6  -2   40.30    3.90
   4   6  -2   43.40    3.90
  -4  -6   2   38.90    2.90
  -4  -6   2   41.60    3.50
   3   6  -2  182.38    8.20
   3   6  -2  194.38    8.50
   3   6  -2  182.48    8.70
  -3  -6   2  197.78    7.50
  -3  -6   2  183.38    8.10
   2   6  -2   65.69    3.20
   2   6  -2   63.39    4.10
   2   6  -2   62.29    3.80
   2   6  -2   56.59    4.20
  -2  -6   2   61.99    3.70
  -2  -6   2   63.39    3.20
   1   6  -2    4.60    1.40
   1   6  -2    6.20    1.20
   1   6  -2    3.20    1.50
   1   6  -2    3.80    1.60
  -1  -6   2    5.30    1.30
  -1  -6   2    5.40    1.20
   0   6  -2  135.59    6.70
   0   6  -2  135.89    5.80
   0   6  -2  138.39    6.70
   0   6  -2  139.79    5.50
   0  -6   2  137.69    5.70
   0  -6   2  139.89    5.50
  -1   6  -2 1012.90   34.90
  -1   6  -2 1013.00   33.70
  -1   6  -2  990.70   34.70
  -1   6  -2 1040.70   33.70
   1  -6   2 1044.70   33.80
   1  -6   2  994.70   33.70
  -2   6  -2  171.98    7.70
  -2   6  -2  169.58    7.00
  -2   6  -2  174.68    7.60
  -2   6  -2  180.78    6.60
   2  -6   2  178.18    7.10
   2  -6   2  173.38    6.60
  -3   6  -2   10.50    1.90
  -3   6  -2   13.30    1.40
  -3   6  -2   16.00    2.10
  -3   6  -2   11.10    1.40
  -3   6  -2   12.20    2.20
   3  -6   2   15.00    2.10
  -4   6  -2  225.38    8.40
  -4   6  -2  191.58    8.20
  -4   6  -2  178.78    7.80
  -4   6  -2  197.68    8.10
   4  -6   2  194.28    8.30
   4  -6   2  187.48    7.40
  -5   6  -2    3.40    1.30
  -5   6  -2    2.50    1.20
  -5   6  -2    3.00    1.00
  -5   6  -2    4.20    1.60
   5  -6   2    3.20    1.10
   5  -6   2    5.50    1.80
  -6   6  -2  119.39    5.80
  -6   6  -2  130.69    5.90
  -6   6  -2  139.69    6.80
  -6   6  -2  138.39    5.90
   6  -6   2  142.19    6.10
   6  -6   2  139.49    6.90
  -7   6  -2   -1.60    1.70
  -7   6  -2    0.50    0.90
  -7   6  -2   -1.40    1.20
  -7   6  -2    0.10    1.00
  -7   6  -2    1.60    1.10
   7  -6   2    0.10    1.00
   7  -6   2   -1.40    1.50
  -8   6  -2   11.30    2.90
  -8   6  -2    4.50    1.90
  -8   6  -2    7.70    1.20
  -8   6  -2   10.00    1.90
  -8   6  -2    7.90    1.30
   8  -6   2    9.40    2.10
  -9   6  -2  144.09    5.50
  -9   6  -2  147.79    5.60
  -9   6  -2  147.29    7.20
  -9   6  -2  151.28    8.40
   9  -6   2  156.08    7.60
 -10   6  -2    3.90    2.60
  10  -6   2    3.90    2.20
 -11   6  -2    4.80    2.80
  11  -6   2    3.00    2.00
 -12   6  -2    2.80    3.10
  12  -6   2    2.60    2.10
 -13   6  -2   -0.90    2.90
  13  -6   2   -0.80    1.70
 -14   6  -2   -3.00    3.70
  14  -6   2    2.20    2.30
  10   5  -2   32.60    4.90
  10   5  -2   33.90    3.20
 -10  -5   2   30.40    4.20
   9   5  -2    1.20    1.70
   9   5  -2    4.30    2.70
  -9  -5   2    1.00    2.10
   8   5  -2  140.19    6.90
   8   5  -2  154.68    8.80
  -8  -5   2  157.68    7.80
  -8  -5   2  141.29    7.50
   7   5  -2    1.30    1.60
   7   5  -2    1.70    2.10
  -7  -5   2    5.60    2.20
  -7  -5   2    2.80    1.70
   6   5  -2   50.39    3.70
   6   5  -2   48.70    3.90
   6   5  -2   43.60    3.60
   6   5  -2   48.20    4.30
  -6  -5   2   45.10    3.70
   5   5  -2    2.40    1.40
   5   5  -2    0.70    1.80
   5   5  -2    0.50    1.40
   5   5  -2    0.80    1.20
  -5  -5   2    3.90    1.60
  -5  -5   2    3.90    1.70
   4   5  -2    1.60    1.60
   4   5  -2    3.30    1.40
   4   5  -2    2.50    1.50
   4   5  -2    2.90    1.30
  -4  -5   2    5.40    1.60
  -4  -5   2    5.10    1.50
   3   5  -2  348.47   13.30
   3   5  -2  338.97   13.50
   3   5  -2  351.66   13.40
  -3  -5   2  347.27   12.60
  -3  -5   2  366.86   13.20
   2   5  -2   83.29    5.00
   2   5  -2   82.59    4.40
   2   5  -2   87.39    4.80
   2   5  -2   99.19    4.20
  -2  -5   2   99.19    4.20
  -2  -5   2   91.49    4.50
   1   5  -2  325.77   12.40
   1   5  -2  329.97   11.80
   1   5  -2  316.87   12.50
   1   5  -2  325.97   11.40
  -1  -5   2  325.37   11.40
  -1  -5   2  320.97   11.70
   0   5  -2   64.69    4.00
   0   5  -2   71.29    3.30
   0   5  -2   72.19    4.00
   0   5  -2   70.99    3.30
   0  -5   2   69.39    3.30
   0  -5   2   74.29    3.30
  -1   5  -2   23.50    2.50
  -1   5  -2   22.70    2.40
  -1   5  -2   29.00    1.70
  -1   5  -2   24.70    1.80
   1  -5   2   25.50    1.90
   1  -5   2   24.60    1.60
  -2   5  -2  206.18    7.30
  -2   5  -2  199.58    7.70
  -2   5  -2  207.08    7.30
  -2   5  -2  186.48    8.00
  -2   5  -2  207.58    8.30
   2  -5   2  203.98    7.80
  -3   5  -2   63.99    3.50
  -3   5  -2   59.89    3.50
  -3   5  -2   63.39    2.90
  -3   5  -2   68.79    3.70
   3  -5   2   62.99    2.90
   3  -5   2   65.69    3.70
  -4   5  -2  244.48    9.60
  -4   5  -2  233.88    8.70
  -4   5  -2  234.38    9.20
  -4   5  -2  241.88    9.10
   4  -5   2  229.58    8.70
   4  -5   2  236.68    9.50
  -5   5  -2  347.17   13.30
  -5   5  -2  337.47   12.40
  -5   5  -2  346.47   12.50
  -5   5  -2  338.67   12.40
   5  -5   2  347.27   13.30
   5  -5   2  347.47   12.50
  -6   5  -2   45.50    2.60
  -6   5  -2   44.00    3.50
  -6   5  -2   49.10    3.00
  -6   5  -2   46.70    2.70
   6  -5   2   45.40    3.00
   6  -5   2   46.40    4.10
  -7   5  -2   65.99    5.00
  -7   5  -2   59.99    3.70
  -7   5  -2   60.59    3.00
  -7   5  -2   56.39    4.50
  -7   5  -2   66.09    3.10
   7  -5   2   56.59    4.50
   7  -5   2   63.69    4.00
  -8   5  -2   88.19    5.70
  -8   5  -2   89.69    3.60
  -8   5  -2   94.99    6.10
  -8   5  -2   90.69    3.70
   8  -5   2   92.99    5.20
  -9   5  -2   25.30    3.90
  -9   5  -2   22.50    3.10
   9  -5   2   16.50    2.70
 -10   5  -2  361.06   16.00
  10  -5   2  371.66   15.10
 -11   5  -2    5.50    2.80
  11  -5   2    0.40    2.00
 -12   5  -2    2.00    2.60
  12  -5   2    2.60    2.00
 -13   5  -2    9.30    3.80
  13  -5   2   13.10    3.20
  11   4  -2   11.90    4.40
 -11  -4   2   12.00    3.40
  10   4  -2   21.40    2.30
  10   4  -2   21.00    4.20
  10   4  -2   14.90    2.00
 -10  -4   2   21.10    3.90
   9   4  -2    3.10    2.60
   9   4  -2    3.50    1.50
   9   4  -2    3.00    1.40
  -9  -4   2    5.20    2.50
   8   4  -2   59.39    3.90
   8   4  -2   50.39    3.50
  -8  -4   2   65.39    4.70
  -8  -4   2   57.09    4.80
   7   4  -2   49.10    4.40
   7   4  -2   39.40    3.20
   7   4  -2   43.60    3.40
  -7  -4   2   48.00    3.90
  -7  -4   2   45.20    4.10
   6   4  -2  395.46   14.80
   6   4  -2  397.76   14.60
   6   4  -2  388.06   14.90
   6   4  -2  393.76   15.60
  -6  -4   2  386.26   14.90
   5   4  -2  119.59    6.40
   5   4  -2  120.79    6.00
   5   4  -2  129.59    5.90
   5   4  -2  121.19    5.80
  -5  -4   2  122.49    5.90
  -5  -4   2  131.39    6.40
   4   4  -2  136.39    6.30
   4   4  -2  135.39    5.90
   4   4  -2  138.49    7.10
   4   4  -2  132.79    6.10
  -4  -4   2  127.39    5.90
  -4  -4   2  130.99    6.20
   3   4  -2  951.90   32.60
   3   4  -2  971.00   32.30
   3   4  -2  979.60   32.90
   3   4  -2  965.20   32.70
  -3  -4   2  950.30   32.20
  -3  -4   2  952.90   32.60
   2   4  -2   53.39    3.50
   2   4  -2   52.19    3.40
   2   4  -2   46.70    3.00
   2   4  -2   57.19    2.90
  -2  -4   2   48.60    2.90
  -2  -4   2   52.09    3.00
   1   4  -2  983.60   32.40
   1   4  -2  956.30   31.50
   1   4  -2  955.30   31.70
   1   4  -2  948.71   32.20
  -1  -4   2  935.91   31.60
  -1  -4   2  946.91   31.50
   0   4  -2  574.74   18.80
   0   4  -2  528.65   19.60
   0   4  -2  578.04   20.20
   0   4  -2  568.14   18.90
   0  -4   2  547.75   18.80
   0  -4   2  580.84   19.00
  -1   4  -2 2972.90  106.69
   1  -4   2 2786.72  105.59
  -2   4  -2 1186.78   39.30
  -2   4  -2 1156.38   39.90
  -2   4  -2 1187.98   40.10
   2  -4   2 1299.27   40.20
  -3   4  -2 1062.09   34.70
  -3   4  -2 1044.70   35.40
   3  -4   2  981.10   35.10
   3  -4   2 1138.59   35.60
   3  -4   2 1056.89   34.70
  -4   4  -2 1377.46   46.90
  -4   4  -2 1389.36   46.20
  -4   4  -2 1417.66   46.20
   4  -4   2 1418.06   46.20
   4  -4   2 1410.96   47.00
   4  -4   2 1413.26   46.20
  -5   4  -2  128.19    6.10
  -5   4  -2  114.39    4.90
  -5   4  -2  123.29    5.30
   5  -4   2  117.49    4.90
   5  -4   2  123.69    5.40
   5  -4   2  122.69    6.10
  -6   4  -2    2.60    1.50
  -6   4  -2    1.50    1.10
  -6   4  -2    1.70    0.70
   6  -4   2    2.10    0.80
   6  -4   2    2.40    1.20
  -7   4  -2   34.70    1.80
  -7   4  -2   35.80    2.00
  -7   4  -2   39.50    2.90
  -7   4  -2   34.90    3.70
   7  -4   2   36.90    3.00
  -8   4  -2  132.59    7.40
  -8   4  -2  140.09    6.70
  -8   4  -2  133.29    7.30
   8  -4   2  134.69    6.80
  -9   4  -2   14.70    3.30
   9  -4   2   18.20    2.90
 -10   4  -2  298.87   13.60
  10  -4   2  287.87   12.80
 -11   4  -2   -1.90    2.70
  11  -4   2    1.60    2.00
 -12   4  -2   17.00    4.20
  12  -4   2   13.30    3.40
 -13   4  -2   35.40    5.70
  13  -4   2   45.30    5.70
  11   3  -2   26.70    4.70
 -11  -3   2   31.70    4.70
  10   3  -2    2.10    0.90
  10   3  -2    3.10    0.90
  10   3  -2    7.10    2.80
 -10  -3   2    1.90    2.60
   9   3  -2    8.10    1.40
   9   3  -2    8.40    2.80
  -9  -3   2    7.60    2.90
   8   3  -2   68.29    3.60
   8   3  -2   69.59    5.40
   8   3  -2   65.99    3.80
  -8  -3   2   60.39    4.70
  -8  -3   2   72.39    5.30
   7   3  -2   39.30    2.90
   7   3  -2   37.00    3.80
   7   3  -2   40.70    2.80
   7   3  -2   42.10    3.70
  -7  -3   2   41.90    3.90
  -7  -3   2   33.40    3.50
   6   3  -2   46.60    3.90
   6   3  -2   40.70    2.90
   6   3  -2   45.70    3.40
   6   3  -2   49.10    3.20
  -6  -3   2   50.29    3.70
  -6  -3   2   51.09    3.70
   5   3  -2  645.94   23.10
   5   3  -2  636.24   22.60
   5   3  -2  642.44   22.20
   5   3  -2  631.24   22.40
  -5  -3   2  641.94   22.90
  -5  -3   2  671.43   22.70
   4   3  -2  263.67    9.80
   4   3  -2  255.77   10.10
   4   3  -2  247.48    9.70
  -4  -3   2  254.57    9.90
  -4  -3   2  244.68    9.70
   3   3  -2  120.79    5.50
   3   3  -2  131.49    5.80
   3   3  -2  135.59    5.60
   3   3  -2  124.89    5.60
  -3  -3   2  137.79    5.60
  -3  -3   2  127.09    5.60
   2   3  -2    7.40    1.30
   2   3  -2    7.30    1.30
   2   3  -2    8.40    1.40
   2   3  -2    8.60    1.30
  -2  -3   2    7.00    1.20
  -2  -3   2    7.00    1.40
   1   3  -2  189.98    6.90
   1   3  -2  189.08    6.90
   1   3  -2  200.28    7.40
  -1  -3   2  187.68    7.30
  -1  -3   2  182.48    6.90
  -1  -3   2  190.48    6.90
   0   3  -2 1584.44   62.49
   0  -3   2 1352.26   60.59
  -1   3  -2   63.09    2.90
  -1   3  -2   56.69    3.10
  -1   3  -2   64.29    2.40
  -1   3  -2   65.49    2.40
   1  -3   2   67.29    3.20
   1  -3   2   64.09    3.00
  -2   3  -2 1012.10   33.90
  -2   3  -2 1014.10   34.60
  -2   3  -2 1105.39   34.50
  -3   3  -2  851.51   27.20
  -3   3  -2  746.53   27.30
   3  -3   2  836.62   27.20
   3  -3   2  827.52   27.40
   3  -3   2  856.31   28.00
  -4   3  -2 1607.54   53.79
  -4   3  -2 1639.34   53.19
  -4   3  -2 1594.24   52.79
   4  -3   2 1590.74   53.19
   4  -3   2 1675.23   52.89
  -5   3  -2  294.17   10.30
  -5   3  -2  299.37   11.70
  -5   3  -2  297.77   11.10
   5  -3   2  301.77   11.80
   5  -3   2  306.97   11.30
   5  -3   2  301.97   10.50
  -6   3  -2   31.00    2.50
  -6   3  -2   33.00    3.00
  -6   3  -2   34.60    3.30
  -6   3  -2   34.00    1.80
   6  -3   2   33.50    3.20
   6  -3   2   32.80    2.70
   6  -3   2   30.60    1.80
  -7   3  -2   14.00    2.70
  -7   3  -2   10.80    2.80
  -7   3  -2   10.90    1.90
   7  -3   2   12.90    2.20
  -8   3  -2   10.80    2.70
  -8   3  -2   13.30    2.30
  -8   3  -2   11.80    2.50
   8  -3   2   12.10    2.50
  -9   3  -2    3.50    2.70
   9  -3   2    2.70    2.00
 -10   3  -2   59.09    5.50
  10  -3   2   50.99    4.70
 -11   3  -2    8.90    3.40
  11  -3   2   12.10    2.90
 -12   3  -2   80.09    7.30
  12  -3   2   99.49    6.90
 -13   3  -2   21.60    4.70
  13  -3   2   22.40    4.30
  12   2  -2    3.20    3.20
  11   2  -2    4.60    3.10
 -11  -2   2    3.90    3.00
  10   2  -2   14.00    3.30
 -10  -2   2   11.50    3.30
   9   2  -2  158.18    5.80
   9   2  -2  143.49    9.60
   9   2  -2  150.18    5.70
  -9  -2   2  168.88    8.60
   8   2  -2    8.90    1.30
   8   2  -2    6.50    2.50
   8   2  -2    6.00    1.10
  -8  -2   2    7.00    2.50
  -8  -2   2    5.20    2.30
   7   2  -2   60.79    3.20
   7   2  -2   66.89    4.70
   7   2  -2   63.49    3.30
   7   2  -2   64.09    4.30
  -7  -2   2   59.89    4.60
  -7  -2   2   58.39    4.30
   6   2  -2   44.70    2.70
   6   2  -2   41.50    2.60
   6   2  -2   44.30    3.30
   6   2  -2   49.20    3.70
  -6  -2   2   46.90    3.40
  -6  -2   2   45.60    3.60
   5   2  -2  142.59    6.50
   5   2  -2  148.99    5.90
   5   2  -2  136.09    6.70
   5   2  -2  138.29    5.70
  -5  -2   2  144.99    6.50
  -5  -2   2  146.59    6.60
   4   2  -2  983.90   32.70
   4   2  -2  957.70   32.20
   4   2  -2  961.90   32.30
   4   2  -2  962.30   32.90
  -4  -2   2  967.10   32.80
  -4  -2   2  983.90   32.70
   3   2  -2  339.27   12.20
   3   2  -2  348.87   12.40
   3   2  -2  342.77   12.20
   3   2  -2  345.27   12.50
  -3  -2   2  338.67   12.40
  -3  -2   2  363.16   12.40
   2   2  -2 1637.74   52.89
  -2  -2   2 1592.34   52.79
  -2  -2   2 1623.24   52.89
   1   2  -2  157.08    5.90
   1   2  -2  158.58    5.70
   1   2  -2  152.58    5.50
  -1  -2   2  152.18    5.90
  -1  -2   2  147.99    5.60
  -1  -2   2  145.59    5.40
   0   2  -2 2459.15   90.39
   0  -2   2 2432.86   90.29
  -1   2  -2 1748.53   66.19
   1  -2   2 1783.82   66.59
  -2   2  -2  538.45   17.50
  -2   2  -2  508.25   17.20
  -2   2  -2  518.95   17.80
   2  -2   2  535.25   17.30
   2  -2   2  489.05   17.40
   2  -2   2  534.95   17.80
  -3   2  -2  196.78    6.90
  -3   2  -2  200.58    7.10
  -3   2  -2  197.78    7.60
   3  -2   2  165.78    6.90
   3  -2   2  199.08    7.20
   3  -2   2  203.88    7.70
  -4   2  -2   21.90    2.20
  -4   2  -2   22.00    1.40
  -4   2  -2   20.40    1.80
   4  -2   2   19.30    2.30
   4  -2   2   18.50    1.90
   4  -2   2   18.90    1.40
  -5   2  -2  361.76   12.20
  -5   2  -2  352.96   13.60
  -5   2  -2  382.66   13.20
   5  -2   2  370.26   13.70
   5  -2   2  320.37   12.10
   5  -2   2  366.76   13.20
  -6   2  -2   66.29    4.20
  -6   2  -2   65.89    2.80
  -6   2  -2   68.59    4.00
  -6   2  -2   65.19    4.40
   6  -2   2   66.29    2.80
   6  -2   2   66.19    4.00
  -7   2  -2    8.30    2.10
  -7   2  -2    8.70    2.30
   7  -2   2    7.60    0.80
   7  -2   2    9.20    2.10
  -8   2  -2  100.89    5.80
  -8   2  -2  101.69    6.10
  -8   2  -2  106.99    6.60
   8  -2   2   97.99    5.90
  -9   2  -2  165.78    9.10
   9  -2   2  177.98    8.90
 -10   2  -2   -2.50    1.90
  10  -2   2    0.50    2.20
 -11   2  -2  107.59    7.50
  11  -2   2  102.59    7.00
 -12   2  -2  129.19    8.60
  12  -2   2  102.89    7.50
 -13   2  -2   36.30    5.70
  13  -2   2   53.79    5.60
  12   1  -2   95.09    7.20
 -12  -1   2   87.69    7.30
  11   1  -2   66.89    5.80
 -11  -1   2   68.09    6.10
  10   1  -2    1.80    2.10
 -10  -1   2    1.00    2.20
   9   1  -2   -2.90    1.50
  -9  -1   2    0.50    2.40
   8   1  -2   97.89    3.60
   8   1  -2   90.09    5.90
  -8  -1   2   96.49    6.00
  -8  -1   2  103.79    6.10
   7   1  -2    1.40    1.60
   7   1  -2    4.70    1.90
   7   1  -2    1.00    0.60
   7   1  -2    1.00    0.70
  -7  -1   2   -1.10    1.50
  -7  -1   2    1.20    1.30
   6   1  -2  111.39    4.40
   6   1  -2  105.79    5.60
   6   1  -2  111.49    5.80
   6   1  -2  114.69    4.50
  -6  -1   2  122.49    5.90
  -6  -1   2  114.19    5.70
   5   1  -2 1022.10   34.60
   5   1  -2  989.90   34.50
   5   1  -2 1031.70   33.50
   5   1  -2 1006.50   33.40
  -5  -1   2 1001.50   34.50
  -5  -1   2 1039.60   34.60
   4   1  -2   14.30    1.40
   4   1  -2   18.90    2.20
   4   1  -2   16.70    2.00
   4   1  -2   16.60    1.50
  -4  -1   2   17.60    2.20
  -4  -1   2   15.90    2.00
   3   1  -2   47.40    2.30
   3   1  -2   49.60    2.80
   3   1  -2   49.30    2.70
  -3  -1   2   50.39    2.80
  -3  -1   2   44.70    2.30
  -3  -1   2   44.80    2.50
   2   1  -2 5739.73  201.98
  -2  -1   2 5556.64  201.08
   1   1  -2   87.59    3.60
   1   1  -2   96.39    3.70
   1   1  -2   92.59    3.40
  -1  -1   2   95.49    3.70
  -1  -1   2   88.69    3.60
  -1  -1   2   92.29    3.40
  -1   1  -2  619.44   20.90
  -1   1  -2  630.54   20.50
   1  -1   2  635.84   20.80
  -2   1  -2   14.50    1.40
  -2   1  -2   16.50    1.20
  -2   1  -2   14.90    1.20
   2  -1   2   16.30    1.20
   2  -1   2   14.30    1.50
   2  -1   2   15.30    1.20
  -3   1  -2   53.89    2.30
  -3   1  -2   47.90    2.60
  -3   1  -2   50.29    2.80
   3  -1   2   46.60    2.30
   3  -1   2   49.10    2.70
   3  -1   2   53.49    3.00
  -4   1  -2   27.30    2.30
  -4   1  -2   34.70    1.90
  -4   1  -2   34.80    2.70
   4  -1   2   35.40    2.70
   4  -1   2   34.10    1.90
   4  -1   2   32.00    2.50
  -5   1  -2   51.09    3.30
  -5   1  -2   53.99    3.50
  -5   1  -2   52.19    2.50
  -5   1  -2   53.19    3.70
   5  -1   2   53.19    3.50
   5  -1   2   56.39    2.60
  -6   1  -2   77.69    3.30
  -6   1  -2   80.99    4.70
  -6   1  -2   75.89    4.70
  -6   1  -2   70.49    4.20
   6  -1   2   74.39    3.20
   6  -1   2   72.79    4.40
  -7   1  -2   31.60    3.20
  -7   1  -2   34.50    3.50
  -7   1  -2   34.90    1.90
  -7   1  -2   34.60    3.00
   7  -1   2   36.60    3.40
   7  -1   2   33.70    1.80
  -8   1  -2   54.09    4.40
  -8   1  -2   53.79    4.70
   8  -1   2   49.10    4.30
   8  -1   2   50.39    2.10
  -9   1  -2    2.00    2.10
   9  -1   2   -2.10    1.50
 -10   1  -2    5.30    2.80
  10  -1   2    8.30    2.50
 -11   1  -2    7.00    3.10
  11  -1   2    6.80    2.60
 -12   1  -2    0.60    2.80
  12  -1   2   -3.60    1.70
  13   0  -2   -2.20    1.90
 -13   0   2   -6.50    2.70
  12   0  -2    1.80    2.10
 -12   0   2    2.50    2.80
  11   0  -2   36.60    4.80
 -11   0   2   31.30    5.70
 -10   0   2  240.78   11.60
   9   0  -2   67.39    5.10
  -9   0   2   56.49    5.00
   8   0  -2   45.70    3.90
  -8   0   2   47.20    4.40
  -8   0   2   40.70    3.80
   7   0  -2   19.20    2.70
   7   0  -2   15.70    2.60
  -7   0   2   16.80    2.40
  -7   0   2   16.20    2.70
   6   0  -2 1088.59   36.00
   6   0  -2 1141.49   36.00
   6   0  -2 1077.09   37.90
  -6   0   2 1123.19   38.00
  -6   0   2 1131.19   37.90
   5   0  -2  554.04   18.50
   5   0  -2  549.54   19.90
   5   0  -2  552.34   19.80
  -5   0   2  577.74   19.80
  -5   0   2  572.54   20.00
   4   0  -2   49.40    2.90
   4   0  -2   46.70    3.00
  -4   0   2   53.69    2.20
  -4   0   2   46.80    2.90
  -4   0   2   48.80    3.10
   3   0  -2  502.35   17.40
   3   0  -2  553.54   18.00
   3   0  -2  517.15   17.80
  -3   0   2  523.15   17.30
  -3   0   2  532.35   18.00
  -3   0   2  501.45   17.70
   2   0  -2    9.80    0.90
   2   0  -2    7.40    1.10
   2   0  -2    6.20    0.90
  -2   0   2    6.30    0.90
  -2   0   2   10.70    1.00
  -2   0   2    8.90    1.20
   1   0  -2  236.28    8.40
   1   0  -2  245.48    8.40
  -1   0   2  260.27    8.60
   0   0  -2    6.60    0.60
  -1   0  -2 1229.18   53.39
   1   0   2 1219.38   53.19
  -2   0  -2 1428.66   46.50
  -2   0  -2 1412.76   46.50
  -3   0  -2   49.60    2.80
  -3   0  -2   49.00    2.50
  -3   0  -2   49.20    2.90
   3   0   2   51.69    2.90
   3   0   2   50.39    2.80
   3   0   2   48.90    2.50
  -4   0  -2   85.99    3.70
  -4   0  -2   82.69    4.30
  -4   0  -2   82.59    4.30
  -4   0  -2   86.69    4.30
   4   0   2   85.79    3.70
   4   0   2   84.49    4.30
   4   0   2   77.59    4.30
  -5   0  -2  426.96   15.70
  -5   0  -2  428.76   15.60
  -5   0  -2  421.76   14.70
  -5   0  -2  421.86   15.70
   5   0   2  421.56   14.60
   5   0   2  429.16   15.70
  -6   0  -2   11.20    2.10
  -6   0  -2   12.40    2.20
  -6   0  -2   10.90    1.40
   6   0   2    8.80    1.20
   6   0   2    9.30    2.10
  -7   0  -2   77.39    3.60
  -7   0  -2   74.99    4.90
  -7   0  -2   78.99    4.80
  -7   0  -2   69.29    4.90
   7   0   2   77.29    5.10
   7   0   2   72.09    3.40
  -8   0  -2  108.99    6.30
  -8   0  -2  110.19    6.50
   8   0   2  110.09    4.60
   8   0   2  114.09    6.70
   8   0   2  108.09    4.40
  -9   0  -2   61.79    5.20
   9   0   2   53.69    4.90
 -10   0  -2   75.89    6.20
  10   0   2   76.89    6.20
 -11   0  -2   -4.90    2.10
  11   0   2    6.00    2.70
 -12   0  -2  159.38    9.60
  13  -1  -2    7.00    3.20
 -13   1   2    3.60    3.10
  12  -1  -2    1.50    2.50
 -12   1   2    6.30    3.10
  11  -1  -2  322.77   14.50
  10  -1  -2   17.50    3.30
 -10   1   2   20.10    3.80
   9  -1  -2   65.19    4.90
  -9   1   2   61.29    5.00
   8  -1  -2    5.10    1.90
  -8   1   2    9.30    2.50
  -8   1   2    9.50    2.40
  -8   1   2    6.70    1.90
   7  -1  -2  111.49    5.80
   7  -1  -2  112.79    5.90
  -7   1   2  109.19    5.70
  -7   1   2  110.69    6.00
  -7   1   2  100.29    5.80
   6  -1  -2  509.75   18.00
   6  -1  -2  488.75   18.10
  -6   1   2  501.75   17.90
  -6   1   2  478.05   18.20
   5  -1  -2  146.89    6.70
   5  -1  -2  150.18    6.50
   5  -1  -2  149.39    5.10
  -5   1   2  148.39    6.50
  -5   1   2  157.48    5.20
  -5   1   2  152.78    6.90
   4  -1  -2   25.20    2.20
   4  -1  -2   27.00    2.00
   4  -1  -2   24.40    1.30
  -4   1   2   24.40    1.90
  -4   1   2   25.10    1.30
  -4   1   2   26.60    2.30
  -3   1   2 1968.60   79.59
   2  -1  -2   37.90    1.80
   2  -1  -2   36.80    2.10
   2  -1  -2   35.80    1.90
  -2   1   2   36.80    2.10
  -2   1   2   33.80    1.90
  -2   1   2   31.90    1.80
   1  -1  -2    1.70    0.70
   1  -1  -2    1.70    0.70
  -1   1   2    1.40    0.60
  -1   1   2    1.30    0.60
  -1   1   2    1.20    0.60
  -1   1   2    0.90    0.50
   0  -1  -2 1595.44   65.29
   0   1   2 1673.23   65.69
  -1  -1  -2  575.04   19.00
  -1  -1  -2  548.15   18.70
  -1  -1  -2  545.05   19.00
   1   1   2  588.84   19.00
   1   1   2  555.14   18.70
   1   1   2  577.34   19.00
  -2  -1  -2  510.25   18.30
  -2  -1  -2  558.74   19.10
  -2  -1  -2  533.45   18.40
   2   1   2  553.84   18.30
   2   1   2  553.94   18.40
   2   1   2  548.75   18.60
  -3  -1  -2 1568.24   50.39
  -3  -1  -2 1507.35   50.29
  -3  -1  -2 1506.75   50.59
  -3  -1  -2 1557.24   50.29
   3   1   2 1555.94   50.39
   3   1   2 1553.34   50.19
   3   1   2 1466.05   50.59
  -4  -1  -2   55.89    3.40
  -4  -1  -2   61.09    3.50
  -4  -1  -2   55.29    3.10
  -4  -1  -2   59.59    3.50
   4   1   2   55.29    3.60
   4   1   2   57.39    3.00
  -5  -1  -2  717.13   25.10
  -5  -1  -2  724.13   24.50
  -5  -1  -2  734.53   25.10
  -5  -1  -2  732.03   25.40
   5   1   2  675.13   25.30
   5   1   2  733.53   24.40
  -6  -1  -2  299.67   12.10
  -6  -1  -2  316.47   11.30
  -6  -1  -2  300.87   12.20
  -6  -1  -2  302.37   12.10
   6   1   2  298.47   12.40
  -7  -1  -2  239.08    9.20
  -7  -1  -2  240.28   10.30
  -7  -1  -2  234.08   10.30
   7   1   2  232.88   10.60
  -8  -1  -2  275.57   12.10
  -8  -1  -2  270.07   11.80
   8   1   2  275.97   10.30
   8   1   2  277.47   12.40
  -9  -1  -2    2.30    2.30
   9   1   2    0.30    0.90
   9   1   2    0.50    2.10
   9   1   2    0.70    0.90
 -10  -1  -2   86.59    6.30
  10   1   2   91.39    6.90
 -11  -1  -2    7.70    3.10
  11   1   2   13.90    4.00
  13  -2  -2    4.50    2.60
 -13   2   2    1.20    3.30
  12  -2  -2   41.00    5.10
 -12   2   2   43.60    5.30
  11  -2  -2   97.49    6.80
  10  -2  -2  266.17   12.00
 -10   2   2  255.77   12.20
   9  -2  -2  601.24   22.90
  -9   2   2  625.64   23.40
   8  -2  -2  101.09    5.80
  -8   2   2  109.29    6.40
  -8   2   2  104.59    5.70
  -8   2   2  104.29    6.10
   7  -2  -2  395.86   15.20
   7  -2  -2  394.06   14.90
  -7   2   2  384.46   15.20
  -7   2   2  382.36   15.20
  -7   2   2  389.46   14.80
   6  -2  -2  112.79    5.60
   6  -2  -2  112.09    5.80
  -6   2   2  116.49    6.00
  -6   2   2  110.79    5.40
   5  -2  -2    1.40    1.50
   5  -2  -2   -0.60    1.10
  -5   2   2    1.50    0.50
  -5   2   2    2.10    1.60
  -5   2   2    1.50    1.20
   4  -2  -2 1557.04   48.90
   4  -2  -2 1430.86   48.60
  -4   2   2 1436.56   48.60
   3  -2  -2  703.53   22.50
   3  -2  -2  647.54   22.80
   3  -2  -2  689.33   22.80
  -3   2   2  683.93   22.80
  -3   2   2  681.03   22.40
  -3   2   2  650.23   22.80
   2  -2  -2 2336.97   85.19
  -2   2   2 2334.87   84.99
   1  -2  -2  753.82   25.20
   1  -2  -2  777.12   25.50
   1  -2  -2  796.02   25.70
  -1   2   2  765.82   25.70
  -1   2   2  771.82   25.50
  -1   2   2  760.92   25.20
   0  -2  -2  253.67    8.50
   0  -2  -2  248.18    9.10
   0  -2  -2  263.87    9.30
   0   2   2  254.77    9.10
   0   2   2  246.98    8.50
   0   2   2  266.77    9.30
  -1  -2  -2    9.10    0.90
  -1  -2  -2    8.10    1.30
   1   2   2   10.10    1.30
   1   2   2   10.80    1.40
   1   2   2    9.50    1.10
  -2  -2  -2  565.74   19.00
  -2  -2  -2  578.34   19.60
  -2  -2  -2  574.74   19.60
  -2  -2  -2  559.34   19.00
   2   2   2  570.34   19.50
   2   2   2  550.04   19.60
  -3  -2  -2   44.40    2.60
  -3  -2  -2   42.30    2.90
  -3  -2  -2   43.50    2.60
  -3  -2  -2   45.70    3.00
   3   2   2   43.00    2.80
   3   2   2   41.10    3.10
  -4  -2  -2 1225.38   40.30
  -4  -2  -2 1225.68   40.40
  -4  -2  -2 1181.68   40.20
  -4  -2  -2 1192.78   40.70
   4   2   2 1222.28   41.00
   4   2   2 1184.38   40.10
  -5  -2  -2  143.09    6.50
  -5  -2  -2  144.39    6.40
  -5  -2  -2  139.79    6.80
  -5  -2  -2  146.79    6.50
   5   2   2  142.19    7.00
   5   2   2  145.79    6.20
  -6  -2  -2   93.49    5.30
  -6  -2  -2   90.39    4.80
  -6  -2  -2  102.29    5.30
   6   2   2   83.69    5.50
   6   2   2   87.89    4.50
  -7  -2  -2    4.80    1.60
  -7  -2  -2    4.80    1.80
  -7  -2  -2   -1.20    1.90
   7   2   2    0.70    2.10
   7   2   2    3.20    1.40
  -8  -2  -2  324.87   13.60
  -8  -2  -2  343.37   13.90
   8   2   2  325.07   12.50
   8   2   2  329.37   12.30
  -9  -2  -2   47.50    4.50
   9   2   2   55.99    5.20
   9   2   2   48.50    3.10
   9   2   2   47.20    3.20
 -10  -2  -2    4.10    2.50
  10   2   2    3.60    1.10
  10   2   2    9.80    3.20
 -11  -2  -2   -4.10    2.20
  14  -3  -2   31.70    4.90
 -14   3   2   15.70    4.60
  13  -3  -2   72.19    6.20
 -13   3   2   66.69    6.70
  12  -3  -2   75.99    6.10
 -12   3   2   68.69    6.20
 -11   3   2  106.09    8.20
  10  -3  -2   82.69    5.90
 -10   3   2   97.19    6.60
   9  -3  -2  339.37   14.20
  -9   3   2  356.76   14.90
   8  -3  -2   27.50    3.00
  -8   3   2   27.80    3.80
  -8   3   2   27.80    3.20
  -8   3   2   27.00    3.10
   7  -3  -2  538.35   19.60
   7  -3  -2  529.75   19.20
  -7   3   2  510.75   19.60
  -7   3   2  533.75   19.20
  -7   3   2  518.15   19.60
   6  -3  -2    5.10    1.70
   6  -3  -2    5.30    0.90
   6  -3  -2    5.40    1.50
  -6   3   2    6.30    0.80
  -6   3   2    5.50    1.50
  -6   3   2    5.10    1.80
  -6   3   2    4.60    1.90
   5  -3  -2   46.80    3.30
   5  -3  -2   48.80    3.10
   5  -3  -2   46.90    2.50
  -5   3   2   49.99    2.40
  -5   3   2   43.50    3.00
  -5   3   2   52.29    3.60
   4  -3  -2   32.50    2.10
   4  -3  -2   30.80    2.30
   4  -3  -2   30.00    2.40
  -4   3   2   33.50    2.60
  -4   3   2   33.20    2.00
  -4   3   2   32.70    2.30
  -3   3   2 1537.05   50.49
   2  -3  -2 2547.45   92.59
   2  -3  -2 2533.25   92.69
   1  -3  -2  266.57   10.10
   1  -3  -2  272.67    9.80
   1  -3  -2  260.67    9.20
  -1   3   2  276.97   10.10
  -1   3   2  294.67    9.90
   0  -3  -2  298.07   10.50
   0  -3  -2  294.27   10.80
   0   3   2  292.27   10.50
   0   3   2  282.57   11.10
   0   3   2  280.67    9.40
  -1  -3  -2    9.30    1.70
  -1  -3  -2    6.40    0.70
  -1  -3  -2    7.70    0.80
  -1  -3  -2    8.90    1.50
   1   3   2    7.80    1.60
   1   3   2    9.20    1.60
  -2  -3  -2   49.70    3.30
  -2  -3  -2   56.09    2.50
  -2  -3  -2   49.20    3.20
  -2  -3  -2   49.80    2.40
   2   3   2   47.80    3.20
   2   3   2   50.19    3.20
  -3  -3  -2  206.88    8.50
  -3  -3  -2  201.58    7.70
  -3  -3  -2  204.48    7.70
  -3  -3  -2  210.58    8.60
   3   3   2  200.38    8.30
   3   3   2  216.68    8.80
  -4  -3  -2  316.07   12.00
  -4  -3  -2  310.97   11.40
  -4  -3  -2  310.17   11.40
   4   3   2  307.77   11.70
   4   3   2  291.57   12.20
  -5  -3  -2    9.20    1.90
  -5  -3  -2    5.80    1.70
  -5  -3  -2    9.40    1.80
  -5  -3  -2    7.50    1.90
   5   3   2    4.70    2.00
   5   3   2    7.20    1.60
  -6  -3  -2  423.06   15.70
  -6  -3  -2  416.66   15.60
  -6  -3  -2  415.26   15.60
   6   3   2  409.36   15.30
   6   3   2  409.16   16.60
  -7  -3  -2   38.30    3.80
  -7  -3  -2   51.49    3.90
  -7  -3  -2   52.89    3.80
   7   3   2   49.10    4.60
   7   3   2   46.30    3.40
  -8  -3  -2    1.20    1.60
  -8  -3  -2    1.30    2.00
   8   3   2   -1.80    1.10
   8   3   2    2.40    1.90
   8   3   2   -0.10    1.40
  -9  -3  -2   46.50    4.60
   9   3   2   47.60    3.50
   9   3   2   38.60    3.30
   9   3   2   43.30    5.40
 -10  -3  -2   18.80    3.60
  10   3   2   15.30    4.00
  10   3   2   14.50    2.10
  14  -4  -2   30.70    4.70
 -14   4   2   13.60    4.10
  13  -4  -2   -1.40    2.00
 -13   4   2    1.50    3.00
  12  -4  -2   38.00    5.00
 -12   4   2   36.30    5.50
  11  -4  -2   11.90    3.00
 -11   4   2    8.90    3.10
  10  -4  -2  290.77   12.40
 -10   4   2  271.97   13.00
   9  -4  -2    0.90    1.70
  -9   4   2   -0.60    2.10
   8  -4  -2    0.80    1.50
  -8   4   2    3.70    2.10
  -8   4   2    1.70    1.80
  -8   4   2    1.50    1.40
   7  -4  -2  732.33   26.30
  -7   4   2  758.82   26.90
  -7   4   2  733.63   26.90
  -7   4   2  762.52   24.80
  -7   4   2  763.32   26.40
   6  -4  -2  291.07   11.30
   6  -4  -2  267.77   10.80
   6  -4  -2  280.97   10.00
  -6   4   2  265.27   11.10
  -6   4   2  278.47    9.90
  -6   4   2  283.37   11.30
  -6   4   2  276.27   10.80
   5  -4  -2  420.76   15.30
   5  -4  -2  416.26   15.60
   5  -4  -2  411.56   14.90
  -5   4   2  418.66   15.70
  -5   4   2  415.06   14.80
  -5   4   2  425.06   15.40
  -5   4   2  478.45   15.90
   4  -4  -2   95.39    4.50
   4  -4  -2   92.69    4.60
   4  -4  -2   95.89    4.40
  -4   4   2   91.49    4.60
  -4   4   2   98.29    4.50
  -4   4   2   98.59    4.40
   3  -4  -2   39.40    2.70
   3  -4  -2   34.50    2.30
  -3   4   2   39.50    2.40
  -3   4   2   38.60    2.40
  -3   4   2   37.30    2.40
   2  -4  -2   14.50    1.90
   2  -4  -2   17.40    1.40
   2  -4  -2   15.60    1.70
  -2   4   2   14.20    1.80
  -2   4   2   17.50    1.40
  -2   4   2   16.50    1.70
   1  -4  -2 1539.55   50.39
  -1   4   2 1540.45   50.49
  -1   4   2 1506.05   50.69
  -1   4   2 1535.95   49.50
   0  -4  -2  284.67   11.00
   0  -4  -2  294.67   10.70
   0   4   2  275.97   10.80
   0   4   2  285.07   10.60
  -1  -4  -2   10.50    2.10
  -1  -4  -2   13.60    1.90
   1   4   2    9.50    1.80
   1   4   2   10.60    1.90
  -2  -4  -2  626.14   21.10
  -2  -4  -2  632.14   22.60
  -2  -4  -2  664.83   22.90
  -2  -4  -2  639.94   21.20
   2   4   2  636.44   22.50
   2   4   2  650.13   22.60
  -3  -4  -2   81.29    3.60
  -3  -4  -2   85.99    3.60
  -3  -4  -2   81.39    4.60
  -3  -4  -2   77.79    4.70
   3   4   2   76.89    4.40
   3   4   2   81.19    4.70
  -4  -4  -2  598.74   21.50
  -4  -4  -2  557.44   20.10
  -4  -4  -2  584.94   21.40
   4   4   2  603.64   21.10
   4   4   2  601.24   21.70
  -5  -4  -2   34.40    2.80
  -5  -4  -2   37.00    2.80
  -5  -4  -2   36.40    3.50
   5   4   2   35.60    4.10
   5   4   2   32.90    3.20
  -6  -4  -2   31.30    2.90
  -6  -4  -2   33.60    3.60
  -6  -4  -2   29.40    3.10
   6   4   2   28.50    3.20
   6   4   2   32.40    4.20
  -7  -4  -2   50.79    4.10
  -7  -4  -2   50.39    3.70
  -7  -4  -2   48.00    4.00
   7   4   2   46.10    3.90
   7   4   2   44.70    4.70
   7   4   2   39.70    3.60
  -8  -4  -2    6.70    2.30
  -8  -4  -2    8.60    2.20
   8   4   2    4.20    2.60
   8   4   2    5.40    1.90
   8   4   2    9.30    2.30
  -9  -4  -2   58.39    4.80
   9   4   2   54.09    4.30
   9   4   2   58.19    5.80
   9   4   2   37.30    3.90
 -10  -4  -2    4.00    2.80
  10   4   2   10.80    3.60
  14  -5  -2   -0.20    2.30
 -14   5   2   -1.90    3.00
  13  -5  -2   11.00    3.20
 -13   5   2    5.80    3.50
  12  -5  -2    4.40    2.40
 -12   5   2    3.00    3.00
  11  -5  -2    8.90    2.60
 -11   5   2    4.90    3.00
  10  -5  -2    2.10    1.90
 -10   5   2    2.80    2.60
   9  -5  -2   43.40    3.90
  -9   5   2   47.30    4.70
  -9   5   2   48.40    2.00
   8  -5  -2   81.89    4.90
  -8   5   2   80.69    3.60
  -8   5   2   80.79    3.50
  -8   5   2   80.59    4.70
  -8   5   2   75.69    5.30
  -8   5   2   71.09    5.00
   7  -5  -2  115.99    5.00
   7  -5  -2  125.79    6.10
  -7   5   2  102.29    6.00
  -7   5   2  124.29    6.40
  -7   5   2  119.89    5.90
  -7   5   2  113.69    4.90
   6  -5  -2  109.19    5.40
   6  -5  -2  116.49    5.10
  -6   5   2  111.09    5.80
  -6   5   2  112.79    5.70
  -6   5   2  111.19    5.50
   5  -5  -2   -1.20    1.10
   5  -5  -2   -0.50    1.00
  -5   5   2    0.90    1.10
  -5   5   2   -0.70    1.10
  -5   5   2    1.20    1.50
  -5   5   2   -1.20    1.00
   4  -5  -2   17.80    2.10
   4  -5  -2   19.30    2.30
  -4   5   2   19.20    2.10
  -4   5   2   18.00    2.20
  -4   5   2   16.70    2.10
  -4   5   2   17.00    1.90
  -4   5   2   16.70    2.00
   3  -5  -2  233.38    9.10
  -3   5   2  221.18    8.40
  -3   5   2  215.68    8.30
  -3   5   2  220.78    8.70
  -3   5   2  221.08    8.80
  -3   5   2  226.28    8.70
   2  -5  -2   49.10    3.00
   2  -5  -2   42.60    3.30
  -2   5   2   46.70    2.30
  -2   5   2   44.90    2.90
  -2   5   2   44.20    3.20
  -2   5   2   45.60    2.40
   1  -5  -2   31.00    3.10
   1  -5  -2   35.60    2.60
  -1   5   2   36.40    3.00
  -1   5   2   36.00    2.70
  -1   5   2   37.40    1.50
  -1   5   2   38.50    1.50
   0  -5  -2  626.04   22.20
   0  -5  -2  630.04   22.80
   0   5   2  615.34   22.50
   0   5   2  682.03   22.40
  -1  -5  -2  140.19    6.20
  -1  -5  -2  142.29    6.70
   1   5   2  125.49    6.30
   1   5   2  127.59    6.20
  -2  -5  -2   20.10    2.50
  -2  -5  -2   14.10    0.90
  -2  -5  -2   18.90    2.60
  -2  -5  -2   17.10    1.00
   2   5   2   18.30    2.50
   2   5   2   17.30    2.60
  -3  -5  -2   36.30    2.10
  -3  -5  -2   35.20    3.40
  -3  -5  -2   33.00    3.10
  -3  -5  -2   38.90    2.10
   3   5   2   37.60    3.40
   3   5   2   38.10    3.50
  -4  -5  -2   85.99    4.10
  -4  -5  -2   90.89    4.10
  -4  -5  -2   97.49    5.70
   4   5   2   83.59    5.10
   4   5   2   86.39    5.50
  -5  -5  -2   -0.20    1.30
  -5  -5  -2    0.50    1.10
  -5  -5  -2   -0.40    1.80
   5   5   2    1.20    1.80
   5   5   2   -0.80    1.80
  -6  -5  -2    2.60    1.60
  -6  -5  -2    4.80    1.40
  -6  -5  -2    2.60    1.90
   6   5   2    1.70    1.80
  -7  -5  -2   34.60    3.00
   7   5   2   27.20    4.20
   7   5   2   26.60    3.50
   7   5   2   23.80    3.10
  -8  -5  -2   -0.50    1.70
  -8  -5  -2    2.40    1.80
   8   5   2    0.20    2.10
   8   5   2   -4.10    1.60
   8   5   2    0.00    1.80
  -9  -5  -2   27.60    3.80
   9   5   2   31.90    3.80
   9   5   2   33.50    5.90
  14  -6  -2   52.19    5.30
 -14   6   2   36.10    6.10
  13  -6  -2   36.40    4.90
 -13   6   2   21.70    5.00
  12  -6  -2   12.70    3.20
 -12   6   2   19.50    4.40
  11  -6  -2  124.09    7.20
 -11   6   2  117.29    8.00
  10  -6  -2    1.20    1.80
 -10   6   2    3.40    2.60
 -10   6   2    0.30    0.50
   9  -6  -2    3.70    1.90
  -9   6   2    3.60    1.00
  -9   6   2    3.80    1.00
  -9   6   2    5.50    2.60
   8  -6  -2    0.40    1.40
  -8   6   2   -0.90    1.20
  -8   6   2    1.90    1.30
  -8   6   2    0.10    1.00
  -8   6   2    0.00    1.30
  -8   6   2    0.50    2.00
   7  -6  -2   32.40    2.60
   7  -6  -2   32.10    2.90
  -7   6   2   27.10    2.70
  -7   6   2   29.30    3.30
  -7   6   2   27.60    3.00
  -7   6   2   31.50    2.40
   6  -6  -2  452.05   16.00
   6  -6  -2  419.06   16.00
  -6   6   2  422.76   16.00
  -6   6   2  424.66   15.60
  -6   6   2  448.36   16.40
  -6   6   2  446.76   16.40
   5  -6  -2   37.30    3.10
   5  -6  -2   39.70    2.90
  -5   6   2   37.90    3.00
  -5   6   2   35.10    2.70
  -5   6   2   37.90    2.80
  -5   6   2   36.00    2.80
   4  -6  -2   25.20    2.90
  -4   6   2   26.50    2.30
  -4   6   2   31.50    2.60
  -4   6   2   30.50    2.50
  -4   6   2   24.30    2.50
  -4   6   2   23.00    2.30
   3  -6  -2  409.26   15.30
  -3   6   2  396.66   14.20
  -3   6   2  422.36   14.80
  -3   6   2  392.36   15.00
  -3   6   2  403.16   14.20
   2  -6  -2   57.49    3.50
   2  -6  -2   63.49    4.30
  -2   6   2   63.09    3.60
  -2   6   2   54.09    2.70
  -2   6   2   64.39    2.80
  -2   6   2   61.49    4.00
   1  -6  -2  259.57    9.90
   1  -6  -2  249.58   10.60
  -1   6   2  254.27   10.00
  -1   6   2  242.58   10.30
   0  -6  -2   61.39    3.80
   0   6   2   65.79    4.50
   0   6   2   67.19    4.20
  -1  -6  -2   -0.30    1.10
  -1  -6  -2   -2.20    1.20
   1   6   2    0.60    1.30
   1   6   2    1.60    1.20
  -2  -6  -2    0.90    1.30
  -2  -6  -2    1.20    1.70
   2   6   2    1.90    1.50
   2   6   2    0.40    1.40
  -3  -6  -2   23.70    1.30
  -3  -6  -2   22.80    3.40
   3   6   2   20.20    2.70
   3   6   2   21.50    3.10
  -4  -6  -2  378.76   15.60
  -4  -6  -2  390.36   13.30
  -4  -6  -2  378.76   13.20
   4   6   2  373.06   15.60
   4   6   2  389.46   15.30
  -5  -6  -2    4.60    2.40
  -5  -6  -2    1.30    1.20
   5   6   2    2.30    2.20
   5   6   2    0.70    1.70
  -6  -6  -2    6.00    1.70
  -6  -6  -2   10.00    1.70
  -6  -6  -2   10.70    2.70
   6   6   2    6.40    2.20
   6   6   2    7.90    3.00
  -7  -6  -2    5.50    1.80
  -7  -6  -2    9.60    1.80
   7   6   2    6.20    2.80
   7   6   2    2.60    2.10
  -8  -6  -2   50.09    4.10
   8   6   2   49.99    4.80
   8   6   2   52.89    5.60
 -14   7   2   37.10    6.00
  13  -7  -2   29.20    4.30
 -13   7   2   29.10    5.10
  12  -7  -2   13.00    3.20
 -12   7   2   13.70    3.90
  11  -7  -2  305.27   13.20
 -11   7   2  292.17   15.40
  10  -7  -2    1.90    2.00
 -10   7   2    1.40    1.00
 -10   7   2    1.50    1.00
 -10   7   2    1.00    2.50
   9  -7  -2  169.08    8.20
  -9   7   2  167.38    7.30
  -9   7   2  169.68    9.00
  -9   7   2  173.08    7.00
   8  -7  -2   30.10    3.10
   8  -7  -2   38.10    3.00
  -8   7   2   35.50    3.10
  -8   7   2   29.40    3.70
  -8   7   2   37.60    2.90
  -8   7   2   40.30    3.80
   7  -7  -2  524.75   18.70
   7  -7  -2  519.45   18.40
  -7   7   2  480.45   18.90
  -7   7   2  465.55   19.10
  -7   7   2  502.45   18.10
  -7   7   2  521.05   19.00
   6  -7  -2  193.38    8.40
   6  -7  -2  202.38    8.70
  -6   7   2  199.98    8.50
  -6   7   2  196.78    8.60
  -6   7   2  204.38    8.80
  -6   7   2  199.88    8.40
   5  -7  -2   94.39    5.40
  -5   7   2  100.09    5.00
  -5   7   2   85.69    5.00
  -5   7   2   96.89    5.00
  -5   7   2   97.79    5.50
  -5   7   2   95.19    4.90
   4  -7  -2  114.89    6.00
  -4   7   2  105.39    5.10
  -4   7   2   98.79    5.50
  -4   7   2  110.49    5.30
  -4   7   2  111.39    5.10
  -4   7   2  111.79    5.40
   3  -7  -2  170.08    7.50
  -3   7   2  172.58    7.60
  -3   7   2  173.28    6.90
  -3   7   2  179.38    6.90
  -3   7   2  193.88    8.20
  -3   7   2  180.68    7.60
   2  -7  -2  101.99    5.80
   2  -7  -2  106.49    5.10
  -2   7   2  100.29    3.90
  -2   7   2   86.49    5.30
  -2   7   2  104.79    3.90
   1  -7  -2  407.06   15.40
   1  -7  -2  420.56   16.40
  -1   7   2  405.76   16.00
  -1   7   2  437.46   15.70
   0  -7  -2   87.09    5.60
   0  -7  -2   93.49    5.60
   0   7   2   80.99    4.90
  -1  -7  -2   33.60    3.00
  -1  -7  -2   33.50    3.80
   1   7   2   35.10    3.30
   1   7   2   38.90    3.70
  -2  -7  -2   32.10    3.90
   2   7   2   34.90    3.60
   2   7   2   34.00    3.60
  -3  -7  -2    2.40    2.20
   3   7   2    0.50    1.70
   3   7   2    0.10    1.80
  -4  -7  -2  532.05   21.10
   4   7   2  540.05   21.00
  -5  -7  -2   29.40    1.80
  -5  -7  -2   27.20    4.10
  -5  -7  -2   26.70    1.80
   5   7   2   29.80    4.30
  -6  -7  -2   13.50    1.60
   6   7   2    9.10    2.80
   6   7   2    7.50    3.50
   7   7   2    7.60    2.60
   7   7   2    3.90    2.50
   8   7   2    3.50    2.70
   8   7   2   -0.80    2.50
  14  -8  -2    6.00    2.80
 -14   8   2    4.00    3.70
  13  -8  -2    0.50    2.10
 -13   8   2   -3.90    2.90
  12  -8  -2    3.10    2.50
 -12   8   2    4.30    3.10
  11  -8  -2    3.50    2.10
 -11   8   2    0.60    1.00
  10  -8  -2  154.38    7.80
 -10   8   2  136.69    8.30
 -10   8   2  137.89    6.20
 -10   8   2  136.69    6.50
   9  -8  -2  276.37   11.60
  -9   8   2  247.38   12.00
  -9   8   2  264.97   10.60
  -9   8   2  283.97   11.00
   8  -8  -2   43.90    3.70
   8  -8  -2   44.00    3.70
  -8   8   2   43.60    3.60
  -8   8   2   38.90    4.10
  -8   8   2   40.10    3.20
  -8   8   2   35.70    3.70
   7  -8  -2    6.50    2.00
   7  -8  -2    6.20    1.70
  -7   8   2    3.90    1.50
  -7   8   2    6.50    2.00
  -7   8   2    3.20    1.80
  -7   8   2    4.20    1.50
   6  -8  -2   41.80    4.30
  -6   8   2   40.40    3.50
  -6   8   2   47.80    3.60
  -6   8   2   42.70    3.30
  -6   8   2   39.10    3.40
  -6   8   2   45.70    3.50
   5  -8  -2   90.19    5.70
  -5   8   2   96.49    5.20
  -5   8   2  122.49    5.40
  -5   8   2   97.59    5.60
  -5   8   2   99.59    5.10
  -5   8   2  100.69    5.30
   4  -8  -2  219.78    9.80
  -4   8   2  212.88    8.50
  -4   8   2  213.68    8.40
  -4   8   2  210.78    9.00
  -4   8   2  205.08    9.30
  -4   8   2  220.28    9.10
   3  -8  -2  307.17   12.90
   3  -8  -2  305.07   12.00
  -3   8   2  303.37   12.00
  -3   8   2  298.97   10.90
  -3   8   2  306.67   10.90
   2  -8  -2   52.39    4.00
   2  -8  -2   54.39    4.40
  -2   8   2   45.70    3.50
  -2   8   2   49.99    2.10
  -2   8   2   48.80    3.90
   1  -8  -2   32.50    3.80
   1  -8  -2   33.00    2.90
  -1   8   2   31.40    3.10
  -1   8   2   33.10    3.40
   0  -8  -2   27.70    2.90
   0  -8  -2   23.80    3.60
   0   8   2   28.00    3.10
   0   8   2   26.40    3.30
  -1  -8  -2    0.30    2.00
   1   8   2    1.10    1.70
  -2  -8  -2  280.77   13.00
   2   8   2  292.07   12.50
  -3  -8  -2   24.20    4.00
   3   8   2   16.90    3.30
  -4  -8  -2   13.00    3.20
   4   8   2   15.10    3.30
  -5  -8  -2   15.70    3.30
   5   8   2   20.60    3.80
   5   8   2   20.10    3.70
   6   8   2    7.70    2.80
   6   8   2    8.60    3.20
   7   8   2   30.70    5.00
   7   8   2   28.90    4.50
  14  -9  -2   -1.40    2.30
 -14   9   2    3.00    3.40
  13  -9  -2    4.10    2.60
 -13   9   2    6.90    3.40
  12  -9  -2   13.70    3.10
 -12   9   2   11.60    3.70
 -12   9   2   10.40    1.60
  11  -9  -2   12.50    2.80
 -11   9   2   12.90    2.20
 -11   9   2   16.70    4.50
 -11   9   2   12.90    2.00
  10  -9  -2   18.20    3.10
 -10   9   2   13.40    3.40
 -10   9   2   17.70    2.70
 -10   9   2   14.90    2.30
   9  -9  -2  153.38    7.80
  -9   9   2  151.18    7.50
  -9   9   2  145.59    8.20
  -9   9   2  137.79    6.90
   8  -9  -2    9.70    2.30
   8  -9  -2   10.30    2.40
  -8   9   2   16.00    2.90
  -8   9   2    9.60    2.30
  -8   9   2   11.80    2.20
  -8   9   2   15.20    3.20
   7  -9  -2   62.39    4.90
  -7   9   2   67.79    4.60
  -7   9   2   67.59    4.50
  -7   9   2   68.59    4.60
  -7   9   2   68.79    4.80
  -7   9   2   66.59    4.50
   6  -9  -2  389.16   15.50
  -6   9   2  392.96   14.80
  -6   9   2  383.46   15.10
  -6   9   2  386.56   14.80
  -6   9   2  364.06   14.70
  -6   9   2  376.56   14.70
   5  -9  -2    5.60    2.20
  -5   9   2    5.50    2.00
  -5   9   2    5.50    1.70
  -5   9   2    4.10    1.70
  -5   9   2    3.30    1.40
  -5   9   2    2.30    1.60
   4  -9  -2  125.89    7.10
  -4   9   2  123.59    6.20
  -4   9   2  115.99    6.50
  -4   9   2  118.79    5.50
  -4   9   2  121.09    5.40
  -4   9   2  127.59    6.30
   3  -9  -2  184.78    9.40
   3  -9  -2  185.48    8.50
  -3   9   2  194.98    7.20
  -3   9   2  174.18    8.90
  -3   9   2  196.78    7.20
  -3   9   2  200.08    8.60
   2  -9  -2   -0.90    1.10
   2  -9  -2    0.30    2.10
  -2   9   2    0.80    1.50
   1  -9  -2  263.47   12.20
  -1   9   2  260.47   11.10
   0  -9  -2    2.00    2.20
   0   9   2    0.80    1.80
  -1  -9  -2   46.70    4.90
   1   9   2   58.29    4.60
  -2  -9  -2   63.69    5.70
   2   9   2   71.69    5.50
  -3  -9  -2   60.79    5.80
   3   9   2   53.29    5.00
   4   9   2   16.80    3.40
   5   9   2   -0.30    2.30
   5   9   2    9.50    3.00
   6   9   2    8.40    3.30
  14 -10  -2   12.20    2.90
 -14  10   2   11.40    4.50
  13 -10  -2   46.90    4.90
 -13  10   2   29.20    2.40
 -13  10   2   30.50    5.30
  12 -10  -2   91.39    6.20
 -12  10   2   80.49    4.60
 -12  10   2   80.49    4.80
 -12  10   2   92.79    7.40
 -11  10   2    2.50    1.80
 -11  10   2   11.10    3.40
 -11  10   2    3.20    1.70
  10 -10  -2   29.10    3.90
 -10  10   2   24.30    3.40
 -10  10   2   24.50    4.50
 -10  10   2   26.30    3.40
   9 -10  -2  142.19    7.30
  -9  10   2  128.69    7.40
  -9  10   2  127.29    7.90
  -9  10   2  117.79    6.60
  -9  10   2  153.88    7.50
   8 -10  -2   90.89    6.10
  -8  10   2   91.69    6.00
  -8  10   2  101.29    6.00
  -8  10   2   84.09    5.50
  -8  10   2   86.59    5.80
   7 -10  -2   84.29    5.80
  -7  10   2   81.59    5.50
  -7  10   2   84.39    5.20
  -7  10   2   88.69    5.60
   6 -10  -2   -0.20    2.00
  -6  10   2   -0.80    1.00
  -6  10   2    0.60    1.70
  -6  10   2    2.80    1.60
  -6  10   2   -1.70    1.20
  -6  10   2   -1.10    1.30
   5 -10  -2   21.00    3.50
  -5  10   2   35.70    3.20
  -5  10   2   30.80    2.90
  -5  10   2   34.10    3.30
  -5  10   2   32.70    2.80
   4 -10  -2  146.59    8.10
  -4  10   2  141.59    6.00
  -4  10   2  147.19    7.10
  -4  10   2  128.09    5.90
  -4  10   2  140.29    6.90
   3 -10  -2    9.10    2.90
  -3  10   2   10.50    1.30
  -3  10   2   10.50    2.40
  -3  10   2   11.20    1.30
   2 -10  -2   93.39    6.70
  -2  10   2   89.59    5.60
   1 -10  -2    9.90    3.10
  -1  10   2   11.60    2.50
   0 -10  -2    5.40    2.70
   0  10   2    4.70    2.10
  -1 -10  -2    1.40    2.20
   1  10   2    5.30    2.20
  -2 -10  -2   22.40    4.10
   2  10   2   21.40    3.60
  -3 -10  -2   72.39    6.50
   3  10   2   73.89    6.40
   3  10   2   85.99    6.30
   4  10   2   17.60    3.70
   4  10   2   18.70    4.00
   5  10   2   -0.10    2.50
  14 -11  -2   58.29    5.90
  13 -11  -2   10.70    3.00
 -13  11   2    2.90    3.10
 -13  11   2    6.50    2.10
  12 -11  -2   15.00    3.10
 -12  11   2   13.10    2.50
 -12  11   2   12.20    3.70
  11 -11  -2   89.39    6.10
 -11  11   2   76.09    5.60
 -11  11   2   88.19    6.80
 -11  11   2   77.99    5.00
 -10  11   2   13.60    2.50
 -10  11   2   17.40    3.20
 -10  11   2   21.90    3.50
 -10  11   2   18.10    3.70
  -9  11   2    6.50    2.50
  -9  11   2    1.70    2.60
  -9  11   2    5.00    2.10
   8 -11  -2   13.20    2.90
  -8  11   2   13.00    3.10
  -8  11   2   10.90    2.50
  -8  11   2   10.40    2.40
  -8  11   2   10.50    3.00
   7 -11  -2   21.60    3.70
  -7  11   2   19.80    3.00
  -7  11   2   19.70    3.20
  -7  11   2   24.70    3.60
   6 -11  -2   84.79    6.50
  -6  11   2   87.89    5.80
  -6  11   2   77.89    4.80
  -6  11   2   86.39    5.40
   5 -11  -2    0.80    2.20
  -5  11   2    6.90    2.10
  -5  11   2    4.50    1.80
  -5  11   2    4.60    1.50
   4 -11  -2   91.79    6.70
  -4  11   2   85.09    4.20
  -4  11   2   84.29    5.40
   3 -11  -2   29.60    4.30
  -3  11   2   25.70    3.60
   2 -11  -2   25.70    4.30
  -2  11   2   24.40    3.50
   1 -11  -2   15.50    4.40
  -1  11   2   20.60    3.40
   0 -11  -2  161.98    9.70
   0  11   2  157.58    8.70
  -1 -11  -2   15.70    3.80
   1  11   2   17.70    3.40
  -2 -11  -2    5.30    3.00
   2  11   2   12.90    3.40
   2  11   2    3.30    2.60
   3  11   2   58.49    6.00
   3  11   2   51.59    6.00
   4  11   2    0.30    2.90
  14 -12  -2    1.70    2.40
 -14  12   2    7.40    6.60
  13 -12  -2   18.40    3.50
 -13  12   2   21.40    4.90
 -13  12   2   15.20    2.70
  12 -12  -2   17.90    3.50
 -12  12   2   12.40    3.80
 -12  12   2   14.80    3.50
 -12  12   2   10.00    2.50
 -11  12   2   15.90    3.10
 -11  12   2   19.00    3.30
 -11  12   2   23.50    4.40
 -10  12   2   12.90    3.30
 -10  12   2    9.00    2.70
 -10  12   2    9.70    2.90
  -9  12   2   22.00    3.40
  -9  12   2   22.10    3.80
  -9  12   2   26.20    4.00
   8 -12  -2   -1.10    1.80
  -8  12   2   -2.90    1.90
  -8  12   2    0.30    2.10
  -8  12   2    1.90    1.60
  -8  12   2   -1.70    1.70
   7 -12  -2  105.99    7.40
  -7  12   2  118.39    6.50
  -7  12   2  113.99    6.60
  -7  12   2  117.99    6.30
   6 -12  -2   23.80    4.00
  -6  12   2   26.40    3.70
  -6  12   2   26.00    2.70
  -6  12   2   24.30    3.40
   5 -12  -2   -0.30    2.10
  -5  12   2    0.50    1.20
  -5  12   2    1.70    1.50
  -5  12   2    2.90    1.90
   4 -12  -2  138.99    9.80
  -4  12   2  131.49    7.40
  -4  12   2  139.39    5.50
  -4  12   2  126.69    5.30
   3 -12  -2    2.80    2.50
  -3  12   2    4.00    2.30
   2 -12  -2    1.30    2.60
   1 -12  -2   58.69    6.00
  -1  12   2   54.69    4.90
   0 -12  -2    7.30    3.20
   0  12   2    9.20    2.80
  -1 -12  -2    2.00    2.40
   1  12   2    2.40    2.40
   1  12   2    3.10    2.30
   2  12   2   11.30    3.70
   2  12   2   18.10    3.80
   3  12   2    3.80    3.20
   3  12   2    7.50    3.70
 -13  13   2   -1.60    3.20
 -13  13   2   -1.00    1.70
 -13  13   2   -3.30    1.90
 -12  13   2    3.60    2.10
 -12  13   2    6.70    3.50
 -12  13   2    4.40    2.40
 -11  13   2   68.39    5.90
 -11  13   2   70.29    5.80
 -11  13   2   63.19    6.00
 -10  13   2   10.50    3.30
 -10  13   2    7.20    2.50
 -10  13   2    7.70    2.70
  -9  13   2    2.30    2.10
  -9  13   2    1.70    2.10
  -9  13   2    5.00    2.80
  -8  13   2   -1.80    1.70
  -8  13   2   -1.30    1.90
   7 -13  -2   20.40    4.90
  -7  13   2   18.50    3.30
  -7  13   2   18.30    3.70
  -7  13   2   28.20    3.50
   6 -13  -2   29.30    4.70
  -6  13   2   40.60    3.10
  -6  13   2   32.80    3.30
  -6  13   2   40.60    4.30
  -6  13   2   31.70    4.70
   5 -13  -2   14.00    3.50
  -5  13   2   10.60    1.90
  -5  13   2   18.60    1.90
  -5  13   2   18.60    3.40
   4 -13  -2  106.99    8.00
  -4  13   2  107.79    8.00
   3 -13  -2   12.40    3.50
  -3  13   2   12.90    3.10
   2 -13  -2   -1.50    2.40
  -2  13   2    1.20    2.00
   1 -13  -2    2.30    2.70
  -1  13   2    0.50    1.80
  -1  13   2   -0.40    2.40
   0 -13  -2   10.40    3.80
   0  13   2   15.90    4.00
   0  13   2   15.80    3.60
   1  13   2   -2.30    1.90
   1  13   2   -4.70    2.80
 -13  14   2   -0.70    1.90
 -13  14   2   -1.20    2.00
 -13  14   2   -1.70    3.10
 -12  14   2   10.00    2.90
 -12  14   2    8.80    3.10
 -11  14   2    5.20    2.40
 -11  14   2    5.80    3.10
 -11  14   2    8.00    2.90
 -10  14   2   -2.00    1.50
 -10  14   2   -0.80    2.30
  -9  14   2   42.30    4.50
  -9  14   2   35.90    5.30
  -9  14   2   42.60    4.40
  -8  14   2    6.40    2.60
  -8  14   2    4.40    2.60
  -8  14   2    7.20    2.40
  -7  14   2    6.10    2.60
  -7  14   2    6.30    2.20
  -7  14   2    7.50    3.30
   6 -14  -2    9.10    3.30
  -6  14   2   10.80    2.30
  -6  14   2   17.30    4.00
  -6  14   2   17.40    3.20
  -6  14   2   17.10    1.90
   5 -14  -2    3.70    2.50
  -5  14   2    3.80    2.90
  -5  14   2    2.60    2.30
  -5  14   2    0.80    1.10
   4 -14  -2   84.69    7.50
  -4  14   2   81.49    7.40
  -4  14   2   90.19    6.40
   3 -14  -2    1.80    2.60
  -3  14   2    2.00    2.90
  -3  14   2    2.30    2.20
   2 -14  -2    7.40    3.50
  -2  14   2    4.80    2.50
  -2  14   2    3.80    3.20
  -1  14   2   11.70    3.40
  -1  14   2    8.10    3.90
   0  14   2   10.90    3.40
 -12  15   2   16.10    3.40
 -12  15   2    9.90    3.80
 -12  15   2   14.20    3.50
 -11  15   2    4.70    2.40
 -11  15   2    7.80    3.30
 -11  15   2   11.90    3.40
 -10  15   2   10.40    3.00
 -10  15   2   10.00    3.40
 -10  15   2   10.40    3.70
  -9  15   2   -4.30    1.90
  -9  15   2   -3.70    2.40
  -9  15   2    2.70    2.10
  -8  15   2   11.60    2.80
  -8  15   2   13.00    4.00
  -8  15   2   10.10    2.80
  -7  15   2   -0.60    2.90
  -7  15   2    3.40    2.10
  -7  15   2   -2.10    1.60
  -7  15   2    2.90    1.90
  -6  15   2    3.10    2.10
  -6  15   2   -0.60    2.80
  -6  15   2   -1.10    1.50
  -5  15   2    7.30    3.20
  -5  15   2   -2.10    2.00
  -4  15   2   -0.80    2.60
  -4  15   2    3.90    2.40
  -3  15   2    2.40    3.70
  -3  15   2    3.80    2.30
  -2  15   2   14.30    4.20
  -2  15   2   18.90    3.60
 -10  16   2   -4.00    2.20
 -10  16   2   -0.20    2.30
 -10  16   2   -0.60    2.80
  -9  16   2   26.30    4.00
  -9  16   2   26.10    4.00
  -9  16   2   22.90    5.00
  -8  16   2   -3.30    3.00
  -8  16   2   -4.70    1.90
  -8  16   2    3.00    2.30
  -7  16   2    1.00    2.80
  -7  16   2    4.30    2.50
  -6  16   2   13.70    3.30
  -5  16   2    7.20    2.70
  -5  16   2    2.20    3.40
  -4  16   2    0.50    3.30
  -4  16   2   -1.20    2.20
  -3  17  -3    9.70    3.70
  -4  17  -3   15.40    4.40
  -4  17  -3   11.20    3.50
  -4  17  -3   15.30    3.00
  -5  17  -3   -3.70    1.70
  -5  17  -3   -0.50    1.80
  -6  17  -3   -1.50    2.00
  -6  17  -3   -0.60    1.50
  -6  17  -3    4.70    3.10
  -7  17  -3   20.00    3.50
  -7  17  -3   14.90    2.80
  -7  17  -3   25.90    5.30
  -8  17  -3   -0.10    1.50
  -8  17  -3    4.40    2.90
  -9  17  -3   59.49    6.70
  -9  17  -3   53.99    5.60
  -9  17  -3   56.79    4.70
  -1  16  -3   22.40    3.80
  -2  16  -3    4.70    2.30
  -2  16  -3    4.20    3.90
  -3  16  -3   -1.20    2.90
  -3  16  -3   -0.40    1.30
  -3  16  -3    1.70    1.90
  -4  16  -3    1.70    3.00
  -4  16  -3   10.60    2.20
  -5  16  -3   13.50    2.60
  -5  16  -3   10.50    2.60
  -5  16  -3   14.40    4.20
  -6  16  -3    3.60    2.20
  -6  16  -3    1.80    1.50
  -6  16  -3    3.30    3.20
  -7  16  -3   16.90    2.80
  -7  16  -3   19.10    3.30
  -7  16  -3   12.00    3.70
  -8  16  -3    4.10    2.00
  -8  16  -3   12.30    3.40
  -8  16  -3    8.20    3.00
  -9  16  -3    6.50    2.00
  -9  16  -3   -1.00    2.30
  -9  16  -3    0.20    2.50
 -10  16  -3   15.00    3.80
 -10  16  -3    3.30    2.50
 -10  16  -3   11.60    3.10
 -11  16  -3    5.90    2.90
 -11  16  -3    2.40    3.30
 -11  16  -3    1.70    2.00
   1  15  -3    4.90    2.70
   0  15  -3   40.80    4.40
   0  15  -3   50.29    7.00
  -1  15  -3   54.29    6.50
  -1  15  -3   55.29    4.60
  -2  15  -3    8.70    1.50
  -2  15  -3   16.10    4.00
  -3  15  -3   36.80    3.10
  -3  15  -3   45.50    4.10
  -3  15  -3   40.10    3.40
  -3  15  -3   57.59    6.30
  -4  15  -3    1.60    1.70
  -4  15  -3    5.00    1.40
  -4  15  -3    1.00    2.70
  -4  15  -3    0.50    1.70
  -5  15  -3    3.00    1.80
  -5  15  -3    9.00    3.20
  -5  15  -3    2.10    2.00
  -5  15  -3    7.60    1.80
  -6  15  -3   -2.30    1.30
  -6  15  -3    1.90    2.70
  -6  15  -3   -0.10    1.90
  -7  15  -3   13.30    3.90
  -7  15  -3    9.40    2.20
  -7  15  -3   12.50    3.00
  -8  15  -3    3.90    2.70
  -8  15  -3    1.30    1.60
  -8  15  -3    4.90    2.70
  -9  15  -3   28.90    4.30
  -9  15  -3   26.30    4.40
  -9  15  -3   28.60    3.50
 -10  15  -3   29.80    4.30
 -10  15  -3   27.60    3.60
 -10  15  -3   31.50    4.80
 -11  15  -3   -4.30    1.50
 -11  15  -3    0.80    2.00
 -11  15  -3    1.20    2.90
 -12  15  -3   30.10    5.10
 -12  15  -3   37.60    4.50
 -12  15  -3   38.10    4.10
   2  14  -3    2.20    3.00
   2  14  -3    1.90    2.50
   1  14  -3    3.20    2.20
   1  14  -3    1.50    2.90
   0  14  -3   45.90    4.30
   0  14  -3   44.30    6.10
  -1  14  -3   62.99    4.90
  -1  14  -3   48.10    2.80
  -1  14  -3   67.89    6.90
  -1  14  -3   53.69    2.80
  -2  14  -3   22.00    2.40
  -2  14  -3   17.10    4.40
  -2  14  -3   26.40    3.40
   2 -14   3   23.50    2.40
  -3  14  -3   63.19    6.40
  -3  14  -3   68.79    3.90
  -3  14  -3   68.99    4.70
   3 -14   3   60.69    4.00
  -4  14  -3    3.40    1.50
  -4  14  -3    3.70    1.30
  -4  14  -3    5.10    3.10
   4 -14   3   -0.50    1.60
  -5  14  -3   10.60    3.40
  -5  14  -3   17.40    2.60
  -5  14  -3   13.10    2.10
   5 -14   3   12.30    2.60
  -6  14  -3    9.00    3.20
  -6  14  -3    3.80    1.80
  -6  14  -3    9.10    2.60
   6 -14   3    8.70    2.50
  -7  14  -3   13.00    2.30
  -7  14  -3   13.60    3.40
  -7  14  -3   14.80    3.20
  -8  14  -3    3.00    1.70
  -8  14  -3    2.90    2.30
  -9  14  -3    8.30    2.10
  -9  14  -3    2.60    2.80
  -9  14  -3    3.00    2.30
 -10  14  -3   54.99    6.10
 -10  14  -3   58.89    5.40
 -10  14  -3   60.29    4.60
 -11  14  -3   67.89    5.10
 -11  14  -3   71.29    6.70
 -11  14  -3   66.89    5.70
 -12  14  -3   -0.50    1.80
 -12  14  -3   -0.50    1.80
 -12  14  -3   -1.80    3.00
   4  13  -3    8.50    3.00
   4  13  -3    3.80    3.00
   3  13  -3    5.80    3.10
   3  13  -3    2.00    2.30
   2  13  -3    8.30    2.50
   2  13  -3    4.10    3.10
   1  13  -3    3.60    2.30
   1  13  -3    2.40    2.80
   0  13  -3    3.10    1.90
   0  13  -3    6.40    3.30
   0  13  -3    0.50    0.90
   0 -13   3    2.60    0.90
  -1  13  -3   20.70    3.10
  -1  13  -3   12.50    3.70
  -1  13  -3   17.50    2.50
   1 -13   3   20.30    2.10
  -2  13  -3   28.90    4.80
  -2  13  -3   26.80    2.60
  -2  13  -3   33.00    3.30
   2 -13   3   24.50    2.60
  -3  13  -3   43.90    3.50
  -3  13  -3   51.79    3.90
  -3  13  -3   46.70    3.40
   3 -13   3   43.30    3.50
   3 -13   3   45.20    3.60
  -4  13  -3   -0.60    1.50
  -4  13  -3   -0.60    2.30
  -4  13  -3    1.40    1.20
  -4  13  -3    0.50    1.30
   4 -13   3    0.30    1.60
  -5  13  -3   50.59    5.30
  -5  13  -3   49.70    3.80
  -5  13  -3   59.59    3.90
  -5  13  -3   50.89    3.80
   5 -13   3   53.79    4.30
  -6  13  -3   13.00    3.30
  -6  13  -3    8.70    2.00
  -6  13  -3    9.50    2.00
  -6  13  -3   12.20    2.40
   6 -13   3   15.30    2.90
  -7  13  -3    5.00    1.60
  -7  13  -3    2.70    2.40
  -7  13  -3    5.10    1.70
  -7  13  -3    3.10    2.30
   7 -13   3    4.60    2.20
  -8  13  -3    2.80    2.50
  -8  13  -3    3.90    1.60
  -8  13  -3    4.10    2.10
  -8  13  -3    2.80    1.40
  -9  13  -3   34.90    5.40
  -9  13  -3   35.80    4.20
  -9  13  -3   36.10    3.40
 -10  13  -3    3.40    2.30
 -10  13  -3    3.60    3.10
 -10  13  -3    4.30    1.90
 -11  13  -3   16.70    3.00
 -11  13  -3   14.00    3.80
 -11  13  -3   14.70    3.00
 -12  13  -3   34.30    5.70
 -12  13  -3   25.10    3.50
  12 -13   3   38.50    3.80
 -13  13  -3   13.50    2.60
  13 -13   3   18.60    3.50
   5  12  -3   -2.20    2.30
   5  12  -3   -0.20    2.60
   4  12  -3    3.30    2.50
   4  12  -3    1.50    2.50
   3  12  -3   -0.40    2.40
   3  12  -3    1.20    2.30
   2  12  -3  110.99    8.10
   1  12  -3   11.70    1.40
   1  12  -3    8.80    2.60
   1  12  -3   17.00    3.90
  -1 -12   3   10.10    1.30
   0  12  -3   73.39    5.10
   0 -12   3   84.39    3.90
  -1  12  -3  320.77   13.00
  -1  12  -3  320.27   15.30
  -1  12  -3  307.97   11.80
   1 -12   3  336.57   12.00
   1 -12   3  315.17   13.80
  -2  12  -3   90.09    7.20
  -2  12  -3   91.89    5.30
  -2  12  -3   87.79    4.60
   2 -12   3   85.19    5.10
   2 -12   3   92.09    4.80
  -3  12  -3    8.50    1.80
  -3  12  -3    7.10    2.00
  -3  12  -3    6.40    2.90
  -3  12  -3    7.90    1.80
   3 -12   3    5.00    1.80
   3 -12   3    8.20    1.70
  -4  12  -3   70.39    6.20
  -4  12  -3   79.09    4.60
  -4  12  -3   70.69    4.40
  -4  12  -3   69.09    4.30
   4 -12   3   72.89    4.90
  -5  12  -3   90.29    5.00
  -5  12  -3   93.69    5.10
  -5  12  -3   93.59    6.70
   5 -12   3   90.19    5.70
  -6  12  -3   58.39    5.40
  -6  12  -3   68.09    4.80
  -6  12  -3   72.89    4.30
  -6  12  -3   72.29    4.30
   6 -12   3   78.39    5.30
  -7  12  -3   30.60    3.00
  -7  12  -3   28.80    4.20
  -7  12  -3   25.40    3.40
   7 -12   3   26.50    3.70
  -8  12  -3    0.50    1.90
  -8  12  -3    1.40    2.20
  -8  12  -3   -0.90    1.40
  -8  12  -3    2.00    1.30
   8 -12   3    1.50    2.10
  -9  12  -3    6.20    3.00
  -9  12  -3    5.00    2.20
  -9  12  -3    3.10    1.70
  -9  12  -3    4.90    1.80
 -10  12  -3    3.90    2.30
 -10  12  -3   12.60    3.70
 -10  12  -3    7.30    2.20
  10 -12   3    6.10    1.90
 -11  12  -3   58.49    6.40
 -11  12  -3   58.49    4.60
 -11  12  -3   63.29    4.60
  11 -12   3   62.49    4.70
 -12  12  -3   64.99    6.60
 -12  12  -3   65.29    4.60
 -12  12  -3   64.09    4.90
  12 -12   3   69.59    6.10
  13 -12   3   47.40    4.70
   6  11  -3    2.70    2.80
   6  11  -3    3.90    2.70
   5  11  -3    5.30    2.70
   5  11  -3   -2.10    2.20
  -5 -11   3    5.70    1.10
   4  11  -3    8.30    2.90
   4  11  -3    4.10    2.50
  -4 -11   3    7.90    1.30
  -4 -11   3   13.00    1.60
   3  11  -3   20.30    4.60
   3  11  -3   17.30    1.80
  -3 -11   3   19.40    1.80
   2  11  -3   34.60    2.40
   2  11  -3   31.90    4.80
   2  11  -3   43.80    4.40
  -2 -11   3   41.80    2.40
   1  11  -3    5.60    2.10
   1  11  -3    4.60    2.70
   1  11  -3    4.80    2.20
  -1 -11   3    6.40    1.40
   0  11  -3   96.79    5.80
   0  11  -3   92.39    7.00
   0  11  -3  102.99    4.90
   0 -11   3   95.99    5.40
   0 -11   3  101.79    4.70
  -1  11  -3   23.10    4.10
  -1  11  -3   26.00    3.10
  -1  11  -3   22.10    2.30
   1 -11   3   25.00    2.90
   1 -11   3   21.00    2.30
  -2  11  -3    1.80    1.40
  -2  11  -3    5.10    2.50
  -2  11  -3    1.20    1.20
   2 -11   3    1.90    1.40
   2 -11   3    1.10    1.40
  -3  11  -3  683.53   23.40
  -3  11  -3  690.63   23.30
  -3  11  -3  557.34   24.80
  -3  11  -3  679.53   23.40
   3 -11   3  676.63   23.50
  -4  11  -3  130.89    6.10
  -4  11  -3  123.89    5.90
  -4  11  -3  131.19    6.40
  -4  11  -3  119.69    7.60
  -5  11  -3   94.79    5.60
  -5  11  -3  101.89    5.10
  -5  11  -3   98.29    6.90
  -5  11  -3   96.99    5.10
   5 -11   3  100.19    5.90
  -6  11  -3  111.99    6.20
  -6  11  -3  109.19    5.40
  -6  11  -3  113.89    6.70
  -6  11  -3   94.09    6.80
   6 -11   3  108.29    6.50
  -7  11  -3   23.70    2.80
  -7  11  -3   19.80    3.30
  -7  11  -3   20.80    2.60
  -7  11  -3   19.30    3.10
   7 -11   3   14.80    3.00
  -8  11  -3  140.49    6.80
  -8  11  -3  150.18    7.90
  -8  11  -3  135.59    8.10
  -8  11  -3  135.09    7.40
  -8  11  -3  140.19    6.80
   8 -11   3  146.09    8.20
  -9  11  -3   44.70    3.90
  -9  11  -3   50.29    4.40
  -9  11  -3   42.50    5.00
  -9  11  -3   41.70    3.50
   9 -11   3   39.60    3.60
 -10  11  -3    5.00    1.70
 -10  11  -3    6.10    3.00
 -10  11  -3    5.60    2.20
  10 -11   3    3.50    1.70
 -11  11  -3   17.80    2.70
 -11  11  -3   22.80    4.40
 -11  11  -3   24.30    2.90
  11 -11   3   23.40    3.30
 -12  11  -3   21.30    4.60
 -12  11  -3   17.70    2.40
 -12  11  -3   14.50    2.20
 -13  11  -3    6.50    3.50
  13 -11   3    8.70    2.50
   7  10  -3    0.10    2.60
   7  10  -3    0.90    2.50
   6  10  -3    2.30    2.60
   6  10  -3    3.50    2.40
  -6 -10   3    5.30    1.40
   5  10  -3   20.90    3.90
   5  10  -3   18.00    4.30
  -5 -10   3   20.10    2.30
  -5 -10   3   24.40    2.40
   4  10  -3   51.19    3.30
   4  10  -3   63.59    5.60
  -4 -10   3   58.29    3.40
   3  10  -3    1.10    1.90
   3  10  -3    3.10    2.50
   3  10  -3    2.10    1.50
  -3 -10   3    2.50    1.20
   2  10  -3   35.20    3.70
   2  10  -3   35.10    4.80
  -2 -10   3   36.90    2.60
   1  10  -3    0.40    1.70
   1  10  -3    2.50    2.10
  -1 -10   3    0.90    1.40
  -1 -10   3    0.50    1.10
   0  10  -3  111.89    5.20
   0  10  -3  120.69    7.50
   0  10  -3  126.79    6.20
   0 -10   3  120.99    5.40
  -1  10  -3  234.28   11.50
  -1  10  -3  234.68    9.10
  -1  10  -3  243.08    9.70
   1 -10   3  239.68    9.30
   1 -10   3  220.58    9.40
  -2  10  -3  157.98    6.80
  -2  10  -3  157.18    6.90
  -2  10  -3  170.78    8.90
  -2  10  -3  141.09    8.00
   2 -10   3  155.98    6.90
   2 -10   3  161.58    6.90
  -3  10  -3   12.60    3.10
  -3  10  -3   12.50    1.90
  -3  10  -3   13.10    2.10
  -3  10  -3   11.50    1.90
  -3  10  -3   12.70    2.70
   3 -10   3   17.30    2.50
  -4  10  -3  100.79    4.80
  -4  10  -3  102.89    6.20
  -4  10  -3   96.09    5.20
  -4  10  -3   94.09    6.20
  -4  10  -3   98.29    4.90
   4 -10   3  101.39    5.60
  -5  10  -3  176.28    8.90
  -5  10  -3  170.78    7.30
  -5  10  -3  169.88    8.10
  -5  10  -3  174.68    7.30
  -5  10  -3  166.88    8.40
   5 -10   3  172.38    8.20
  -6  10  -3  178.08    7.60
  -6  10  -3  176.48    8.50
  -6  10  -3  164.18    8.50
  -6  10  -3  187.18    7.60
  -6  10  -3  168.08    8.30
   6 -10   3  178.58    8.60
  -7  10  -3   55.39    4.60
  -7  10  -3   60.69    5.00
  -7  10  -3   64.19    3.80
   7 -10   3   66.59    5.00
  -8  10  -3  192.28    8.60
  -8  10  -3  176.08    7.90
  -8  10  -3  157.08    8.40
   8 -10   3  179.18    9.50
   8 -10   3  189.48    8.10
  -9  10  -3  179.48    8.20
  -9  10  -3  171.08    9.80
  -9  10  -3  175.08    8.50
  -9  10  -3  188.38    8.50
   9 -10   3  193.28    8.50
 -10  10  -3    4.30    1.50
 -10  10  -3    5.70    3.60
  10 -10   3    4.40    1.70
 -11  10  -3   91.19    7.40
 -11  10  -3  101.19    5.10
 -11  10  -3   93.59    5.10
  11 -10   3   96.99    5.90
 -12  10  -3   32.40    5.60
 -12  10  -3   40.60    2.70
 -12  10  -3   38.20    2.70
 -13  10  -3   98.19    8.10
  13 -10   3   96.29    6.60
 -14  10  -3    0.10    3.10
  14 -10   3    2.50    2.60
   8   9  -3    5.50    3.60
  -8  -9   3   11.80    2.40
   7   9  -3   -1.40    2.10
   7   9  -3    6.00    2.80
  -7  -9   3    4.70    1.60
   6   9  -3   52.79    5.50
   6   9  -3   59.49    5.60
  -6  -9   3   62.89    4.00
  -6  -9   3   55.29    3.80
   5   9  -3   -1.00    2.10
   5   9  -3    2.00    2.10
  -5  -9   3    2.20    1.40
   4   9  -3   38.90    4.60
   4   9  -3   29.90    4.00
   4   9  -3   30.60    2.70
  -4  -9   3   34.60    2.80
   3   9  -3  232.98   11.40
   3   9  -3  218.58    8.90
   3   9  -3  225.68   10.30
  -3  -9   3  240.08    9.00
   2   9  -3   46.90    3.00
   2   9  -3   48.70    4.10
   2   9  -3   49.50    4.90
  -2  -9   3   52.59    3.80
  -2  -9   3   50.79    3.10
   1   9  -3   -0.10    1.50
   1   9  -3    3.70    1.40
   1   9  -3    0.10    1.80
   1   9  -3   -2.90    1.80
  -1  -9   3    1.70    1.40
  -1  -9   3    0.30    1.10
   0   9  -3   50.49    4.30
   0   9  -3   53.19    4.80
   0   9  -3   54.69    3.20
   0  -9   3   61.39    3.40
   0  -9   3   56.39    3.50
  -1   9  -3   35.70    4.00
  -1   9  -3   32.80    2.50
  -1   9  -3   38.20    2.80
  -1   9  -3   32.30    3.50
   1  -9   3   31.90    2.60
   1  -9   3   30.60    2.60
  -2   9  -3    5.30    1.50
  -2   9  -3    4.20    1.90
  -2   9  -3    2.60    2.00
  -2   9  -3    3.30    1.20
   2  -9   3    6.40    1.40
   2  -9   3    6.30    1.60
  -3   9  -3   20.50    2.00
  -3   9  -3   15.30    2.20
  -3   9  -3   20.50    2.00
  -4   9  -3   58.29    4.50
  -4   9  -3   60.19    3.40
  -4   9  -3   57.99    4.30
  -4   9  -3   57.59    3.30
  -4   9  -3   56.29    3.90
   4  -9   3   60.99    4.10
  -5   9  -3  785.52   27.40
  -5   9  -3  790.72   28.40
  -5   9  -3  784.52   27.30
  -5   9  -3  913.51   29.20
  -5   9  -3  772.52   28.60
   5  -9   3  776.42   28.40
  -6   9  -3   22.90    2.30
  -6   9  -3   23.10    2.80
  -6   9  -3   20.50    2.90
  -6   9  -3   19.40    2.90
  -6   9  -3   19.90    2.20
   6  -9   3   23.70    3.40
  -7   9  -3  163.18    7.00
  -7   9  -3  153.28    7.50
  -7   9  -3  146.19    7.90
   7  -9   3  159.88    8.30
   7  -9   3  154.78    6.90
  -8   9  -3   33.10    2.90
  -8   9  -3   30.20    3.10
  -8   9  -3   32.20    3.10
   8  -9   3   35.30    3.00
   8  -9   3   30.40    4.10
  -9   9  -3   18.60    2.50
  -9   9  -3   20.20    3.80
  -9   9  -3   17.10    2.40
  -9   9  -3   15.30    2.30
   9  -9   3   16.40    2.60
 -10   9  -3   62.89    4.00
 -10   9  -3   66.89    4.10
  10  -9   3   70.59    4.80
 -11   9  -3   40.10    2.80
 -11   9  -3   46.20    2.90
 -11   9  -3   43.90    5.40
  11  -9   3   45.70    4.20
 -12   9  -3  160.78   10.20
  12  -9   3  165.98    9.90
 -13   9  -3    0.40    3.10
  13  -9   3    2.50    1.90
 -14   9  -3    2.40    4.00
  14  -9   3   -0.60    2.10
   8   8  -3   23.90    3.60
   8   8  -3   22.40    4.30
  -8  -8   3   18.00    2.90
   7   8  -3  100.49    6.80
   7   8  -3  117.39    7.50
  -7  -8   3  103.89    5.80
   6   8  -3    2.10    2.10
   6   8  -3   -3.00    1.60
  -6  -8   3   -0.90    1.30
   5   8  -3   11.40    3.00
   5   8  -3   14.60    3.00
   5   8  -3   12.90    2.10
  -5  -8   3   12.60    2.10
   4   8  -3   -0.40    1.70
   4   8  -3    1.70    2.20
   4   8  -3   -0.40    1.60
   4   8  -3    0.80    1.40
  -4  -8   3   -0.40    1.30
   3   8  -3    1.10    1.90
   3   8  -3    0.10    1.20
   3   8  -3   -0.90    1.50
   3   8  -3   -2.50    1.40
  -3  -8   3   -0.80    1.20
  -3  -8   3   -1.20    1.10
   2   8  -3    2.10    1.70
   2   8  -3    0.80    1.90
   2   8  -3    4.60    1.40
   2   8  -3    4.00    1.90
  -2  -8   3    3.80    1.60
  -2  -8   3    2.00    1.20
   1   8  -3    5.00    1.80
   1   8  -3    7.10    2.40
   1   8  -3    4.20    1.50
   1   8  -3    7.10    2.40
  -1  -8   3    8.10    1.50
  -1  -8   3    6.10    1.50
   0   8  -3   59.69    3.20
   0   8  -3   54.69    4.50
   0   8  -3   55.69    4.20
   0   8  -3   52.49    3.40
   0  -8   3   60.49    3.40
   0  -8   3   57.09    3.30
  -1   8  -3   73.09    3.80
  -1   8  -3   70.69    5.00
  -1   8  -3   74.19    3.80
  -1   8  -3   68.39    4.70
   1  -8   3   76.59    4.00
   1  -8   3   78.29    3.80
  -2   8  -3   16.20    1.80
  -2   8  -3   15.80    2.10
  -2   8  -3   12.30    2.50
  -2   8  -3   18.80    2.70
   2  -8   3   15.10    1.70
   2  -8   3   16.70    2.20
  -3   8  -3   27.60    2.10
  -3   8  -3   25.50    2.90
  -3   8  -3   23.80    2.00
  -3   8  -3   30.40    2.60
   3  -8   3   28.80    2.70
  -4   8  -3  174.88    6.70
  -4   8  -3  157.08    7.80
  -4   8  -3  176.78    7.60
  -4   8  -3  167.48    6.80
   4  -8   3  169.68    7.70
  -5   8  -3    4.00    1.60
  -5   8  -3    4.20    1.30
  -5   8  -3    6.20    1.70
  -5   8  -3    6.40    1.30
  -5   8  -3    6.90    1.80
   5  -8   3    5.90    2.20
  -6   8  -3  396.16   14.20
  -6   8  -3  404.86   14.90
  -6   8  -3  325.57   14.50
   6  -8   3  406.76   15.50
   6  -8   3  408.16   14.20
  -7   8  -3  276.17   11.10
  -7   8  -3  293.47   12.10
  -7   8  -3  277.97   10.80
  -7   8  -3  261.17   11.00
   7  -8   3  277.37   10.80
   7  -8   3  269.37   12.00
  -8   8  -3  360.76   15.10
  -8   8  -3  347.57   13.50
  -8   8  -3  346.97   13.60
  -8   8  -3  344.47   13.40
   8  -8   3  375.56   15.30
   8  -8   3  357.26   13.70
  -9   8  -3    0.20    1.20
  -9   8  -3   -0.50    1.00
  -9   8  -3   -0.40    2.50
  -9   8  -3   -1.30    1.30
   9  -8   3    1.10    1.60
 -10   8  -3    5.50    1.40
 -10   8  -3    6.80    1.40
 -10   8  -3    4.00    2.90
  10  -8   3    3.00    1.80
 -11   8  -3  242.98   12.40
 -11   8  -3  239.18    8.50
 -11   8  -3  228.08    8.40
  11  -8   3  246.48   11.00
 -12   8  -3   22.40    4.60
  12  -8   3   18.60    3.10
 -13   8  -3   40.60    6.10
  13  -8   3   39.60    4.40
 -14   8  -3    0.30    3.30
  14  -8   3    4.20    2.20
   9   7  -3   14.30    3.70
   9   7  -3    8.90    2.60
  -9  -7   3    9.40    2.70
   8   7  -3    4.60    2.80
   8   7  -3    7.40    2.20
  -8  -7   3    3.10    2.20
  -8  -7   3    8.70    2.50
   7   7  -3   10.10    2.60
   7   7  -3   10.90    3.10
   7   7  -3    8.70    2.40
  -7  -7   3   11.90    2.60
  -7  -7   3   14.60    2.70
   6   7  -3   15.40    2.70
   6   7  -3   18.50    3.50
   6   7  -3   14.60    2.80
   6   7  -3   16.10    2.50
  -6  -7   3   19.10    3.30
   5   7  -3  137.49    6.70
   5   7  -3  151.28    7.80
   5   7  -3  150.28    7.90
   5   7  -3  147.89    7.60
  -5  -7   3  150.68    6.90
   4   7  -3   21.90    3.30
   4   7  -3   26.50    2.60
   4   7  -3   21.20    3.00
   4   7  -3   21.30    3.30
  -4  -7   3   23.90    2.60
  -4  -7   3   16.60    2.70
   3   7  -3    1.20    1.80
   3   7  -3    1.40    1.30
   3   7  -3   -1.00    1.30
   3   7  -3    2.30    2.00
  -3  -7   3    0.20    1.10
   2   7  -3  144.19    6.10
   2   7  -3  145.29    7.20
   2   7  -3  140.69    7.30
   2   7  -3  155.18    7.60
  -2  -7   3  151.18    6.10
  -2  -7   3  136.29    6.40
   1   7  -3   13.30    2.40
   1   7  -3    9.60    1.80
   1   7  -3   10.10    2.60
  -1  -7   3   10.80    1.70
  -1  -7   3   11.40    1.60
   0   7  -3  344.97   12.50
   0   7  -3  362.86   14.00
   0   7  -3  337.67   12.80
   0   7  -3  341.47   13.60
   0  -7   3  347.77   12.50
   0  -7   3  339.37   12.50
  -1   7  -3  203.78    8.00
  -1   7  -3  207.88    9.10
  -1   7  -3  190.08    9.10
  -1   7  -3  213.58    7.90
   1  -7   3  206.18    7.80
   1  -7   3  215.58    8.20
  -2   7  -3  108.59    5.20
  -2   7  -3  111.49    6.00
  -2   7  -3  116.39    6.00
  -2   7  -3  117.49    4.70
   2  -7   3  109.49    5.30
   2  -7   3  112.69    4.70
  -3   7  -3    8.00    1.90
  -3   7  -3   11.50    1.40
  -3   7  -3   11.50    1.40
  -3   7  -3    8.20    1.70
  -3   7  -3    7.80    2.10
   3  -7   3    9.30    1.90
  -4   7  -3  259.97   10.00
  -4   7  -3  250.77   10.40
  -4   7  -3  253.37   10.60
  -4   7  -3  270.17   10.60
  -4   7  -3  266.77    9.50
   4  -7   3  262.57   10.60
  -5   7  -3   50.99    3.60
  -5   7  -3   52.39    3.60
  -5   7  -3   50.89    2.90
  -5   7  -3   47.50    3.70
   5  -7   3   52.99    3.90
   5  -7   3   49.80    2.90
  -6   7  -3  399.06   14.50
  -6   7  -3  374.26   14.40
  -6   7  -3  380.16   14.00
  -6   7  -3  386.66   15.20
   6  -7   3  385.26   15.30
   6  -7   3  398.56   14.10
  -7   7  -3   95.49    5.00
  -7   7  -3  102.49    6.00
  -7   7  -3   94.19    4.90
  -7   7  -3   93.89    4.80
   7  -7   3  103.49    5.10
   7  -7   3  100.29    6.10
  -8   7  -3  174.18    7.80
  -8   7  -3  181.88    7.40
  -8   7  -3  183.88    7.40
  -8   7  -3  173.38    9.10
   8  -7   3  166.68    8.90
   8  -7   3  169.98    7.90
  -9   7  -3  473.55   16.90
  -9   7  -3  481.85   19.70
  -9   7  -3  468.35   18.60
  -9   7  -3  487.15   18.20
   9  -7   3  509.85   18.40
 -10   7  -3   26.10    1.90
 -10   7  -3   24.20    1.80
 -10   7  -3   26.20    4.40
  10  -7   3   24.80    3.30
 -11   7  -3    3.80    2.80
  11  -7   3    5.70    2.00
 -12   7  -3   19.50    4.10
  12  -7   3   19.80    3.40
 -13   7  -3    0.10    2.90
  13  -7   3   -0.50    1.80
  10   6  -3   18.00    2.70
 -10  -6   3   18.90    3.60
   9   6  -3   53.39    5.50
   9   6  -3   62.49    4.50
   9   6  -3   44.90    5.00
  -9  -6   3   49.20    4.80
   8   6  -3   27.30    3.50
   8   6  -3   24.60    4.10
   8   6  -3   21.80    3.10
  -8  -6   3   24.30    3.30
  -8  -6   3   27.70    3.70
   7   6  -3   -0.20    1.50
   7   6  -3    1.10    1.70
   7   6  -3    0.80    3.60
  -7  -6   3    2.90    2.00
  -7  -6   3    1.90    1.70
   6   6  -3    5.60    1.80
   6   6  -3    6.60    1.80
   6   6  -3    4.40    2.10
   6   6  -3    7.00    2.30
  -6  -6   3    6.80    2.40
   5   6  -3  234.48   10.10
   5   6  -3  215.28    9.60
   5   6  -3  221.78    9.90
   5   6  -3  206.28    9.00
  -5  -6   3  222.78    9.20
   4   6  -3  244.68   11.20
   4   6  -3  221.88    9.90
   4   6  -3  224.48    9.90
   4   6  -3  232.98    9.20
  -4  -6   3  223.68    9.70
  -4  -6   3  235.08    9.20
   3   6  -3  175.28    8.10
   3   6  -3  180.98    7.20
   3   6  -3  203.88    8.60
   3   6  -3  165.08    7.80
  -3  -6   3  170.98    7.60
  -3  -6   3  166.38    7.20
   2   6  -3   67.79    4.50
   2   6  -3   71.59    4.10
   2   6  -3   68.89    4.30
   2   6  -3   74.49    4.00
  -2  -6   3   73.99    3.70
  -2  -6   3   71.09    3.90
   1   6  -3   25.00    2.70
   1   6  -3   28.20    3.00
   1   6  -3   21.10    2.00
   1   6  -3   23.10    2.00
  -1  -6   3   22.90    1.90
  -1  -6   3   23.90    2.10
   0   6  -3  471.95   17.50
   0   6  -3  469.55   16.40
   0   6  -3  466.55   16.30
   0   6  -3  456.45   17.40
   0  -6   3  494.65   16.50
  -1   6  -3  283.47   11.30
  -1   6  -3  291.17   11.00
  -1   6  -3  267.27   11.30
  -1   6  -3  288.67   10.10
   1  -6   3  290.07   10.60
   1  -6   3  283.97   10.00
  -2   6  -3  144.39    6.80
  -2   6  -3  146.29    5.50
  -2   6  -3  149.99    6.30
  -2   6  -3  150.58    5.60
   2  -6   3  140.79    6.30
  -3   6  -3  986.20   34.90
  -3   6  -3 1165.28   35.50
  -3   6  -3 1018.70   34.00
  -3   6  -3  996.10   34.00
   3  -6   3 1004.80   35.00
   3  -6   3 1031.00   35.20
  -4   6  -3   66.39    4.20
  -4   6  -3   69.89    3.20
  -4   6  -3   72.29    4.00
   4  -6   3   64.99    4.10
   4  -6   3   62.19    3.80
   4  -6   3   64.09    3.20
  -5   6  -3   52.69    3.70
  -5   6  -3   50.49    3.30
  -5   6  -3   52.49    2.90
   5  -6   3   53.49    3.90
   5  -6   3   54.89    3.00
   5  -6   3   51.99    3.30
  -6   6  -3  422.36   15.60
  -6   6  -3  429.86   16.70
  -6   6  -3  421.66   15.70
  -6   6  -3  468.55   15.70
   6  -6   3  448.56   16.90
   6  -6   3  435.86   15.60
   6  -6   3  424.96   15.60
  -7   6  -3  146.09    6.50
  -7   6  -3  136.69    6.10
  -7   6  -3  148.99    6.10
  -7   6  -3  143.59    7.50
   7  -6   3  149.19    6.60
   7  -6   3  138.69    7.40
  -8   6  -3   67.29    5.30
  -8   6  -3   69.59    3.40
  -8   6  -3   68.99    3.60
  -8   6  -3   69.59    4.30
   8  -6   3   60.59    5.10
   8  -6   3   69.99    4.40
  -9   6  -3  135.69    6.90
  -9   6  -3  142.69    8.60
  -9   6  -3  137.79    5.40
  -9   6  -3  138.59    5.50
   9  -6   3  139.49    7.30
 -10   6  -3    1.80    2.50
  10  -6   3    0.20    1.70
 -11   6  -3    3.50    2.60
  11  -6   3    4.80    2.10
 -12   6  -3    5.90    2.90
  12  -6   3    0.50    1.90
 -13   6  -3    2.30    3.40
  13  -6   3    4.80    2.30
  10   5  -3   23.10    4.20
  10   5  -3   21.70    2.60
 -10  -5   3   19.10    3.70
   9   5  -3   -1.00    1.40
   9   5  -3    2.30    2.30
   9   5  -3   -0.70    2.10
  -9  -5   3    1.20    2.00
   8   5  -3  149.59    8.50
   8   5  -3  146.69    6.90
  -8  -5   3  151.78    8.00
  -8  -5   3  141.09    7.60
   7   5  -3   10.20    2.00
   7   5  -3   11.30    2.30
   7   5  -3   11.80    2.40
   7   5  -3   12.50    2.90
  -7  -5   3    9.90    2.60
   6   5  -3    0.10    1.40
   6   5  -3   -0.50    1.20
   6   5  -3    0.80    1.70
   6   5  -3    0.10    1.40
  -6  -5   3   -1.40    1.80
   5   5  -3   46.00    3.60
   5   5  -3   55.79    4.10
   5   5  -3   45.50    3.70
   5   5  -3   48.50    3.60
  -5  -5   3   47.10    3.60
  -5  -5   3   49.70    3.60
   4   5  -3  237.38    9.60
   4   5  -3  221.48    9.60
   4   5  -3  223.48    9.50
   4   5  -3  218.88    9.10
  -4  -5   3  238.78    9.20
  -4  -5   3  228.18    9.40
   3   5  -3  422.66   15.40
   3   5  -3  423.56   15.60
   3   5  -3  402.86   14.70
   3   5  -3  394.26   15.10
  -3  -5   3  415.26   14.80
  -3  -5   3  412.86   15.00
   2   5  -3  227.88    9.30
   2   5  -3  219.38    8.40
   2   5  -3  215.78    9.10
   2   5  -3  220.28    8.60
  -2  -5   3  222.18    8.50
  -2  -5   3  216.48    8.50
   1   5  -3  115.79    5.80
   1   5  -3  119.89    5.00
   1   5  -3  121.09    5.00
   1   5  -3  120.49    6.00
  -1  -5   3  113.69    5.00
   0   5  -3  338.07   12.20
   0   5  -3  352.66   13.00
   0   5  -3  343.77   11.90
   0  -5   3  349.57   13.00
   0  -5   3  335.07   11.80
   0  -5   3  339.87   12.20
  -1   5  -3    3.30    0.70
  -1   5  -3    3.30    1.10
  -1   5  -3    2.30    1.30
   1  -5   3    3.90    1.20
   1  -5   3    3.20    0.70
   1  -5   3    1.90    1.20
  -2   5  -3  427.76   13.80
  -2   5  -3  407.26   13.80
  -2   5  -3  422.16   14.70
  -2   5  -3  415.96   15.00
   2  -5   3  418.96   14.80
   2  -5   3  378.76   14.90
  -3   5  -3  710.23   23.60
  -3   5  -3  694.43   22.50
  -3   5  -3  646.94   23.30
   3  -5   3  670.33   23.50
   3  -5   3  662.43   23.40
   3  -5   3  672.73   22.40
  -4   5  -3   19.80    1.60
  -4   5  -3   24.90    2.90
  -4   5  -3   14.50    1.80
   4  -5   3   17.00    1.70
   4  -5   3   18.70    2.10
   4  -5   3   20.50    2.60
  -5   5  -3  133.39    5.70
  -5   5  -3  129.39    5.60
  -5   5  -3  131.79    6.50
   5  -5   3  140.49    6.30
   5  -5   3  128.19    6.50
   5  -5   3  140.19    5.70
  -6   5  -3  632.94   21.40
  -6   5  -3  621.64   21.70
  -6   5  -3  621.34   22.80
   6  -5   3  647.94   23.00
   6  -5   3  591.34   21.40
   6  -5   3  639.84   21.90
  -7   5  -3  212.98    7.90
  -7   5  -3  202.68    9.50
  -7   5  -3  212.48    8.70
   7  -5   3  205.98    9.70
   7  -5   3  206.48    7.90
   7  -5   3  210.78    8.80
  -8   5  -3   24.50    3.70
  -8   5  -3   22.40    1.80
  -8   5  -3   21.40    1.70
  -8   5  -3   19.90    3.10
   8  -5   3   23.60    2.90
  -9   5  -3   57.89    2.50
  -9   5  -3   56.69    5.20
   9  -5   3   61.49    4.50
 -10   5  -3  168.78    9.40
  10  -5   3  161.38    8.40
 -11   5  -3   66.39    6.20
 -12   5  -3    1.00    2.60
  12  -5   3    2.30    2.10
 -13   5  -3   32.50    5.80
  13  -5   3   34.00    4.90
  11   4  -3   -4.30    1.90
 -11  -4   3   -4.60    2.10
  10   4  -3   51.99    5.30
  10   4  -3   40.50    2.90
  10   4  -3   34.00    2.80
 -10  -4   3   44.40    5.00
   9   4  -3   29.10    2.70
   9   4  -3   34.40    4.70
   9   4  -3   28.90    2.70
  -9  -4   3   26.20    3.90
   8   4  -3   12.70    3.00
   8   4  -3   13.50    1.90
   8   4  -3   12.50    2.50
   8   4  -3   12.90    2.10
  -8  -4   3   14.50    2.90
  -8  -4   3   13.50    3.00
   7   4  -3  238.98    9.90
   7   4  -3  229.88    9.60
   7   4  -3  244.78   11.00
  -7  -4   3  245.98   10.60
   6   4  -3  115.19    6.20
   6   4  -3  125.49    5.80
   6   4  -3  126.69    6.80
   6   4  -3  125.59    6.10
  -6  -4   3  126.79    6.50
   5   4  -3    2.70    1.30
   5   4  -3    1.60    1.40
   5   4  -3    1.20    1.20
   5   4  -3    1.10    1.20
  -5  -4   3    0.60    1.40
   4   4  -3   23.00    2.60
   4   4  -3   17.60    2.30
   4   4  -3   18.40    2.20
   4   4  -3   20.70    2.30
  -4  -4   3   19.70    2.20
  -4  -4   3   20.90    2.40
   3   4  -3  477.35   16.60
   3   4  -3  472.15   16.80
   3   4  -3  454.65   17.00
   3   4  -3  476.15   17.00
  -3  -4   3  475.95   16.60
  -3  -4   3  468.65   16.70
   2   4  -3  130.79    5.50
   2   4  -3  135.39    5.50
   2   4  -3  136.09    5.90
   2   4  -3  125.69    5.90
  -2  -4   3  121.09    5.40
  -2  -4   3  121.79    5.80
  -2  -4   3  127.59    5.40
   1   4  -3   37.30    2.80
   1   4  -3   42.10    2.20
   1   4  -3   37.00    2.40
  -1  -4   3   43.70    2.20
  -1  -4   3   42.80    2.50
  -1  -4   3   36.30    2.70
   0   4  -3   84.19    3.30
   0   4  -3   84.39    3.80
   0   4  -3   91.29    4.40
   0  -4   3   85.09    3.40
   0  -4   3   89.19    3.90
   0  -4   3   85.99    4.70
  -1   4  -3 1372.86   45.40
   1  -4   3 1359.86   45.40
  -2   4  -3  550.24   19.60
  -2   4  -3  592.74   18.20
   2  -4   3  561.84   18.10
   2  -4   3  489.55   19.00
   2  -4   3  562.54   19.20
  -3   4  -3    1.90    1.10
  -3   4  -3    6.30    1.20
  -3   4  -3    3.50    0.80
   3  -4   3    1.70    1.20
   3  -4   3    2.40    0.80
   3  -4   3    2.90    1.10
  -4   4  -3 1276.57   43.00
  -4   4  -3 1315.27   42.30
  -4   4  -3 1259.97   42.00
   4  -4   3 1304.97   42.00
   4  -4   3 1171.18   42.20
   4  -4   3 1329.47   43.10
  -5   4  -3  100.79    5.40
  -5   4  -3  102.59    4.50
  -5   4  -3  105.49    4.70
   5  -4   3  106.39    5.60
   5  -4   3   98.19    4.50
   5  -4   3  105.49    4.70
  -6   4  -3   69.39    3.30
  -6   4  -3   68.49    3.80
  -6   4  -3   70.59    4.50
   6  -4   3   71.19    4.60
   6  -4   3   63.99    3.30
   6  -4   3   75.39    4.00
  -7   4  -3    7.60    1.70
  -7   4  -3    7.60    1.10
  -7   4  -3    5.90    2.00
  -7   4  -3    4.00    2.10
   7  -4   3    7.20    1.10
   7  -4   3    9.10    2.40
   7  -4   3    8.00    1.90
  -8   4  -3  727.13   27.00
  -8   4  -3  721.73   25.90
  -8   4  -3  723.23   24.00
  -8   4  -3  708.33   27.80
   8  -4   3  760.22   26.20
  -9   4  -3   90.99    6.40
   9  -4   3   84.49    5.50
 -10   4  -3  136.19    8.20
  10  -4   3  128.19    7.50
 -11   4  -3   11.20    3.50
  11  -4   3   13.70    3.10
 -12   4  -3   -1.00    2.50
  12  -4   3   -1.30    2.10
 -13   4  -3    1.70    3.30
  13  -4   3    2.60    2.50
  12   3  -3   11.50    3.50
 -12  -3   3    2.80    3.00
  11   3  -3   -1.70    2.00
 -11  -3   3    2.60    2.90
  10   3  -3   31.40    4.70
  10   3  -3   31.20    2.00
  10   3  -3   33.30    2.00
 -10  -3   3   26.40    4.00
   9   3  -3    9.40    3.00
   9   3  -3   12.90    1.70
  -9  -3   3   12.30    2.90
   8   3  -3    2.00    1.20
   8   3  -3    3.10    1.20
   8   3  -3    3.00    1.90
   8   3  -3    2.40    1.90
  -8  -3   3    1.20    2.20
   7   3  -3    1.10    1.20
   7   3  -3   -0.10    1.10
   7   3  -3   -0.30    1.60
  -7  -3   3    2.00    2.20
   6   3  -3   25.90    2.30
   6   3  -3   18.70    2.80
   6   3  -3   23.80    2.70
   6   3  -3   23.10    2.20
  -6  -3   3   14.90    2.30
  -6  -3   3   17.20    2.80
   5   3  -3  102.69    5.20
   5   3  -3   87.79    4.50
   5   3  -3   89.19    4.80
   5   3  -3   94.59    4.50
  -5  -3   3   86.29    4.80
  -5  -3   3   85.29    4.80
   4   3  -3   74.19    4.30
   4   3  -3   71.79    4.10
   4   3  -3   67.19    4.10
   4   3  -3   80.59    4.00
  -4  -3   3   67.89    4.10
  -4  -3   3   70.39    4.00
   3   3  -3  993.50   33.40
   3   3  -3  981.90   33.40
   3   3  -3 1010.50   33.40
  -3  -3   3  998.50   33.50
  -3  -3   3 1005.20   33.30
  -3  -3   3  976.50   33.30
   2   3  -3   56.79    2.90
   2   3  -3   56.59    3.20
   2   3  -3   58.09    3.00
  -2  -3   3   59.89    3.10
  -2  -3   3   59.49    2.90
  -2  -3   3   60.89    3.20
   1   3  -3 2694.23  109.19
  -1  -3   3 2704.23  118.69
   0   3  -3 3814.22  136.69
   0  -3   3 3548.94  135.59
  -1   3  -3  590.54   18.30
  -1   3  -3  567.24   18.30
  -1   3  -3  603.44   19.50
  -1   3  -3  583.94   19.40
   1  -3   3  510.55   19.30
   1  -3   3  547.75   19.30
  -2   3  -3   57.39    3.10
  -2   3  -3   59.49    2.30
  -2   3  -3   59.49    3.00
   2  -3   3   59.29    3.20
   2  -3   3   53.59    2.90
   2  -3   3   60.59    2.40
  -3   3  -3  201.08    8.20
  -3   3  -3  206.08    7.40
  -3   3  -3  209.38    7.70
   3  -3   3  206.48    7.50
   3  -3   3  191.58    7.70
   3  -3   3  227.48    8.40
  -4   3  -3   30.50    2.00
  -4   3  -3   29.90    2.70
  -4   3  -3   30.40    2.50
   4  -3   3   28.70    2.80
   4  -3   3   29.90    2.20
   4  -3   3   26.10    2.10
  -5   3  -3  630.44   21.80
  -5   3  -3  655.13   22.40
  -5   3  -3  630.54   23.10
   5  -3   3  671.73   22.00
   5  -3   3  656.23   23.20
   5  -3   3  655.33   22.50
  -6   3  -3    2.40    0.80
  -6   3  -3    2.70    1.30
  -6   3  -3    2.20    1.40
   6  -3   3    1.70    1.50
   6  -3   3    1.70    0.70
   6  -3   3    1.60    1.20
  -7   3  -3   58.09    2.70
  -7   3  -3   62.69    3.80
  -7   3  -3   56.19    4.20
  -7   3  -3   62.19    4.60
   7  -3   3   52.99    2.70
   7  -3   3   55.29    3.90
  -8   3  -3  477.75   17.80
  -8   3  -3  456.75   15.70
  -8   3  -3  466.35   18.50
  -8   3  -3  494.35   18.80
   8  -3   3  453.25   15.70
   8  -3   3  473.95   18.00
  -9   3  -3   58.59    5.30
   9  -3   3   62.29    5.00
 -10   3  -3    4.30    2.50
  10  -3   3    7.60    2.60
 -11   3  -3    2.40    2.80
  11  -3   3    1.30    2.10
 -12   3  -3   38.00    5.80
  12  -3   3   21.60    4.00
 -13   3  -3   23.40    5.10
  13  -3   3   29.80    5.50
  12   2  -3    1.60    2.80
 -12  -2   3   -6.00    2.60
  11   2  -3    8.30    3.00
 -11  -2   3   -1.40    2.40
  10   2  -3   16.90    3.40
 -10  -2   3   16.60    3.60
   9   2  -3   -0.10    1.70
   9   2  -3   -0.30    0.60
   9   2  -3    0.10    0.70
  -9  -2   3    0.20    2.40
   8   2  -3   17.70    3.10
   8   2  -3   15.10    1.60
   8   2  -3   16.80    1.70
   8   2  -3   16.00    3.00
  -8  -2   3   15.20    3.00
   7   2  -3   44.30    4.00
   7   2  -3   53.69    2.90
   7   2  -3   53.49    2.90
   7   2  -3   46.40    3.90
  -7  -2   3   54.39    4.50
  -7  -2   3   49.00    3.80
   6   2  -3  127.89    6.40
   6   2  -3  126.69    5.30
   6   2  -3  114.59    6.10
   6   2  -3  131.59    5.40
  -6  -2   3  129.29    6.30
  -6  -2   3  132.19    6.50
   5   2  -3  146.59    6.60
   5   2  -3  145.39    5.90
   5   2  -3  135.59    5.80
   5   2  -3  138.79    6.50
  -5  -2   3  145.79    6.50
  -5  -2   3  143.59    6.60
   4   2  -3 1277.67   42.10
   4   2  -3 1289.47   41.70
   4   2  -3 1233.38   42.00
  -4  -2   3 1218.48   42.00
  -4  -2   3 1248.48   41.60
  -4  -2   3 1281.97   42.10
   3   2  -3  159.98    6.30
   3   2  -3  162.18    6.40
  -3  -2   3  158.78    6.50
  -3  -2   3  160.08    6.40
  -3  -2   3  155.38    6.30
   2   2  -3 1741.53   55.49
  -2  -2   3 1692.93   55.39
  -2  -2   3 1666.23   55.69
   1   2  -3  274.07    9.70
   1   2  -3  298.57   10.20
   1   2  -3  297.17   10.30
  -1  -2   3  286.37   10.10
  -1  -2   3  271.47    9.70
  -1  -2   3  286.47   10.20
   0   2  -3 2179.98   85.39
   0  -2   3 2175.18   84.79
  -1   2  -3  106.49    4.50
  -1   2  -3  105.49    3.70
  -1   2  -3  104.69    4.40
   1  -2   3  120.29    4.60
   1  -2   3  106.79    3.80
   1  -2   3  112.79    4.60
  -2   2  -3    0.90    0.90
  -2   2  -3    2.50    0.80
  -2   2  -3    2.90    0.70
   2  -2   3    2.20    1.00
   2  -2   3    1.20    0.60
   2  -2   3    1.80    0.80
  -3   2  -3 1649.44   55.69
  -3   2  -3 1706.73   55.19
   3  -2   3 1715.63   55.29
  -4   2  -3   79.09    3.60
  -4   2  -3   81.39    4.40
  -4   2  -3   83.19    3.90
   4  -2   3   80.79    4.10
   4  -2   3   81.09    3.70
   4  -2   3   84.69    4.50
  -5   2  -3  124.39    6.10
  -5   2  -3  134.29    5.10
  -5   2  -3  122.79    5.60
   5  -2   3  137.39    5.90
   5  -2   3  125.19    6.10
   5  -2   3  117.59    5.10
  -6   2  -3  158.58    5.90
  -6   2  -3  151.88    6.80
  -6   2  -3  144.29    8.10
  -6   2  -3  158.38    7.40
   6  -2   3  157.88    8.20
   6  -2   3  155.48    6.00
  -7   2  -3    1.30    0.70
  -7   2  -3    2.30    1.90
  -7   2  -3   -0.20    1.40
  -7   2  -3    3.80    1.40
   7  -2   3    0.20    1.40
   7  -2   3    1.60    0.70
  -8   2  -3    8.50    2.90
  -8   2  -3    5.70    1.00
  -8   2  -3   10.00    2.70
   8  -2   3    8.40    1.00
   8  -2   3    8.90    2.40
  -9   2  -3   13.60    3.20
   9  -2   3   17.60    3.20
 -10   2  -3   11.50    3.40
  10  -2   3   17.90    3.40
 -11   2  -3   84.29    6.80
  11  -2   3   88.09    6.40
 -12   2  -3   32.70    5.20
  12  -2   3   30.80    4.60
  13   1  -3   10.30    3.30
 -13  -1   3   11.50    4.20
  12   1  -3   37.50    5.20
 -12  -1   3   29.30    5.10
  11   1  -3    9.00    2.90
 -11  -1   3   12.90    3.70
  10   1  -3   33.00    4.40
 -10  -1   3   27.30    4.30
   9   1  -3    5.00    2.30
  -9  -1   3   11.60    2.90
   8   1  -3  183.28    6.50
   8   1  -3  175.18    8.80
   8   1  -3  181.98    6.40
   8   1  -3  187.98    8.90
  -8  -1   3  184.88    8.90
   7   1  -3    8.50    1.10
   7   1  -3    6.40    1.80
   7   1  -3    6.50    1.00
   7   1  -3    6.90    2.00
  -7  -1   3    8.30    1.90
  -7  -1   3    9.90    2.60
   6   1  -3    9.00    1.20
   6   1  -3   10.30    1.20
   6   1  -3    8.10    2.00
   6   1  -3    6.00    1.80
  -6  -1   3   11.00    2.00
  -6  -1   3   11.80    2.30
   5   1  -3  525.75   18.60
   5   1  -3  503.15   18.40
   5   1  -3  530.45   17.50
  -5  -1   3  507.85   18.50
  -5  -1   3  522.85   18.40
  -5  -1   3  501.95   17.50
   4   1  -3    3.30    1.30
   4   1  -3    2.40    0.90
   4   1  -3    3.30    1.50
  -4  -1   3    2.30    1.50
  -4  -1   3    3.80    1.00
  -4  -1   3    3.00    1.20
   3   1  -3 4295.47  161.58
  -3  -1   3 4026.00  159.68
   1   1  -3  390.66   13.10
   1   1  -3  390.56   13.50
   1   1  -3  376.56   13.50
  -1  -1   3  389.56   13.10
  -1  -1   3  409.56   13.50
  -1  -1   3  405.56   13.50
   0   1  -3  163.48    5.90
   0   1  -3  155.98    5.90
   0   1  -3  156.08    5.30
   0  -1   3  152.48    5.30
   0  -1   3  153.48    5.90
   0  -1   3  158.88    5.90
  -1   1  -3 3770.32  137.49
   1  -1   3 3724.33  136.79
  -2   1  -3  140.69    5.50
  -2   1  -3  150.78    5.90
  -2   1  -3  143.79    5.60
   2  -1   3  144.99    5.60
   2  -1   3  148.29    5.90
   2  -1   3  154.08    5.60
  -3   1  -3  346.67   13.10
  -3   1  -3  378.66   12.60
   3  -1   3  356.56   12.60
   3  -1   3  362.76   12.80
   3  -1   3  366.26   13.10
  -4   1  -3  421.36   14.10
  -4   1  -3  411.46   14.60
  -4   1  -3  414.86   14.90
   4  -1   3  384.76   14.00
   4  -1   3  422.26   14.90
   4  -1   3  385.16   14.60
  -5   1  -3   55.09    3.70
  -5   1  -3   53.09    2.80
  -5   1  -3   55.49    3.40
   5  -1   3   56.29    3.60
   5  -1   3   55.49    3.70
   5  -1   3   52.89    2.80
  -6   1  -3   29.10    2.10
  -6   1  -3   33.90    2.80
  -6   1  -3   28.40    3.00
   6  -1   3   29.90    2.90
   6  -1   3   32.10    2.10
  -7   1  -3  213.48    9.40
  -7   1  -3  216.78    8.00
  -7   1  -3  214.38    9.80
   7  -1   3  222.38    9.70
   7  -1   3  205.68    7.90
  -8   1  -3  623.74   23.10
  -8   1  -3  618.94   23.10
  -8   1  -3  627.84   20.80
   8  -1   3  576.04   20.60
   8  -1   3  625.54   23.10
  -9   1  -3    4.00    2.50
   9  -1   3    0.60    1.90
   9  -1   3   -0.60    0.50
 -10   1  -3    0.60    2.50
  10  -1   3    1.20    1.90
 -11   1  -3    4.10    3.00
  11  -1   3    5.00    2.50
 -12   1  -3    0.50    2.50
  12  -1   3   -3.60    1.70
 -13   0   3    9.20    3.80
  12   0  -3   12.70    3.20
 -12   0   3    5.90    3.10
  11   0  -3    0.50    2.00
 -11   0   3    2.20    3.30
  10   0  -3   13.30    3.50
 -10   0   3   12.70    3.20
   9   0  -3   76.29    5.40
  -9   0   3   70.69    5.70
   8   0  -3  205.08    9.60
   8   0  -3  205.98    9.50
  -8   0   3  211.08    9.90
   7   0  -3    5.00    0.60
   7   0  -3    2.70    1.60
   7   0  -3    5.20    1.80
  -7   0   3    5.70    2.10
  -7   0   3    6.00    1.60
   6   0  -3   97.59    3.70
   6   0  -3   90.99    3.70
   6   0  -3   92.49    5.10
  -6   0   3   96.09    5.30
  -6   0   3   91.49    4.90
   5   0  -3  658.83   22.10
   5   0  -3  606.34   20.60
   5   0  -3  630.14   21.80
  -5   0   3  608.74   20.70
  -5   0   3  609.34   21.90
  -5   0   3  625.94   21.80
   4   0  -3   25.00    1.60
   4   0  -3   26.90    2.20
   4   0  -3   28.70    2.60
  -4   0   3   24.90    2.10
  -4   0   3   26.00    2.50
  -4   0   3   25.20    1.60
  -3   0   3 1993.50   64.99
   2   0  -3  160.08    5.90
   2   0  -3  163.68    6.10
   2   0  -3  153.28    5.90
  -2   0   3  150.28    5.80
  -2   0   3  167.18    6.20
  -2   0   3  154.08    5.90
   1   0  -3 1177.98   51.49
  -1   0   3 1158.48   50.89
   0   0  -3   32.50    2.00
   0   0  -3   33.20    1.70
   0   0  -3   29.70    1.80
   0   0   3   31.50    1.90
   0   0   3   31.40    1.80
   0   0   3   31.60    1.60
  -1   0  -3  761.12   24.60
  -1   0  -3  691.33   24.40
  -1   0  -3  707.43   24.30
   1   0   3  726.73   24.50
   1   0   3  740.43   24.40
   1   0   3  787.92   24.60
  -2   0  -3  257.37    8.90
  -2   0  -3  231.68    8.90
  -2   0  -3  241.78    8.80
   2   0   3  240.98    8.80
   2   0   3  244.18    8.80
   2   0   3  237.78    8.90
  -3   0  -3 1112.29   37.30
  -3   0  -3 1145.79   37.10
  -3   0  -3 1124.19   37.90
   3   0   3 1153.78   37.50
   3   0   3 1080.09   37.40
   3   0   3 1109.69   37.10
  -4   0  -3   35.80    2.40
  -4   0  -3   34.60    2.60
  -4   0  -3   33.90    2.80
   4   0   3   32.30    2.80
   4   0   3   34.50    2.80
   4   0   3   38.30    2.30
  -5   0  -3  206.08    8.80
  -5   0  -3  208.38    8.70
  -5   0  -3  203.58    7.90
  -5   0  -3  203.58    8.60
   5   0   3  205.28    7.90
   5   0   3  221.08    9.00
  -6   0  -3   56.49    3.90
  -6   0  -3   57.09    4.10
  -6   0  -3   63.89    4.80
  -6   0  -3   61.89    3.30
   6   0   3   59.49    4.20
  -7   0  -3   54.39    3.20
  -7   0  -3   58.79    4.70
   7   0   3   52.89    4.40
  -8   0  -3   52.99    4.20
  -8   0  -3   49.30    4.40
  -8   0  -3   50.99    3.00
   8   0   3   45.90    3.70
   8   0   3   51.19    4.60
  -9   0  -3   63.39    5.40
   9   0   3   74.89    3.40
   9   0   3   65.49    5.60
   9   0   3   69.79    3.40
 -10   0  -3   39.90    4.80
  10   0   3   35.40    4.70
 -11   0  -3   -0.60    2.50
  11   0   3   -0.50    2.10
  13  -1  -3    4.10    2.70
 -13   1   3   -0.30    2.80
  12  -1  -3    8.00    3.00
 -12   1   3    8.90    3.30
  11  -1  -3   -0.10    1.80
  10  -1  -3  322.37   13.80
 -10   1   3  303.27   13.90
   9  -1  -3   48.80    4.30
  -9   1   3   49.10    4.70
   8  -1  -3   42.90    3.80
   8  -1  -3   36.50    3.50
  -8   1   3   36.10    3.80
  -8   1   3   39.30    3.40
   7  -1  -3  126.39    6.40
   7  -1  -3  128.69    6.60
  -7   1   3  120.09    6.50
  -7   1   3  138.59    6.40
   6  -1  -3  106.69    5.60
   6  -1  -3  109.49    5.40
   6  -1  -3  106.19    4.50
  -6   1   3  115.59    5.40
  -6   1   3  104.99    4.00
  -6   1   3  101.09    5.60
   5  -1  -3  514.75   18.20
   5  -1  -3  514.85   17.00
   5  -1  -3  511.75   18.40
  -5   1   3  504.35   18.30
  -5   1   3  519.75   17.10
  -5   1   3  494.95   18.00
   4  -1  -3  317.57   11.70
   4  -1  -3  310.87   11.90
   4  -1  -3  326.97   11.10
  -4   1   3  322.77   11.70
  -4   1   3  331.87   12.00
  -4   1   3  322.07   11.10
   3  -1  -3   17.80    1.80
   3  -1  -3   16.60    1.40
   3  -1  -3   19.10    1.60
  -3   1   3   15.70    1.40
  -3   1   3   17.60    1.80
  -3   1   3   15.50    1.30
   2  -1  -3   12.20    1.30
   2  -1  -3   14.10    1.50
   2  -1  -3   12.10    1.30
  -2   1   3   13.10    1.30
  -2   1   3   18.00    1.80
  -2   1   3   15.30    1.50
   1  -1  -3 1560.74   64.09
   0  -1  -3  527.35   16.80
   0  -1  -3  518.45   17.00
   0  -1  -3  469.85   16.50
   0   1   3  470.95   16.70
   0   1   3  471.35   16.50
   0   1   3  519.25   17.00
  -1  -1  -3  796.82   27.10
  -1  -1  -3  787.02   26.80
  -1  -1  -3  844.32   27.30
   1   1   3  810.42   26.90
   1   1   3  821.82   27.10
   1   1   3  816.82   27.20
  -2  -1  -3 1522.85   47.30
  -2  -1  -3 1388.46   46.90
  -2  -1  -3 1432.86   47.20
   2   1   3 1436.26   47.10
   2   1   3 1420.46   47.20
   2   1   3 1383.46   46.90
  -3  -1  -3   87.79    4.40
  -3  -1  -3   89.49    4.30
  -3  -1  -3   85.29    4.10
   3   1   3   93.29    4.30
   3   1   3   82.49    4.40
  -4  -1  -3  277.37   10.80
  -4  -1  -3  277.47   10.40
  -4  -1  -3  275.67   10.50
  -4  -1  -3  270.67   10.50
   4   1   3  277.87   10.90
   4   1   3  277.27   10.60
   4   1   3  272.67   10.30
  -5  -1  -3 1059.09   36.60
  -5  -1  -3 1052.39   36.20
  -5  -1  -3 1084.79   36.60
  -5  -1  -3 1142.09   37.90
   5   1   3 1048.80   36.00
   5   1   3 1077.89   37.00
  -6  -1  -3    8.10    1.70
  -6  -1  -3    9.30    2.10
  -6  -1  -3   10.10    2.20
  -6  -1  -3   10.50    2.10
   6   1   3    5.60    1.40
   6   1   3   14.50    2.60
  -7  -1  -3    4.30    1.50
  -7  -1  -3    2.40    2.10
  -7  -1  -3    6.40    2.20
   7   1   3    3.90    1.40
   7   1   3    1.30    2.10
  -8  -1  -3  129.39    7.00
  -8  -1  -3  132.69    6.00
  -8  -1  -3  140.69    7.50
   8   1   3  126.59    7.60
   8   1   3  119.19    5.60
  -9  -1  -3    7.00    2.70
   9   1   3    4.20    1.30
   9   1   3   12.60    3.20
   9   1   3    6.20    1.40
 -10  -1  -3   69.79    5.80
  10   1   3   71.89    6.10
  10   1   3   64.89    3.10
  10   1   3   63.99    3.10
 -11  -1  -3   -4.60    2.10
  11   1   3   -0.50    2.10
  14  -2  -3   41.40    5.60
 -14   2   3   43.50    6.40
  13  -2  -3   11.40    3.40
 -13   2   3    2.80    3.60
  12  -2  -3    7.10    2.60
 -12   2   3    5.40    3.40
  11  -2  -3   23.90    3.80
  10  -2  -3    3.00    2.20
 -10   2   3    2.80    2.60
   9  -2  -3   60.19    4.60
  -9   2   3   47.20    4.70
   8  -2  -3  192.38    8.80
   8  -2  -3  191.88    9.10
  -8   2   3  187.18    9.00
  -8   2   3  191.18    8.70
   7  -2  -3    4.60    1.70
   7  -2  -3    6.70    0.60
   7  -2  -3    6.80    1.90
  -7   2   3    6.20    2.20
  -7   2   3    7.20    0.70
  -7   2   3    5.60    1.70
   6  -2  -3   11.20    1.10
   6  -2  -3    8.60    1.90
   6  -2  -3   10.90    2.10
  -6   2   3   13.40    2.00
  -6   2   3   11.30    1.10
  -6   2   3   13.30    2.40
   5  -2  -3  357.16   13.60
   5  -2  -3  355.06   12.50
   5  -2  -3  348.77   13.30
  -5   2   3  426.76   13.90
  -5   2   3  354.36   12.40
  -5   2   3  346.47   13.30
   4  -2  -3   65.99    3.10
   4  -2  -3   64.99    3.60
   4  -2  -3   61.59    3.40
  -4   2   3   63.79    3.00
  -4   2   3   65.29    3.40
  -4   2   3   70.99    3.70
   3  -2  -3  372.66   13.10
   3  -2  -3  367.26   13.20
   3  -2  -3  396.76   13.40
  -3   2   3  358.76   13.00
  -3   2   3  383.06   13.30
  -3   2   3  374.96   13.30
   2  -2  -3  152.58    6.20
   2  -2  -3  176.38    6.50
  -2   2   3  161.58    6.30
  -2   2   3  173.38    6.40
  -2   2   3  158.68    6.30
  -2   2   3  162.28    6.20
   1  -2  -3 1840.22   76.29
  -1   2   3 1877.81   75.99
   0  -2  -3 1463.95   67.99
   0   2   3 1543.65   68.49
  -1  -2  -3   15.70    1.90
  -1  -2  -3   12.70    1.20
  -1  -2  -3   17.80    1.70
   1   2   3   16.00    1.80
   1   2   3   13.10    1.20
   1   2   3   16.00    1.70
  -2  -2  -3    4.00    1.30
  -2  -2  -3    3.10    1.00
  -2  -2  -3    1.60    1.20
   2   2   3    3.90    1.10
   2   2   3    5.10    1.50
   2   2   3    2.80    1.20
  -3  -2  -3  437.76   15.30
  -3  -2  -3  451.85   15.80
  -3  -2  -3  448.16   15.90
  -3  -2  -3  426.76   15.20
   3   2   3  421.36   15.60
   3   2   3  431.56   15.90
  -4  -2  -3  165.08    7.10
  -4  -2  -3  181.18    7.20
  -4  -2  -3  166.68    7.30
  -4  -2  -3  179.28    7.70
   4   2   3  164.58    7.20
   4   2   3  184.08    7.90
  -5  -2  -3   12.00    2.10
  -5  -2  -3   11.90    2.10
  -5  -2  -3   11.70    2.20
  -5  -2  -3   15.00    2.10
   5   2   3   12.10    1.90
   5   2   3    9.70    2.30
  -6  -2  -3  134.69    6.50
  -6  -2  -3  134.29    6.80
  -6  -2  -3  138.99    6.60
   6   2   3  136.99    6.30
   6   2   3  133.69    7.30
  -7  -2  -3   30.10    3.50
  -7  -2  -3   27.40    3.30
  -7  -2  -3   30.30    3.10
   7   2   3   26.50    2.70
   7   2   3   27.80    3.90
  -8  -2  -3    0.80    1.70
  -8  -2  -3    2.00    2.20
  -8  -2  -3    3.20    1.50
   8   2   3    1.70    2.10
   8   2   3    3.20    1.50
  -9  -2  -3    7.00    2.40
   9   2   3    3.40    2.40
   9   2   3    0.70    1.40
   9   2   3    5.60    1.60
 -10  -2  -3   56.59    5.40
  10   2   3   54.89    3.30
  10   2   3   54.79    5.70
 -11  -2  -3    1.40    2.60
  11   2   3    3.40    3.00
 -14   3   3    0.30    3.40
  13  -3  -3   17.90    4.00
 -13   3   3   12.40    4.00
  12  -3  -3   92.69    6.90
 -12   3   3  101.19    7.50
 -11   3   3   -3.90    2.50
  10  -3  -3   65.29    5.10
 -10   3   3   68.09    5.60
   9  -3  -3  186.98    8.90
  -9   3   3  186.28    9.60
   8  -3  -3   49.40    4.10
   8  -3  -3   44.00    3.80
  -8   3   3   48.90    4.10
  -8   3   3   46.50    3.60
  -8   3   3   51.39    4.30
   7  -3  -3   82.89    3.40
   7  -3  -3   85.29    4.80
   7  -3  -3   77.09    4.90
  -7   3   3   79.79    4.60
  -7   3   3   78.99    5.10
  -7   3   3   84.49    3.30
   6  -3  -3   13.10    2.30
   6  -3  -3   15.10    1.50
   6  -3  -3   16.00    2.20
  -6   3   3   19.60    2.40
  -6   3   3   14.90    2.50
  -6   3   3   14.00    1.40
   5  -3  -3   56.99    3.70
   5  -3  -3   56.29    2.90
   5  -3  -3   55.89    3.30
  -5   3   3   56.29    3.80
  -5   3   3   50.19    3.30
  -5   3   3   57.09    2.90
   4  -3  -3    8.40    1.50
   4  -3  -3   13.80    1.90
   4  -3  -3   10.50    1.40
  -4   3   3   10.40    1.50
  -4   3   3    8.10    1.30
  -4   3   3   10.60    1.90
   3  -3  -3  124.39    5.20
   3  -3  -3  123.79    5.30
   3  -3  -3  130.49    5.30
  -3   3   3  122.99    5.20
  -3   3   3  114.49    5.20
  -3   3   3  128.09    5.20
   2  -3  -3    2.50    1.10
   2  -3  -3    1.30    0.90
   2  -3  -3    0.80    0.80
  -2   3   3    2.30    1.00
  -2   3   3    0.50    0.90
  -2   3   3    1.40    0.80
   1  -3  -3   16.00    1.20
   1  -3  -3   15.70    1.60
   1  -3  -3   15.20    1.90
  -1   3   3   13.60    1.60
  -1   3   3   19.90    2.00
  -1   3   3   16.60    1.20
   0  -3  -3  183.18    7.10
   0  -3  -3  182.68    7.40
   0  -3  -3  177.58    6.20
   0   3   3  175.88    7.30
   0   3   3  181.38    7.20
  -1  -3  -3  535.65   17.90
  -1  -3  -3  523.15   18.90
  -1  -3  -3  552.24   19.30
   1   3   3  554.34   19.10
   1   3   3  553.24   18.00
   1   3   3  535.65   19.10
  -2  -3  -3  996.40   32.70
  -2  -3  -3  959.60   31.60
  -2  -3  -3  933.71   32.70
  -2  -3  -3  956.00   31.60
   2   3   3  988.90   32.80
   2   3   3  922.71   32.50
  -3  -3  -3   27.40    2.60
  -3  -3  -3   31.20    2.80
  -3  -3  -3   29.70    2.10
  -3  -3  -3   31.50    2.20
   3   3   3   31.80    2.70
   3   3   3   25.00    2.70
  -4  -3  -3   64.29    3.50
  -4  -3  -3   62.39    4.10
  -4  -3  -3   64.09    4.10
  -4  -3  -3   62.59    3.60
   4   3   3   65.09    3.90
   4   3   3   60.59    4.30
  -5  -3  -3    4.30    1.70
  -5  -3  -3    6.80    1.90
  -5  -3  -3    6.00    1.60
   5   3   3    3.00    1.70
   5   3   3    6.60    2.20
  -6  -3  -3  163.38    7.40
  -6  -3  -3  165.28    7.60
  -6  -3  -3  162.18    7.80
   6   3   3  155.98    7.30
   6   3   3  163.08    8.50
  -7  -3  -3   29.70    3.40
  -7  -3  -3   32.60    3.20
   7   3   3   26.40    3.00
  -8  -3  -3   -1.20    1.70
  -8  -3  -3    0.70    1.60
   8   3   3   -0.10    2.10
  -9  -3  -3    5.00    2.50
   9   3   3   -1.30    1.60
   9   3   3    1.00    2.40
 -10  -3  -3    5.60    2.80
  10   3   3    4.70    1.80
  14  -4  -3    5.70    2.90
 -14   4   3   -0.10    3.50
  13  -4  -3   -1.20    2.30
 -13   4   3   -0.50    2.90
  12  -4  -3    9.90    2.80
 -12   4   3    4.60    3.10
  11  -4  -3   33.40    4.40
 -11   4   3   25.00    4.30
  10  -4  -3   38.80    4.00
 -10   4   3   41.10    4.80
   9  -4  -3    4.70    2.10
  -9   4   3    5.40    2.40
   8  -4  -3  241.18    8.70
   8  -4  -3  243.98   10.40
   8  -4  -3  242.98   10.80
  -8   4   3  235.28   10.90
  -8   4   3  255.17   10.50
  -8   4   3  250.47    8.60
  -8   4   3  244.78   10.90
   7  -4  -3    0.50    0.80
   7  -4  -3    2.00    1.60
   7  -4  -3    0.00    1.20
  -7   4   3    0.00    1.20
  -7   4   3    0.90    0.80
  -7   4   3   -2.00    1.50
   6  -4  -3   26.90    2.60
   6  -4  -3   27.70    2.90
   6  -4  -3   24.70    2.10
  -6   4   3   26.90    2.10
  -6   4   3   28.70    2.50
  -6   4   3   36.50    3.30
   5  -4  -3  279.37   10.50
   5  -4  -3  281.67   10.80
   5  -4  -3  300.97   11.10
  -5   4   3  263.67   10.70
  -5   4   3  287.57   10.90
  -5   4   3  280.87   11.10
   4  -4  -3   90.69    4.30
   4  -4  -3   85.69    4.30
   4  -4  -3   86.09    4.30
  -4   4   3   79.79    4.20
  -4   4   3   86.49    4.30
  -4   4   3   85.29    4.30
   3  -4  -3   14.20    1.70
   3  -4  -3   17.30    2.10
  -3   4   3   14.90    1.90
  -3   4   3   17.30    2.00
  -3   4   3   17.10    1.80
  -3   4   3   17.40    1.90
   2  -4  -3   18.20    1.70
   2  -4  -3   17.00    2.10
   2  -4  -3   13.00    1.40
  -2   4   3   16.50    2.10
  -2   4   3   16.50    1.60
  -2   4   3   17.00    1.70
   1  -4  -3   21.90    1.30
   1  -4  -3   19.90    1.80
   1  -4  -3   20.50    2.50
  -1   4   3   21.80    2.10
  -1   4   3   19.20    2.30
  -1   4   3   18.50    1.40
   0  -4  -3    3.00    1.30
   0  -4  -3    6.40    0.60
   0  -4  -3    4.80    1.70
   0   4   3    5.70    0.50
   0   4   3    8.00    1.60
   0   4   3    4.10    1.60
  -1  -4  -3  284.57   11.30
  -1  -4  -3  282.07    9.40
  -1  -4  -3  287.17    9.40
  -1  -4  -3  282.07   10.90
   1   4   3  274.87   10.90
   1   4   3  282.57   11.10
  -2  -4  -3   17.80    2.30
  -2  -4  -3   14.10    2.30
  -2  -4  -3   12.30    1.20
  -2  -4  -3   13.40    1.20
   2   4   3   17.90    2.40
   2   4   3   15.70    2.30
  -3  -4  -3  397.56   15.10
  -3  -4  -3  389.26   13.80
  -3  -4  -3  409.96   15.30
  -3  -4  -3  397.06   13.80
   3   4   3  391.16   15.00
   3   4   3  399.76   15.30
  -4  -4  -3  221.68    8.40
  -4  -4  -3  202.88   10.30
   4   4   3  220.78    9.30
   4   4   3  225.68    9.90
  -5  -4  -3  313.57   11.80
  -5  -4  -3  307.57   12.80
  -5  -4  -3  321.27   11.80
   5   4   3  300.87   13.20
   5   4   3  310.47   12.50
  -6  -4  -3   79.39    4.60
  -6  -4  -3   77.99    4.40
  -6  -4  -3   80.39    5.30
   6   4   3   76.69    5.70
   6   4   3   73.59    4.80
  -7  -4  -3   -0.10    1.70
  -7  -4  -3    0.30    1.60
  -7  -4  -3    0.20    1.30
   7   4   3   -2.70    1.50
   7   4   3    1.10    2.10
  -8  -4  -3    4.10    1.70
  -8  -4  -3   -2.00    1.70
   8   4   3   -2.60    2.10
   8   4   3    0.80    1.80
   8   4   3   -3.30    1.60
  -9  -4  -3    6.20    2.30
   9   4   3    6.60    3.10
   9   4   3    9.00    2.50
  14  -5  -3   -2.40    2.30
 -14   5   3   -3.20    3.00
  13  -5  -3   14.70    3.20
 -13   5   3    6.80    3.40
  12  -5  -3   -0.30    2.00
 -12   5   3   -0.10    2.50
  11  -5  -3   51.99    4.70
 -11   5   3   56.99    5.50
  10  -5  -3  201.18    9.80
 -10   5   3  212.78   10.70
   9  -5  -3   30.80    3.40
  -9   5   3   33.00    4.30
  -9   5   3   32.00    2.00
  -9   5   3   25.50    1.80
   8  -5  -3  213.48    8.10
   8  -5  -3  209.98    9.40
  -8   5   3  212.58    8.00
  -8   5   3  202.38    9.70
  -8   5   3  218.48    9.40
  -8   5   3  214.08    9.90
   7  -5  -3  384.66   14.90
   7  -5  -3  374.86   14.50
   7  -5  -3  375.96   13.70
  -7   5   3  369.66   14.40
  -7   5   3  376.86   14.90
  -7   5   3  380.26   14.90
  -7   5   3  389.36   14.00
   6  -5  -3   45.30    3.30
   6  -5  -3   42.80    3.40
   6  -5  -3   43.60    3.10
  -6   5   3   44.20    2.90
  -6   5   3   49.70    3.30
  -6   5   3   43.50    3.40
  -6   5   3   43.80    3.60
   5  -5  -3   15.50    2.10
   5  -5  -3   15.90    2.30
   5  -5  -3   12.20    1.90
  -5   5   3   14.50    1.90
  -5   5   3   11.60    1.90
  -5   5   3   12.70    2.30
   4  -5  -3  162.58    7.10
   4  -5  -3  159.28    6.80
  -4   5   3  165.58    7.00
  -4   5   3  160.78    6.90
  -4   5   3  167.88    7.00
  -4   5   3  155.48    6.70
   3  -5  -3 1039.40   36.00
   3  -5  -3 1097.49   35.20
  -3   5   3 1031.00   35.10
  -3   5   3 1073.19   35.70
  -3   5   3 1084.29   35.70
  -3   5   3 1029.80   35.80
   2  -5  -3  232.38    8.50
   2  -5  -3  239.38    9.30
   2  -5  -3  243.18    9.90
  -2   5   3  236.28    9.40
  -2   5   3  246.38    9.80
  -2   5   3  240.38    8.50
   1  -5  -3  186.38    7.50
   1  -5  -3  183.18    8.10
  -1   5   3  172.58    6.10
  -1   5   3  167.98    7.70
  -1   5   3  180.98    6.10
  -1   5   3  182.48    7.60
   0  -5  -3  221.48    9.50
   0  -5  -3  226.08    9.00
   0   5   3  219.28    9.10
   0   5   3  223.08    9.30
  -1  -5  -3 1186.08   38.60
  -1  -5  -3 1078.59   39.90
   1   5   3 1165.48   38.80
   1   5   3 1099.89   38.50
  -2  -5  -3  185.78    8.30
  -2  -5  -3  196.58    6.40
  -2  -5  -3  188.48    8.70
  -2  -5  -3  186.88    6.40
   2   5   3  186.28    8.40
   2   5   3  193.98    8.50
  -3  -5  -3   48.40    4.30
  -3  -5  -3   50.29    2.50
  -3  -5  -3   49.30    2.50
  -3  -5  -3   50.19    3.80
   3   5   3   51.99    3.90
   3   5   3   53.29    4.10
  -4  -5  -3   48.70    2.90
  -4  -5  -3   50.09    2.90
  -4  -5  -3   54.99    4.50
   4   5   3   54.59    4.50
   4   5   3   51.79    4.10
  -5  -5  -3   14.40    1.90
  -5  -5  -3   14.70    2.00
  -5  -5  -3   14.40    2.90
   5   5   3   13.60    2.50
   5   5   3   12.60    2.90
  -6  -5  -3   24.10    2.80
  -6  -5  -3   25.60    3.40
  -6  -5  -3   25.30    2.60
   6   5   3   19.50    3.10
   6   5   3   25.30    4.00
  -7  -5  -3    4.60    1.60
  -7  -5  -3    4.80    2.20
   7   5   3    5.30    2.50
   7   5   3    0.80    1.90
  -8  -5  -3   43.80    4.10
   8   5   3   46.30    4.40
   8   5   3   40.00    5.30
  -9  -5  -3   -5.70    2.00
   9   5   3   -3.40    2.10
   9   5   3    3.20    2.60
  14  -6  -3    6.70    3.00
 -14   6   3    5.90    3.70
  13  -6  -3   30.30    4.30
 -13   6   3   18.60    4.30
  12  -6  -3   26.80    3.90
 -12   6   3   32.20    5.20
  11  -6  -3   -1.20    1.80
 -11   6   3   -1.00    2.50
  10  -6  -3  105.09    6.40
 -10   6   3   98.99    4.30
 -10   6   3  110.29    7.30
 -10   6   3   99.39    4.20
   9  -6  -3   73.89    5.10
  -9   6   3   80.99    5.90
   8  -6  -3  208.48    8.60
   8  -6  -3  210.58    9.40
  -8   6   3  224.88    9.50
  -8   6   3  208.18    9.80
  -8   6   3  211.48    8.40
  -8   6   3  219.28   10.00
   7  -6  -3  226.08    9.70
   7  -6  -3  237.98    9.40
  -7   6   3  224.08   10.00
  -7   6   3  234.08   10.00
  -7   6   3  227.18   10.50
  -7   6   3  228.38    9.00
   6  -6  -3    0.10    1.10
   6  -6  -3   -0.90    1.20
  -6   6   3    0.40    1.00
  -6   6   3   -0.30    1.40
  -6   6   3    0.30    1.20
  -6   6   3    0.30    1.10
   5  -6  -3 1043.10   34.30
  -5   6   3 1024.50   34.10
  -5   6   3  983.70   34.00
  -5   6   3 1023.90   34.00
  -5   6   3  912.31   33.80
  -5   6   3  997.50   34.10
   4  -6  -3    1.00    1.40
  -4   6   3    1.10    1.10
  -4   6   3    2.00    1.20
  -4   6   3   -0.50    1.10
  -4   6   3    1.40    1.10
  -4   6   3   -0.70    1.10
   3  -6  -3   84.19    5.10
   3  -6  -3   82.39    4.40
  -3   6   3   86.79    3.90
  -3   6   3   84.79    3.90
  -3   6   3   95.09    4.70
  -3   6   3   82.99    4.80
  -3   6   3   77.39    4.30
   2  -6  -3  142.99    6.40
   2  -6  -3  145.29    7.10
  -2   6   3  146.49    5.30
  -2   6   3  140.39    6.40
  -2   6   3  140.99    5.30
  -2   6   3  140.79    6.80
   1  -6  -3  564.64   21.30
   1  -6  -3  600.14   20.70
  -1   6   3  576.34   20.80
  -1   6   3  575.74   21.10
   0  -6  -3  202.38    9.30
   0  -6  -3  203.98    8.70
   0   6   3  201.88    9.00
   0   6   3  206.38    8.80
  -1  -6  -3  164.18    7.70
  -1  -6  -3  162.48    8.30
   1   6   3  182.98    9.00
   1   6   3  173.28    7.90
  -2  -6  -3  427.76   16.80
  -2  -6  -3  406.66   16.70
   2   6   3  415.66   16.20
   2   6   3  419.76   16.30
  -3  -6  -3  150.88    8.00
   3   6   3  141.79    7.50
   3   6   3  135.79    7.20
  -4  -6  -3    0.80    0.80
  -4  -6  -3    1.50    1.90
  -4  -6  -3    2.60    0.90
   4   6   3    2.30    1.80
   4   6   3    2.40    2.10
  -5  -6  -3   41.90    2.60
  -5  -6  -3   36.80    4.20
  -5  -6  -3   50.29    3.60
   5   6   3   43.20    5.00
  -6  -6  -3   12.10    2.80
  -6  -6  -3    8.60    1.80
  -6  -6  -3   14.20    1.90
   6   6   3   13.80    3.30
  -7  -6  -3   14.60    2.30
  -7  -6  -3   26.30    2.80
  -7  -6  -3   17.90    3.20
   7   6   3   19.00    3.80
   7   6   3   16.10    3.20
   8   6   3   70.39    5.90
  14  -7  -3   56.79    5.60
 -14   7   3   55.59    6.50
  13  -7  -3   -2.60    1.80
 -13   7   3    0.10    3.10
  12  -7  -3   32.10    4.30
 -12   7   3   29.30    5.10
  11  -7  -3   20.00    3.40
 -11   7   3   13.60    1.60
 -11   7   3   12.80    1.40
 -11   7   3   14.40    4.20
  10  -7  -3    9.70    2.50
 -10   7   3    9.10    1.70
 -10   7   3   12.70    3.30
 -10   7   3    8.10    1.50
   9  -7  -3  260.77   10.50
   9  -7  -3  270.07   11.50
  -9   7   3  281.47   12.30
  -9   7   3  254.57   10.20
   8  -7  -3    7.40    1.90
   8  -7  -3    7.60    2.10
  -8   7   3    6.90    1.70
  -8   7   3    5.90    2.20
  -8   7   3    6.40    2.40
  -8   7   3    6.40    1.80
   7  -7  -3   18.40    2.60
   7  -7  -3   13.80    2.40
  -7   7   3   17.30    2.50
  -7   7   3   15.00    2.20
  -7   7   3   16.90    2.70
  -7   7   3   19.60    3.00
   6  -7  -3   26.20    2.70
   6  -7  -3   25.50    2.80
  -6   7   3   23.60    2.50
  -6   7   3   27.10    2.60
  -6   7   3   25.80    2.70
  -6   7   3   26.70    2.80
  -6   7   3   27.30    2.80
   5  -7  -3  786.22   27.40
  -5   7   3  788.42   26.80
  -5   7   3  758.42   26.50
  -5   7   3  742.83   26.80
  -5   7   3  752.42   26.50
  -5   7   3  754.82   26.70
   4  -7  -3    4.60    1.80
  -4   7   3    6.90    1.70
  -4   7   3    3.10    1.60
  -4   7   3    2.50    1.30
  -4   7   3    4.70    1.60
  -4   7   3    4.00    1.30
   3  -7  -3   43.30    3.20
   3  -7  -3   42.40    3.90
  -3   7   3   45.70    3.60
  -3   7   3   48.80    2.70
  -3   7   3   50.09    3.30
  -3   7   3   48.10    3.40
  -3   7   3   45.30    2.60
   2  -7  -3   79.49    4.50
   2  -7  -3   87.59    5.40
  -2   7   3   75.89    4.50
  -2   7   3   73.49    4.80
  -2   7   3   86.19    3.20
  -2   7   3   79.69    3.20
   1  -7  -3   12.40    2.00
   1  -7  -3    9.10    2.30
  -1   7   3   14.40    2.30
  -1   7   3   10.60    2.20
   0  -7  -3    1.10    1.20
   0  -7  -3   -0.50    1.60
   0   7   3    0.10    1.50
   0   7   3    2.90    1.50
  -1  -7  -3   45.90    4.40
   1   7   3   42.50    3.90
   1   7   3   41.00    3.70
  -2  -7  -3   13.70    2.90
   2   7   3   17.30    3.00
  -3  -7  -3   23.30    3.70
   3   7   3   32.90    4.10
  -4  -7  -3  134.19    8.10
   4   7   3  135.09    7.90
  -5  -7  -3    4.20    2.40
   5   7   3    1.80    2.20
  -6  -7  -3   40.90    2.20
  -6  -7  -3   46.40    5.00
  -6  -7  -3   47.90    2.40
   6   7   3   43.00    5.50
  -7  -7  -3    0.30    1.10
   7   7   3   -0.80    1.90
   7   7   3    2.00    2.70
  14  -8  -3   58.09    5.60
 -14   8   3   52.89    6.40
  13  -8  -3   32.10    4.60
 -13   8   3   37.30    5.90
  12  -8  -3  101.09    6.60
 -12   8   3   99.09    7.60
 -12   8   3   99.09    4.10
 -12   8   3   97.59    4.10
  11  -8  -3    7.00    2.50
 -11   8   3    8.50    1.70
 -11   8   3    4.50    1.30
  10  -8  -3  196.28    9.30
 -10   8   3  180.88    7.80
 -10   8   3  186.58    9.90
 -10   8   3  178.58    8.10
   9  -8  -3   32.30    3.60
   9  -8  -3   37.00    3.50
  -9   8   3   36.30    4.40
  -9   8   3   40.50    3.30
   8  -8  -3   26.90    3.30
   8  -8  -3   27.70    3.30
  -8   8   3   21.60    3.40
  -8   8   3   26.70    2.80
  -8   8   3   24.80    3.40
   7  -8  -3   43.70    3.60
   7  -8  -3   48.80    4.00
  -7   8   3   37.80    3.20
  -7   8   3   43.30    3.60
  -7   8   3   42.70    4.10
  -7   8   3   41.60    3.40
  -7   8   3   32.40    3.20
   6  -8  -3   34.70    3.70
  -6   8   3   32.20    2.90
  -6   8   3   29.70    2.90
  -6   8   3   32.10    3.00
  -6   8   3   28.00    2.90
  -6   8   3   32.20    3.10
   5  -8  -3    7.80    2.40
  -5   8   3    8.20    2.00
  -5   8   3    6.60    1.70
  -5   8   3    9.20    1.70
  -5   8   3    9.90    1.90
  -5   8   3    7.30    2.10
   4  -8  -3    7.80    2.60
  -4   8   3    7.80    2.00
  -4   8   3   11.30    2.10
  -4   8   3   16.30    2.40
  -4   8   3    8.90    1.60
  -4   8   3   10.40    1.70
   3  -8  -3   88.09    5.80
   3  -8  -3   90.29    5.00
  -3   8   3   85.29    3.90
  -3   8   3   89.69    5.50
  -3   8   3   98.79    5.20
  -3   8   3   87.89    3.90
   2  -8  -3    8.20    1.90
   2  -8  -3   10.00    2.60
  -2   8   3   12.20    2.50
  -2   8   3   13.90    2.40
   1  -8  -3   -1.00    1.10
   1  -8  -3    0.00    1.90
  -1   8   3   -1.70    1.30
  -1   8   3   -0.40    1.60
   0  -8  -3   70.59    5.50
   0   8   3   70.89    4.80
  -1  -8  -3   34.30    4.50
   1   8   3   29.20    3.70
  -2  -8  -3  178.98    9.70
   2   8   3  186.58    9.40
  -3  -8  -3    2.10    2.50
   3   8   3   -2.10    1.80
  -4  -8  -3    8.90    3.00
   4   8   3    2.80    2.70
   5   8   3  133.09    8.40
   6   8   3    4.50    3.00
   6   8   3    4.00    2.50
  14  -9  -3    9.50    3.20
 -14   9   3    5.60    3.60
  13  -9  -3   16.20    3.30
 -13   9   3   19.40    4.40
 -13   9   3   14.90    1.20
  12  -9  -3   56.29    5.10
 -12   9   3   51.39    3.40
 -12   9   3   54.19    3.60
 -12   9   3   53.39    6.20
 -11   9   3  205.88    8.60
 -11   9   3  208.78    9.10
  10  -9  -3   12.80    2.90
 -10   9   3   14.40    2.60
 -10   9   3   10.70    3.50
 -10   9   3   14.90    2.30
   9  -9  -3   11.50    2.40
   9  -9  -3   13.30    2.50
  -9   9   3    9.10    2.10
  -9   9   3    6.50    2.80
   8  -9  -3  170.18    8.40
  -8   9   3  172.38    8.60
  -8   9   3  154.88    8.20
  -8   9   3  175.08    8.30
   7  -9  -3   48.90    4.50
  -7   9   3   47.20    3.80
  -7   9   3   49.60    3.90
  -7   9   3   49.60    4.00
  -7   9   3   42.00    4.10
   6  -9  -3   22.90    3.30
  -6   9   3   13.20    2.30
  -6   9   3   20.10    2.80
  -6   9   3   21.70    2.80
  -6   9   3   27.10    3.00
  -6   9   3   24.20    2.70
   5  -9  -3   20.00    3.20
  -5   9   3   19.80    3.00
  -5   9   3   22.70    2.90
  -5   9   3   19.00    2.40
  -5   9   3   19.10    2.40
  -5   9   3   20.10    2.90
   4  -9  -3   27.50    4.00
  -4   9   3   17.10    2.70
  -4   9   3   21.70    2.20
  -4   9   3   24.00    3.00
  -4   9   3   23.90    2.10
  -4   9   3   23.30    3.30
   3  -9  -3    4.80    1.70
   3  -9  -3    2.00    2.00
  -3   9   3    3.50    0.90
  -3   9   3    2.10    1.70
  -3   9   3    3.00    1.00
   2  -9  -3   -3.90    1.60
  -2   9   3   -1.00    1.50
   1  -9  -3   27.50    4.20
  -1   9   3   25.20    3.20
   0  -9  -3    0.40    2.20
   0   9   3    0.40    1.80
  -1  -9  -3   21.70    3.80
   1   9   3   21.10    3.40
  -2  -9  -3    0.00    2.30
   2   9   3    1.60    2.30
   3   9   3   10.60    3.20
  -4  -9  -3   20.80    4.10
   4   9   3   30.90    4.50
   5   9   3   53.19    5.70
   5   9   3   47.30    5.60
  14 -10  -3   21.20    4.00
 -14  10   3    8.90    3.80
  13 -10  -3    3.00    2.20
 -13  10   3    2.40    3.10
 -13  10   3    1.60    1.40
  12 -10  -3  168.98    9.20
 -12  10   3  153.48    7.40
 -12  10   3  184.38   10.50
  11 -10  -3    0.20    1.70
 -11  10   3    0.60    1.50
 -11  10   3    1.20    1.70
 -11  10   3    0.00    2.70
  10 -10  -3   31.10    3.80
 -10  10   3   27.00    3.70
 -10  10   3   36.80    4.90
 -10  10   3   26.70    3.10
   9 -10  -3    6.40    2.30
  -9  10   3    3.70    1.80
  -9  10   3    5.70    2.40
  -9  10   3    6.50    2.90
   8 -10  -3   41.20    4.10
  -8  10   3   32.20    3.50
  -8  10   3   38.60    3.80
  -8  10   3   34.90    3.80
  -8  10   3   39.90    3.80
   7 -10  -3    2.00    2.00
  -7  10   3    7.30    2.30
  -7  10   3    5.30    2.10
  -7  10   3    5.80    2.20
   6 -10  -3  131.59    7.60
  -6  10   3  120.89    6.90
  -6  10   3  123.29    6.20
  -6  10   3  125.29    6.30
   5 -10  -3  123.99    7.60
  -5  10   3  118.89    5.80
  -5  10   3  127.49    5.90
  -5  10   3  122.39    6.80
   4 -10  -3   16.40    3.30
  -4  10   3   15.70    1.90
  -4  10   3   10.20    2.40
   3 -10  -3  184.88    9.80
  -3  10   3  184.38    8.70
  -3  10   3  171.38    6.20
   2 -10  -3   12.90    3.30
  -2  10   3   15.70    2.90
   1 -10  -3    3.00    2.50
  -1  10   3   -0.60    1.70
   0 -10  -3    3.00    2.50
   0  10   3    5.00    2.30
  -1 -10  -3   65.09    6.00
   1  10   3   62.29    5.40
  -2 -10  -3   11.30    3.20
   2  10   3    8.90    2.90
  -3 -10  -3   35.30    5.30
   3  10   3   32.20    4.60
  -4 -10  -3   18.00    4.00
   4  10   3   14.10    3.70
   4  10   3   17.20    3.90
   5  10   3   19.70    4.30
   5  10   3   16.40    4.30
  14 -11  -3    0.60    2.50
 -14  11   3    1.30    3.20
 -14  11   3    1.00    2.10
  13 -11  -3   12.30    3.10
 -13  11   3    7.50    3.60
 -13  11   3    1.60    2.20
 -13  11   3    9.20    2.20
  12 -11  -3   17.90    3.40
 -12  11   3   14.40    3.90
 -12  11   3   20.90    2.90
 -12  11   3   13.80    2.80
  11 -11  -3    2.60    2.20
 -11  11   3   -2.70    1.50
 -11  11   3    2.90    2.10
 -11  11   3    5.80    3.10
 -11  11   3    1.80    2.00
 -10  11   3   12.30    2.80
 -10  11   3   15.90    3.80
   9 -11  -3   91.39    6.20
  -9  11   3   86.39    6.30
  -9  11   3   87.49    5.90
   8 -11  -3   58.69    5.30
  -8  11   3   57.09    4.90
  -8  11   3   56.89    4.40
  -8  11   3   60.59    4.70
   7 -11  -3   -1.80    1.80
  -7  11   3    0.60    1.80
  -7  11   3   -0.10    1.90
   6 -11  -3  171.68    9.60
  -6  11   3  176.98    7.80
  -6  11   3  175.28    7.80
  -6  11   3  162.88    8.50
   5 -11  -3  180.48    9.90
  -5  11   3  179.68    8.70
  -5  11   3  177.68    7.40
  -5  11   3  165.18    7.30
   4 -11  -3    4.40    2.70
  -4  11   3    6.10    1.20
  -4  11   3    4.10    1.30
  -4  11   3    5.70    2.10
   3 -11  -3    7.30    2.90
  -3  11   3   -0.20    1.60
  -2  11   3  146.19    7.90
   1 -11  -3   53.39    5.70
  -1  11   3   47.10    5.20
   0 -11  -3   13.50    3.40
   0  11   3   17.10    3.20
  -1 -11  -3    7.00    3.00
   1  11   3   -1.50    1.90
  -2 -11  -3   70.09    6.70
   2  11   3   75.69    6.20
  -3 -11  -3    6.90    3.20
   3  11   3    1.30    2.30
   3  11   3    6.30    3.20
  14 -12  -3   12.50    3.30
 -14  12   3   12.00    2.40
  13 -12  -3   33.40    4.80
 -13  12   3   35.70    3.90
 -13  12   3   33.40    5.50
 -13  12   3   32.90    4.60
 -12  12   3    5.00    2.70
 -12  12   3    4.70    3.50
 -12  12   3    5.40    2.30
 -11  12   3   28.90    4.70
 -11  12   3   27.10    4.20
 -11  12   3   39.80    4.30
 -10  12   3   22.70    4.10
 -10  12   3   25.40    3.90
 -10  12   3   29.90    4.20
   9 -12  -3   16.50    3.40
  -9  12   3   17.20    3.50
  -9  12   3   18.40    3.40
   8 -12  -3    9.80    2.70
  -8  12   3    4.30    2.00
  -8  12   3    6.90    2.50
  -8  12   3    5.90    2.30
   7 -12  -3   14.30    3.50
  -7  12   3   11.30    2.60
  -7  12   3   10.90    2.80
   6 -12  -3   14.90    3.50
  -6  12   3    8.60    2.20
  -6  12   3    7.70    2.40
  -6  12   3   10.70    1.80
  -5  12   3   59.29    4.80
  -5  12   3   61.59    3.70
  -5  12   3   60.39    3.50
   4 -12  -3    5.20    3.00
  -4  12   3    6.10    2.30
   3 -12  -3    6.70    2.80
  -3  12   3   12.60    3.30
   2 -12  -3   18.80    4.30
  -2  12   3   21.60    3.60
   1 -12  -3    3.30    2.50
  -1  12   3   -0.80    2.00
   0 -12  -3  174.38   10.80
   0  12   3  183.18   10.00
  -1 -12  -3    1.50    2.70
   1  12   3   -3.50    1.90
  -2 -12  -3    7.70    3.40
   2  12   3   10.00    3.00
   2  12   3    4.70    3.10
 -13  13   3   66.49    6.70
 -13  13   3   59.29    5.80
 -13  13   3   64.79    5.20
 -12  13   3    9.60    3.50
 -12  13   3   11.20    3.00
 -12  13   3   12.00    3.20
 -11  13   3   25.00    4.40
 -11  13   3   25.80    4.20
 -11  13   3   28.40    4.20
 -10  13   3    5.90    2.70
 -10  13   3    2.00    2.80
 -10  13   3    8.00    2.60
  -9  13   3    4.20    2.40
  -9  13   3    1.90    2.70
  -9  13   3    1.40    2.00
   8 -13  -3   11.10    3.20
  -8  13   3    8.20    2.50
  -8  13   3    9.90    2.30
  -8  13   3    9.50    2.50
   7 -13  -3  134.19    8.70
  -7  13   3  136.79    7.70
  -7  13   3  126.59    6.90
  -7  13   3  140.89    7.30
   6 -13  -3   54.49    5.90
  -6  13   3   62.29    3.80
  -6  13   3   60.39    4.10
  -6  13   3   60.29    5.00
   5 -13  -3    5.30    3.00
  -5  13   3    0.90    1.10
  -5  13   3    4.10    2.20
   4 -13  -3    8.20    3.00
  -4  13   3    8.70    2.60
   3 -13  -3   20.70    4.30
  -3  13   3   14.80    3.00
   2 -13  -3    5.80    3.30
  -2  13   3    6.30    2.60
   1 -13  -3    4.60    3.10
  -1  13   3    2.50    2.50
   0 -13  -3   62.79    6.50
   0  13   3   46.90    5.30
  -1 -13  -3   13.40    4.20
   1  13   3    8.60    3.80
 -12  14   3   11.30    2.90
 -12  14   3   14.60    3.60
 -12  14   3   20.40    3.70
 -11  14   3    3.60    2.80
 -11  14   3    9.30    3.10
 -11  14   3    4.70    2.60
 -10  14   3   -2.40    2.00
 -10  14   3   -1.00    2.10
 -10  14   3   -1.80    2.40
  -9  14   3   23.20    3.80
  -9  14   3   24.70    4.40
  -9  14   3   22.60    3.70
   8 -14  -3    5.00    3.00
  -8  14   3   -2.10    2.40
  -8  14   3    2.60    1.70
  -8  14   3   -1.40    2.10
  -8  14   3    2.90    2.20
   7 -14  -3   12.60    3.70
  -7  14   3   12.40    2.60
  -7  14   3   20.40    3.40
  -7  14   3   17.40    4.00
   6 -14  -3    3.20    2.70
  -6  14   3    3.80    1.30
  -6  14   3    0.50    1.60
  -6  14   3    0.10    1.80
   5 -14  -3   11.60    3.40
  -5  14   3   11.70    3.00
   4 -14  -3   66.79    6.80
  -4  14   3   66.49    5.70
   3 -14  -3   20.30    4.70
  -3  14   3   23.40    4.00
   2 -14  -3    3.40    3.00
  -2  14   3    1.60    2.10
  -2  14   3    1.70    2.90
  -1  14   3   16.30    3.50
 -11  15   3   -1.30    2.60
 -11  15   3    1.20    2.40
 -11  15   3    6.20    2.70
 -10  15   3    4.90    2.80
 -10  15   3    2.30    2.50
  -9  15   3    0.10    2.00
  -9  15   3   -0.80    1.90
  -9  15   3   -4.00    2.50
  -8  15   3   77.69    6.10
  -8  15   3   84.19    7.40
  -8  15   3   74.09    5.40
   7 -15  -3   11.00    3.40
  -7  15   3   10.70    3.80
  -7  15   3   18.80    3.80
   6 -15  -3    5.70    3.00
  -6  15   3   -0.70    1.10
  -6  15   3   -3.60    1.60
  -6  15   3   -0.90    2.40
   5 -15  -3   15.50    4.30
  -5  15   3   19.00    3.60
  -5  15   3   10.70    3.70
   4 -15  -3    3.60    3.20
  -4  15   3   -1.50    1.90
  -4  15   3   -1.10    2.70
   3 -15  -3    2.20    3.60
  -3  15   3    8.80    3.90
  -3  15   3    6.70    2.60
  -9  16   3    0.60    2.40
  -9  16   3    9.40    3.10
  -9  16   3    6.00    3.40
  -8  16   3    7.30    2.60
  -8  16   3    7.20    2.70
  -8  16   3   17.70    5.40
  -7  16   3    9.90    3.00
  -6  16   3   21.90    4.90
  -6  16   3   27.00    4.20
  -3  17  -4    4.10    2.10
  -3  17  -4    0.90    3.20
  -4  17  -4   35.80    6.20
  -4  17  -4   45.20    4.10
  -4  17  -4   50.49    4.30
  -5  17  -4    8.80    2.60
  -5  17  -4    7.30    3.70
  -5  17  -4   10.30    2.80
  -6  17  -4    4.80    3.20
  -6  17  -4    9.00    2.30
  -6  17  -4   11.50    2.80
  -7  17  -4    5.10    2.00
  -7  17  -4    4.70    3.00
  -7  17  -4    5.40    2.60
  -8  17  -4   17.30    3.50
  -8  17  -4   16.90    2.90
  -8  17  -4   14.80    4.00
  -9  17  -4   24.40    4.90
  -9  17  -4   35.40    3.70
  -9  17  -4   45.40    5.40
  -1  16  -4    3.10    2.30
  -2  16  -4    7.40    3.90
  -2  16  -4    6.30    1.60
  -2  16  -4    7.20    2.30
  -3  16  -4   -2.20    2.90
  -3  16  -4    4.20    2.80
  -3  16  -4   -0.10    1.80
  -4  16  -4   22.60    3.20
  -4  16  -4   28.60    3.40
  -4  16  -4   15.80    4.30
  -4  16  -4   31.70    3.00
  -5  16  -4   16.30    2.70
  -5  16  -4   20.80    3.20
  -5  16  -4   18.60    4.50
   5 -16   4   16.00    3.00
  -6  16  -4   -2.00    1.20
  -6  16  -4    2.70    2.10
  -6  16  -4    2.50    2.90
  -7  16  -4   16.80    4.40
  -7  16  -4   19.20    2.90
  -8  16  -4   17.40    2.70
  -8  16  -4   20.50    3.80
  -8  16  -4   19.70    4.10
  -9  16  -4   25.20    4.40
  -9  16  -4   29.50    4.90
  -9  16  -4   30.90    3.20
 -10  16  -4   -2.60    1.60
 -10  16  -4    2.30    2.60
 -10  16  -4   -4.30    2.10
 -11  16  -4   18.20    3.70
 -11  16  -4   23.90    4.80
 -11  16  -4   15.70    2.80
   1  15  -4   24.50    4.00
   1  15  -4   26.00    5.60
   0  15  -4    1.90    3.10
   0  15  -4    0.20    1.90
  -1  15  -4    1.70    2.90
   1 -15   4    1.50    1.20
  -2  15  -4   22.00    4.90
  -2  15  -4   18.20    2.40
  -2  15  -4   18.80    3.10
   2 -15   4   18.80    2.40
  -3  15  -4    7.60    1.80
  -3  15  -4    7.50    2.00
  -3  15  -4    6.40    3.40
   3 -15   4    5.50    2.00
  -4  15  -4   49.70    4.00
  -4  15  -4   54.59    3.80
  -4  15  -4   37.80    5.70
   4 -15   4   47.20    3.90
  -5  15  -4    0.90    1.30
  -5  15  -4    4.60    1.60
  -5  15  -4    1.10    2.20
   5 -15   4    3.50    2.00
  -6  15  -4   -1.40    1.30
  -6  15  -4    2.80    2.30
   6 -15   4   -0.40    1.60
  -7  15  -4   33.40    3.20
  -7  15  -4   31.30    4.90
  -7  15  -4   26.80    4.00
   7 -15   4   23.40    3.70
  -8  15  -4   13.60    3.80
  -8  15  -4   14.10    2.50
  -9  15  -4   18.10    4.00
  -9  15  -4   13.10    2.40
  -9  15  -4   15.20    3.80
 -10  15  -4    4.40    3.20
 -10  15  -4    5.00    2.00
 -10  15  -4    7.10    2.80
 -11  15  -4   24.40    4.80
 -11  15  -4   27.10    4.20
 -11  15  -4   29.00    3.50
 -12  15  -4   10.60    5.70
 -12  15  -4    5.30    2.30
 -12  15  -4    3.10    2.20
   3  14  -4   -1.30    2.30
   3  14  -4   -0.90    2.70
   2  14  -4    0.00    2.00
   2  14  -4   -3.10    2.30
   1  14  -4   54.89    6.70
   1  14  -4   49.90    4.70
   0  14  -4   80.09    5.60
   0  14  -4   67.39    7.20
   0 -14   4   71.29    3.60
  -1  14  -4    8.30    3.20
  -1  14  -4    1.10    1.40
  -1  14  -4    3.40    1.90
   1 -14   4    3.60    1.40
  -2  14  -4   31.50    3.40
  -2  14  -4   18.60    4.20
  -2  14  -4   18.30    2.40
   2 -14   4   19.70    2.60
  -3  14  -4    7.90    1.80
  -3  14  -4    5.50    3.00
  -3  14  -4    4.40    1.80
   3 -14   4    1.00    1.80
  -4  14  -4    1.90    1.50
  -4  14  -4    5.10    1.60
  -4  14  -4    3.90    1.50
  -4  14  -4    7.10    3.10
   4 -14   4    1.90    1.80
  -5  14  -4    7.60    2.00
  -5  14  -4   12.40    2.20
  -5  14  -4   -0.60    2.20
  -5  14  -4    7.10    1.70
   5 -14   4    8.00    2.30
  -6  14  -4   33.00    3.00
  -6  14  -4   34.50    3.20
  -6  14  -4   29.10    4.70
   6 -14   4   32.00    3.70
  -7  14  -4    3.20    1.30
  -7  14  -4   -0.80    1.20
  -7  14  -4   -2.70    1.80
   7 -14   4   -0.40    2.00
  -8  14  -4    8.60    3.00
  -8  14  -4    5.90    1.90
  -8  14  -4    5.90    1.90
   8 -14   4    7.00    2.70
  -9  14  -4    0.20    1.40
  -9  14  -4    2.40    2.50
  -9  14  -4    1.30    1.80
 -10  14  -4   33.10    4.40
 -10  14  -4   26.50    5.00
 -10  14  -4   30.20    3.30
 -11  14  -4    3.60    2.20
 -11  14  -4   -0.80    2.70
 -11  14  -4    0.40    1.60
 -12  14  -4    8.90    2.40
 -12  14  -4   16.10    4.60
 -12  14  -4   10.20    2.70
   4  13  -4   10.40    3.20
   4  13  -4   10.00    3.70
   3  13  -4    3.30    3.20
   3  13  -4    0.60    2.10
   2  13  -4    2.70    3.10
   2  13  -4    7.20    2.40
   2  13  -4    4.60    1.20
  -2 -13   4    9.00    1.20
   1  13  -4    1.30    2.10
   1  13  -4    1.70    3.00
  -1 -13   4    3.60    1.20
   0  13  -4    4.50    1.60
   0  13  -4    5.50    2.20
   0  13  -4    5.70    3.10
   0 -13   4    6.60    1.60
  -1  13  -4   25.30    4.50
  -1  13  -4   17.40    2.40
  -1  13  -4   21.00    3.00
   1 -13   4   21.30    2.50
  -2  13  -4  275.97   13.40
  -2  13  -4  274.77   11.00
  -2  13  -4  254.17   10.40
   2 -13   4  260.37   10.70
   2 -13   4  241.68   10.70
  -3  13  -4   16.80    2.40
  -3  13  -4   21.10    2.50
  -3  13  -4   21.70    2.80
   3 -13   4   20.80    2.90
  -4  13  -4    1.80    2.60
  -4  13  -4    1.30    1.60
   4 -13   4    3.30    2.00
  -5  13  -4   32.70    2.90
  -5  13  -4   31.00    3.20
  -5  13  -4   27.90    4.50
  -5  13  -4   37.00    3.00
   5 -13   4   30.40    3.70
  -6  13  -4  189.18    8.30
  -6  13  -4  178.48   10.20
  -6  13  -4  194.38    8.30
   6 -13   4  185.88    9.40
  -7  13  -4   30.70    3.30
  -7  13  -4   25.40    4.00
  -7  13  -4   25.30    2.80
   7 -13   4   29.10    4.10
  -8  13  -4   11.80    2.10
  -8  13  -4    8.00    2.60
  -8  13  -4    7.20    2.00
   8 -13   4   10.40    3.20
  -9  13  -4    4.90    3.10
  -9  13  -4    4.10    1.50
  -9  13  -4    6.00    2.40
  -9  13  -4    3.30    1.80
   9 -13   4    9.80    3.50
 -10  13  -4    7.70    2.40
 -10  13  -4    8.80    2.20
 -10  13  -4   10.90    3.60
 -11  13  -4    3.80    1.90
 -11  13  -4   -1.00    2.60
 -11  13  -4   -1.50    1.50
  11 -13   4   -1.10    1.30
 -12  13  -4   -2.00    2.40
 -12  13  -4   -2.10    1.50
 -13  13  -4    5.70    3.80
 -13  13  -4    4.40    2.00
  13 -13   4    3.30    2.20
   5  12  -4    3.60    2.70
   5  12  -4   -1.60    2.20
   4  12  -4   79.69    6.20
   4  12  -4   81.59    7.30
  -4 -12   4   83.39    3.90
   3  12  -4    1.70    2.40
   3  12  -4    2.40    2.80
  -3 -12   4    2.00    1.10
   2  12  -4   16.20    3.10
   2  12  -4   19.70    3.90
   2  12  -4   21.70    2.40
  -2 -12   4   21.70    2.20
   1  12  -4   23.70    4.40
   1  12  -4   19.40    2.30
   1  12  -4   19.70    3.20
  -1 -12   4   21.20    2.40
   0  12  -4   -0.20    1.30
   0  12  -4   -1.50    1.70
   0  12  -4   -4.10    2.20
   0 -12   4    1.80    1.30
  -1  12  -4  104.99    5.70
  -1  12  -4  100.69    5.20
  -1  12  -4   88.19    7.20
   1 -12   4  108.59    5.40
   1 -12   4  100.19    5.40
  -2  12  -4    6.20    2.80
  -2  12  -4   12.60    2.10
  -2  12  -4    7.70    1.90
   2 -12   4   12.80    2.30
   2 -12   4   11.60    2.60
  -3  12  -4  126.59    6.50
  -3  12  -4  132.59    6.30
  -3  12  -4  134.09    8.40
  -3  12  -4  145.09    6.50
   3 -12   4  140.69    7.60
  -4  12  -4  374.96   16.00
  -4  12  -4  345.57   14.10
  -4  12  -4  347.67   13.50
   4 -12   4  371.06   14.50
  -5  12  -4   17.60    2.30
  -5  12  -4   15.00    3.40
  -5  12  -4   12.40    2.40
  -5  12  -4   17.50    2.60
   5 -12   4   12.30    2.80
  -6  12  -4   -1.10    2.20
  -6  12  -4    2.40    1.20
  -6  12  -4    1.00    1.70
   6 -12   4   -0.30    1.80
  -7  12  -4  131.19    6.30
  -7  12  -4  131.59    7.90
  -7  12  -4  143.49    6.50
   7 -12   4  130.49    7.60
  -8  12  -4    0.70    1.70
  -8  12  -4   -1.70    1.30
   8 -12   4    5.00    2.60
  -9  12  -4    3.80    2.10
  -9  12  -4   10.10    2.20
  -9  12  -4   10.70    2.10
 -10  12  -4    0.60    1.80
 -10  12  -4    6.60    3.30
  10 -12   4    7.30    2.00
 -11  12  -4   29.40    3.60
 -11  12  -4   30.80    3.40
 -11  12  -4   34.20    5.50
  11 -12   4   34.10    3.90
 -12  12  -4   17.00    2.50
 -12  12  -4   18.10    4.30
 -12  12  -4   13.00    2.50
  12 -12   4   21.70    4.00
 -13  12  -4   35.90    7.10
  13 -12   4   40.00    4.30
   6  11  -4    0.50    2.30
   6  11  -4   -0.60    2.50
  -6 -11   4    5.10    1.80
   5  11  -4   -0.80    1.90
   5  11  -4    1.70    2.20
  -5 -11   4    3.90    1.40
  -5 -11   4   -0.30    1.60
   4  11  -4   75.59    4.30
   4  11  -4   83.99    6.00
   4  11  -4   79.09    6.80
  -4 -11   4   87.19    4.40
   3  11  -4    6.50    1.70
   3  11  -4   10.70    2.60
  -3 -11   4    8.50    1.70
   2  11  -4  269.87   11.40
   2  11  -4  233.58   12.30
   2  11  -4  233.98    9.60
  -2 -11   4  264.37    9.90
   1  11  -4    5.80    2.30
   1  11  -4    2.40    2.30
   1  11  -4    3.80    1.60
  -1 -11   4    5.80    1.60
  -1 -11   4    4.60    1.80
   0  11  -4    1.70    2.60
   0  11  -4    1.60    1.40
   0  11  -4    3.80    1.90
   0 -11   4    5.30    1.60
   0 -11   4    2.80    1.40
  -1  11  -4  137.99    8.30
  -1  11  -4  139.89    6.50
  -1  11  -4  127.39    6.20
   1 -11   4  126.39    6.30
   1 -11   4  141.09    6.40
  -2  11  -4   41.80    4.70
  -2  11  -4   54.09    3.60
  -2  11  -4   47.40    3.40
   2 -11   4   46.40    3.70
   2 -11   4   41.50    3.10
  -3  11  -4   32.50    3.00
  -3  11  -4   30.70    2.80
  -3  11  -4   26.90    4.10
  -3  11  -4   38.00    2.70
   3 -11   4   32.20    3.30
  -4  11  -4  202.28    8.40
  -4  11  -4  211.78    8.40
  -4  11  -4  224.58   10.70
  -4  11  -4  202.08    9.20
   4 -11   4  198.98    9.30
  -5  11  -4   31.90    2.70
  -5  11  -4   32.80    3.40
  -5  11  -4   23.00    3.90
  -5  11  -4   36.20    2.80
   5 -11   4   29.90    3.60
  -6  11  -4    0.30    1.90
  -6  11  -4   -2.20    1.10
  -6  11  -4   -1.00    1.50
  -6  11  -4   -2.10    1.20
  -6  11  -4    0.90    1.00
   6 -11   4   -0.80    1.60
  -7  11  -4  248.38   10.90
  -7  11  -4  217.78   10.40
  -7  11  -4  212.18    9.10
   7 -11   4  222.98   10.80
  -8  11  -4   -0.20    1.30
  -8  11  -4   -0.70    1.50
  -8  11  -4    2.00    1.30
  -8  11  -4   -1.10    1.70
   8 -11   4    3.20    2.60
  -9  11  -4    9.50    2.30
  -9  11  -4    6.20    2.00
  -9  11  -4    6.40    2.90
  -9  11  -4    8.70    2.00
   9 -11   4    8.20    2.10
   9 -11   4    5.80    2.90
 -10  11  -4   24.20    3.00
 -10  11  -4   18.80    3.00
 -10  11  -4   22.40    4.30
  10 -11   4   24.30    3.20
 -11  11  -4   93.89    5.40
 -11  11  -4   94.49    7.50
 -11  11  -4   88.29    5.40
  11 -11   4  100.29    5.90
 -12  11  -4  192.28    8.40
 -12  11  -4  208.68   11.90
 -12  11  -4  191.18    8.90
  12 -11   4  216.28   11.00
 -13  11  -4    3.00    1.20
  13 -11   4    1.40    2.10
   7  10  -4    3.30    2.60
   7  10  -4    2.40    2.50
  -7 -10   4    7.80    1.90
   6  10  -4    5.00    2.60
   6  10  -4    5.40    2.80
  -6 -10   4    1.40    1.80
   5  10  -4    4.80    2.40
   5  10  -4    8.50    2.80
   5  10  -4    9.40    2.00
  -5 -10   4   11.90    2.10
   4  10  -4    1.10    1.30
   4  10  -4   -1.40    1.70
   4  10  -4    1.50    1.90
  -4 -10   4    2.50    1.50
   3  10  -4   83.19    4.60
   3  10  -4   78.99    6.40
   3  10  -4   80.89    5.60
  -3 -10   4   97.49    4.80
   2  10  -4    5.50    1.70
   2  10  -4    6.80    2.10
   2  10  -4    8.40    2.90
  -2 -10   4    7.80    1.80
  -2 -10   4    5.80    2.00
   1  10  -4   65.89    3.90
   1  10  -4   60.69    5.50
   1  10  -4   65.19    4.50
  -1 -10   4   68.79    4.00
  -1 -10   4   64.99    4.20
   0  10  -4   56.19    5.30
   0  10  -4   55.89    3.80
   0  10  -4   53.49    3.50
   0 -10   4   56.79    3.60
   0 -10   4   51.59    3.60
  -1  10  -4   21.00    3.60
  -1  10  -4   30.80    2.70
  -1  10  -4   30.20    2.70
   1 -10   4   31.40    2.80
   1 -10   4   29.90    2.60
  -2  10  -4   77.69    5.40
  -2  10  -4   72.79    4.30
  -2  10  -4   77.29    5.60
  -2  10  -4   68.09    3.90
   2 -10   4   72.69    3.90
   2 -10   4   75.99    4.50
  -3  10  -4  356.66   13.10
  -3  10  -4  344.07   14.80
  -3  10  -4  344.67   13.10
  -3  10  -4  382.46   15.30
  -3  10  -4  355.36   13.80
   3 -10   4  376.06   14.10
  -4  10  -4   11.90    2.50
  -4  10  -4   21.10    2.80
  -4  10  -4   12.80    1.80
  -4  10  -4   14.60    1.90
  -4  10  -4    8.70    2.40
   4 -10   4   11.50    2.30
  -5  10  -4   40.80    2.70
  -5  10  -4   39.30    4.00
  -5  10  -4   37.80    2.70
  -5  10  -4   38.60    3.70
   5 -10   4   39.40    3.90
  -6  10  -4    5.30    2.10
  -6  10  -4    7.60    2.20
  -6  10  -4    3.40    2.20
  -6  10  -4    6.40    1.50
  -6  10  -4    5.30    1.50
   6 -10   4    5.80    2.30
  -7  10  -4  120.09    5.70
  -7  10  -4  114.69    6.60
  -7  10  -4  106.99    5.50
  -7  10  -4  122.49    6.80
   7 -10   4  119.29    7.10
   7 -10   4  120.39    5.60
  -8  10  -4    7.40    1.80
  -8  10  -4    7.40    2.30
  -8  10  -4    8.00    2.40
   8 -10   4    5.80    1.80
   8 -10   4    8.30    2.80
  -9  10  -4  189.48    8.60
  -9  10  -4  196.98   10.40
  -9  10  -4  194.18    8.90
  -9  10  -4  191.78    8.90
   9 -10   4  193.88    8.70
   9 -10   4  200.18   10.40
 -10  10  -4  104.99    5.70
 -10  10  -4  111.69    8.10
 -10  10  -4  110.79    6.40
  10 -10   4  102.69    6.00
 -11  10  -4   12.90    3.90
 -11  10  -4    8.30    1.80
 -11  10  -4    7.80    1.70
  11 -10   4    5.90    2.00
 -12  10  -4   19.60    2.20
 -12  10  -4   16.80    4.30
 -12  10  -4   14.30    1.90
 -13  10  -4   -3.80    2.60
  13 -10   4    0.00    1.90
   8   9  -4    4.90    2.90
   8   9  -4   11.10    3.60
  -8  -9   4   14.30    2.70
   7   9  -4   16.90    3.30
   7   9  -4   18.60    3.80
  -7  -9   4   17.80    2.60
  -7  -9   4   14.80    2.80
   6   9  -4   10.40    3.20
   6   9  -4   10.40    2.20
   6   9  -4    9.70    2.80
  -6  -9   4    9.20    2.10
   5   9  -4   27.50    3.00
   5   9  -4   33.90    4.30
   5   9  -4   25.70    4.00
  -5  -9   4   29.00    2.90
   4   9  -4    2.10    1.50
   4   9  -4    4.90    2.20
   4   9  -4    1.10    2.00
  -4  -9   4    2.60    1.50
   3   9  -4  127.99    6.80
   3   9  -4  121.49    5.80
   3   9  -4  117.59    7.40
  -3  -9   4  129.89    6.00
   2   9  -4   33.60    2.80
   2   9  -4   33.70    4.10
   2   9  -4   38.90    3.50
  -2  -9   4   36.00    3.00
  -2  -9   4   34.60    2.90
   1   9  -4    0.50    1.20
   1   9  -4    0.00    1.60
   1   9  -4   -1.50    1.30
   1   9  -4   -2.00    1.60
  -1  -9   4    1.80    1.30
  -1  -9   4    1.00    1.20
   0   9  -4   48.20    3.30
   0   9  -4   43.50    4.40
   0   9  -4   48.50    4.20
   0   9  -4   49.80    3.20
   0  -9   4   54.99    3.30
   0  -9   4   53.59    3.40
  -1   9  -4   55.39    4.40
  -1   9  -4   56.09    3.30
  -1   9  -4   54.49    3.40
  -1   9  -4   56.49    4.60
   1  -9   4   55.69    3.60
   1  -9   4   55.39    3.20
  -2   9  -4   26.50    2.10
  -2   9  -4   26.70    2.50
  -2   9  -4   29.30    3.90
  -2   9  -4   27.10    3.20
   2  -9   4   25.00    2.00
   2  -9   4   31.00    2.80
  -3   9  -4    7.10    1.80
  -3   9  -4    8.30    1.30
  -3   9  -4   10.40    2.40
  -3   9  -4   10.00    1.50
   3  -9   4    8.20    2.10
  -4   9  -4  825.52   27.30
  -4   9  -4  789.32   28.40
  -4   9  -4  815.82   27.20
  -4   9  -4  798.52   29.00
  -5   9  -4  261.97    9.80
  -5   9  -4  247.98   11.20
  -5   9  -4  267.17   11.20
  -5   9  -4  262.57    9.90
  -5   9  -4  271.57   11.40
   5  -9   4  271.37   11.40
  -6   9  -4   64.79    4.60
  -6   9  -4   53.39    4.10
  -6   9  -4   57.39    3.40
   6  -9   4   54.09    3.30
   6  -9   4   58.99    4.60
  -7   9  -4   59.09    4.20
  -7   9  -4   66.09    4.50
  -7   9  -4   55.79    3.50
   7  -9   4   51.29    4.70
   7  -9   4   58.09    3.60
  -8   9  -4   49.40    3.80
  -8   9  -4   49.20    4.40
  -8   9  -4   48.20    3.40
   8  -9   4   54.89    3.70
   8  -9   4   50.69    4.80
  -9   9  -4   -1.70    2.20
  -9   9  -4   -0.50    1.10
  -9   9  -4   -0.80    1.20
  -9   9  -4    0.50    1.20
   9  -9   4    0.70    1.60
   9  -9   4    1.40    2.30
 -10   9  -4    4.90    1.50
 -10   9  -4    6.80    3.00
 -10   9  -4    6.10    1.60
  10  -9   4    3.90    2.10
 -11   9  -4    0.30    2.90
 -11   9  -4   -0.70    1.00
 -11   9  -4    1.30    1.10
  11  -9   4   -0.50    1.60
 -12   9  -4    6.90    3.30
 -12   9  -4    6.60    0.90
  12  -9   4    6.70    2.20
 -13   9  -4    4.30    3.70
  13  -9   4    4.50    2.20
   9   8  -4   44.80    5.90
   9   8  -4   43.40    4.80
  -9  -8   4   48.20    4.50
   8   8  -4   -0.50    2.00
   8   8  -4    0.60    2.30
  -8  -8   4    0.10    1.70
   7   8  -4    0.90    1.50
   7   8  -4   -1.10    2.00
   7   8  -4   -0.50    1.90
  -7  -8   4   -1.20    1.70
  -7  -8   4   -0.90    1.50
   6   8  -4   64.59    5.30
   6   8  -4   65.09    4.40
  -6  -8   4   72.89    4.70
   5   8  -4    0.60    2.10
   5   8  -4   -1.30    1.40
   5   8  -4    2.00    2.00
  -5  -8   4    1.30    1.60
   4   8  -4  118.19    6.50
   4   8  -4  112.79    5.70
   4   8  -4  106.19    6.60
   4   8  -4  125.39    7.30
  -4  -8   4  109.09    5.60
   3   8  -4    3.30    1.90
   3   8  -4    3.00    2.20
   3   8  -4    4.90    1.70
   3   8  -4    2.80    2.00
  -3  -8   4    5.70    1.70
  -3  -8   4    4.20    1.70
   2   8  -4    2.50    2.00
   2   8  -4    3.30    1.50
   2   8  -4    1.20    1.60
   2   8  -4    2.20    1.50
  -2  -8   4    2.10    1.30
  -2  -8   4    2.10    1.30
   1   8  -4   81.69    4.40
   1   8  -4   80.69    5.80
   1   8  -4   82.89    4.20
   1   8  -4   83.99    5.50
  -1  -8   4   84.29    4.30
  -1  -8   4   84.09    4.40
   0   8  -4   23.90    2.10
   0   8  -4   22.10    3.00
   0   8  -4   13.60    2.70
   0   8  -4   21.10    2.20
   0  -8   4   22.30    2.30
   0  -8   4   18.50    1.90
  -1   8  -4  166.58    6.60
  -1   8  -4  155.38    7.00
  -1   8  -4  187.58    8.50
  -1   8  -4  162.28    8.00
   1  -8   4  167.58    6.60
   1  -8   4  170.08    7.20
  -2   8  -4  224.18    9.70
  -2   8  -4  211.08    7.90
  -2   8  -4  209.78    8.70
   2  -8   4  207.98    8.40
   2  -8   4  219.68    8.90
  -3   8  -4    9.30    1.20
  -3   8  -4    3.80    2.20
  -3   8  -4    7.10    1.20
  -3   8  -4    8.90    2.00
  -3   8  -4    6.40    2.00
   3  -8   4   12.00    2.20
  -4   8  -4  135.99    5.60
  -4   8  -4  132.79    6.80
  -4   8  -4  135.59    6.60
  -4   8  -4  136.29    5.50
  -4   8  -4  150.28    7.30
   4  -8   4  131.29    6.70
  -5   8  -4    0.50    1.30
  -5   8  -4    1.60    1.30
  -5   8  -4    3.50    1.40
  -5   8  -4    1.10    1.00
   5  -8   4    0.70    0.90
   5  -8   4    1.90    1.60
  -6   8  -4    9.10    2.10
  -6   8  -4    5.90    1.90
  -6   8  -4    7.30    1.80
  -6   8  -4    8.10    1.50
   6  -8   4    8.60    2.40
   6  -8   4    8.90    1.60
  -7   8  -4  267.07   10.90
  -7   8  -4  257.67   11.70
  -7   8  -4  266.57   10.80
  -7   8  -4  261.17   10.30
   7  -8   4  269.27   11.90
   7  -8   4  266.17   10.40
  -8   8  -4   22.50    2.80
  -8   8  -4   22.80    2.50
  -8   8  -4   21.60    2.60
   8  -8   4   29.70    4.10
   8  -8   4   27.70    2.80
  -9   8  -4   10.90    2.10
  -9   8  -4    9.00    1.90
  -9   8  -4    8.00    1.70
  -9   8  -4   13.10    3.40
   9  -8   4   10.40    3.30
   9  -8   4   10.00    2.20
 -10   8  -4   17.10    2.00
 -10   8  -4   19.10    2.20
 -10   8  -4   28.10    4.50
  10  -8   4   21.60    3.00
 -11   8  -4   90.79    3.90
 -11   8  -4   94.39    7.30
 -11   8  -4   85.89    3.90
  11  -8   4   91.49    5.80
 -12   8  -4   11.30    3.80
  12  -8   4    8.40    2.50
 -13   8  -4   -1.60    3.00
  13  -8   4    4.00    2.30
   9   7  -4   -0.20    2.40
   9   7  -4    0.70    2.10
  -9  -7   4    1.20    2.30
   8   7  -4   60.79    5.00
   8   7  -4   68.89    5.80
   8   7  -4   49.90    5.30
  -8  -7   4   62.69    4.90
   7   7  -4    6.10    2.90
   7   7  -4    5.90    2.10
   7   7  -4    8.70    2.50
   7   7  -4    6.10    2.20
  -7  -7   4    7.70    2.40
   6   7  -4   11.10    2.40
   6   7  -4    9.60    2.40
   6   7  -4   15.10    3.00
   6   7  -4   11.50    2.70
  -6  -7   4   13.80    2.60
   5   7  -4   22.90    2.80
   5   7  -4   24.50    3.50
   5   7  -4   21.80    3.10
   5   7  -4   26.80    3.70
  -5  -7   4   20.70    2.90
   4   7  -4   46.40    3.50
   4   7  -4   47.20    4.20
   4   7  -4   50.49    4.80
   4   7  -4   48.00    3.90
  -4  -7   4   49.60    3.70
  -4  -7   4   46.30    3.40
   3   7  -4   96.89    5.30
   3   7  -4   90.59    4.90
   3   7  -4  103.69    6.10
   3   7  -4  106.39    6.00
  -3  -7   4   94.29    4.90
  -3  -7   4   87.59    4.90
   2   7  -4  285.77   11.60
   2   7  -4  260.07   11.60
   2   7  -4  283.27   10.50
   2   7  -4  261.57   10.60
  -2  -7   4  279.47   10.50
  -2  -7   4  274.67   10.60
   1   7  -4    8.70    2.10
   1   7  -4    6.20    1.90
   1   7  -4    7.60    1.50
   1   7  -4    5.80    1.40
  -1  -7   4    6.60    1.60
  -1  -7   4    8.20    1.50
   0   7  -4   62.19    4.50
   0   7  -4   63.59    3.30
   0   7  -4   61.39    4.30
   0   7  -4   55.89    3.40
   0  -7   4   59.09    3.50
   0  -7   4   65.39    3.20
  -1   7  -4 1052.99   33.90
  -1   7  -4 1018.00   34.60
  -1   7  -4 1037.00   35.60
  -1   7  -4  969.60   35.50
   1  -7   4 1066.29   34.80
   1  -7   4 1045.30   33.90
   1  -7   4  991.80   35.50
  -2   7  -4   -0.20    1.10
  -2   7  -4    0.10    0.70
  -2   7  -4    1.40    0.70
  -2   7  -4   -1.50    1.20
   2  -7   4    1.60    1.40
   2  -7   4    0.20    1.20
  -3   7  -4   16.20    1.40
  -3   7  -4   16.30    1.40
  -3   7  -4   12.70    2.20
  -3   7  -4   12.50    2.20
   3  -7   4   17.40    2.50
   3  -7   4   18.80    2.50
  -4   7  -4  534.65   19.00
  -4   7  -4  513.35   17.60
  -4   7  -4  511.05   19.00
  -4   7  -4  510.05   17.60
   4  -7   4  510.25   17.60
   4  -7   4  538.15   19.00
   4  -7   4  505.45   19.00
  -5   7  -4  128.49    6.30
  -5   7  -4  138.99    5.60
  -5   7  -4  139.69    6.80
   5  -7   4  138.19    5.60
   5  -7   4  120.79    6.30
   5  -7   4  145.39    7.00
  -6   7  -4    0.50    0.90
  -6   7  -4    1.70    1.60
  -6   7  -4    1.80    1.30
   6  -7   4    1.50    1.10
   6  -7   4    0.10    1.00
   6  -7   4    0.40    1.70
  -7   7  -4  341.17   13.10
  -7   7  -4  343.37   13.20
  -7   7  -4  356.46   13.10
  -7   7  -4  348.87   14.40
   7  -7   4  361.36   13.10
   7  -7   4  351.06   14.50
   7  -7   4  330.07   13.00
  -8   7  -4  129.59    5.80
  -8   7  -4  128.89    6.00
  -8   7  -4  123.89    6.10
   8  -7   4  115.09    6.00
   8  -7   4  125.89    7.50
  -9   7  -4  319.57   11.90
  -9   7  -4  326.87   12.10
  -9   7  -4  313.87   12.90
  -9   7  -4  322.67   14.70
   9  -7   4  322.47   14.60
   9  -7   4  344.57   13.30
 -10   7  -4   39.00    2.50
 -10   7  -4   38.60    2.40
  10  -7   4   46.30    4.00
 -11   7  -4   45.80    5.90
  11  -7   4   41.80    4.10
 -12   7  -4    1.70    2.90
  12  -7   4    1.30    2.10
 -13   7  -4   10.10    4.10
  13  -7   4    7.40    2.70
  10   6  -4   22.00    2.90
  10   6  -4   21.40    4.00
   9   6  -4    1.00    1.80
   9   6  -4   -1.70    1.90
  -9  -6   4    3.70    2.20
   8   6  -4   12.00    2.50
   8   6  -4   10.50    3.10
   8   6  -4   18.10    3.40
  -8  -6   4   18.30    3.20
   7   6  -4    3.50    2.10
   7   6  -4    3.00    1.90
   7   6  -4    3.80    2.00
   7   6  -4    3.10    2.00
  -7  -6   4    2.60    2.00
   6   6  -4   68.79    4.70
   6   6  -4   61.09    5.00
   6   6  -4   72.09    5.00
   6   6  -4   67.89    4.50
  -6  -6   4   69.99    4.80
   5   6  -4    1.70    1.70
   5   6  -4    2.60    1.80
   5   6  -4    4.80    2.00
   5   6  -4    2.10    1.70
  -5  -6   4    4.60    1.80
  -5  -6   4    6.40    2.10
   4   6  -4  343.57   13.50
   4   6  -4  336.37   14.60
   4   6  -4  320.97   12.70
   4   6  -4  326.77   13.20
  -4  -6   4  347.67   13.90
  -4  -6   4  349.57   12.90
   3   6  -4   69.69    4.10
   3   6  -4   66.19    4.40
   3   6  -4   66.39    3.90
   3   6  -4   62.39    4.50
  -3  -6   4   61.99    3.80
  -3  -6   4   65.49    3.80
   2   6  -4  115.09    6.10
   2   6  -4  121.89    5.50
   2   6  -4  128.69    6.40
   2   6  -4  119.89    5.50
  -2  -6   4  119.49    5.30
  -2  -6   4  119.29    5.50
   1   6  -4   53.89    3.90
   1   6  -4   55.79    3.80
   1   6  -4   52.89    3.00
   1   6  -4   50.99    3.20
  -1  -6   4   53.69    2.90
  -1  -6   4   48.10    3.60
  -1  -6   4   52.29    3.20
   0   6  -4   41.50    2.90
   0   6  -4   40.70    3.50
   0   6  -4   42.80    2.40
   0  -6   4   44.40    3.00
   0  -6   4   40.80    2.30
   0  -6   4   48.00    3.50
  -1   6  -4  530.95   18.90
  -1   6  -4  548.65   19.70
  -1   6  -4  520.45   18.00
   1  -6   4  529.75   19.00
   1  -6   4  580.94   19.80
   1  -6   4  534.35   18.00
  -2   6  -4   44.80    3.50
  -2   6  -4   46.00    3.30
  -2   6  -4   45.60    2.20
  -2   6  -4   53.69    2.30
   2  -6   4   52.49    3.70
   2  -6   4   52.29    3.40
  -3   6  -4 2257.17   73.99
  -3   6  -4 2291.17   72.59
   3  -6   4 2177.08   74.09
  -4   6  -4    0.70    1.10
  -4   6  -4    1.80    1.30
  -4   6  -4    2.50    0.80
   4  -6   4    0.90    1.10
   4  -6   4    3.10    1.60
   4  -6   4    1.50    0.80
  -5   6  -4 1323.37   44.90
  -5   6  -4 1340.37   46.30
  -5   6  -4 1371.06   45.60
   5  -6   4 1362.16   46.50
   5  -6   4 1398.16   45.80
   5  -6   4 1373.96   45.00
  -6   6  -4   10.40    1.60
  -6   6  -4   10.30    1.70
   6  -6   4    9.10    1.60
   6  -6   4   11.90    2.50
   6  -6   4    9.60    1.60
  -7   6  -4  464.55   17.00
  -7   6  -4  482.15   18.40
  -7   6  -4  465.75   16.70
   7  -6   4  465.25   16.80
   7  -6   4  460.75   17.10
   7  -6   4  476.65   18.40
  -8   6  -4   44.90    3.40
  -8   6  -4   46.00    2.90
   8  -6   4   46.00    2.90
   8  -6   4   42.80    3.60
   8  -6   4   46.40    4.50
  -9   6  -4  485.25   17.20
  -9   6  -4  509.85   17.10
  -9   6  -4  472.45   18.40
  -9   6  -4  484.05   20.10
   9  -6   4  516.35   18.90
 -10   6  -4    5.30    0.80
 -10   6  -4    6.00    3.50
 -10   6  -4    4.80    0.90
  10  -6   4    5.60    2.20
 -11   6  -4   21.00    4.10
  11  -6   4   23.90    3.50
 -12   6  -4   61.19    6.30
  12  -6   4   59.39    5.30
 -13   6  -4    4.40    3.10
  13  -6   4    1.40    2.00
  11   5  -4   -1.40    2.10
 -11  -5   4   -0.80    2.60
  10   5  -4    3.50    1.60
  10   5  -4    0.20    2.40
 -10  -5   4    4.20    2.60
   9   5  -4    3.40    1.60
   9   5  -4    3.80    2.60
   9   5  -4    6.80    2.80
  -9  -5   4    9.60    2.70
   8   5  -4   38.80    3.30
   8   5  -4   37.40    5.30
   8   5  -4   40.80    4.40
  -8  -5   4   42.30    4.40
   7   5  -4   21.70    2.90
   7   5  -4   23.90    3.60
   7   5  -4   19.40    2.90
   7   5  -4   20.70    2.70
  -7  -5   4   20.80    3.30
   6   5  -4  177.48    8.10
   6   5  -4  152.18    7.80
   6   5  -4  177.38    8.50
   6   5  -4  174.88    7.90
  -6  -5   4  183.68    8.20
   5   5  -4  109.69    5.70
   5   5  -4  106.89    5.70
   5   5  -4  110.59    5.80
   5   5  -4  102.39    5.90
  -5  -5   4  110.89    5.70
  -5  -5   4  104.09    5.60
   4   5  -4   90.29    5.10
   4   5  -4   87.29    4.90
   4   5  -4   78.79    4.50
   4   5  -4   87.29    4.90
  -4  -5   4   84.09    4.70
  -4  -5   4   89.29    4.70
   3   5  -4    3.10    1.40
   3   5  -4    2.80    1.50
   3   5  -4    4.60    1.30
   3   5  -4    1.70    1.50
  -3  -5   4    1.70    1.30
  -3  -5   4    2.60    1.10
   2   5  -4  237.28    9.90
   2   5  -4  234.78    9.10
   2   5  -4  246.38    9.30
  -2  -5   4  246.78    9.40
  -2  -5   4  243.58    9.90
  -2  -5   4  238.58    9.10
   1   5  -4  451.05   17.50
   1   5  -4  477.95   16.50
   1   5  -4  469.35   16.80
  -1  -5   4  483.75   16.40
  -1  -5   4  479.95   16.90
  -1  -5   4  523.05   17.70
   0   5  -4    1.30    1.40
   0   5  -4    2.00    1.10
   0   5  -4    2.10    0.70
   0  -5   4    2.00    1.40
   0  -5   4    0.50    1.00
   0  -5   4    0.70    0.60
   1  -5   4 1920.41   63.59
  -2   5  -4   47.30    3.10
  -2   5  -4   53.89    3.40
  -2   5  -4   45.70    2.00
   2  -5   4   44.60    3.20
   2  -5   4   47.00    3.20
  -3   5  -4  563.34   19.20
  -3   5  -4  559.04   18.00
  -3   5  -4  552.34   19.30
   3  -5   4  559.14   19.40
   3  -5   4  547.25   17.90
   3  -5   4  453.95   18.80
  -4   5  -4   15.40    2.00
  -4   5  -4   11.90    2.20
  -4   5  -4   13.40    1.40
   4  -5   4   17.80    2.10
   4  -5   4   15.40    2.40
   4  -5   4   15.40    1.50
  -5   5  -4  309.17   11.30
  -5   5  -4  311.07   12.40
  -5   5  -4  303.37   11.50
   5  -5   4  317.47   11.30
   5  -5   4  312.67   13.40
  -6   5  -4   69.79    4.70
  -6   5  -4   80.19    4.00
  -6   5  -4   80.39    3.90
   6  -5   4   75.59    4.00
   6  -5   4   78.09    5.00
   6  -5   4   62.29    3.80
  -7   5  -4  147.99    7.60
  -7   5  -4  139.59    5.90
  -7   5  -4  141.39    6.50
   7  -5   4  149.59    7.70
   7  -5   4  145.99    7.40
  -8   5  -4   11.80    3.00
  -8   5  -4   13.90    1.60
  -8   5  -4   17.90    2.60
   8  -5   4   17.40    3.40
   8  -5   4   15.80    1.70
   8  -5   4   10.70    2.20
  -9   5  -4   66.29    3.30
  -9   5  -4   86.89    6.60
   9  -5   4   73.79    5.20
 -10   5  -4   20.60    4.00
  10  -5   4   22.00    3.30
 -11   5  -4    0.70    2.50
  11  -5   4    2.60    1.60
 -12   5  -4   -3.50    2.20
  12  -5   4    3.20    2.50
 -13   5  -4    2.60    3.00
  13  -5   4   -2.50    1.90
  11   4  -4    0.00    2.20
 -11  -4   4    2.90    2.90
  10   4  -4   -0.90    1.10
  10   4  -4    1.10    1.20
  10   4  -4    4.50    2.50
 -10  -4   4   -1.70    2.30
   9   4  -4    9.00    1.70
   9   4  -4   10.40    1.80
   9   4  -4    7.70    2.80
  -9  -4   4    6.00    2.70
   8   4  -4   29.70    2.80
   8   4  -4   24.30    2.70
   8   4  -4   29.10    4.00
  -8  -4   4   21.90    3.40
   7   4  -4   55.79    4.50
   7   4  -4   55.59    3.80
   7   4  -4   51.19    3.60
   7   4  -4   46.40    4.10
  -7  -4   4   50.29    4.50
   6   4  -4   95.49    5.10
   6   4  -4  100.99    5.30
   6   4  -4  106.39    5.90
   6   4  -4  104.79    5.70
  -6  -4   4   89.89    5.60
  -6  -4   4  100.49    5.60
   5   4  -4   11.20    2.30
   5   4  -4   14.80    2.10
   5   4  -4   18.20    2.50
   5   4  -4   14.30    2.20
  -5  -4   4   10.10    2.10
  -5  -4   4   12.80    2.20
   4   4  -4   83.69    4.60
   4   4  -4   83.99    4.60
   4   4  -4   90.59    4.80
   4   4  -4   89.19    4.70
  -4  -4   4   85.39    4.70
  -4  -4   4   92.29    4.60
   3   4  -4  274.77   10.50
   3   4  -4  267.77   10.80
   3   4  -4  277.87   10.60
  -3  -4   4  275.77   10.60
  -3  -4   4  278.67   10.80
  -3  -4   4  284.87   10.40
   2   4  -4   84.39    4.20
   2   4  -4   87.39    4.60
   2   4  -4   84.29    4.00
  -2  -4   4   79.89    4.20
  -2  -4   4   88.09    4.60
  -2  -4   4   83.29    4.20
   1   4  -4    1.00    0.70
   1   4  -4    1.10    1.20
  -1  -4   4    1.40    1.10
  -1  -4   4    0.70    0.70
  -1  -4   4    2.00    1.10
   0   4  -4    3.00    1.10
   0   4  -4    3.40    1.30
   0   4  -4    2.70    0.50
   0  -4   4    2.30    0.50
   0  -4   4    2.80    1.10
   0  -4   4    3.60    1.20
  -1   4  -4  771.02   26.10
  -1   4  -4  707.93   25.70
   1  -4   4  776.42   25.90
   1  -4   4  759.42   25.70
  -2   4  -4 1072.89   33.40
  -2   4  -4 1019.00   34.60
  -2   4  -4 1023.20   34.70
   2  -4   4 1012.90   33.40
   2  -4   4 1022.20   34.70
   3  -4   4 2337.57   77.19
  -4   4  -4 1054.89   36.00
  -4   4  -4 1034.50   34.90
  -4   4  -4 1072.59   35.30
   4  -4   4 1054.99   35.00
   4  -4   4 1057.29   36.10
  -5   4  -4  714.23   26.30
  -5   4  -4  734.43   25.40
  -5   4  -4  743.73   25.30
   5  -4   4  757.62   26.50
   5  -4   4  789.12   25.50
   5  -4   4  738.23   26.00
  -6   4  -4  314.77   13.00
  -6   4  -4  315.27   12.00
  -6   4  -4  316.17   11.60
   6  -4   4  335.07   11.80
   6  -4   4  316.97   13.10
   6  -4   4  329.17   12.20
  -7   4  -4   56.59    4.40
  -7   4  -4   66.99    3.30
  -7   4  -4   67.69    4.10
   7  -4   4   61.39    4.00
   7  -4   4   58.09    4.60
   7  -4   4   60.79    3.30
  -8   4  -4   87.59    5.00
  -8   4  -4   86.59    3.80
  -8   4  -4   93.59    6.20
   8  -4   4   74.09    3.80
   8  -4   4   92.69    6.20
   8  -4   4   88.19    5.40
  -9   4  -4  265.07    9.60
  -9   4  -4  271.57   12.80
   9  -4   4  276.97    9.60
   9  -4   4  295.07   12.10
 -10   4  -4    5.30    2.80
  10  -4   4    6.80    2.50
 -11   4  -4   -3.10    2.00
  11  -4   4   -0.60    1.70
 -12   4  -4   11.90    3.80
  12  -4   4   14.00    3.10
 -13   4  -4   -5.20    2.50
  13  -4   4    3.60    2.30
  12   3  -4    8.50    3.00
 -12  -3   4    7.80    3.30
  11   3  -4   26.70    4.40
 -11  -3   4   21.50    4.40
  10   3  -4   14.30    3.40
  10   3  -4    6.20    1.10
  10   3  -4    4.50    1.10
 -10  -3   4    9.60    3.30
   9   3  -4    1.50    1.70
   9   3  -4   -0.10    1.00
   9   3  -4    0.10    2.30
  -9  -3   4   -1.70    2.20
   8   3  -4    2.70    2.00
   8   3  -4    4.50    2.30
   8   3  -4    3.90    1.20
   8   3  -4    3.80    1.30
  -8  -3   4    6.10    2.70
   7   3  -4    7.30    2.40
   7   3  -4   13.60    1.90
   7   3  -4   13.60    2.00
   7   3  -4   12.10    2.50
  -7  -3   4   11.90    2.70
   6   3  -4   23.30    3.10
   6   3  -4   25.10    2.40
   6   3  -4   27.30    3.20
   6   3  -4   20.80    2.30
  -6  -3   4   25.40    3.20
  -6  -3   4   24.60    2.60
   5   3  -4  138.59    6.30
   5   3  -4  143.09    6.80
   5   3  -4  150.48    6.50
  -5  -3   4  151.48    6.80
  -5  -3   4  152.08    6.70
   4   3  -4 1292.87   43.90
   4   3  -4 1362.06   43.90
   4   3  -4 1302.27   43.90
  -4  -3   4 1306.27   43.80
  -4  -3   4 1312.77   43.80
  -4  -3   4 1303.07   44.00
   3   3  -4  596.34   21.00
   3   3  -4  611.74   21.10
   3   3  -4  585.84   20.80
  -3  -3   4  625.44   21.10
  -3  -3   4  607.74   20.70
  -3  -3   4  599.44   21.00
   2   3  -4  139.99    5.30
   2   3  -4  126.89    5.70
   2   3  -4  134.89    6.10
  -2  -3   4  129.89    5.60
  -2  -3   4  130.69    5.20
   1   3  -4  172.38    6.70
   1   3  -4  177.08    7.00
   1   3  -4  170.58    6.00
  -1  -3   4  167.78    6.70
  -1  -3   4  161.78    6.90
  -1  -3   4  161.78    6.00
   0   3  -4 2785.82  108.49
   0  -3   4 2627.74  106.49
  -1   3  -4  502.95   18.30
  -1   3  -4  513.75   18.20
   1  -3   4  579.54   18.50
   1  -3   4  514.95   18.30
  -2   3  -4  293.47    9.90
  -2   3  -4  299.87   10.70
  -2   3  -4  274.77   10.80
   2  -3   4  289.37    9.90
   2  -3   4  307.57   10.80
   2  -3   4  288.87   10.90
  -3   3  -4   12.90    1.30
  -3   3  -4   15.00    1.70
  -3   3  -4   16.40    2.20
   3  -3   4   14.60    1.80
   3  -3   4   18.80    2.20
   3  -3   4   13.90    1.50
  -4   3  -4   77.99    3.60
  -4   3  -4   72.29    4.20
  -4   3  -4   75.09    3.70
   4  -3   4   70.09    4.30
   4  -3   4   68.69    3.70
   4  -3   4   71.09    3.60
  -5   3  -4   24.40    2.20
  -5   3  -4   27.70    2.10
  -5   3  -4   29.20    2.80
   5  -3   4   26.60    2.10
   5  -3   4   24.00    2.80
   5  -3   4   24.90    2.30
  -6   3  -4    2.00    0.90
  -6   3  -4   -2.10    1.20
  -6   3  -4    2.60    1.30
   6  -3   4    2.00    0.90
   6  -3   4    1.10    1.30
   6  -3   4    1.90    1.80
  -7   3  -4  288.37   10.40
  -7   3  -4  284.17   12.20
   7  -3   4  295.47   10.60
   7  -3   4  289.07   11.70
   7  -3   4  278.37   12.30
  -8   3  -4  237.78    8.70
  -8   3  -4  244.18   10.40
  -8   3  -4  248.08   11.40
   8  -3   4  235.08    8.70
   8  -3   4  222.28   10.30
  -9   3  -4    7.00    2.80
  -9   3  -4    6.40    1.00
   9  -3   4    6.40    1.00
   9  -3   4    9.80    2.70
 -10   3  -4   13.40    3.40
  10  -3   4   16.00    3.20
 -11   3  -4   92.09    7.20
  11  -3   4  101.39    7.00
 -12   3  -4   -1.30    2.60
  12  -3   4   -2.20    2.00
  12   2  -4    4.50    2.70
 -12  -2   4    5.70    3.20
  11   2  -4  146.99    9.00
 -11  -2   4  150.38    9.10
  10   2  -4  171.78    9.60
 -10  -2   4  187.88    9.90
   9   2  -4  116.79    4.80
   9   2  -4  115.09    4.70
   9   2  -4  120.99    7.30
  -9  -2   4  126.79    7.50
   8   2  -4  288.47   12.60
   8   2  -4  309.47   12.90
   8   2  -4  298.57   10.80
   8   2  -4  294.07   10.80
  -8  -2   4  305.47   13.00
   7   2  -4   43.40    2.70
   7   2  -4   41.70    3.80
   7   2  -4   45.00    2.70
   7   2  -4   38.10    4.10
  -7  -2   4   35.90    3.30
  -7  -2   4   37.40    3.80
   6   2  -4  334.87   13.30
   6   2  -4  339.97   12.30
   6   2  -4  344.27   12.30
   6   2  -4  344.07   13.30
  -6  -2   4  332.67   13.10
   5   2  -4   27.60    2.60
   5   2  -4   20.50    2.00
   5   2  -4   25.00    2.90
  -5  -2   4   20.30    2.00
  -5  -2   4   22.10    2.70
  -5  -2   4   23.80    2.30
   4   2  -4  260.27   10.10
   4   2  -4  252.97    9.90
   4   2  -4  268.47    9.70
  -4  -2   4  256.47    9.90
  -4  -2   4  255.37    9.70
  -4  -2   4  260.17   10.20
   3   2  -4    0.20    0.90
   3   2  -4    1.50    0.90
   3   2  -4    1.50    1.30
  -3  -2   4    2.10    1.10
  -3  -2   4    0.00    1.00
  -3  -2   4    1.30    1.30
   2   2  -4  962.70   33.10
   2   2  -4  989.90   33.20
   2   2  -4 1004.70   32.80
  -2  -2   4  982.80   32.70
  -2  -2   4 1033.30   33.30
  -2  -2   4  987.10   33.20
   1   2  -4 1280.17   42.60
  -1  -2   4 1257.77   41.80
  -1  -2   4 1326.97   42.60
   0   2  -4    7.00    1.20
   0   2  -4    8.90    1.40
   0  -2   4    7.20    0.60
   0  -2   4    8.50    1.40
   0  -2   4    5.60    1.20
   0  -2   4    6.70    0.60
  -1   2  -4  106.79    4.70
  -1   2  -4  111.39    4.70
  -1   2  -4  111.89    3.90
   1  -2   4  104.39    4.30
   1  -2   4  105.99    4.70
   1  -2   4  110.99    4.80
  -2   2  -4  438.46   15.00
  -2   2  -4  429.26   14.50
  -2   2  -4  425.56   15.80
   2  -2   4  427.36   15.00
   2  -2   4  444.56   14.50
   2  -2   4  414.96   15.20
  -3   2  -4  122.79    5.10
  -3   2  -4  121.29    4.90
  -3   2  -4  123.09    5.60
   3  -2   4  117.29    5.00
   3  -2   4  123.79    5.70
   3  -2   4  122.09    5.20
  -4   2  -4   10.90    1.50
  -4   2  -4   13.10    1.60
  -4   2  -4   13.20    2.10
   4  -2   4    9.90    1.50
   4  -2   4   12.90    1.80
   4  -2   4   12.00    2.10
  -5   2  -4  170.38    7.90
  -5   2  -4  176.78    7.40
  -5   2  -4  185.98    7.10
   5  -2   4  180.68    8.10
   5  -2   4  184.78    7.10
   5  -2   4  177.18    7.60
  -6   2  -4  146.39    5.80
  -6   2  -4  145.99    6.60
  -6   2  -4  142.89    7.00
   6  -2   4  140.49    5.90
   6  -2   4  143.39    7.20
   6  -2   4  130.79    6.60
  -7   2  -4 1064.99   38.20
  -7   2  -4 1097.39   37.70
  -7   2  -4 1085.79   36.40
  -7   2  -4 1173.78   38.70
   7  -2   4 1074.29   37.90
   7  -2   4 1078.29   36.50
  -8   2  -4  143.59    7.90
  -8   2  -4  137.39    5.60
   8  -2   4  127.59    5.50
   8  -2   4  132.79    7.20
  -9   2  -4  111.99    4.50
  -9   2  -4  107.29    7.20
   9  -2   4  110.99    4.50
   9  -2   4  116.89    6.90
 -10   2  -4  224.08   11.20
  10  -2   4  211.78   10.70
 -11   2  -4   12.60    3.40
  11  -2   4   14.30    3.40
 -12   2  -4    3.60    3.00
  12  -2   4    1.50    2.60
  13   1  -4   17.00    3.80
 -13  -1   4   15.10    4.40
  12   1  -4    4.80    2.80
 -12  -1   4    0.80    3.00
  11   1  -4   13.10    3.30
 -11  -1   4   10.70    3.30
  10   1  -4   99.09    6.70
 -10  -1   4  103.39    7.00
   9   1  -4   89.29    6.10
  -9  -1   4   95.39    6.40
   8   1  -4    7.10    1.10
   8   1  -4    8.60    2.40
   8   1  -4    3.30    1.80
   8   1  -4    6.50    1.00
  -8  -1   4    5.80    2.30
   7   1  -4   27.90    3.30
   7   1  -4   26.00    1.90
   7   1  -4   27.10    1.90
  -7  -1   4   27.30    2.70
  -7  -1   4   23.50    3.40
   6   1  -4  565.14   20.30
   6   1  -4  544.55   18.90
   6   1  -4  549.15   20.10
  -6  -1   4  558.44   20.00
  -6  -1   4  549.54   19.00
  -6  -1   4  568.84   21.20
   5   1  -4  671.83   22.60
   5   1  -4  691.13   23.70
   5   1  -4  650.23   23.40
  -5  -1   4  681.23   23.40
  -5  -1   4  674.93   23.70
  -5  -1   4  650.43   22.70
   4   1  -4  113.19    5.50
   4   1  -4  119.49    5.00
   4   1  -4  124.39    5.40
  -4  -1   4  121.69    5.70
  -4  -1   4  120.59    5.30
  -4  -1   4  120.09    5.10
   3   1  -4  449.16   15.60
   3   1  -4  472.15   16.00
   3   1  -4  427.66   15.60
  -3  -1   4  450.55   16.00
  -3  -1   4  444.76   15.60
  -3  -1   4  464.65   15.70
   2   1  -4  248.28    9.00
   2   1  -4  257.47    9.20
   2   1  -4  270.67    9.40
  -2  -1   4  237.58    8.90
  -2  -1   4  255.27    9.40
  -2  -1   4  253.57    9.30
   1   1  -4  186.38    7.20
   1   1  -4  192.48    6.70
   1   1  -4  195.98    7.20
  -1  -1   4  173.68    6.60
  -1  -1   4  198.38    7.20
  -1  -1   4  190.78    7.20
   0   1  -4  402.76   13.20
   0   1  -4  400.96   13.80
   0   1  -4  383.86   13.80
   0  -1   4  405.06   13.90
   0  -1   4  413.46   13.90
   0  -1   4  372.06   13.20
  -1   1  -4  197.38    7.00
  -1   1  -4  200.88    7.50
  -1   1  -4  183.88    7.40
   1  -1   4  213.78    7.60
   1  -1   4  198.38    7.00
   1  -1   4  188.48    7.50
  -2   1  -4   10.30    1.40
  -2   1  -4   11.20    1.60
  -2   1  -4   12.30    1.20
   2  -1   4   10.30    1.50
   2  -1   4   10.70    1.30
   2  -1   4   13.40    1.60
  -3   1  -4  203.58    7.50
  -3   1  -4  186.58    7.40
  -3   1  -4  186.68    7.80
   3  -1   4  183.68    7.80
   3  -1   4  193.68    7.50
   3  -1   4  193.48    7.40
  -4   1  -4  643.14   21.50
  -4   1  -4  611.54   21.10
  -4   1  -4  605.24   21.70
   4  -1   4  620.54   21.80
   4  -1   4  626.54   21.50
   4  -1   4  598.14   21.60
  -5   1  -4   34.20    2.70
  -5   1  -4   27.10    2.70
  -5   1  -4   36.70    2.40
   5  -1   4   30.20    2.50
   5  -1   4   34.50    3.00
   5  -1   4   32.60    2.80
  -6   1  -4    2.90    1.20
  -6   1  -4    0.50    1.50
  -6   1  -4    2.90    2.00
   6  -1   4    2.70    1.70
   6  -1   4    2.80    1.00
   6  -1   4    2.10    1.60
  -7   1  -4  175.48    8.50
  -7   1  -4  171.28    6.90
  -7   1  -4  161.78    8.00
  -7   1  -4  173.48    8.40
   7  -1   4  171.68    8.30
   7  -1   4  158.78    6.80
  -8   1  -4   55.49    5.00
  -8   1  -4   56.29    3.30
   8  -1   4   63.39    4.90
  -9   1  -4   11.00    1.50
  -9   1  -4    9.20    2.70
   9  -1   4   12.40    3.00
   9  -1   4    9.70    1.40
 -10   1  -4   57.49    5.70
  10  -1   4   57.99    5.20
 -11   1  -4   18.00    3.90
  11  -1   4   22.40    4.10
 -12   1  -4   22.30    4.80
  12  -1   4   19.90    4.80
  13   0  -4    2.40    3.20
 -13   0   4    8.20    3.70
  12   0  -4   37.80    5.10
 -12   0   4   42.30    5.90
  11   0  -4    9.80    3.10
 -11   0   4    7.00    3.00
  10   0  -4    0.40    2.00
 -10   0   4   -1.40    2.20
   9   0  -4   36.90    3.90
  -9   0   4   34.00    4.20
   8   0  -4   75.99    5.00
   8   0  -4   63.19    4.80
   8   0  -4   70.49    2.80
  -8   0   4   73.99    5.50
  -8   0   4   74.29    5.20
   7   0  -4   11.90    1.20
   7   0  -4   11.10    2.40
   7   0  -4   15.30    2.40
  -7   0   4   10.40    2.00
  -7   0   4   12.00    1.30
  -7   0   4   14.20    2.70
   6   0  -4   47.40    4.00
   6   0  -4   52.19    3.90
   6   0  -4   54.19    2.60
  -6   0   4   55.69    2.80
  -6   0   4   57.09    4.00
  -6   0   4   56.79    3.60
   5   0  -4   49.20    3.50
   5   0  -4   41.50    2.30
   5   0  -4   43.90    3.10
  -5   0   4   46.30    3.60
  -5   0   4   43.10    3.00
  -5   0   4   38.40    2.40
   4   0  -4    4.10    1.30
   4   0  -4    3.40    1.40
   4   0  -4    2.30    0.90
  -4   0   4    3.00    1.20
  -4   0   4    3.50    1.50
  -4   0   4    3.40    1.00
  -3   0   4 1919.61   62.69
   2   0  -4 2969.80  115.49
  -2   0   4 2878.91  113.89
   1   0  -4   69.19    3.20
   1   0  -4   66.89    3.20
  -1   0   4   62.09    2.80
  -1   0   4   66.29    2.80
  -1   0   4   69.59    3.20
  -1   0   4   60.39    3.10
   0   0  -4  384.06   13.20
   0   0  -4  375.56   12.70
   0   0  -4  361.46   12.90
   0   0   4  390.16   13.20
   0   0   4  371.06   13.00
   0   0   4  362.26   12.70
  -1   0  -4 1717.93   77.29
   1   0   4 1650.13   76.39
  -2   0  -4  380.96   13.80
  -2   0  -4  377.76   13.80
  -2   0  -4  397.16   13.70
   2   0   4  388.66   13.90
   2   0   4  403.86   14.40
   2   0   4  389.56   13.80
  -3   0  -4  805.72   27.30
  -3   0  -4  817.92   27.20
  -3   0  -4  795.92   27.30
   3   0   4  819.52   27.20
   3   0   4  809.12   27.40
   3   0   4  764.62   27.30
  -4   0  -4  187.08    8.00
  -4   0  -4  197.88    8.10
  -4   0  -4  195.68    7.80
   4   0   4  193.78    8.10
   4   0   4  192.68    8.10
   4   0   4  197.58    7.70
  -5   0  -4  179.68    7.40
  -5   0  -4  182.08    7.80
  -5   0  -4  177.38    7.90
   5   0   4  178.18    7.30
   5   0   4  177.28    7.90
   5   0   4  185.68    8.10
  -6   0  -4   54.89    3.90
  -6   0  -4   56.79    3.60
  -6   0  -4   63.49    4.30
  -6   0  -4   64.59    4.40
   6   0   4   57.79    3.40
   6   0   4   59.19    4.30
  -7   0  -4   83.89    5.30
  -7   0  -4   88.99    4.60
  -7   0  -4   98.69    5.90
   7   0   4   78.99    5.60
   7   0   4   88.39    4.50
  -8   0  -4   67.39    3.90
  -8   0  -4   73.89    5.40
   8   0   4   64.59    5.20
   8   0   4   64.39    3.60
  -9   0  -4   56.29    3.40
  -9   0  -4   50.69    5.00
   9   0   4   50.99    3.20
   9   0   4   62.69    5.50
 -10   0  -4   23.10    4.00
  10   0   4   14.50    1.60
  10   0   4   16.70    3.50
  10   0   4   15.80    1.60
 -11   0  -4    2.70    2.50
  11   0   4    2.00    2.50
  13  -1  -4    0.80    2.80
 -13   1   4   -2.90    3.10
  12  -1  -4  237.78   12.00
 -12   1   4  240.48   12.40
  11  -1  -4    0.80    2.00
  10  -1  -4    5.00    2.30
 -10   1   4    1.20    2.60
   9  -1  -4  145.59    7.80
  -9   1   4  157.28    8.40
   8  -1  -4  190.58    9.00
   8  -1  -4  186.08    8.80
  -8   1   4  186.08    8.70
  -8   1   4  203.88    9.30
   7  -1  -4   -0.40    0.50
   7  -1  -4   -0.10    1.30
   7  -1  -4    0.10    1.40
  -7   1   4    0.20    1.00
  -7   1   4    0.40    0.60
  -7   1   4    0.70    1.70
   6  -1  -4   33.20    3.10
   6  -1  -4   34.30    2.00
   6  -1  -4   28.10    2.70
  -6   1   4   32.00    2.70
  -6   1   4   28.40    3.10
  -6   1   4   31.00    1.90
   5  -1  -4   89.99    4.60
   5  -1  -4   88.29    3.80
   5  -1  -4   87.49    4.80
  -5   1   4   82.69    3.80
  -5   1   4   89.99    4.60
  -5   1   4   86.89    4.90
   4  -1  -4  126.29    5.70
   4  -1  -4  118.19    5.00
   4  -1  -4  119.69    5.30
  -4   1   4  127.69    5.00
  -4   1   4  129.69    5.70
  -4   1   4  120.39    5.40
   3  -1  -4  651.73   22.00
   3  -1  -4  664.33   22.10
  -3   1   4  687.93   22.70
  -3   1   4  586.04   22.20
  -3   1   4  672.03   22.00
   2  -1  -4 1415.36   71.39
   1  -1  -4   43.00    2.70
   1  -1  -4   47.30    2.50
   1  -1  -4   48.80    2.40
  -1   1   4   47.70    2.70
  -1   1   4   48.30    2.50
  -1   1   4   45.60    2.50
   0  -1  -4 1050.39   35.00
   0  -1  -4 1005.20   34.80
   0  -1  -4 1077.29   35.40
   0   1   4 1036.70   35.00
   0   1   4 1143.69   36.00
   0   1   4 1046.70   34.90
  -1  -1  -4  573.84   19.60
  -1  -1  -4  588.04   19.40
  -1  -1  -4  556.24   19.10
   1   1   4  552.64   19.20
   1   1   4  572.54   19.60
   1   1   4  552.84   19.40
  -2  -1  -4 1138.29   37.50
  -2  -1  -4 1109.19   37.10
  -2  -1  -4 1100.19   37.40
   2   1   4 1136.69   37.20
   2   1   4 1119.09   37.50
   2   1   4 1114.89   37.40
  -3  -1  -4  472.25   16.40
  -3  -1  -4  472.05   16.60
  -3  -1  -4  454.15   16.60
   3   1   4  460.05   16.50
   3   1   4  458.05   16.70
   3   1   4  469.25   16.50
  -4  -1  -4   51.59    3.40
  -4  -1  -4   52.89    3.30
  -4  -1  -4   53.69    3.30
   4   1   4   52.69    3.60
   4   1   4   48.30    3.20
   4   1   4   56.49    3.40
  -5  -1  -4   92.39    5.00
  -5  -1  -4   99.89    5.00
  -5  -1  -4   95.09    5.20
  -5  -1  -4  100.59    5.40
   5   1   4   91.79    4.80
   5   1   4   96.19    5.60
  -6  -1  -4  711.63   25.60
  -6  -1  -4  719.73   26.80
  -6  -1  -4  723.13   25.20
   6   1   4  718.23   26.20
   6   1   4  726.13   25.00
  -7  -1  -4   11.40    2.40
  -7  -1  -4   10.40    2.60
  -7  -1  -4   11.60    2.10
   7   1   4   10.90    2.80
   7   1   4   10.40    1.80
  -8  -1  -4  116.29    6.90
  -8  -1  -4  118.39    5.90
  -8  -1  -4  124.09    7.40
   8   1   4  110.89    5.50
  -9  -1  -4    0.90    2.10
  -9  -1  -4    2.70    1.40
   9   1   4    5.50    2.80
   9   1   4    0.70    1.30
 -10  -1  -4    2.50    2.60
  10   1   4   10.80    3.10
  10   1   4    4.80    2.20
  10   1   4    5.80    1.40
 -11  -1  -4   -0.30    2.60
  11   1   4    4.20    2.60
  14  -2  -4   -1.50    2.40
 -14   2   4   -2.70    3.10
  13  -2  -4   -1.40    1.90
 -13   2   4   -4.00    2.60
  12  -2  -4    1.50    2.00
 -12   2   4    0.70    2.40
  11  -2  -4   -0.60    1.80
  10  -2  -4    5.40    2.30
 -10   2   4    1.70    2.80
   9  -2  -4  550.84   20.50
  -9   2   4  517.45   20.70
   8  -2  -4  455.35   17.00
   8  -2  -4  424.76   17.10
  -8   2   4  439.36   16.80
  -8   2   4  451.15   17.40
  -8   2   4  433.26   14.60
   7  -2  -4  181.28    8.60
   7  -2  -4  191.58    6.90
   7  -2  -4  187.68    8.40
  -7   2   4  190.88    8.30
  -7   2   4  195.08    7.00
  -7   2   4  181.88    8.60
   6  -2  -4  180.28    7.70
   6  -2  -4  166.28    7.90
   6  -2  -4  180.98    6.70
  -6   2   4  182.78    7.70
  -6   2   4  170.08    6.60
  -6   2   4  183.08    8.10
   5  -2  -4  217.08    7.90
   5  -2  -4  195.68    8.40
   5  -2  -4  223.68    8.80
  -5   2   4  209.18    8.50
  -5   2   4  205.88    7.80
  -5   2   4  205.38    8.80
   4  -2  -4   62.19    3.40
   4  -2  -4   65.89    3.30
   4  -2  -4   60.69    3.70
  -4   2   4   60.39    3.20
  -4   2   4   60.69    3.40
  -4   2   4   72.19    3.90
   3  -2  -4 1842.72   79.69
  -3   2   4 1901.01   79.09
   2  -2  -4   91.89    4.10
   2  -2  -4   91.39    4.30
  -2   2   4   97.99    4.20
  -2   2   4   92.89    4.10
  -2   2   4   97.69    4.60
   1  -2  -4  496.95   17.50
   1  -2  -4  502.95   18.10
   1  -2  -4  569.04   18.00
  -1   2   4  501.55   17.50
  -1   2   4  525.25   17.90
  -1   2   4  525.55   18.10
   0  -2  -4   12.20    1.60
   0  -2  -4   10.70    1.80
   0  -2  -4   10.60    1.30
   0   2   4   10.00    1.20
   0   2   4    9.90    1.60
   0   2   4    9.40    1.50
  -1  -2  -4    3.70    1.60
  -1  -2  -4    4.20    1.30
  -1  -2  -4    4.10    1.10
   1   2   4    6.50    1.50
   1   2   4    5.10    1.10
   1   2   4    4.40    1.50
  -2  -2  -4  699.23   24.10
  -2  -2  -4  673.13   23.30
  -2  -2  -4  688.43   24.00
   2   2   4  706.43   23.40
   2   2   4  697.43   24.10
   2   2   4  694.53   24.00
  -3  -2  -4   14.30    2.10
  -3  -2  -4   19.30    2.30
   3   2   4   16.80    2.10
   3   2   4   14.90    1.80
  -4  -2  -4    3.90    1.30
  -4  -2  -4    3.70    1.50
  -4  -2  -4    3.60    1.50
  -4  -2  -4    3.90    1.50
   4   2   4    3.30    1.60
   4   2   4    3.10    1.40
  -5  -2  -4  193.78    8.70
  -5  -2  -4  192.08    8.20
  -5  -2  -4  188.58    8.20
  -5  -2  -4  186.58    8.40
   5   2   4  197.38    9.00
   5   2   4  189.88    8.20
  -6  -2  -4  248.28   10.20
  -6  -2  -4  247.08   10.20
   6   2   4  248.98   11.10
   6   2   4  231.38    9.90
  -7  -2  -4  132.99    6.60
  -7  -2  -4  122.09    6.80
   7   2   4  135.29    6.40
   7   2   4  132.09    7.60
  -8  -2  -4    9.00    2.30
  -8  -2  -4    9.10    2.70
  -8  -2  -4   12.70    2.50
   8   2   4    6.50    1.80
   8   2   4   12.60    3.20
  -9  -2  -4   39.20    4.20
  -9  -2  -4   36.50    3.40
   9   2   4   27.70    3.00
   9   2   4   41.70    5.30
 -10  -2  -4   21.30    3.60
  10   2   4   26.40    4.80
  10   2   4   17.90    2.40
 -14   3   4   -5.20    2.50
  13  -3  -4    8.10    3.10
 -13   3   4    7.20    3.60
  12  -3  -4   35.60    4.60
 -12   3   4   24.50    4.60
  10  -3  -4   -1.80    1.70
 -10   3   4   -1.20    2.70
   9  -3  -4  225.38   10.20
  -9   3   4  225.38   10.70
   8  -3  -4   24.80    3.00
   8  -3  -4   26.70    3.20
   8  -3  -4   23.20    1.70
  -8   3   4   27.00    1.70
  -8   3   4   24.40    3.10
  -8   3   4   25.50    3.60
   7  -3  -4   84.29    4.90
   7  -3  -4   89.49    3.90
   7  -3  -4   95.09    5.30
  -7   3   4   84.79    5.30
  -7   3   4   83.49    4.80
  -7   3   4   90.89    3.90
   6  -3  -4  507.75   18.30
   6  -3  -4  486.35   17.00
   6  -3  -4  489.55   18.00
  -6   3   4  490.85   18.00
  -6   3   4  516.85   18.30
  -6   3   4  474.85   17.00
   5  -3  -4    2.40    1.20
   5  -3  -4    4.60    1.50
   5  -3  -4    3.80    1.80
  -5   3   4    4.50    1.20
  -5   3   4    3.20    1.40
  -5   3   4    4.60    1.80
   4  -3  -4  186.08    7.50
   4  -3  -4  174.38    7.70
   4  -3  -4  191.78    7.60
  -4   3   4  190.98    7.70
  -4   3   4  192.28    7.70
  -4   3   4  193.48    7.50
   3  -3  -4   62.29    3.30
   3  -3  -4   58.89    3.50
  -3   3   4   64.49    3.40
  -3   3   4   62.09    3.30
  -3   3   4   61.29    3.40
  -3   3   4   65.39    3.40
   2  -3  -4    1.70    0.90
   2  -3  -4   -0.20    1.20
   2  -3  -4    0.10    0.90
  -2   3   4   -0.70    1.00
  -2   3   4    0.90    1.00
  -2   3   4    1.20    0.90
  -2   3   4    0.90    0.90
   1  -3  -4  448.86   16.00
   1  -3  -4  443.66   15.70
   1  -3  -4  428.46   15.00
  -1   3   4  438.16   15.00
  -1   3   4  452.05   16.00
  -1   3   4  454.35   15.70
   0  -3  -4   33.80    2.90
   0  -3  -4   33.50    2.50
   0  -3  -4   30.00    1.80
   0   3   4   30.90    2.60
   0   3   4   28.90    2.70
   0   3   4   31.00    1.80
  -1  -3  -4 2139.29   71.69
  -1  -3  -4 2150.08   70.69
   1   3   4 2246.98   70.79
   1   3   4 2206.58   71.79
   1   3   4 2164.18   71.89
  -2  -3  -4   12.50    2.10
  -2  -3  -4   19.50    2.30
  -2  -3  -4   14.20    1.50
   2   3   4   12.80    1.50
   2   3   4   12.90    2.00
  -3  -3  -4    2.60    1.00
  -3  -3  -4    1.80    1.10
  -3  -3  -4    1.50    1.40
   3   3   4    2.20    1.40
   3   3   4    1.70    1.50
  -4  -3  -4  305.47   12.40
  -4  -3  -4  289.67   11.40
  -4  -3  -4  316.47   12.60
  -4  -3  -4  312.97   11.50
   4   3   4  318.37   12.20
   4   3   4  304.57   12.60
  -5  -3  -4    3.60    1.70
  -5  -3  -4    7.40    1.70
  -5  -3  -4    2.00    1.90
   5   3   4   -2.00    1.50
   5   3   4    4.60    2.20
  -6  -3  -4    0.50    1.30
  -6  -3  -4   -1.20    1.50
  -6  -3  -4    2.80    1.80
   6   3   4   -0.60    1.30
   6   3   4    0.50    1.90
  -7  -3  -4   44.90    4.10
  -7  -3  -4   46.70    3.70
  -7  -3  -4   44.40    4.10
   7   3   4   39.90    4.40
   7   3   4   38.40    3.60
  -8  -3  -4    9.80    2.60
  -8  -3  -4   17.60    2.70
  -8  -3  -4   11.80    2.40
   8   3   4   17.40    3.60
  -9  -3  -4   48.90    4.70
   9   3   4   47.60    4.00
   9   3   4   55.29    5.70
 -10  -3  -4    2.50    2.50
  10   3   4    2.90    3.00
  14  -4  -4   25.70    4.30
 -14   4   4   27.90    5.40
  13  -4  -4   16.60    3.50
 -13   4   4   19.70    4.60
  12  -4  -4  187.38    9.90
 -12   4   4  181.18   10.50
  11  -4  -4   27.40    4.00
 -11   4   4   23.40    4.90
  10  -4  -4   73.39    5.30
 -10   4   4   70.69    5.80
   9  -4  -4    3.10    0.90
   9  -4  -4    4.10    2.10
  -9   4   4    4.20    0.90
  -9   4   4   -0.10    2.20
   8  -4  -4  437.96   16.90
   8  -4  -4  423.86   14.90
   8  -4  -4  442.06   16.50
  -8   4   4  422.26   16.30
  -8   4   4  408.96   16.60
  -8   4   4  422.66   14.80
   7  -4  -4    7.00    1.30
   7  -4  -4    6.70    1.90
   7  -4  -4    2.70    1.50
  -7   4   4    7.50    2.20
  -7   4   4    5.20    1.30
  -7   4   4    5.60    1.70
   6  -4  -4  437.76   15.30
   6  -4  -4  445.76   16.20
  -6   4   4  438.06   15.90
  -6   4   4  396.56   15.90
  -6   4   4  425.56   15.20
   5  -4  -4   15.50    2.10
   5  -4  -4   13.50    1.90
   5  -4  -4   17.30    2.50
  -5   4   4   18.00    2.10
  -5   4   4   13.50    2.20
  -5   4   4   13.20    1.90
   4  -4  -4   49.90    3.20
   4  -4  -4   55.09    3.50
   4  -4  -4   54.29    3.40
  -4   4   4   47.50    3.20
  -4   4   4   45.30    3.30
  -4   4   4   47.80    3.10
  -4   4   4   48.60    3.20
   3  -4  -4  535.35   19.80
   3  -4  -4  567.04   20.40
  -3   4   4  596.74   20.40
  -3   4   4  581.24   20.20
  -3   4   4  606.54   20.30
  -3   4   4  582.24   19.80
   2  -4  -4    9.70    1.40
   2  -4  -4    6.40    1.50
   2  -4  -4    9.50    1.90
  -2   4   4    7.00    1.60
  -2   4   4    8.80    1.80
  -2   4   4   11.40    1.40
   1  -4  -4  436.56   15.90
   1  -4  -4  431.56   16.30
   1  -4  -4  424.06   14.90
  -1   4   4  460.35   16.00
  -1   4   4  442.66   14.90
  -1   4   4  468.15   16.30
   0  -4  -4  944.91   30.00
   0  -4  -4  900.71   31.80
   0  -4  -4  912.41   31.30
   0   4   4  926.81   31.40
   0   4   4  934.91   30.10
   0   4   4  890.71   31.50
  -1  -4  -4   22.60    2.80
  -1  -4  -4   23.50    1.40
  -1  -4  -4   26.10    2.40
   1   4   4   21.70    2.60
   1   4   4   26.00    2.60
   1   4   4   22.60    1.40
  -2  -4  -4   12.40    1.30
  -2  -4  -4   11.50    1.30
   2   4   4    9.10    1.90
   2   4   4   11.10    2.10
  -3  -4  -4   75.19    4.60
  -3  -4  -4   81.69    3.60
  -3  -4  -4   70.99    4.70
  -3  -4  -4   79.49    3.60
   3   4   4   69.39    4.60
   3   4   4   68.79    4.70
  -4  -4  -4  155.28    6.30
  -4  -4  -4  144.29    7.50
  -4  -4  -4  148.59    6.20
   4   4   4  147.39    7.30
   4   4   4  145.89    7.60
  -5  -4  -4  163.98    7.10
  -5  -4  -4  167.88    8.40
  -5  -4  -4  167.88    7.10
   5   4   4  163.68    8.60
   5   4   4  157.38    7.80
  -6  -4  -4   47.30    3.60
  -6  -4  -4   44.00    3.30
  -6  -4  -4   37.70    4.10
   6   4   4   48.40    4.70
   6   4   4   37.10    3.70
  -7  -4  -4    7.10    2.20
  -7  -4  -4    8.60    1.90
  -7  -4  -4    7.20    2.20
   7   4   4    2.30    2.20
   7   4   4    2.70    1.90
  -8  -4  -4   17.20    2.80
  -8  -4  -4   12.00    2.70
  -8  -4  -4   14.40    2.60
   8   4   4   15.20    3.50
  -9  -4  -4   13.30    2.90
   9   4   4   12.80    2.80
  14  -5  -4   23.70    4.20
 -14   5   4    9.00    4.20
  13  -5  -4   -0.20    1.80
 -13   5   4   -1.90    3.30
  12  -5  -4   12.40    2.90
 -12   5   4   13.20    3.80
  11  -5  -4   21.90    3.60
 -11   5   4   18.30    4.60
  10  -5  -4  506.05   19.40
 -10   5   4  508.65   16.80
 -10   5   4  448.26   19.70
 -10   5   4  512.55   16.70
   9  -5  -4  785.12   26.50
   9  -5  -4  793.52   28.40
  -9   5   4  785.42   28.80
  -9   5   4  775.32   26.40
   8  -5  -4  888.01   31.60
   8  -5  -4  881.21   30.40
   8  -5  -4  908.01   32.10
  -8   5   4  906.41   31.70
  -8   5   4  879.41   32.10
  -8   5   4  921.11   32.10
  -8   5   4  907.81   30.30
   7  -5  -4   87.29    4.40
   7  -5  -4   79.09    4.80
   7  -5  -4   83.29    5.10
  -7   5   4   77.09    4.10
  -7   5   4  103.19    5.50
   6  -5  -4  310.57   12.00
   6  -5  -4  299.67   12.20
   6  -5  -4  340.47   12.60
  -6   5   4  325.87   12.50
  -6   5   4  302.27   11.80
  -6   5   4  314.27   12.30
   5  -5  -4  638.34   23.60
   5  -5  -4  714.53   23.90
   5  -5  -4  670.73   23.80
  -5   5   4  640.24   23.60
  -5   5   4  712.83   24.00
  -5   5   4  693.93   23.70
   4  -5  -4  488.25   17.90
   4  -5  -4  496.75   17.40
  -4   5   4  517.15   17.80
  -4   5   4  475.35   17.60
  -4   5   4  495.75   17.70
  -4   5   4  470.35   17.30
   3  -5  -4  163.78    6.30
   3  -5  -4  160.98    7.30
  -3   5   4  158.58    6.80
  -3   5   4  153.88    6.30
  -3   5   4  148.29    6.80
  -3   5   4  149.79    7.00
   2  -5  -4  311.67   12.50
   2  -5  -4  343.37   11.10
   2  -5  -4  321.97   12.00
  -2   5   4  291.17   12.20
  -2   5   4  314.57   12.00
  -2   5   4  311.47   11.00
   1  -5  -4  140.49    6.50
   1  -5  -4  148.59    5.20
   1  -5  -4  141.29    7.10
  -1   5   4  142.59    6.90
  -1   5   4  150.58    6.70
  -1   5   4  150.18    5.70
   0  -5  -4   44.80    3.30
   0  -5  -4   54.09    4.00
   0   5   4   52.09    3.60
   0   5   4   47.70    3.60
  -1  -5  -4    1.50    1.70
  -1  -5  -4    1.00    1.10
   1   5   4    0.50    1.20
   1   5   4   -0.40    1.40
  -2  -5  -4  176.48    8.60
  -2  -5  -4  172.68    8.00
  -2  -5  -4  181.48    6.10
   2   5   4  164.98    8.90
   2   5   4  175.88    8.20
  -3  -5  -4  180.58    6.50
  -3  -5  -4  181.18    6.50
  -3  -5  -4  171.28    8.60
   3   5   4  168.08    8.40
   3   5   4  177.78    8.40
  -4  -5  -4    4.00    1.10
  -4  -5  -4    2.90    1.20
  -4  -5  -4    2.10    2.20
   4   5   4    2.40    2.20
   4   5   4    0.80    1.80
  -5  -5  -4  163.48    6.80
  -5  -5  -4  170.48    6.80
  -5  -5  -4  161.18    8.60
   5   5   4  155.38    8.00
  -6  -5  -4  422.66   15.50
  -6  -5  -4  426.76   15.50
  -6  -5  -4  438.06   17.40
   6   5   4  408.46   17.70
  -7  -5  -4    4.30    2.30
  -7  -5  -4    0.10    1.80
   7   5   4   -3.20    1.90
  -8  -5  -4   46.30    4.10
  -8  -5  -4   47.10    4.40
   8   5   4   38.30    4.40
   8   5   4   47.60    5.90
  14  -6  -4   20.40    4.00
  13  -6  -4   -3.40    1.70
 -13   6   4   -0.90    2.80
  12  -6  -4  101.19    6.80
 -12   6   4   96.29    7.40
  11  -6  -4   48.20    4.60
 -11   6   4   52.79    2.90
 -11   6   4   50.59    6.50
 -11   6   4   50.19    2.30
  10  -6  -4   64.99    5.00
 -10   6   4   67.19    5.90
   9  -6  -4    2.90    1.40
   9  -6  -4    2.40    1.80
  -9   6   4    3.10    1.30
  -9   6   4    5.10    2.60
   8  -6  -4   35.10    3.10
   8  -6  -4   41.50    3.70
   8  -6  -4   39.40    3.60
  -8   6   4   41.90    3.00
  -8   6   4   44.10    4.10
  -8   6   4   36.00    3.30
  -8   6   4   38.50    3.90
   7  -6  -4  353.56   13.30
   7  -6  -4  357.46   13.70
   7  -6  -4  305.07   13.60
  -7   6   4  350.76   13.10
  -7   6   4  342.67   13.90
  -7   6   4  360.16   14.00
  -7   6   4  362.96   13.80
   6  -6  -4  450.05   16.00
   6  -6  -4  409.06   15.90
   6  -6  -4  412.66   15.90
  -6   6   4  413.86   15.90
  -6   6   4  428.16   16.00
  -6   6   4  431.76   15.70
   5  -6  -4  126.59    6.20
   5  -6  -4  142.29    6.80
  -5   6   4  136.09    6.40
  -5   6   4  128.69    6.20
  -5   6   4  139.49    6.40
  -5   6   4  136.69    6.40
   4  -6  -4   97.99    4.70
   4  -6  -4   98.79    5.40
  -4   6   4   96.29    5.00
  -4   6   4  101.89    4.70
  -4   6   4   82.99    5.00
  -4   6   4   98.39    5.10
   3  -6  -4   40.40    3.00
   3  -6  -4   38.90    4.00
   3  -6  -4   34.10    2.40
  -3   6   4   41.70    2.50
  -3   6   4   42.30    3.20
  -3   6   4   37.50    2.90
  -3   6   4   35.70    3.20
   2  -6  -4  140.59    6.90
   2  -6  -4  131.99    6.20
  -2   6   4  130.19    6.50
  -2   6   4  133.39    6.30
  -2   6   4  131.69    5.00
  -2   6   4  123.49    5.00
   1  -6  -4    0.90    1.20
   1  -6  -4   -0.70    1.60
  -1   6   4    1.20    1.40
  -1   6   4    2.20    1.40
   0  -6  -4  124.09    6.70
   0  -6  -4  110.29    5.80
   0   6   4  116.09    6.40
   0   6   4  112.89    6.00
  -1  -6  -4   51.99    3.80
  -1  -6  -4   62.39    5.00
   1   6   4   51.79    4.20
   1   6   4   55.09    4.10
  -2  -6  -4    7.50    2.40
   2   6   4    7.40    2.30
   2   6   4   12.00    2.50
  -3  -6  -4  351.86   14.90
   3   6   4  345.87   15.40
   3   6   4  342.57   14.50
  -4  -6  -4   67.79    3.00
  -4  -6  -4   73.19    3.00
  -4  -6  -4   74.99    5.60
   4   6   4   66.79    5.40
  -5  -6  -4   26.40    2.10
  -5  -6  -4   32.90    2.00
  -5  -6  -4   22.40    3.70
   5   6   4   29.00    4.30
  -6  -6  -4   88.39    6.30
  -6  -6  -4   82.39    4.20
  -6  -6  -4   93.79    4.50
   6   6   4   86.59    6.60
  -7  -6  -4    1.80    1.90
  -7  -6  -4   -3.50    1.20
   7   6   4   -0.70    2.30
   8   6   4   25.50    4.10
   8   6   4   40.40    5.50
  14  -7  -4    8.80    3.00
 -14   7   4   11.20    4.10
  13  -7  -4    7.60    2.60
 -13   7   4    4.10    3.30
  12  -7  -4   85.59    6.50
 -12   7   4   82.29    7.00
  11  -7  -4    5.20    2.50
 -11   7   4    4.80    1.40
  10  -7  -4   52.39    4.50
  10  -7  -4   47.80    3.40
 -10   7   4   45.20    3.10
 -10   7   4   47.60    5.00
   9  -7  -4  454.65   16.70
   9  -7  -4  465.75   17.60
  -9   7   4  439.86   18.00
  -9   7   4  434.86   16.30
   8  -7  -4  103.79    5.50
   8  -7  -4  102.09    5.80
  -8   7   4   96.49    5.10
  -8   7   4   98.99    6.10
  -8   7   4   93.69    5.80
  -8   7   4   92.49    7.40
   7  -7  -4   19.50    2.80
   7  -7  -4   27.70    3.20
  -7   7   4   20.10    2.70
  -7   7   4   19.00    2.90
  -7   7   4   24.00    3.30
  -7   7   4   21.30    2.50
   6  -7  -4  103.19    6.60
  -6   7   4   90.69    5.20
  -6   7   4  107.69    5.60
  -6   7   4  101.39    5.50
  -6   7   4  103.69    5.40
  -6   7   4  106.49    5.60
   5  -7  -4   17.50    2.90
  -5   7   4   14.40    2.30
  -5   7   4   12.50    2.40
  -5   7   4   17.40    2.20
  -5   7   4   18.10    2.40
   4  -7  -4  132.99    6.80
  -4   7   4  124.49    5.60
  -4   7   4  129.79    6.50
  -4   7   4  124.89    5.60
  -4   7   4  124.29    6.70
  -4   7   4  120.09    6.20
   3  -7  -4    6.40    2.10
  -3   7   4    8.70    1.40
  -3   7   4    9.30    1.40
  -3   7   4   12.10    2.20
   2  -7  -4   36.40    3.80
   2  -7  -4   38.40    3.10
  -2   7   4   39.80    1.80
  -2   7   4   43.20    3.40
  -2   7   4   32.60    3.30
  -2   7   4   37.70    2.10
   1  -7  -4    0.90    1.80
   1  -7  -4    1.90    1.30
  -1   7   4    3.00    1.60
  -1   7   4    1.60    1.70
   0  -7  -4    4.10    1.90
   0  -7  -4    3.80    2.20
   0   7   4    5.90    2.10
   0   7   4    6.70    2.20
  -1  -7  -4    0.40    1.90
   1   7   4    0.10    1.70
  -2  -7  -4   -0.30    2.10
   2   7   4    0.10    1.90
  -3  -7  -4    7.80    2.90
   3   7   4    5.80    2.50
  -4  -7  -4   24.70    3.90
   4   7   4   21.70    3.70
  -5  -7  -4   43.90    4.90
   5   7   4   46.10    5.00
  -6  -7  -4   45.10    6.20
   6   7   4   48.80    5.40
  -7  -7  -4   20.00    3.70
   7   7   4   14.80    3.50
   7   7   4   20.30    4.10
  14  -8  -4    6.00    2.80
 -14   8   4   -2.80    2.90
  13  -8  -4  125.39    8.00
 -13   8   4  133.89    9.40
  12  -8  -4   52.29    4.80
 -12   8   4   37.50    2.80
 -12   8   4   27.50    4.70
 -11   8   4  245.18    9.70
 -11   8   4  244.08   10.00
  10  -8  -4  240.78    9.80
  10  -8  -4  227.38   10.60
 -10   8   4  217.08   11.00
 -10   8   4  210.58    9.20
   9  -8  -4    0.80    1.70
  -9   8   4    3.50    2.60
  -9   8   4    1.10    1.50
   8  -8  -4   26.10    3.30
   8  -8  -4   17.90    2.90
  -8   8   4   14.10    2.40
  -8   8   4   15.70    2.90
  -8   8   4   21.10    3.30
   7  -8  -4   17.00    2.80
  -7   8   4   15.90    2.70
  -7   8   4   19.80    2.80
  -7   8   4    8.30    2.30
  -7   8   4   17.70    2.60
  -7   8   4   16.90    2.60
   6  -8  -4  168.48    8.30
  -6   8   4  159.38    7.70
  -6   8   4  168.38    7.50
  -6   8   4  159.58    7.60
  -6   8   4  161.88    8.70
  -6   8   4  151.78    7.30
   5  -8  -4    2.40    1.90
  -5   8   4   -0.90    1.00
  -5   8   4   -0.20    1.50
  -5   8   4   -0.90    1.10
  -5   8   4   -0.40    1.30
  -5   8   4   -0.20    1.30
   4  -8  -4   21.90    3.50
  -4   8   4   20.30    2.20
  -4   8   4   18.70    2.00
  -4   8   4   20.40    2.90
  -4   8   4   22.00    2.80
  -4   8   4   21.60    2.90
   3  -8  -4   37.10    4.30
   3  -8  -4   28.60    2.80
  -3   8   4   26.70    1.90
  -3   8   4   30.40    3.40
  -3   8   4   31.50    3.20
  -3   8   4   26.40    2.00
   2  -8  -4   35.50    4.20
   2  -8  -4   38.80    3.30
  -2   8   4   38.60    3.60
   1  -8  -4    3.50    2.30
  -1   8   4    2.70    1.70
   0  -8  -4   45.40    4.80
   0   8   4   48.70    4.30
  -1  -8  -4    6.20    2.60
   1   8   4    5.50    2.20
  -2  -8  -4   42.60    4.80
   2   8   4   39.60    5.30
  -3  -8  -4   67.19    5.90
   3   8   4   65.69    5.60
   4   8   4  114.49    7.60
  -5  -8  -4    5.10    2.50
   5   8   4    2.50    2.30
  -6  -8  -4   10.70    3.20
   6   8   4    9.00    3.00
  14  -9  -4    1.20    2.20
 -14   9   4    9.30    4.20
  13  -9  -4   95.29    7.00
 -13   9   4   97.19    7.70
 -13   9   4   92.49    4.40
  12  -9  -4  110.69    7.20
 -12   9   4  124.29    6.10
 -12   9   4  108.39    5.60
 -12   9   4  117.89    8.10
  11  -9  -4   87.79    6.00
 -11   9   4   85.69    5.70
 -11   9   4   81.99    4.80
 -11   9   4   74.89    7.20
  10  -9  -4  206.98    9.20
  10  -9  -4  194.58    9.70
 -10   9   4  197.88   10.20
 -10   9   4  185.38    8.70
   9  -9  -4   92.09    5.90
   9  -9  -4   92.99    5.80
  -9   9   4   87.29    5.70
  -9   9   4   89.89    5.40
  -9   9   4   85.29    6.10
   8  -9  -4   91.79    5.90
  -8   9   4   85.59    5.50
  -8   9   4   89.39    5.90
  -8   9   4   78.09    5.50
  -8   9   4   79.89    5.10
   7  -9  -4  205.28   10.20
  -7   9   4  241.98    9.90
  -7   9   4  209.28    9.70
  -7   9   4  212.18    9.60
  -7   9   4  204.78    9.70
   6  -9  -4   14.60    3.00
  -6   9   4   16.80    2.70
  -6   9   4   16.50    2.80
  -6   9   4   22.40    2.90
  -6   9   4   15.70    2.60
   5  -9  -4  324.97   14.10
  -5   9   4  315.37   13.20
  -5   9   4  330.17   12.40
  -5   9   4  327.07   12.40
   4  -9  -4   97.89    6.50
  -4   9   4   93.19    4.40
  -4   9   4   90.19    5.50
   3  -9  -4  131.89    8.00
  -3   9   4  139.39    5.20
  -3   9   4  139.19    5.20
  -3   9   4  144.29    7.30
   2  -9  -4   24.00    3.90
  -2   9   4   21.00    3.30
   1  -9  -4  107.89    7.30
  -1   9   4  101.79    6.30
   0  -9  -4   15.70    3.30
   0   9   4   12.80    3.00
  -1  -9  -4  106.99    7.60
   1   9   4  117.69    8.10
  -2  -9  -4   90.69   10.40
   2   9   4   80.19    6.50
  -3  -9  -4   96.39    7.30
   3   9   4   81.59    6.40
  -4  -9  -4   23.80    4.30
   4   9   4   23.80    4.30
  -5  -9  -4   52.69    5.70
   5   9   4   43.40    6.80
  14 -10  -4   35.40    4.90
 -14  10   4   35.90    5.60
  13 -10  -4   56.59    5.40
 -13  10   4   58.99    4.00
 -13  10   4   44.50    3.40
 -13  10   4   54.49    6.20
  12 -10  -4  223.78   10.90
 -12  10   4  195.48    9.30
 -12  10   4  196.08    8.90
  11 -10  -4    0.90    2.00
 -11  10   4    2.70    1.90
 -11  10   4    1.30    1.60
 -11  10   4    1.50    2.70
  10 -10  -4  132.09    8.50
  10 -10  -4  122.09    7.10
 -10  10   4  112.09    6.50
 -10  10   4  133.49    8.00
 -10  10   4  129.69    8.50
   9 -10  -4  297.77   13.40
  -9  10   4  291.37   13.30
  -9  10   4  364.96   14.00
  -9  10   4  299.67   13.10
   8 -10  -4   37.30    4.50
  -8  10   4   32.30    4.00
  -8  10   4   33.70    3.60
  -8  10   4   28.80    3.50
   7 -10  -4   10.30    2.70
  -7  10   4   15.80    2.80
  -7  10   4   15.00    2.70
  -7  10   4   13.30    2.70
   6 -10  -4    1.30    2.50
  -6  10   4    2.00    1.60
  -6  10   4   -1.40    1.60
  -6  10   4    2.20    1.60
   5 -10  -4   14.20    3.40
  -5  10   4   14.00    2.20
  -5  10   4   11.40    1.90
  -5  10   4   15.00    2.80
   4 -10  -4  158.08    8.90
  -4  10   4  154.18    6.10
  -4  10   4  153.48    6.10
  -4  10   4  140.09    7.70
   3 -10  -4    3.70    2.50
  -3  10   4    4.70    2.20
   2 -10  -4   49.50    5.30
  -2  10   4   48.80    4.30
   1 -10  -4    1.50    2.50
  -1  10   4    3.20    1.90
   0 -10  -4   44.10    5.10
   0  10   4   35.80    4.50
  -1 -10  -4  176.18   10.40
   1  10   4  161.38    9.20
  -2 -10  -4    5.90    2.60
   2  10   4    3.10    2.60
  -3 -10  -4    9.10    3.50
   3  10   4   10.00    3.20
  -4 -10  -4    6.20    3.10
   4  10   4    0.20    3.00
  14 -11  -4   20.40    4.20
 -14  11   4   14.50    2.20
 -14  11   4   11.10    4.70
  13 -11  -4    6.10    2.60
 -13  11   4    4.70    2.00
 -13  11   4    6.20    3.70
  12 -11  -4   15.30    3.20
 -12  11   4    9.80    2.60
 -12  11   4    6.30    2.20
 -12  11   4   13.80    4.10
 -11  11   4    3.30    2.50
 -11  11   4    2.00    2.80
 -11  11   4   -0.60    1.70
  10 -11  -4   56.49    4.70
 -10  11   4   36.00    4.90
 -10  11   4   50.49    4.70
   9 -11  -4   77.29    5.90
  -9  11   4   72.39    5.60
  -9  11   4   69.09    7.70
   8 -11  -4    7.80    2.90
  -8  11   4   11.30    2.80
  -8  11   4   13.90    2.60
  -8  11   4    8.50    2.50
   7 -11  -4  113.99    7.90
  -7  11   4  133.99    6.80
  -7  11   4  128.89    7.30
  -7  11   4  126.29    6.70
   6 -11  -4   93.39    6.80
  -6  11   4   86.29    5.70
  -6  11   4   83.19    4.80
  -6  11   4   83.89    4.90
   5 -11  -4   49.00    5.20
  -5  11   4   54.49    4.50
  -5  11   4   51.99    3.50
  -5  11   4   50.09    3.30
   4 -11  -4   14.30    3.50
  -4  11   4   12.10    1.40
  -4  11   4   15.10    1.40
  -4  11   4   12.70    2.80
   3 -11  -4  163.28   13.90
  -3  11   4  169.48    8.70
   2 -11  -4   -0.80    2.30
  -2  11   4    1.90    2.00
   1 -11  -4  220.88   12.10
  -1  11   4  232.08   11.20
   0 -11  -4   11.30    3.50
   0  11   4   24.00    3.80
  -1 -11  -4    5.00    2.70
   1  11   4   -2.60    1.50
  -2 -11  -4   -0.70    2.30
   2  11   4    1.50    2.30
  -3 -11  -4    9.90    3.50
   3  11   4    7.10    3.00
 -14  12   4    5.30    2.10
  13 -12  -4   19.60    3.90
 -13  12   4   22.20    3.40
 -13  12   4   21.60    3.90
 -13  12   4   22.80    4.80
 -12  12   4   13.20    3.10
 -12  12   4   15.30    3.90
 -12  12   4    9.90    3.30
 -11  12   4   16.10    3.30
 -11  12   4   16.30    3.80
 -11  12   4   18.80    3.50
  10 -12  -4    0.90    2.10
 -10  12   4    2.80    2.40
 -10  12   4    2.80    2.10
   9 -12  -4   26.70    4.00
  -9  12   4   28.00    3.90
  -9  12   4   38.60    4.20
   8 -12  -4    8.60    3.20
  -8  12   4   10.50    2.60
  -8  12   4   11.10    2.30
  -8  12   4    8.90    2.60
  -7  12   4    5.10    1.60
  -7  12   4    6.00    2.90
  -7  12   4    5.10    2.20
   6 -12  -4   29.70    4.50
  -6  12   4   34.70    3.40
  -6  12   4   37.20    2.90
   5 -12  -4   72.99    6.60
  -5  12   4   79.19    4.00
  -5  12   4   90.79    6.00
   4 -12  -4   44.50    5.40
  -4  12   4   45.40    4.50
   3 -12  -4   30.70    5.00
  -3  12   4   26.20    3.90
   2 -12  -4   17.70    4.10
  -2  12   4   24.20    3.90
   1 -12  -4    2.80    2.70
  -1  12   4    1.90    2.40
   0 -12  -4   35.10    5.50
   0  12   4   39.90    5.20
  -1 -12  -4   35.50    5.70
   1  12   4   21.80    4.20
  -2 -12  -4    7.10    3.20
   2  12   4    2.00    2.70
 -13  13   4   32.50    4.40
 -13  13   4   34.40    5.70
 -13  13   4   54.59    5.70
 -12  13   4    2.60    2.70
 -12  13   4    9.20    3.00
 -12  13   4    8.20    3.80
 -11  13   4   62.59    6.00
 -11  13   4   54.79    5.30
  10 -13  -4   92.59    6.90
 -10  13   4   80.79    6.30
 -10  13   4   84.09    6.20
 -10  13   4   81.19    6.60
   9 -13  -4   28.10    4.40
  -9  13   4   28.00    4.10
  -9  13   4   31.80    4.10
   8 -13  -4    2.30    2.60
  -8  13   4   -0.70    1.90
  -8  13   4    2.50    1.40
  -8  13   4   -0.50    2.00
   7 -13  -4    2.20    2.30
  -7  13   4    3.60    2.10
  -7  13   4    2.90    1.60
  -7  13   4    4.10    2.40
   6 -13  -4    3.10    2.70
  -6  13   4    4.70    1.70
  -6  13   4    4.00    1.40
  -6  13   4    5.70    2.40
   5 -13  -4    0.40    2.30
  -5  13   4    0.10    0.70
  -5  13   4   -0.70    1.90
   4 -13  -4   35.20    5.40
  -4  13   4   39.80    5.00
   3 -13  -4    1.00    2.60
  -3  13   4    4.40    2.30
   2 -13  -4    2.50    2.90
  -2  13   4    8.00    3.00
   1 -13  -4   87.69    7.90
  -1  13   4   99.09    7.00
   0 -13  -4   43.90    6.40
   0  13   4   49.99    6.80
 -12  14   4   39.40    5.20
 -12  14   4   50.69    5.50
 -12  14   4   32.30    5.00
 -11  14   4   77.89    6.20
 -11  14   4   75.09    6.40
 -10  14   4  109.69    8.10
 -10  14   4  117.59    7.50
 -10  14   4  134.19    8.00
   9 -14  -4   47.30    5.50
  -9  14   4   36.10    4.20
  -9  14   4   32.60    4.90
  -9  14   4   42.00    5.10
   8 -14  -4   19.50    4.10
  -8  14   4   14.50    3.30
  -8  14   4   27.80    3.50
  -8  14   4   30.40    3.00
   7 -14  -4   13.70    3.90
  -7  14   4   12.70    3.90
  -7  14   4   18.40    2.20
   6 -14  -4   48.50    5.80
  -6  14   4   56.79    3.80
  -6  14   4   43.90    3.10
  -6  14   4   38.30    4.90
   5 -14  -4    1.70    2.80
  -5  14   4    2.40    2.20
   4 -14  -4    0.40    3.10
  -4  14   4    2.20    2.20
   3 -14  -4    4.10    2.80
  -3  14   4    3.10    2.30
  -2  14   4   45.70    5.60
   1 -14  -4  102.89    8.70
 -11  15   4   12.20    3.50
 -11  15   4   18.60    4.20
 -11  15   4   14.40    3.40
 -10  15   4   13.60    3.50
 -10  15   4    6.90    3.00
 -10  15   4    8.30    3.60
   9 -15  -4   17.20    4.00
  -9  15   4   10.10    3.00
  -9  15   4   14.80    3.20
  -9  15   4   24.50    4.80
   8 -15  -4   12.90    3.90
  -8  15   4   15.30    3.40
  -8  15   4    6.50    2.60
  -8  15   4    9.50    3.50
   7 -15  -4   18.40    4.30
  -7  15   4   20.90    4.00
  -7  15   4   12.30    2.40
   6 -15  -4    1.20    2.60
  -6  15   4    1.90    2.40
  -5  15   4    2.20    2.50
   4 -15  -4    2.40    2.70
  -4  15   4   -1.50    2.40
  -3  17  -5   11.70    2.60
  -3  17  -5   12.00    4.00
  -4  17  -5   20.30    5.80
  -4  17  -5   17.00    2.90
   4 -17   5   18.60    3.10
  -5  17  -5    8.90    4.20
  -5  17  -5   15.70    2.60
   5 -17   5   17.00    3.20
  -6  17  -5    0.40    2.20
  -6  17  -5    1.10    1.50
  -6  17  -5   -2.80    2.20
   6 -17   5    0.20    2.10
  -7  17  -5    4.00    3.60
  -7  17  -5    4.60    1.70
  -7  17  -5    7.40    2.50
  -8  17  -5   59.89    4.50
  -8  17  -5   72.59    6.20
  -8  17  -5   70.89    7.20
  -9  17  -5   24.20    4.50
  -9  17  -5   28.10    3.40
  -9  17  -5   28.60    4.60
   0  16  -5   17.70    5.10
   0  16  -5    9.80    2.90
  -1  16  -5   17.20    3.10
   1 -16   5   12.30    2.10
  -2  16  -5    8.20    4.30
  -2  16  -5    7.80    2.20
  -3  16  -5    4.80    3.50
  -3  16  -5    2.30    1.90
   3 -16   5    0.60    1.70
  -4  16  -5   17.80    4.40
  -4  16  -5   28.40    4.30
  -4  16  -5   29.70    3.10
   4 -16   5   30.70    3.50
  -5  16  -5    1.40    2.70
  -5  16  -5    2.30    1.60
   5 -16   5    9.80    2.40
  -6  16  -5   13.70    2.40
  -6  16  -5   10.20    3.80
   6 -16   5   19.50    3.40
  -7  16  -5   61.59    4.40
  -7  16  -5   73.89    7.20
   7 -16   5   69.99    6.60
  -8  16  -5    3.00    1.70
  -8  16  -5    6.80    3.00
  -8  16  -5    7.20    2.80
   8 -16   5    7.50    2.90
  -9  16  -5    2.30    2.70
  -9  16  -5    2.80    1.60
  -9  16  -5    2.60    2.50
 -10  16  -5   57.79    6.00
 -10  16  -5   42.30    5.20
 -10  16  -5   49.70    4.00
   1  15  -5   22.20    4.90
   1  15  -5   15.90    3.20
   0  15  -5   29.00    5.50
   0  15  -5   24.00    3.70
   0 -15   5   23.90    2.50
  -1  15  -5    5.70    2.00
  -1  15  -5    7.70    3.70
  -1  15  -5   12.20    2.60
   1 -15   5    9.70    2.00
  -2  15  -5   -1.90    1.50
  -2  15  -5   -0.90    2.50
  -2  15  -5   -1.90    1.50
   2 -15   5    0.50    1.60
  -3  15  -5   49.20    4.00
  -3  15  -5   45.00    3.60
  -3  15  -5   33.70    5.40
   3 -15   5   35.30    3.80
  -4  15  -5   11.90    2.20
  -4  15  -5   15.20    4.00
  -4  15  -5   13.10    2.40
   4 -15   5   12.20    2.70
  -5  15  -5    0.90    1.50
  -5  15  -5    0.90    2.30
  -5  15  -5    0.70    1.30
   5 -15   5    1.50    1.70
  -6  15  -5  105.09    5.60
  -6  15  -5   93.69    7.80
  -6  15  -5  110.79    5.80
   6 -15   5  114.49    7.00
  -7  15  -5   10.50    2.30
  -7  15  -5    7.40    2.00
  -7  15  -5   17.60    4.10
   7 -15   5   18.30    3.30
  -8  15  -5    5.40    1.80
  -8  15  -5    5.70    1.70
  -8  15  -5    4.70    2.90
   8 -15   5    6.40    2.80
  -9  15  -5   35.70    3.50
  -9  15  -5   45.20    5.40
  -9  15  -5   44.60    5.30
   9 -15   5   48.80    5.10
 -10  15  -5   22.20    3.00
 -10  15  -5   28.70    4.30
 -10  15  -5   30.00    4.90
 -11  15  -5    6.40    3.70
 -11  15  -5   -0.10    1.60
 -11  15  -5    7.30    2.80
   3  14  -5   19.00    3.60
   3  14  -5   12.00    3.80
   2  14  -5   26.70    3.90
   2  14  -5   18.50    4.40
  -2 -14   5   28.10    2.30
   1  14  -5    4.80    3.30
   1  14  -5    2.20    1.60
  -1 -14   5    5.90    1.50
   0  14  -5    2.50    2.90
   0  14  -5    3.00    2.00
   0 -14   5    1.10    1.40
  -1  14  -5   66.09    6.60
  -1  14  -5   65.29    4.60
  -1  14  -5   48.50    3.80
   1 -14   5   60.29    4.40
  -2  14  -5  185.58    8.50
  -2  14  -5  174.28   10.80
  -2  14  -5  181.58    8.20
   2 -14   5  189.58    8.60
  -3  14  -5   12.80    2.10
  -3  14  -5   29.20    2.90
  -3  14  -5   21.10    2.70
  -3  14  -5   18.70    4.20
   3 -14   5   19.40    3.00
  -4  14  -5   23.80    4.60
  -4  14  -5   21.20    3.00
  -4  14  -5   19.00    2.40
  -4  14  -5   18.40    2.50
   4 -14   5   19.10    3.30
  -5  14  -5    4.60    1.60
  -5  14  -5    5.70    1.80
  -5  14  -5    7.40    2.90
   5 -14   5    7.90    2.50
  -6  14  -5   22.20    4.20
  -6  14  -5   19.40    2.40
  -6  14  -5   20.10    2.50
   6 -14   5   20.40    3.50
  -7  14  -5   89.19    5.00
  -7  14  -5  110.09    7.50
   7 -14   5   82.89    6.20
  -8  14  -5    5.00    1.70
  -8  14  -5    2.90    1.40
   8 -14   5    0.40    3.00
  -9  14  -5   24.60    3.00
  -9  14  -5   31.10    4.90
  -9  14  -5   25.80    2.90
  -9  14  -5   23.10    3.80
   9 -14   5   30.90    5.00
 -10  14  -5    2.20    2.20
 -10  14  -5    3.90    1.70
 -10  14  -5    9.10    3.70
 -11  14  -5   18.60    2.90
 -11  14  -5   24.40    5.00
 -11  14  -5   19.30    3.60
 -12  14  -5   38.00    4.80
 -12  14  -5   24.90    5.80
 -12  14  -5   33.10    4.00
   4  13  -5    3.30    2.20
   4  13  -5   -2.70    2.80
   3  13  -5   82.09    7.30
   3  13  -5   75.29    5.80
  -3 -13   5   76.69    4.10
   2  13  -5   33.60    5.20
   2  13  -5   27.40    2.90
  -2 -13   5   32.20    2.80
   1  13  -5    9.00    3.30
   1  13  -5   18.30    3.10
   1  13  -5    7.30    2.00
  -1 -13   5   11.90    2.00
   0  13  -5  153.68    9.60
   0  13  -5  129.79    6.60
   0  13  -5  153.28    7.60
   0 -13   5  157.08    7.00
  -1  13  -5    3.70    2.70
  -1  13  -5    3.40    1.70
  -1  13  -5    1.20    1.50
   1 -13   5    2.40    1.90
   1 -13   5    0.30    1.50
  -2  13  -5   -0.70    1.20
  -2  13  -5    3.00    1.60
  -2  13  -5   -0.30    2.50
   2 -13   5    1.80    1.40
   2 -13   5    2.40    1.80
  -3  13  -5   12.20    2.10
  -3  13  -5   14.20    2.10
  -3  13  -5   14.10    2.90
   3 -13   5   15.20    2.80
  -4  13  -5  110.39    5.30
  -4  13  -5  103.69    5.30
  -4  13  -5  104.69    6.00
  -4  13  -5  102.39    7.40
   4 -13   5  102.89    6.20
  -5  13  -5    0.80    1.90
  -5  13  -5    2.20    1.30
   5 -13   5   -3.70    1.50
  -6  13  -5   33.50    4.70
  -6  13  -5   54.39    3.50
   6 -13   5   53.89    4.60
  -7  13  -5   15.60    3.40
  -7  13  -5   23.40    2.50
  -7  13  -5   22.80    2.50
   7 -13   5   23.20    3.90
  -8  13  -5    8.70    2.50
  -8  13  -5    9.40    2.00
   8 -13   5   11.10    3.20
  -9  13  -5   74.09    4.50
  -9  13  -5   63.79    5.50
  -9  13  -5   69.19    4.30
   9 -13   5   67.89    6.30
 -10  13  -5   11.90    2.30
 -10  13  -5   11.70    2.60
 -10  13  -5   16.10    4.00
  10 -13   5   11.10    3.70
 -11  13  -5   16.30    2.60
 -11  13  -5   18.40    4.40
 -11  13  -5   10.60    2.60
  11 -13   5   11.70    2.30
 -12  13  -5   46.90    6.60
 -12  13  -5   26.30    3.50
  12 -13   5   38.10    3.50
   5  12  -5    2.50    2.20
   5  12  -5    2.40    2.60
  -5 -12   5    3.20    1.70
   4  12  -5    0.10    2.60
   4  12  -5   -1.20    2.00
   4  12  -5   -3.20    1.40
  -4 -12   5    1.60    1.40
   3  12  -5   15.10    3.70
   3  12  -5   10.70    2.20
  -3 -12   5   12.60    2.00
   2  12  -5   24.20    4.60
   2  12  -5   22.10    2.70
   2  12  -5   28.20    3.60
   1  12  -5    3.40    2.00
   1  12  -5    1.10    1.40
   1  12  -5    1.60    2.40
  -1 -12   5    3.10    1.60
   0  12  -5  265.57   13.50
   0  12  -5  273.67   11.00
   0  12  -5  292.97   11.70
   0 -12   5  257.67   11.20
   0 -12   5  295.77   11.30
  -1  12  -5   45.90    3.60
  -1  12  -5   56.89    3.90
  -1  12  -5   34.40    5.20
   1 -12   5   64.99    5.70
   1 -12   5   46.30    3.80
  -2  12  -5  111.29    7.60
  -2  12  -5  110.69    5.80
  -2  12  -5  107.89    5.50
   2 -12   5  100.69    5.30
   2 -12   5  107.49    6.00
  -3  12  -5  420.66   18.00
  -3  12  -5  419.26   16.30
  -3  12  -5  429.06   15.40
  -3  12  -5  416.76   15.40
   3 -12   5  421.36   16.40
  -4  12  -5   10.50    2.30
  -4  12  -5    7.10    1.60
  -4  12  -5    7.10    1.50
  -4  12  -5    2.90    2.50
   4 -12   5    5.70    2.30
  -5  12  -5   86.29    4.50
  -5  12  -5   81.39    6.40
  -5  12  -5   84.59    5.50
  -5  12  -5   96.79    4.60
   5 -12   5   87.89    5.90
  -6  12  -5  247.98   11.40
  -6  12  -5  216.78    8.90
  -6  12  -5  219.08    9.00
   6 -12   5  212.98   10.60
  -7  12  -5    6.40    1.60
  -7  12  -5    7.10    2.50
  -7  12  -5    4.10    1.50
   7 -12   5    5.90    2.80
  -8  12  -5    4.50    1.50
  -8  12  -5    7.60    2.60
  -8  12  -5    6.00    1.70
   8 -12   5    1.60    2.00
  -9  12  -5   69.49    4.40
  -9  12  -5   80.49    4.80
  -9  12  -5   64.89    5.30
   9 -12   5   91.69    6.60
 -10  12  -5    8.50    3.30
 -10  12  -5    7.10    2.20
  10 -12   5    4.50    2.90
  10 -12   5    6.10    1.90
 -11  12  -5   -0.10    1.60
 -11  12  -5   -0.90    2.80
 -11  12  -5   -0.30    1.70
  11 -12   5    1.10    1.70
 -12  12  -5    8.30    2.20
 -12  12  -5   15.80    4.20
  12 -12   5   15.10    2.80
 -13  12  -5    4.20    3.50
  13 -12   5    3.20    2.20
   6  11  -5    3.40    2.70
   6  11  -5    2.90    2.60
  -6 -11   5    8.40    1.90
   5  11  -5    3.60    2.60
   5  11  -5    1.00    1.60
   5  11  -5    1.10    2.20
  -5 -11   5    3.60    2.80
   4  11  -5    3.40    2.70
   4  11  -5    3.00    1.70
   4  11  -5    5.10    2.90
  -4 -11   5    5.60    1.80
   3  11  -5    4.30    3.40
   3  11  -5    6.50    2.30
   3  11  -5    0.80    1.60
  -3 -11   5    5.40    1.80
   2  11  -5    2.50    2.00
   2  11  -5    1.50    1.60
   2  11  -5    4.60    2.70
  -2 -11   5    4.40    1.60
   1  11  -5   -1.70    1.90
   1  11  -5    1.40    1.50
   1  11  -5   -1.00    1.50
  -1 -11   5    0.10    1.60
  -1 -11   5    2.20    1.40
   0  11  -5   77.39    4.50
   0  11  -5   69.19    6.10
   0  11  -5   85.79    4.80
   0 -11   5   83.49    4.80
   0 -11   5   73.59    4.40
  -1  11  -5    6.40    2.70
  -1  11  -5   11.30    2.10
  -1  11  -5   10.60    2.00
   1 -11   5   11.60    1.90
   1 -11   5   10.40    2.20
  -2  11  -5   11.20    3.10
  -2  11  -5   15.10    2.40
  -2  11  -5   11.20    1.90
   2 -11   5   14.30    1.90
  -3  11  -5   59.09    4.10
  -3  11  -5   56.19    3.30
  -3  11  -5   56.09    3.30
  -3  11  -5   53.29    5.20
   3 -11   5   54.89    4.20
  -4  11  -5   20.60    3.60
  -4  11  -5   24.90    2.20
  -4  11  -5   24.70    2.20
  -4  11  -5   27.10    3.10
   4 -11   5   24.70    3.50
  -5  11  -5    0.00    1.30
  -5  11  -5   -0.30    1.90
  -5  11  -5    3.70    1.20
  -5  11  -5    1.20    1.10
   5 -11   5    0.00    1.90
  -6  11  -5  125.09    5.90
  -6  11  -5  145.29    7.90
  -6  11  -5  129.39    5.90
   6 -11   5  148.29    8.00
  -7  11  -5  119.99    5.60
  -7  11  -5  117.39    6.90
  -7  11  -5  117.19    7.10
  -7  11  -5  121.29    5.70
   7 -11   5  119.79    7.50
  -8  11  -5   60.39    4.70
  -8  11  -5   61.99    3.90
  -8  11  -5   58.39    5.00
  -8  11  -5   59.89    3.70
   8 -11   5   54.49    5.40
   8 -11   5   60.59    3.90
  -9  11  -5   13.80    2.20
  -9  11  -5   12.80    2.60
  -9  11  -5   12.10    2.50
   9 -11   5   11.00    3.90
   9 -11   5   12.70    2.20
 -10  11  -5   17.90    2.80
 -10  11  -5   14.60    2.40
 -10  11  -5   21.30    4.10
  10 -11   5   22.10    2.90
  10 -11   5   21.90    4.40
 -11  11  -5    9.10    2.20
 -11  11  -5   11.40    4.10
  11 -11   5   14.60    2.70
 -12  11  -5   23.50    4.90
 -12  11  -5   28.90    4.10
  12 -11   5   34.60    3.70
 -13  11  -5   30.10    5.30
  13 -11   5   38.10    4.10
   7  10  -5   41.60    5.40
   7  10  -5   38.60    5.30
  -7 -10   5   49.70    4.10
   6  10  -5   10.90    3.50
   6  10  -5    8.10    2.40
   6  10  -5   11.00    3.20
  -6 -10   5   15.40    2.50
   5  10  -5    7.90    3.10
   5  10  -5    5.80    2.00
   5  10  -5    8.30    2.90
  -5 -10   5   10.10    2.20
   4  10  -5   -0.10    1.60
   4  10  -5    1.70    2.50
   4  10  -5    3.40    2.00
   3  10  -5  267.17   11.20
   3  10  -5  265.07   12.00
   3  10  -5  301.97   13.80
  -3 -10   5  311.47   11.60
   2  10  -5   88.49    6.50
   2  10  -5   86.19    4.90
   2  10  -5   83.89    5.30
  -2 -10   5   92.49    5.00
  -2 -10   5   89.09    5.10
   1  10  -5    0.00    2.00
   1  10  -5    0.40    1.40
   1  10  -5    1.70    1.50
  -1 -10   5    3.10    1.60
  -1 -10   5    2.40    1.30
   0  10  -5   46.50    5.00
   0  10  -5   44.70    3.40
   0  10  -5   43.30    3.40
   0 -10   5   48.00    3.60
   0 -10   5   46.50    3.10
  -1  10  -5   11.90    1.80
  -1  10  -5   11.40    2.80
  -1  10  -5   10.90    2.10
   1 -10   5   10.30    1.60
   1 -10   5   12.50    2.20
  -2  10  -5  162.38    6.70
  -2  10  -5  157.38    8.60
  -2  10  -5  172.28    8.90
  -2  10  -5  160.38    7.50
   2 -10   5  170.58    6.80
   2 -10   5  168.58    7.80
  -3  10  -5    0.10    0.90
  -3  10  -5   -1.10    1.70
  -3  10  -5   -0.10    1.30
  -3  10  -5   -0.40    0.80
  -3  10  -5   -0.40    1.70
[truncated: 625,747 more chars]
