# Supplementary material for: A photochemical method to evidence directional molecular motions
Source: Nat Commun. 2023 Jul 31;14:4595. doi: 10.1038/s41467-023-40190-4 (PMC10390485; doi:10.1038/s41467-023-40190-4)
Supplement: Supplementary file 4 — Source Data [file 41467_2023_40190_MOESM4_ESM.zip › xv804_revision.cif]

 
data_xv804
 
# start Validation Reply Form
_vrf_THETM01_xv804
;
PROBLEM: The value of sine(theta_max)/wavelength is less than 0.550
RESPONSE: The data have been truncated to the statistically observable limit
of 1.0 Angstroem.
;
_vrf_PLAT201_xv804
;
PROBLEM: Isotropic non-H Atoms in Main Residue(s) .......         12 Report
RESPONSE: Disordered atoms have been refined isotropically.
;
_vrf_PLAT340_xv804
;
PROBLEM: Low Bond Precision on  C-C Bonds ...............    0.01022 Ang.  
RESPONSE: This is likely a consequence of missing high angle data.
;
# end Validation Reply Form

_publ_contact_author_name       'Henry Dube'
_publ_contact_author_address
;
Friedrich-Alexander-Universitaet Erlangen-Nuernberg
Department of Chemistry and Pharmacy, 
Nikolaus- Fiebiger-Str. 10
91058 Erlangen
;

loop_
 _publ_author_name
 _publ_author_address
'Benjamin Regen-Pregizer'
;
Friedrich-Alexander-Universitaet Erlangen-Nuernberg
Department of Chemistry and Pharmacy, 
Nikolaus- Fiebiger-Str. 10
91058 Erlangen
;
'Stefan Thumser'
;
Department Chemie
Ludwig-Maximilians Universit\"at
Butenandtstra\&se 5-13 (Haus F)
D-81377 M\"unchen
Bundesrepublik Deutschland
;
'Peter Mayer'
;
Department Chemie
Ludwig-Maximilians Universit\"at
Butenandtstra\&se 5-13 (Haus D)
D-81377 M\"unchen
Bundesrepublik Deutschland
;
'Henry Dube'
;
Friedrich-Alexander-Universitaet Erlangen-Nuernberg
Department of Chemistry and Pharmacy, 
Nikolaus- Fiebiger-Str. 10
91058 Erlangen
;

_publ_contact_author_email 'henry.dube@fau.de'
_publ_contact_author_fax   ?
_publ_contact_author_phone ?


_publ_requested_journal ' '
_publ_section_title     
;
A (Photo)-Chemical Method to Elucidate Directional Molecular Motions
;
_publ_section_abstract  ?
_publ_section_comment   ?


_audit_creation_method            'SHELXL-2018/3'
_shelx_SHELXL_version_number      '2018/3'
_chemical_name_systematic         ?
_chemical_name_common             ?
_chemical_melting_point           ?
_chemical_formula_moiety          'C38 H40 F N3 O7 S'
_chemical_formula_sum
 'C38 H40 F N3 O7 S' 
_chemical_formula_weight          701.79

loop_
 _atom_type_symbol
 _atom_type_description
 _atom_type_scat_dispersion_real
 _atom_type_scat_dispersion_imag
 _atom_type_scat_source
 'C'  'C'   0.0033   0.0016
 'International Tables Vol C Tables 4.2.6.8 and 6.1.1.4'
 'H'  'H'   0.0000   0.0000
 'International Tables Vol C Tables 4.2.6.8 and 6.1.1.4'
 'F'  'F'   0.0171   0.0103
 'International Tables Vol C Tables 4.2.6.8 and 6.1.1.4'
 'N'  'N'   0.0061   0.0033
 'International Tables Vol C Tables 4.2.6.8 and 6.1.1.4'
 'O'  'O'   0.0106   0.0060
 'International Tables Vol C Tables 4.2.6.8 and 6.1.1.4'
 'S'  'S'   0.1246   0.1234
 'International Tables Vol C Tables 4.2.6.8 and 6.1.1.4'
 
_space_group_crystal_system       monoclinic
_space_group_IT_number            14
_space_group_name_H-M_alt         'P 21/n'
_space_group_name_Hall            '-P 2yn'
 
_shelx_space_group_comment
;
The symmetry employed for this shelxl refinement is uniquely defined
by the following loop, which should always be used as a source of
symmetry information in preference to the above space-group names.
They are only intended as comments.
;
 
loop_
 _space_group_symop_operation_xyz
 'x, y, z'
 '-x+1/2, y+1/2, -z+1/2'
 '-x, -y, -z'
 'x-1/2, -y-1/2, z-1/2'
 
_cell_length_a                    17.0034(8)
_cell_length_b                    9.0297(4)
_cell_length_c                    23.6766(13)
_cell_angle_alpha                 90
_cell_angle_beta                  109.863(2)
_cell_angle_gamma                 90
_cell_volume                      3418.9(3)
_cell_formula_units_Z             4
_cell_measurement_temperature     102(2)
_cell_measurement_reflns_used           7503
_cell_measurement_theta_min             2.8879
_cell_measurement_theta_max             25.3767
 
_exptl_crystal_description        rod
_exptl_crystal_colour             yellow
_exptl_crystal_density_meas       ?
_exptl_crystal_density_method     'not measured'
_exptl_crystal_density_diffrn     1.363          
_exptl_crystal_F_000              1480
_exptl_transmission_factor_min    ?
_exptl_transmission_factor_max    ?
_exptl_crystal_size_max           0.100
_exptl_crystal_size_mid           0.020
_exptl_crystal_size_min           0.020
_exptl_absorpt_coefficient_mu     0.156
_shelx_estimated_absorpt_T_min    0.985
_shelx_estimated_absorpt_T_max    0.997
_exptl_absorpt_correction_type          Multi-Scan
_exptl_absorpt_correction_T_min         0.91
_exptl_absorpt_correction_T_max         1.00
_exptl_absorpt_process_details 
;
SADABS-2016/2 - Bruker AXS area detector scaling and absorption correction
;
_exptl_absorpt_special_details    ?
_diffrn_ambient_temperature       102(2)
_diffrn_radiation_wavelength      0.71073
_diffrn_radiation_type            MoK\a
_diffrn_source                    'rotating anode (TXS)'
_diffrn_measurement_device_type   'Bruker D8 Venture TXS'
_diffrn_measurement_method        'mix of phi and omega scans'
_diffrn_detector_type             'Photon II'
_diffrn_detector_area_resol_mean  7.3910
_diffrn_reflns_number             36756
_diffrn_reflns_av_unetI/netI      0.0347
_diffrn_reflns_av_R_equivalents   0.0812
_diffrn_reflns_limit_h_min        -17
_diffrn_reflns_limit_h_max        17
_diffrn_reflns_limit_k_min        -9
_diffrn_reflns_limit_k_max        9
_diffrn_reflns_limit_l_min        -23
_diffrn_reflns_limit_l_max        23
_diffrn_reflns_theta_min          2.590
_diffrn_reflns_theta_max          20.815
_diffrn_reflns_theta_full         20.815
_diffrn_measured_fraction_theta_max   0.998
_diffrn_measured_fraction_theta_full  0.998
_diffrn_reflns_Laue_measured_fraction_max    0.998
_diffrn_reflns_Laue_measured_fraction_full   0.998
_diffrn_reflns_point_group_measured_fraction_max   0.998
_diffrn_reflns_point_group_measured_fraction_full  0.998
_reflns_number_total              3559
_reflns_number_gt                 2737
_reflns_threshold_expression      'I > 2\s(I)'
_reflns_Friedel_coverage          0.000
_reflns_Friedel_fraction_max      .
_reflns_Friedel_fraction_full     .
 
_reflns_special_details
;
 Reflections were merged by SHELXL according to the crystal
 class for the calculation of statistics and refinement.
 
 _reflns_Friedel_fraction is defined as the number of unique
 Friedel pairs measured divided by the number that would be
 possible theoretically, ignoring centric projections and
 systematic absences.
;
 
_computing_data_collection     'APEX3 v2016.5-0, Bruker AXS (2016)'
_computing_cell_refinement              'SAINT V8.38A (Bruker AXS Inc., 2017)'
_computing_data_reduction               'SAINT V8.38A (Bruker AXS Inc., 2017)'
_computing_structure_solution     'SHELXT 2014/5 (Sheldrick, 2014)'
_computing_structure_refinement 'SHELXL-2018/3 (Sheldrick, 2018)'
_computing_molecular_graphics     ?
_computing_publication_material   ?
_refine_special_details 
;
molecule partly disordered, described by a split model, split atoms refined 
isotropically, sof ratio refined to 0.56/0.44. Geometrical restraints (SADI)
applied for 1-2 and 1-3 distances in the disordered region. One common Uiso
has been applied for all atoms of each disordered part.
;
_refine_ls_structure_factor_coef  Fsqd
_refine_ls_matrix_type            full
_refine_ls_weighting_scheme       calc
_refine_ls_weighting_details
'w=1/[\s^2^(Fo^2^)+(0.0876P)^2^+21.0260P] where P=(Fo^2^+2Fc^2^)/3'
_atom_sites_solution_primary      ?
_atom_sites_solution_secondary    ?
_atom_sites_solution_hydrogens    geom
_refine_ls_hydrogen_treatment     constr
_refine_ls_extinction_method      none
_refine_ls_extinction_coef        .
_refine_ls_number_reflns          3559
_refine_ls_number_parameters      417
_refine_ls_number_restraints      120
_refine_ls_R_factor_all           0.1077
_refine_ls_R_factor_gt            0.0845
_refine_ls_wR_factor_ref          0.2240
_refine_ls_wR_factor_gt           0.2051
_refine_ls_goodness_of_fit_ref    1.060
_refine_ls_restrained_S_all       1.171
_refine_ls_shift/su_max           0.000
_refine_ls_shift/su_mean          0.000
 
loop_
 _atom_site_label
 _atom_site_type_symbol
 _atom_site_fract_x
 _atom_site_fract_y
 _atom_site_fract_z
 _atom_site_U_iso_or_equiv
 _atom_site_adp_type
 _atom_site_occupancy
 _atom_site_site_symmetry_order  
 _atom_site_calc_flag
 _atom_site_refinement_flags_posn
 _atom_site_refinement_flags_adp
 _atom_site_refinement_flags_occupancy
 _atom_site_disorder_assembly
 _atom_site_disorder_group
C1 C 0.2976(4) 0.8768(7) 0.5270(3) 0.0300(17) Uani 1 1 d . . . . .
C2 C 0.3475(4) 0.8450(7) 0.5856(3) 0.0283(16) Uani 1 1 d . . . . .
H2 H 0.406651 0.842913 0.596495 0.034 Uiso 1 1 calc R U . . .
C3 C 0.3098(4) 0.8163(7) 0.6279(3) 0.0300(17) Uani 1 1 d . . . . .
C4 C 0.2216(4) 0.8188(7) 0.6101(3) 0.0291(17) Uani 1 1 d . . . . .
C5 C 0.1710(4) 0.8489(8) 0.5507(3) 0.0338(18) Uani 1 1 d . . . . .
C6 C 0.2111(4) 0.8778(7) 0.5092(3) 0.0312(17) Uani 1 1 d . . . . .
C7 C 0.1716(5) 0.9092(8) 0.4441(3) 0.0392(19) Uani 1 1 d . . . . .
C8 C 0.2360(4) 0.9401(7) 0.4161(3) 0.0331(17) Uani 1 1 d . . . . .
C9 C 0.2252(4) 0.9857(7) 0.3590(3) 0.0303(17) Uani 1 1 d . . . . .
C10 C 0.2904(4) 0.9909(7) 0.3309(3) 0.0278(17) Uani 1 1 d . . . . .
C11 C 0.3715(4) 0.9341(7) 0.3502(3) 0.0285(17) Uani 1 1 d . . . . .
H11 H 0.393311 0.885503 0.387901 0.034 Uiso 1 1 calc R U . . .
C12 C 0.4199(4) 0.9491(7) 0.3141(3) 0.0316(17) Uani 1 1 d . . . . .
C13 C 0.3890(5) 1.0205(8) 0.2591(3) 0.0409(19) Uani 1 1 d . . . . .
H13 H 0.423121 1.031066 0.234869 0.049 Uiso 1 1 calc R U . . .
C14 C 0.3085(5) 1.0764(8) 0.2397(3) 0.044(2) Uani 1 1 d . . . . .
H14 H 0.286688 1.123511 0.201632 0.053 Uiso 1 1 calc R U . . .
C15 C 0.2600(5) 1.0634(7) 0.2759(3) 0.0377(19) Uani 1 1 d . . . . .
C16 C 0.1735(5) 1.1203(8) 0.2644(3) 0.048(2) Uani 1 1 d . . . . .
H16A H 0.136405 1.092598 0.223559 0.058 Uiso 1 1 calc R U . . .
H16B H 0.173745 1.229463 0.268183 0.058 Uiso 1 1 calc R U . . .
C17 C 0.1435(4) 1.0461(7) 0.3130(3) 0.0358(18) Uani 1 1 d . . . . .
C18 C 0.3642(4) 0.7796(8) 0.6912(3) 0.0366(18) Uani 1 1 d . . . . .
H18A H 0.333885 0.713090 0.709320 0.055 Uiso 1 1 calc R U . . .
H18B H 0.378666 0.870953 0.714858 0.055 Uiso 1 1 calc R U . . .
H18C H 0.415446 0.730955 0.690655 0.055 Uiso 1 1 calc R U . . .
C19 C 0.0770(4) 0.8514(10) 0.5323(3) 0.050(2) Uani 1 1 d . . . . .
H19A H 0.054239 0.924597 0.500386 0.075 Uiso 1 1 calc R U . . .
H19B H 0.060854 0.877849 0.567044 0.075 Uiso 1 1 calc R U . . .
H19C H 0.054686 0.753190 0.517675 0.075 Uiso 1 1 calc R U . . .
C20 C 0.0846(5) 0.9197(8) 0.2839(3) 0.044(2) Uani 1 1 d . . . . .
H20A H 0.032941 0.959920 0.255187 0.066 Uiso 1 1 calc R U . . .
H20B H 0.071366 0.863454 0.314976 0.066 Uiso 1 1 calc R U . . .
H20C H 0.111472 0.854225 0.262937 0.066 Uiso 1 1 calc R U . . .
C21 C 0.1001(5) 1.1611(9) 0.3390(4) 0.057(2) Uani 1 1 d . . . . .
H21A H 0.057593 1.212635 0.306189 0.086 Uiso 1 1 calc R U . . .
H21B H 0.141391 1.232844 0.362770 0.086 Uiso 1 1 calc R U . . .
H21C H 0.073445 1.112099 0.364681 0.086 Uiso 1 1 calc R U . . .
C22 C 0.5383(4) 0.8262(8) 0.3859(3) 0.0385(19) Uani 1 1 d . . . . .
H22A H 0.523976 0.883356 0.416755 0.046 Uiso 1 1 calc R U . . .
H22B H 0.599768 0.830071 0.396149 0.046 Uiso 1 1 calc R U . . .
C23 C 0.5125(4) 0.6697(8) 0.3879(3) 0.0353(18) Uani 1 1 d . . . . .
C31 C 0.0837(6) 0.3077(9) 0.6323(4) 0.070(3) Uani 1 1 d D . . . .
H31A H 0.130866 0.309212 0.670880 0.084 Uiso 1 1 calc R U . . .
H31B H 0.059427 0.206843 0.626782 0.084 Uiso 1 1 calc R U . . .
C32 C 0.0199(5) 0.4137(9) 0.6355(3) 0.058(2) Uani 1 1 d D . . . .
H32A H 0.005473 0.479205 0.599894 0.070 Uiso 1 1 calc R U . . .
H32B H -0.031188 0.358241 0.633511 0.070 Uiso 1 1 calc R U . . .
C33 C 0.0950(4) 0.6234(8) 0.6911(3) 0.0386(19) Uani 1 1 d . . . . .
C34 C 0.1336(4) 0.6552(8) 0.6499(3) 0.0363(18) Uani 1 1 d . . . . .
H34 H 0.127629 0.589519 0.617308 0.044 Uiso 1 1 calc R U . . .
C35 C 0.1815(4) 0.7835(8) 0.6558(3) 0.0327(18) Uani 1 1 d . . . . .
C36 C 0.1888(4) 0.8747(8) 0.7037(3) 0.0362(18) Uani 1 1 d . . . . .
C37 C 0.1519(4) 0.8430(9) 0.7462(3) 0.0391(19) Uani 1 1 d . . . . .
H37 H 0.158400 0.908179 0.778929 0.047 Uiso 1 1 calc R U . . .
C38 C 0.1061(4) 0.7163(9) 0.7400(3) 0.0400(19) Uani 1 1 d . . . . .
H38 H 0.081660 0.691311 0.769366 0.048 Uiso 1 1 calc R U . . .
F1 F 0.2327(2) 1.0034(5) 0.70916(17) 0.0479(11) Uani 1 1 d . . . . .
O1 O 0.3842(3) 1.0559(5) 0.48097(19) 0.0426(13) Uani 1 1 d . . . . .
O2 O 0.0969(3) 0.8996(7) 0.4166(2) 0.0562(16) Uani 1 1 d . . . . .
O3 O 0.4994(3) 0.8950(5) 0.3283(2) 0.0413(13) Uani 1 1 d . . . . .
O6 O 0.1138(4) 0.3376(6) 0.5862(3) 0.0730(18) Uani 1 1 d D . . . .
O7 O 0.0441(3) 0.5024(6) 0.6876(2) 0.0508(14) Uani 1 1 d D . . . .
S1 S 0.33899(10) 0.9114(2) 0.46908(7) 0.0324(5) Uani 1 1 d . . . . .
O4 O 0.2990(7) 0.4801(12) 0.4144(4) 0.0640(19) Uiso 0.580(9) 1 d D U P A 1
O5 O 0.1944(6) 0.3529(10) 0.4914(4) 0.0640(19) Uiso 0.580(9) 1 d D U P A 1
N1 N 0.5504(13) 0.571(2) 0.3627(10) 0.0640(19) Uiso 0.580(9) 1 d D U P A 1
N2 N 0.5211(11) 0.445(2) 0.3698(8) 0.0640(19) Uiso 0.580(9) 1 d D U P A 1
N3 N 0.4665(9) 0.4635(16) 0.3994(6) 0.0640(19) Uiso 0.580(9) 1 d D U P A 1
C24 C 0.4593(4) 0.6076(8) 0.4132(3) 0.0379(18) Uiso 0.580(9) 1 d . . P A 1
H24 H 0.426730 0.652101 0.434190 0.045 Uiso 0.580(9) 1 calc R U P A 1
C25 C 0.4200(8) 0.3392(16) 0.4119(8) 0.0640(19) Uiso 0.580(9) 1 d D U P A 1
H25A H 0.433277 0.248250 0.393592 0.077 Uiso 0.580(9) 1 calc R U P A 1
H25B H 0.438003 0.323487 0.455878 0.077 Uiso 0.580(9) 1 calc R U P A 1
C26 C 0.3300(8) 0.3640(15) 0.3887(6) 0.0640(19) Uiso 0.580(9) 1 d D U P A 1
H26A H 0.313440 0.382888 0.345006 0.077 Uiso 0.580(9) 1 calc R U P A 1
H26B H 0.302031 0.271434 0.393888 0.077 Uiso 0.580(9) 1 calc R U P A 1
C27 C 0.3039(8) 0.4550(17) 0.4737(5) 0.0640(19) Uiso 0.580(9) 1 d D U P A 1
H27A H 0.351859 0.512555 0.500130 0.077 Uiso 0.580(9) 1 calc R U P A 1
H27B H 0.317076 0.348949 0.482706 0.077 Uiso 0.580(9) 1 calc R U P A 1
C28 C 0.2314(8) 0.4903(12) 0.4906(6) 0.0640(19) Uiso 0.580(9) 1 d D U P A 1
H28A H 0.248514 0.537688 0.530704 0.077 Uiso 0.580(9) 1 calc R U P A 1
H28B H 0.192714 0.557243 0.460880 0.077 Uiso 0.580(9) 1 calc R U P A 1
C29 C 0.2293(7) 0.2843(15) 0.5475(5) 0.0640(19) Uiso 0.580(9) 1 d D U P A 1
H29A H 0.273844 0.350177 0.572843 0.077 Uiso 0.580(9) 1 calc R U P A 1
H29B H 0.256811 0.192195 0.541236 0.077 Uiso 0.580(9) 1 calc R U P A 1
C30 C 0.1768(5) 0.2463(10) 0.5813(4) 0.077(3) Uiso 0.580(9) 1 d D . P A 1
H30A H 0.150005 0.150767 0.565103 0.092 Uiso 0.580(9) 1 calc R U P A 1
H30B H 0.214452 0.226344 0.622833 0.092 Uiso 0.580(9) 1 calc R U P A 1
O4B O 0.3017(7) 0.5005(13) 0.4307(6) 0.045(2) Uiso 0.420(9) 1 d D U P A 2
O5B O 0.1971(7) 0.4313(11) 0.5223(4) 0.045(2) Uiso 0.420(9) 1 d D U P A 2
N1B N 0.5403(15) 0.547(3) 0.3641(12) 0.045(2) Uiso 0.420(9) 1 d D U P A 2
N2B N 0.5059(12) 0.422(2) 0.3731(9) 0.045(2) Uiso 0.420(9) 1 d D U P A 2
N3B N 0.4564(9) 0.4568(18) 0.405024 0.045(2) Uiso 0.420(9) 1 d D U P A 2
C24B C 0.4593(4) 0.6076(8) 0.4132(3) 0.0379(18) Uiso 0.420(9) 1 d . . P A 2
H24B H 0.428671 0.660909 0.433441 0.045 Uiso 0.420(9) 1 calc R U P A 2
C25B C 0.4094(9) 0.3415(19) 0.4241(9) 0.045(2) Uiso 0.420(9) 1 d D U P A 2
H25C H 0.418141 0.245748 0.406754 0.054 Uiso 0.420(9) 1 calc R U P A 2
H25D H 0.433150 0.332138 0.468370 0.054 Uiso 0.420(9) 1 calc R U P A 2
C26B C 0.3192(9) 0.3674(16) 0.4071(8) 0.045(2) Uiso 0.420(9) 1 d D U P A 2
H26C H 0.293971 0.369952 0.362807 0.054 Uiso 0.420(9) 1 calc R U P A 2
H26D H 0.293374 0.284468 0.421908 0.054 Uiso 0.420(9) 1 calc R U P A 2
C27B C 0.2181(7) 0.5281(18) 0.4208(6) 0.045(2) Uiso 0.420(9) 1 d D U P A 2
H27C H 0.184819 0.480472 0.382496 0.054 Uiso 0.420(9) 1 calc R U P A 2
H27D H 0.208737 0.636244 0.415679 0.054 Uiso 0.420(9) 1 calc R U P A 2
C28B C 0.1867(10) 0.4797(18) 0.4658(6) 0.045(2) Uiso 0.420(9) 1 d D U P A 2
H28C H 0.148012 0.562999 0.464017 0.054 Uiso 0.420(9) 1 calc R U P A 2
H28D H 0.149498 0.399815 0.442963 0.054 Uiso 0.420(9) 1 calc R U P A 2
C29B C 0.1818(11) 0.2754(12) 0.5176(7) 0.045(2) Uiso 0.420(9) 1 d D U P A 2
H29C H 0.228343 0.220219 0.511180 0.054 Uiso 0.420(9) 1 calc R U P A 2
H29D H 0.128681 0.250969 0.485349 0.054 Uiso 0.420(9) 1 calc R U P A 2
C30B C 0.1768(5) 0.2463(10) 0.5813(4) 0.077(3) Uiso 0.420(9) 1 d . . P A 2
H30C H 0.163363 0.141104 0.585622 0.092 Uiso 0.420(9) 1 calc R U P A 2
H30D H 0.230709 0.270392 0.612866 0.092 Uiso 0.420(9) 1 calc R U P A 2
 
loop_
 _atom_site_aniso_label
 _atom_site_aniso_U_11
 _atom_site_aniso_U_22
 _atom_site_aniso_U_33
 _atom_site_aniso_U_23
 _atom_site_aniso_U_13
 _atom_site_aniso_U_12
C1 0.032(4) 0.027(4) 0.029(4) -0.003(3) 0.007(3) 0.009(3)
C2 0.030(4) 0.027(4) 0.023(4) -0.002(3) 0.003(3) 0.009(3)
C3 0.037(4) 0.027(4) 0.022(4) -0.004(3) 0.005(3) 0.006(3)
C4 0.036(4) 0.030(4) 0.022(4) -0.004(3) 0.011(3) 0.007(3)
C5 0.032(4) 0.038(4) 0.028(4) -0.001(3) 0.005(4) 0.014(3)
C6 0.034(5) 0.035(4) 0.022(4) -0.001(3) 0.005(3) 0.011(3)
C7 0.036(5) 0.045(5) 0.033(4) -0.005(4) 0.007(4) 0.009(4)
C8 0.034(4) 0.029(4) 0.031(4) -0.003(3) 0.005(3) 0.009(3)
C9 0.046(4) 0.015(4) 0.024(4) -0.005(3) 0.003(3) 0.001(3)
C10 0.045(5) 0.013(4) 0.021(4) 0.002(3) 0.006(3) -0.001(3)
C11 0.046(5) 0.016(4) 0.019(4) -0.003(3) 0.005(3) -0.003(3)
C12 0.042(5) 0.026(4) 0.025(4) -0.006(3) 0.009(4) -0.011(3)
C13 0.059(6) 0.036(4) 0.029(4) 0.000(4) 0.018(4) -0.021(4)
C14 0.063(6) 0.035(5) 0.028(4) 0.005(3) 0.006(4) -0.016(4)
C15 0.049(5) 0.023(4) 0.034(4) 0.004(3) 0.005(4) 0.000(4)
C16 0.056(5) 0.035(5) 0.042(5) 0.014(4) 0.001(4) 0.004(4)
C17 0.043(4) 0.027(4) 0.026(4) 0.000(3) -0.004(3) 0.007(3)
C18 0.036(4) 0.043(5) 0.027(4) 0.003(3) 0.006(3) 0.012(3)
C19 0.036(5) 0.077(6) 0.034(4) 0.008(4) 0.009(4) 0.019(4)
C20 0.052(5) 0.041(5) 0.024(4) 0.006(3) -0.005(3) -0.002(4)
C21 0.050(5) 0.048(5) 0.050(5) -0.010(4) -0.013(4) 0.023(4)
C22 0.032(4) 0.054(5) 0.024(4) 0.000(4) 0.003(3) -0.002(4)
C23 0.034(4) 0.041(5) 0.021(4) -0.009(3) -0.003(3) 0.013(4)
C31 0.099(8) 0.044(6) 0.067(6) 0.000(5) 0.028(6) -0.006(5)
C32 0.056(5) 0.059(6) 0.053(6) 0.001(5) 0.011(4) -0.014(5)
C33 0.035(4) 0.043(5) 0.031(4) 0.003(4) 0.003(4) 0.005(4)
C34 0.044(4) 0.040(5) 0.024(4) -0.002(3) 0.010(4) 0.012(4)
C35 0.030(4) 0.037(5) 0.026(4) -0.002(4) 0.002(3) 0.012(4)
C36 0.030(4) 0.039(5) 0.036(5) -0.008(4) 0.007(4) 0.008(4)
C37 0.037(4) 0.053(5) 0.025(4) -0.011(4) 0.009(4) 0.011(4)
C38 0.034(4) 0.062(6) 0.021(4) 0.004(4) 0.006(3) 0.013(4)
F1 0.051(3) 0.047(3) 0.045(3) -0.016(2) 0.015(2) -0.002(2)
O1 0.043(3) 0.050(3) 0.029(3) -0.004(2) 0.005(2) -0.006(3)
O2 0.035(3) 0.097(5) 0.031(3) 0.003(3) 0.004(3) 0.003(3)
O3 0.043(3) 0.050(3) 0.032(3) 0.002(2) 0.014(2) -0.006(3)
O6 0.109(5) 0.051(4) 0.072(4) 0.010(3) 0.046(4) 0.014(3)
O7 0.062(3) 0.054(4) 0.033(3) -0.001(3) 0.012(3) -0.011(3)
S1 0.0332(10) 0.0383(11) 0.0223(10) 0.0005(8) 0.0050(8) 0.0095(9)
 
_geom_special_details
;
 All esds (except the esd in the dihedral angle between two l.s. planes)
 are estimated using the full covariance matrix.  The cell esds are taken
 into account individually in the estimation of esds in distances, angles
 and torsion angles; correlations between esds in cell parameters are only
 used when they are defined by crystal symmetry.  An approximate (isotropic)
 treatment of cell esds is used for estimating esds involving l.s. planes.
;
 
loop_
 _geom_bond_atom_site_label_1
 _geom_bond_atom_site_label_2
 _geom_bond_distance
 _geom_bond_site_symmetry_2
 _geom_bond_publ_flag
C1 C6 1.386(9) . ?
C1 C2 1.388(9) . ?
C1 S1 1.769(7) . ?
C2 C3 1.385(9) . ?
C2 H2 0.9500 . ?
C3 C4 1.414(9) . ?
C3 C18 1.507(9) . ?
C4 C5 1.404(9) . ?
C4 C35 1.495(9) . ?
C5 C6 1.396(9) . ?
C5 C19 1.508(9) . ?
C6 C7 1.486(10) . ?
C7 O2 1.217(8) . ?
C7 C8 1.486(10) . ?
C8 C9 1.365(9) . ?
C8 S1 1.793(7) . ?
C9 C10 1.473(9) . ?
C9 C17 1.545(9) . ?
C10 C15 1.392(9) . ?
C10 C11 1.396(9) . ?
C11 C12 1.378(9) . ?
C11 H11 0.9500 . ?
C12 O3 1.367(8) . ?
C12 C13 1.387(10) . ?
C13 C14 1.383(10) . ?
C13 H13 0.9500 . ?
C14 C15 1.382(10) . ?
C14 H14 0.9500 . ?
C15 C16 1.492(10) . ?
C16 C17 1.560(10) . ?
C16 H16A 0.9900 . ?
C16 H16B 0.9900 . ?
C17 C21 1.519(10) . ?
C17 C20 1.521(10) . ?
C18 H18A 0.9800 . ?
C18 H18B 0.9800 . ?
C18 H18C 0.9800 . ?
C19 H19A 0.9800 . ?
C19 H19B 0.9800 . ?
C19 H19C 0.9800 . ?
C20 H20A 0.9800 . ?
C20 H20B 0.9800 . ?
C20 H20C 0.9800 . ?
C21 H21A 0.9800 . ?
C21 H21B 0.9800 . ?
C21 H21C 0.9800 . ?
C22 O3 1.439(8) . ?
C22 C23 1.485(10) . ?
C22 H22A 0.9900 . ?
C22 H22B 0.9900 . ?
C23 N1 1.35(2) . ?
C23 C24B 1.365(10) . ?
C23 C24 1.365(10) . ?
C23 N1B 1.40(3) . ?
C31 O6 1.381(7) . ?
C31 C32 1.467(8) . ?
C31 H31A 0.9900 . ?
C31 H31B 0.9900 . ?
C32 O7 1.409(6) . ?
C32 H32A 0.9900 . ?
C32 H32B 0.9900 . ?
C33 O7 1.378(9) . ?
C33 C34 1.379(10) . ?
C33 C38 1.391(10) . ?
C34 C35 1.395(10) . ?
C34 H34 0.9500 . ?
C35 C36 1.373(9) . ?
C36 F1 1.364(8) . ?
C36 C37 1.383(10) . ?
C37 C38 1.364(10) . ?
C37 H37 0.9500 . ?
C38 H38 0.9500 . ?
O1 S1 1.492(5) . ?
O6 C30B 1.387(7) . ?
O6 C30 1.387(7) . ?
O4 C27 1.397(8) . ?
O4 C26 1.401(8) . ?
O5 C28 1.394(8) . ?
O5 C29 1.401(8) . ?
N1 N2 1.27(2) . ?
N2 N3 1.348(10) . ?
N3 C24 1.357(16) . ?
N3 C25 1.461(12) . ?
C24 H24 0.9500 . ?
C25 C26 1.457(9) . ?
C25 H25A 0.9900 . ?
C25 H25B 0.9900 . ?
C26 H26A 0.9900 . ?
C26 H26B 0.9900 . ?
C27 C28 1.454(9) . ?
C27 H27A 0.9900 . ?
C27 H27B 0.9900 . ?
C28 H28A 0.9900 . ?
C28 H28B 0.9900 . ?
C29 C30 1.429(9) . ?
C29 H29A 0.9900 . ?
C29 H29B 0.9900 . ?
C30 H30A 0.9900 . ?
C30 H30B 0.9900 . ?
O4B C27B 1.383(8) . ?
O4B C26B 1.399(8) . ?
O5B C28B 1.360(8) . ?
O5B C29B 1.429(8) . ?
N1B N2B 1.32(3) . ?
N2B N3B 1.347(11) . ?
N3B C24B 1.374(18) . ?
N3B C25B 1.474(12) . ?
C24B H24B 0.9500 . ?
C25B C26B 1.467(9) . ?
C25B H25C 0.9900 . ?
C25B H25D 0.9900 . ?
C26B H26C 0.9900 . ?
C26B H26D 0.9900 . ?
C27B C28B 1.413(10) . ?
C27B H27C 0.9900 . ?
C27B H27D 0.9900 . ?
C28B H28C 0.9900 . ?
C28B H28D 0.9900 . ?
C29B C30B 1.561(16) . ?
C29B H29C 0.9900 . ?
C29B H29D 0.9900 . ?
C30B H30C 0.9900 . ?
C30B H30D 0.9900 . ?
 
loop_
 _geom_angle_atom_site_label_1
 _geom_angle_atom_site_label_2
 _geom_angle_atom_site_label_3
 _geom_angle
 _geom_angle_site_symmetry_1
 _geom_angle_site_symmetry_3
 _geom_angle_publ_flag
C6 C1 C2 122.0(6) . . ?
C6 C1 S1 115.1(5) . . ?
C2 C1 S1 122.8(5) . . ?
C3 C2 C1 119.1(6) . . ?
C3 C2 H2 120.5 . . ?
C1 C2 H2 120.5 . . ?
C2 C3 C4 119.1(6) . . ?
C2 C3 C18 118.8(6) . . ?
C4 C3 C18 122.1(6) . . ?
C5 C4 C3 121.9(6) . . ?
C5 C4 C35 119.5(6) . . ?
C3 C4 C35 118.6(6) . . ?
C6 C5 C4 117.5(6) . . ?
C6 C5 C19 121.2(6) . . ?
C4 C5 C19 121.3(6) . . ?
C1 C6 C5 120.5(6) . . ?
C1 C6 C7 112.0(6) . . ?
C5 C6 C7 127.5(6) . . ?
O2 C7 C6 124.2(7) . . ?
O2 C7 C8 124.6(6) . . ?
C6 C7 C8 110.9(6) . . ?
C9 C8 C7 128.8(6) . . ?
C9 C8 S1 120.5(5) . . ?
C7 C8 S1 110.7(5) . . ?
C8 C9 C10 126.0(6) . . ?
C8 C9 C17 126.2(6) . . ?
C10 C9 C17 107.8(5) . . ?
C15 C10 C11 119.3(6) . . ?
C15 C10 C9 109.9(6) . . ?
C11 C10 C9 130.7(6) . . ?
C12 C11 C10 119.6(6) . . ?
C12 C11 H11 120.2 . . ?
C10 C11 H11 120.2 . . ?
O3 C12 C11 124.1(6) . . ?
O3 C12 C13 115.1(6) . . ?
C11 C12 C13 120.8(7) . . ?
C14 C13 C12 119.9(7) . . ?
C14 C13 H13 120.0 . . ?
C12 C13 H13 120.0 . . ?
C15 C14 C13 119.6(7) . . ?
C15 C14 H14 120.2 . . ?
C13 C14 H14 120.2 . . ?
C14 C15 C10 120.7(7) . . ?
C14 C15 C16 128.1(7) . . ?
C10 C15 C16 111.2(6) . . ?
C15 C16 C17 105.5(6) . . ?
C15 C16 H16A 110.6 . . ?
C17 C16 H16A 110.6 . . ?
C15 C16 H16B 110.6 . . ?
C17 C16 H16B 110.6 . . ?
H16A C16 H16B 108.8 . . ?
C21 C17 C20 111.1(6) . . ?
C21 C17 C9 113.6(5) . . ?
C20 C17 C9 110.5(5) . . ?
C21 C17 C16 109.3(6) . . ?
C20 C17 C16 108.6(6) . . ?
C9 C17 C16 103.3(6) . . ?
C3 C18 H18A 109.5 . . ?
C3 C18 H18B 109.5 . . ?
H18A C18 H18B 109.5 . . ?
C3 C18 H18C 109.5 . . ?
H18A C18 H18C 109.5 . . ?
H18B C18 H18C 109.5 . . ?
C5 C19 H19A 109.5 . . ?
C5 C19 H19B 109.5 . . ?
H19A C19 H19B 109.5 . . ?
C5 C19 H19C 109.5 . . ?
H19A C19 H19C 109.5 . . ?
H19B C19 H19C 109.5 . . ?
C17 C20 H20A 109.5 . . ?
C17 C20 H20B 109.5 . . ?
H20A C20 H20B 109.5 . . ?
C17 C20 H20C 109.5 . . ?
H20A C20 H20C 109.5 . . ?
H20B C20 H20C 109.5 . . ?
C17 C21 H21A 109.5 . . ?
C17 C21 H21B 109.5 . . ?
H21A C21 H21B 109.5 . . ?
C17 C21 H21C 109.5 . . ?
H21A C21 H21C 109.5 . . ?
H21B C21 H21C 109.5 . . ?
O3 C22 C23 113.2(5) . . ?
O3 C22 H22A 108.9 . . ?
C23 C22 H22A 108.9 . . ?
O3 C22 H22B 108.9 . . ?
C23 C22 H22B 108.9 . . ?
H22A C22 H22B 107.7 . . ?
N1 C23 C24 114.1(8) . . ?
C24B C23 N1B 102.4(9) . . ?
N1 C23 C22 115.2(8) . . ?
C24B C23 C22 130.6(6) . . ?
C24 C23 C22 130.6(6) . . ?
N1B C23 C22 126.9(9) . . ?
O6 C31 C32 113.1(6) . . ?
O6 C31 H31A 109.0 . . ?
C32 C31 H31A 109.0 . . ?
O6 C31 H31B 109.0 . . ?
C32 C31 H31B 109.0 . . ?
H31A C31 H31B 107.8 . . ?
O7 C32 C31 114.5(6) . . ?
O7 C32 H32A 108.6 . . ?
C31 C32 H32A 108.6 . . ?
O7 C32 H32B 108.6 . . ?
C31 C32 H32B 108.6 . . ?
H32A C32 H32B 107.6 . . ?
O7 C33 C34 124.3(7) . . ?
O7 C33 C38 115.6(7) . . ?
C34 C33 C38 120.1(7) . . ?
C33 C34 C35 120.3(7) . . ?
C33 C34 H34 119.9 . . ?
C35 C34 H34 119.9 . . ?
C36 C35 C34 117.8(7) . . ?
C36 C35 C4 122.3(7) . . ?
C34 C35 C4 119.9(6) . . ?
F1 C36 C35 118.8(6) . . ?
F1 C36 C37 118.4(6) . . ?
C35 C36 C37 122.8(7) . . ?
C38 C37 C36 118.6(7) . . ?
C38 C37 H37 120.7 . . ?
C36 C37 H37 120.7 . . ?
C37 C38 C33 120.4(7) . . ?
C37 C38 H38 119.8 . . ?
C33 C38 H38 119.8 . . ?
C12 O3 C22 119.1(5) . . ?
C31 O6 C30B 117.0(6) . . ?
C31 O6 C30 117.0(6) . . ?
C33 O7 C32 119.6(6) . . ?
O1 S1 C1 108.9(3) . . ?
O1 S1 C8 108.9(3) . . ?
C1 S1 C8 90.9(3) . . ?
C27 O4 C26 114.4(9) . . ?
C28 O5 C29 111.0(9) . . ?
N2 N1 C23 105.2(12) . . ?
N1 N2 N3 109.3(15) . . ?
N2 N3 C24 112.2(12) . . ?
N2 N3 C25 121.8(11) . . ?
C24 N3 C25 126.0(11) . . ?
N3 C24 C23 99.2(7) . . ?
N3 C24 H24 130.4 . . ?
C23 C24 H24 130.4 . . ?
C26 C25 N3 112.1(12) . . ?
C26 C25 H25A 109.2 . . ?
N3 C25 H25A 109.2 . . ?
C26 C25 H25B 109.2 . . ?
N3 C25 H25B 109.2 . . ?
H25A C25 H25B 107.9 . . ?
O4 C26 C25 116.9(10) . . ?
O4 C26 H26A 108.1 . . ?
C25 C26 H26A 108.1 . . ?
O4 C26 H26B 108.1 . . ?
C25 C26 H26B 108.1 . . ?
H26A C26 H26B 107.3 . . ?
O4 C27 C28 118.4(10) . . ?
O4 C27 H27A 107.7 . . ?
C28 C27 H27A 107.7 . . ?
O4 C27 H27B 107.7 . . ?
C28 C27 H27B 107.7 . . ?
H27A C27 H27B 107.1 . . ?
O5 C28 C27 103.7(10) . . ?
O5 C28 H28A 111.0 . . ?
C27 C28 H28A 111.0 . . ?
O5 C28 H28B 111.0 . . ?
C27 C28 H28B 111.0 . . ?
H28A C28 H28B 109.0 . . ?
O5 C29 C30 119.6(9) . . ?
O5 C29 H29A 107.4 . . ?
C30 C29 H29A 107.4 . . ?
O5 C29 H29B 107.4 . . ?
C30 C29 H29B 107.4 . . ?
H29A C29 H29B 106.9 . . ?
O6 C30 C29 123.4(8) . . ?
O6 C30 H30A 106.5 . . ?
C29 C30 H30A 106.5 . . ?
O6 C30 H30B 106.5 . . ?
C29 C30 H30B 106.5 . . ?
H30A C30 H30B 106.5 . . ?
C27B O4B C26B 115.6(10) . . ?
C28B O5B C29B 106.3(10) . . ?
N2B N1B C23 112.7(14) . . ?
N1B N2B N3B 106.6(16) . . ?
N2B N3B C24B 108.2(12) . . ?
N2B N3B C25B 120.9(11) . . ?
C24B N3B C25B 130.9(12) . . ?
C23 C24B N3B 110.1(8) . . ?
C23 C24B H24B 125.0 . . ?
N3B C24B H24B 125.0 . . ?
C26B C25B N3B 115.3(14) . . ?
C26B C25B H25C 108.4 . . ?
N3B C25B H25C 108.4 . . ?
C26B C25B H25D 108.4 . . ?
N3B C25B H25D 108.4 . . ?
H25C C25B H25D 107.5 . . ?
O4B C26B C25B 111.8(10) . . ?
O4B C26B H26C 109.3 . . ?
C25B C26B H26C 109.3 . . ?
O4B C26B H26D 109.3 . . ?
C25B C26B H26D 109.3 . . ?
H26C C26B H26D 107.9 . . ?
O4B C27B C28B 116.5(11) . . ?
O4B C27B H27C 108.2 . . ?
C28B C27B H27C 108.2 . . ?
O4B C27B H27D 108.2 . . ?
C28B C27B H27D 108.2 . . ?
H27C C27B H27D 107.3 . . ?
O5B C28B C27B 152.1(14) . . ?
O5B C28B H28C 98.6 . . ?
C27B C28B H28C 98.6 . . ?
O5B C28B H28D 98.6 . . ?
C27B C28B H28D 98.6 . . ?
H28C C28B H28D 103.8 . . ?
O5B C29B C30B 99.2(9) . . ?
O5B C29B H29C 111.9 . . ?
C30B C29B H29C 111.9 . . ?
O5B C29B H29D 111.9 . . ?
C30B C29B H29D 111.9 . . ?
H29C C29B H29D 109.6 . . ?
O6 C30B C29B 106.1(8) . . ?
O6 C30B H30C 110.5 . . ?
C29B C30B H30C 110.5 . . ?
O6 C30B H30D 110.5 . . ?
C29B C30B H30D 110.5 . . ?
H30C C30B H30D 108.7 . . ?
 
loop_
 _geom_torsion_atom_site_label_1
 _geom_torsion_atom_site_label_2
 _geom_torsion_atom_site_label_3
 _geom_torsion_atom_site_label_4
 _geom_torsion
 _geom_torsion_site_symmetry_1
 _geom_torsion_site_symmetry_2
 _geom_torsion_site_symmetry_3
 _geom_torsion_site_symmetry_4
 _geom_torsion_publ_flag
C6 C1 C2 C3 -1.4(10) . . . . ?
S1 C1 C2 C3 -178.7(5) . . . . ?
C1 C2 C3 C4 0.6(9) . . . . ?
C1 C2 C3 C18 179.1(6) . . . . ?
C2 C3 C4 C5 0.2(10) . . . . ?
C18 C3 C4 C5 -178.2(6) . . . . ?
C2 C3 C4 C35 178.3(6) . . . . ?
C18 C3 C4 C35 -0.1(10) . . . . ?
C3 C4 C5 C6 -0.4(10) . . . . ?
C35 C4 C5 C6 -178.5(6) . . . . ?
C3 C4 C5 C19 -179.9(7) . . . . ?
C35 C4 C5 C19 2.0(10) . . . . ?
C2 C1 C6 C5 1.2(10) . . . . ?
S1 C1 C6 C5 178.7(5) . . . . ?
C2 C1 C6 C7 -177.8(6) . . . . ?
S1 C1 C6 C7 -0.3(8) . . . . ?
C4 C5 C6 C1 -0.3(10) . . . . ?
C19 C5 C6 C1 179.2(7) . . . . ?
C4 C5 C6 C7 178.6(6) . . . . ?
C19 C5 C6 C7 -1.9(11) . . . . ?
C1 C6 C7 O2 171.4(7) . . . . ?
C5 C6 C7 O2 -7.5(12) . . . . ?
C1 C6 C7 C8 -3.4(8) . . . . ?
C5 C6 C7 C8 177.7(7) . . . . ?
O2 C7 C8 C9 11.4(12) . . . . ?
C6 C7 C8 C9 -173.8(7) . . . . ?
O2 C7 C8 S1 -169.3(6) . . . . ?
C6 C7 C8 S1 5.5(7) . . . . ?
C7 C8 C9 C10 -169.2(6) . . . . ?
S1 C8 C9 C10 11.5(9) . . . . ?
C7 C8 C9 C17 13.0(11) . . . . ?
S1 C8 C9 C17 -166.3(5) . . . . ?
C8 C9 C10 C15 -171.3(6) . . . . ?
C17 C9 C10 C15 6.9(7) . . . . ?
C8 C9 C10 C11 10.3(11) . . . . ?
C17 C9 C10 C11 -171.6(6) . . . . ?
C15 C10 C11 C12 -0.8(9) . . . . ?
C9 C10 C11 C12 177.5(6) . . . . ?
C10 C11 C12 O3 -178.7(6) . . . . ?
C10 C11 C12 C13 0.4(9) . . . . ?
O3 C12 C13 C14 178.5(6) . . . . ?
C11 C12 C13 C14 -0.7(10) . . . . ?
C12 C13 C14 C15 1.4(10) . . . . ?
C13 C14 C15 C10 -1.9(10) . . . . ?
C13 C14 C15 C16 177.7(7) . . . . ?
C11 C10 C15 C14 1.5(10) . . . . ?
C9 C10 C15 C14 -177.1(6) . . . . ?
C11 C10 C15 C16 -178.1(6) . . . . ?
C9 C10 C15 C16 3.3(8) . . . . ?
C14 C15 C16 C17 168.5(7) . . . . ?
C10 C15 C16 C17 -11.9(8) . . . . ?
C8 C9 C17 C21 46.4(9) . . . . ?
C10 C9 C17 C21 -131.8(6) . . . . ?
C8 C9 C17 C20 -79.3(8) . . . . ?
C10 C9 C17 C20 102.5(6) . . . . ?
C8 C9 C17 C16 164.7(6) . . . . ?
C10 C9 C17 C16 -13.5(7) . . . . ?
C15 C16 C17 C21 136.2(6) . . . . ?
C15 C16 C17 C20 -102.4(7) . . . . ?
C15 C16 C17 C9 15.0(7) . . . . ?
O3 C22 C23 N1 78.5(13) . . . . ?
O3 C22 C23 C24B -104.6(8) . . . . ?
O3 C22 C23 C24 -104.6(8) . . . . ?
O3 C22 C23 N1B 77.0(16) . . . . ?
O6 C31 C32 O7 -114.1(8) . . . . ?
O7 C33 C34 C35 177.5(6) . . . . ?
C38 C33 C34 C35 -2.4(10) . . . . ?
C33 C34 C35 C36 0.3(10) . . . . ?
C33 C34 C35 C4 -178.6(6) . . . . ?
C5 C4 C35 C36 -114.1(7) . . . . ?
C3 C4 C35 C36 67.7(8) . . . . ?
C5 C4 C35 C34 64.7(8) . . . . ?
C3 C4 C35 C34 -113.4(7) . . . . ?
C34 C35 C36 F1 -177.6(6) . . . . ?
C4 C35 C36 F1 1.3(9) . . . . ?
C34 C35 C36 C37 1.1(10) . . . . ?
C4 C35 C36 C37 180.0(6) . . . . ?
F1 C36 C37 C38 178.3(6) . . . . ?
C35 C36 C37 C38 -0.4(10) . . . . ?
C36 C37 C38 C33 -1.8(10) . . . . ?
O7 C33 C38 C37 -176.7(6) . . . . ?
C34 C33 C38 C37 3.1(10) . . . . ?
C11 C12 O3 C22 -4.2(9) . . . . ?
C13 C12 O3 C22 176.7(6) . . . . ?
C23 C22 O3 C12 81.3(7) . . . . ?
C32 C31 O6 C30B 177.5(7) . . . . ?
C32 C31 O6 C30 177.5(7) . . . . ?
C34 C33 O7 C32 -8.6(10) . . . . ?
C38 C33 O7 C32 171.3(6) . . . . ?
C31 C32 O7 C33 79.4(8) . . . . ?
C6 C1 S1 O1 113.4(5) . . . . ?
C2 C1 S1 O1 -69.1(6) . . . . ?
C6 C1 S1 C8 3.0(5) . . . . ?
C2 C1 S1 C8 -179.5(6) . . . . ?
C9 C8 S1 O1 64.2(6) . . . . ?
C7 C8 S1 O1 -115.1(5) . . . . ?
C9 C8 S1 C1 174.6(6) . . . . ?
C7 C8 S1 C1 -4.8(5) . . . . ?
C24 C23 N1 N2 2(2) . . . . ?
C22 C23 N1 N2 179.0(13) . . . . ?
C23 N1 N2 N3 -1(2) . . . . ?
N1 N2 N3 C24 0(2) . . . . ?
N1 N2 N3 C25 177.4(17) . . . . ?
N2 N3 C24 C23 1.3(14) . . . . ?
C25 N3 C24 C23 -176.4(13) . . . . ?
N1 C23 C24 N3 -1.8(14) . . . . ?
C22 C23 C24 N3 -178.6(9) . . . . ?
N2 N3 C25 C26 -124.3(16) . . . . ?
C24 N3 C25 C26 53.3(19) . . . . ?
C27 O4 C26 C25 -69.3(16) . . . . ?
N3 C25 C26 O4 -65.1(17) . . . . ?
C26 O4 C27 C28 -134.9(13) . . . . ?
C29 O5 C28 C27 87.1(11) . . . . ?
O4 C27 C28 O5 101.6(14) . . . . ?
C28 O5 C29 C30 120.7(13) . . . . ?
C31 O6 C30 C29 -162.8(10) . . . . ?
O5 C29 C30 O6 -41.2(18) . . . . ?
C24B C23 N1B N2B 1(2) . . . . ?
C22 C23 N1B N2B 179.9(14) . . . . ?
C23 N1B N2B N3B -2(3) . . . . ?
N1B N2B N3B C24B 2(2) . . . . ?
N1B N2B N3B C25B -178.7(17) . . . . ?
N1B C23 C24B N3B 0.3(14) . . . . ?
C22 C23 C24B N3B -178.3(7) . . . . ?
N2B N3B C24B C23 -1.7(13) . . . . ?
C25B N3B C24B C23 179.4(12) . . . . ?
N2B N3B C25B C26B -126.3(16) . . . . ?
C24B N3B C25B C26B 52.5(19) . . . . ?
C27B O4B C26B C25B -175.1(13) . . . . ?
N3B C25B C26B O4B -59(2) . . . . ?
C26B O4B C27B C28B 92.0(18) . . . . ?
C29B O5B C28B C27B -103(3) . . . . ?
O4B C27B C28B O5B 16(4) . . . . ?
C28B O5B C29B C30B -168.2(11) . . . . ?
C31 O6 C30B C29B 165.1(8) . . . . ?
O5B C29B C30B O6 57.4(13) . . . . ?
 
_refine_diff_density_max    1.086
_refine_diff_density_min   -1.223
_refine_diff_density_rms    0.084

_shelx_res_file
;
TITL xv804_0m_a.res in P2(1)/n
    xv804.res
    created by SHELXL-2018/3 at 08:56:14 on 05-May-2023
REM Old TITL xv804_0m in P2(1)/n
REM SHELXT solution in P2(1)/n
REM R1 0.217,  Rweak 0.034,  Alpha 0.057,  Orientation as input
REM Formula found by SHELXT:  C42 F N3 O4 S
CELL  0.71073  17.0034   9.0297  23.6766   90.000  109.863   90.000
ZERR    4.000   0.0008   0.0004   0.0013    0.000    0.002    0.000
LATT  1
SYMM 1/2-X, 1/2+Y, 1/2-Z
SFAC C H F N O S
UNIT 152 160 4 12 28 4
TEMP -171
SIZE 0.02 0.02 0.10
L.S. 10
BOND $H
LIST 4
CONF
EXYZ C30 C30B
EADP C30 C30B
EXYZ C24 C24B
EADP C24 C24B
DAMP
ACTA
SHEL 9.0 1.0
OMIT     2   0   0 !       1.57      18427.36      13.84       0.529       8.00
OMIT     0   1   1 !       6.21       4234.71      11.08       0.254       8.37
OMIT    -2   0   2 !       1.06       1070.97       7.64       0.128       7.89
OMIT    -1   0   3 !       2.47        602.91       5.99       0.096       7.82
SADI 0.01 O7 C32 O6 C31 O6 C30 O5 C29 O5 C28 O4 C27 O4 C26 =
 O4B C26B O4B C27B O5B C28B O5B C29B
SADI 0.01 C31 C32 C29 C30 C29B C30 C27 C28 C27B C28B C25 C26 =
 C25B C26B
SADI 0.02 O7 C31 O6 C32 O6 C29 O6 C29B C30 O5 C30 O5B =
 C28B O4B C25B O4B O4 C25 O4 C28
SADI 0.02 C31 C30 C29 C28 C29B C28B C27 C26 C27B C26B
SADI 0.01 N3 C25 N3B C25B
SADI 0.01 N3 N2 N3B N2B
SADI 0.01 N3 C24 N3B C24
SADI 0.02 N3 N1 N3B N1B
SADI 0.02 C25 N2 C25B N2B
SADI 0.02 C25 C24 C25B C24
FMAP 2
PLAN -20
WGHT    0.087600   21.026001
FVAR       0.38811   0.58001   0.06404   0.04477
C1    1    0.297590    0.876810    0.526991    11.00000    0.03221    0.02657 =
         0.02868   -0.00281    0.00711    0.00858
C2    1    0.347487    0.844985    0.585582    11.00000    0.03004    0.02749 =
         0.02305   -0.00249    0.00329    0.00875
AFIX  43
H2    2    0.406651    0.842913    0.596495    11.00000   -1.20000
AFIX   0
C3    1    0.309790    0.816287    0.627918    11.00000    0.03654    0.02735 =
         0.02243   -0.00435    0.00513    0.00626
C4    1    0.221551    0.818757    0.610079    11.00000    0.03558    0.03039 =
         0.02245   -0.00408    0.01133    0.00651
C5    1    0.170988    0.848948    0.550668    11.00000    0.03199    0.03836 =
         0.02757   -0.00104    0.00543    0.01417
C6    1    0.211068    0.877769    0.509228    11.00000    0.03381    0.03464 =
         0.02156   -0.00075    0.00472    0.01081
C7    1    0.171588    0.909177    0.444062    11.00000    0.03590    0.04540 =
         0.03294   -0.00533    0.00734    0.00944
C8    1    0.236004    0.940067    0.416102    11.00000    0.03437    0.02940 =
         0.03102   -0.00295    0.00539    0.00935
C9    1    0.225244    0.985742    0.359005    11.00000    0.04596    0.01476 =
         0.02371   -0.00466    0.00330    0.00085
C10   1    0.290356    0.990940    0.330935    11.00000    0.04519    0.01256 =
         0.02143    0.00176    0.00596   -0.00111
C11   1    0.371529    0.934141    0.350192    11.00000    0.04601    0.01580 =
         0.01935   -0.00301    0.00530   -0.00278
AFIX  43
H11   2    0.393311    0.885503    0.387901    11.00000   -1.20000
AFIX   0
C12   1    0.419871    0.949087    0.314134    11.00000    0.04229    0.02628 =
         0.02476   -0.00556    0.00936   -0.01051
C13   1    0.389003    1.020532    0.259144    11.00000    0.05930    0.03642 =
         0.02942   -0.00048    0.01828   -0.02099
AFIX  43
H13   2    0.423121    1.031066    0.234869    11.00000   -1.20000
AFIX   0
C14   1    0.308501    1.076433    0.239673    11.00000    0.06288    0.03477 =
         0.02782    0.00501    0.00625   -0.01628
AFIX  43
H14   2    0.286688    1.123511    0.201632    11.00000   -1.20000
AFIX   0
C15   1    0.259956    1.063436    0.275862    11.00000    0.04877    0.02327 =
         0.03417    0.00411    0.00502    0.00031
C16   1    0.173505    1.120267    0.264378    11.00000    0.05564    0.03537 =
         0.04223    0.01443    0.00133    0.00355
AFIX  23
H16A  2    0.136405    1.092598    0.223559    11.00000   -1.20000
H16B  2    0.173745    1.229463    0.268183    11.00000   -1.20000
AFIX   0
C17   1    0.143512    1.046106    0.313018    11.00000    0.04266    0.02704 =
         0.02597    0.00014   -0.00361    0.00682
C18   1    0.364201    0.779617    0.691218    11.00000    0.03585    0.04288 =
         0.02740    0.00278    0.00603    0.01161
AFIX 137
H18A  2    0.333885    0.713090    0.709320    11.00000   -1.50000
H18B  2    0.378666    0.870953    0.714858    11.00000   -1.50000
H18C  2    0.415446    0.730955    0.690655    11.00000   -1.50000
AFIX   0
C19   1    0.076964    0.851357    0.532339    11.00000    0.03603    0.07713 =
         0.03435    0.00817    0.00937    0.01859
AFIX 137
H19A  2    0.054239    0.924597    0.500386    11.00000   -1.50000
H19B  2    0.060854    0.877849    0.567044    11.00000   -1.50000
H19C  2    0.054686    0.753190    0.517675    11.00000   -1.50000
AFIX   0
C20   1    0.084586    0.919691    0.283946    11.00000    0.05240    0.04131 =
         0.02387    0.00607   -0.00526   -0.00176
AFIX 137
H20A  2    0.032941    0.959920    0.255187    11.00000   -1.50000
H20B  2    0.071366    0.863454    0.314976    11.00000   -1.50000
H20C  2    0.111472    0.854225    0.262937    11.00000   -1.50000
AFIX   0
C21   1    0.100136    1.161127    0.338967    11.00000    0.05039    0.04824 =
         0.05041   -0.00980   -0.01261    0.02330
AFIX 137
H21A  2    0.057593    1.212635    0.306189    11.00000   -1.50000
H21B  2    0.141391    1.232844    0.362770    11.00000   -1.50000
H21C  2    0.073445    1.112099    0.364681    11.00000   -1.50000
AFIX   0
C22   1    0.538304    0.826175    0.385913    11.00000    0.03211    0.05382 =
         0.02417   -0.00014    0.00271   -0.00168
AFIX  23
H22A  2    0.523976    0.883356    0.416755    11.00000   -1.20000
H22B  2    0.599768    0.830071    0.396149    11.00000   -1.20000
AFIX   0
C23   1    0.512529    0.669671    0.387852    11.00000    0.03358    0.04149 =
         0.02136   -0.00893   -0.00308    0.01315
C31   1    0.083681    0.307711    0.632305    11.00000    0.09861    0.04438 =
         0.06718   -0.00045    0.02833   -0.00616
AFIX  23
H31A  2    0.130866    0.309212    0.670880    11.00000   -1.20000
H31B  2    0.059427    0.206843    0.626782    11.00000   -1.20000
AFIX   0
C32   1    0.019908    0.413709    0.635500    11.00000    0.05622    0.05893 =
         0.05337    0.00067    0.01075   -0.01387
AFIX  23
H32A  2    0.005473    0.479205    0.599894    11.00000   -1.20000
H32B  2   -0.031188    0.358241    0.633511    11.00000   -1.20000
AFIX   0
C33   1    0.094990    0.623353    0.691058    11.00000    0.03503    0.04325 =
         0.03082    0.00277    0.00259    0.00545
C34   1    0.133637    0.655206    0.649853    11.00000    0.04365    0.03998 =
         0.02409   -0.00246    0.00996    0.01196
AFIX  43
H34   2    0.127629    0.589519    0.617308    11.00000   -1.20000
AFIX   0
C35   1    0.181512    0.783457    0.655752    11.00000    0.02952    0.03687 =
         0.02592   -0.00164    0.00172    0.01244
C36   1    0.188756    0.874651    0.703672    11.00000    0.03010    0.03932 =
         0.03627   -0.00849    0.00739    0.00821
C37   1    0.151921    0.842995    0.746159    11.00000    0.03739    0.05310 =
         0.02525   -0.01106    0.00858    0.01114
AFIX  43
H37   2    0.158400    0.908179    0.778929    11.00000   -1.20000
AFIX   0
C38   1    0.106112    0.716265    0.740025    11.00000    0.03421    0.06175 =
         0.02140    0.00358    0.00603    0.01260
AFIX  43
H38   2    0.081660    0.691311    0.769366    11.00000   -1.20000
AFIX   0
F1    3    0.232665    1.003440    0.709156    11.00000    0.05115    0.04659 =
         0.04459   -0.01629    0.01462   -0.00225
O1    5    0.384194    1.055948    0.480970    11.00000    0.04344    0.04997 =
         0.02868   -0.00369    0.00473   -0.00591
O2    5    0.096898    0.899621    0.416598    11.00000    0.03503    0.09712 =
         0.03071    0.00304    0.00356    0.00346
O3    5    0.499360    0.894977    0.328336    11.00000    0.04304    0.04990 =
         0.03226    0.00210    0.01443   -0.00615
O6    5    0.113795    0.337586    0.586167    11.00000    0.10856    0.05050 =
         0.07192    0.01015    0.04606    0.01439
O7    5    0.044066    0.502437    0.687566    11.00000    0.06233    0.05406 =
         0.03296   -0.00061    0.01231   -0.01073
S1    6    0.338994    0.911368    0.469079    11.00000    0.03323    0.03830 =
         0.02231    0.00046    0.00496    0.00947
PART 1 21.0
O4    5    0.299025    0.480057    0.414417    21.00000   31.00000
O5    5    0.194423    0.352889    0.491417    21.00000   31.00000
N1    4    0.550412    0.570643    0.362665    21.00000   31.00000
N2    4    0.521056    0.445253    0.369830    21.00000   31.00000
N3    4    0.466547    0.463523    0.399385    21.00000   31.00000
C24   1    0.459267    0.607621    0.413160    21.00000    0.03791
AFIX  43
H24   2    0.426730    0.652101    0.434190    21.00000   -1.20000
AFIX   0
C25   1    0.420021    0.339187    0.411930    21.00000   31.00000
AFIX  23
H25A  2    0.433277    0.248250    0.393592    21.00000   -1.20000
H25B  2    0.438003    0.323487    0.455878    21.00000   -1.20000
AFIX   0
C26   1    0.329990    0.364037    0.388689    21.00000   31.00000
AFIX  23
H26A  2    0.313440    0.382888    0.345006    21.00000   -1.20000
H26B  2    0.302031    0.271434    0.393888    21.00000   -1.20000
AFIX   0
C27   1    0.303875    0.454994    0.473722    21.00000   31.00000
AFIX  23
H27A  2    0.351859    0.512555    0.500130    21.00000   -1.20000
H27B  2    0.317076    0.348949    0.482706    21.00000   -1.20000
AFIX   0
C28   1    0.231440    0.490305    0.490638    21.00000   31.00000
AFIX  23
H28A  2    0.248514    0.537688    0.530704    21.00000   -1.20000
H28B  2    0.192714    0.557243    0.460880    21.00000   -1.20000
AFIX   0
C29   1    0.229250    0.284297    0.547473    21.00000   31.00000
AFIX  23
H29A  2    0.273844    0.350177    0.572843    21.00000   -1.20000
H29B  2    0.256811    0.192195    0.541236    21.00000   -1.20000
AFIX   0
C30   1    0.176785    0.246285    0.581342    21.00000    0.07703
AFIX  23
H30A  2    0.150005    0.150767    0.565103    21.00000   -1.20000
H30B  2    0.214452    0.226344    0.622833    21.00000   -1.20000
AFIX   0
PART 2 -21.0
O4B   5    0.301716    0.500532    0.430731   -21.00000   41.00000
O5B   5    0.197120    0.431350    0.522300   -21.00000   41.00000
N1B   4    0.540281    0.546526    0.364086   -21.00000   41.00000
N2B   4    0.505885    0.421811    0.373072   -21.00000   41.00000
N3B   4    0.456358    0.456846   10.405024   -21.00000   41.00000
C24B  1    0.459267    0.607621    0.413160   -21.00000    0.03791
AFIX  43
H24B  2    0.428671    0.660909    0.433441   -21.00000   -1.20000
AFIX   0
C25B  1    0.409405    0.341487    0.424125   -21.00000   41.00000
AFIX  23
H25C  2    0.418141    0.245748    0.406754   -21.00000   -1.20000
H25D  2    0.433150    0.332138    0.468370   -21.00000   -1.20000
AFIX   0
C26B  1    0.319158    0.367448    0.407138   -21.00000   41.00000
AFIX  23
H26C  2    0.293971    0.369952    0.362807   -21.00000   -1.20000
H26D  2    0.293374    0.284468    0.421908   -21.00000   -1.20000
AFIX   0
C27B  1    0.218097    0.528127    0.420829   -21.00000   41.00000
AFIX  23
H27C  2    0.184819    0.480472    0.382496   -21.00000   -1.20000
H27D  2    0.208737    0.636244    0.415679   -21.00000   -1.20000
AFIX   0
C28B  1    0.186659    0.479736    0.465792   -21.00000   41.00000
AFIX  23
H28C  2    0.148012    0.562999    0.464017   -21.00000   -1.20000
H28D  2    0.149498    0.399815    0.442963   -21.00000   -1.20000
AFIX   0
C29B  1    0.181810    0.275400    0.517648   -21.00000   41.00000
AFIX  23
H29C  2    0.228343    0.220219    0.511180   -21.00000   -1.20000
H29D  2    0.128681    0.250969    0.485349   -21.00000   -1.20000
AFIX   0
C30B  1    0.176785    0.246285    0.581342   -21.00000    0.07703
AFIX  23
H30C  2    0.163363    0.141104    0.585622   -21.00000   -1.20000
H30D  2    0.230709    0.270392    0.612866   -21.00000   -1.20000
PART 0
AFIX   0
HKLF 4


REM  xv804_0m_a.res in P2(1)/n
REM wR2 = 0.2240, GooF = S = 1.060, Restrained GooF = 1.171 for all data
REM R1 = 0.0845 for 2737 Fo > 4sig(Fo) and 0.1077 for all 3559 data
REM 417 parameters refined using 120 restraints

END

WGHT      0.0881     20.8966

REM Highest difference peak  1.086,  deepest hole -1.223,  1-sigma level  0.084
Q1    1   0.2248  0.4877  0.4509  11.00000  0.05    1.09
Q2    1   0.1591  0.4173  0.4803  11.00000  0.05    1.08
Q3    1   0.1944  0.4772  0.5029  11.00000  0.05    0.89
Q4    1   0.2435  0.3108  0.5085  11.00000  0.05    0.62
Q5    1   0.2193  0.2630  0.5792  11.00000  0.05    0.59
Q6    1   0.1791  0.2351  0.4994  11.00000  0.05    0.40
Q7    1   0.3173  0.4528  0.4931  11.00000  0.05    0.39
Q8    1   0.3897  0.3604  0.4410  11.00000  0.05    0.32
Q9    1   0.2848  0.3532  0.3995  11.00000  0.05    0.26
Q10   1   0.1370  0.2113  0.5890  11.00000  0.05    0.26
Q11   1   0.3072  0.4923  0.4021  11.00000  0.05    0.25
Q12   1   0.1565  0.1839  0.6034  11.00000  0.05    0.23
Q13   1   0.6231  0.5044  0.3976  11.00000  0.05    0.22
Q14   1   0.1793  0.3953  0.4159  11.00000  0.05    0.21
Q15   1   0.4043  0.7790  0.4809  11.00000  0.05    0.21
Q16   1   0.4225  0.5934  0.4223  11.00000  0.05    0.21
Q17   1   0.1668  0.4281  0.4089  11.00000  0.05    0.21
Q18   1   0.1031  0.2828  0.6225  11.00000  0.05    0.20
Q19   1   0.4114  0.3972  0.4915  11.00000  0.05    0.19
Q20   1   0.1026  0.1739  0.6580  11.00000  0.05    0.19
;
_shelx_res_checksum   27548

_shelx_hkl_file
;
   2   0   0    0.40    1.70
  -2   0   0    0.50    1.30
  -2   0   0   -1.20    1.90
  -2   0   0    0.30    2.60
   2   0   0    0.80    2.30
   2   0   0    0.50    1.60
   3   0   0   -6.90    3.50
  -3   0   0   -4.50    3.20
   3   0   0    1.20    4.20
  -3   0   0   12.40    6.30
   3   0   0   11.70    6.00
  -3   0   0    2.00    4.20
   4   0   0  567.04   20.50
   4   0   0  573.24   16.90
   4   0   0  565.14   15.60
  -4   0   0  572.74   20.80
  -4   0   0  604.44   17.20
  -4   0   0  573.24   15.40
  -5   0   0   29.30    8.70
   5   0   0   12.20    6.00
  -5   0   0   16.70    4.50
   5   0   0    5.50    4.70
   5   0   0    6.40    7.90
  -5   0   0   23.80    6.10
  -6   0   0  439.86   14.20
   6   0   0  438.66   14.50
   6   0   0  446.46   20.90
   6   0   0  450.15   16.40
  -6   0   0  436.06   16.20
  -6   0   0  440.56   21.30
  -7   0   0   12.30   12.90
  -7   0   0   23.60    8.00
   7   0   0    4.00    6.20
   7   0   0   -0.60    7.70
  -7   0   0    9.90    5.60
   7   0   0   16.10   10.70
  -8   0   0  222.48   14.70
   8   0   0  269.67   13.10
  -8   0   0  249.38   21.60
   8   0   0  254.37   15.30
  -8   0   0  259.27   12.00
   8   0   0  239.68   20.60
   9   0   0    1.00    7.80
  -9   0   0    2.00    5.20
   9   0   0   -1.20   10.90
  -9   0   0    3.90    7.60
  -9   0   0   10.50   11.70
   9   0   0    0.10    6.10
 -10   0   0  252.47   15.70
 -10   0   0  259.57   12.40
 -10   0   0  246.18   15.80
 -10   0   0  228.38   22.30
  10   0   0  234.88   21.40
  10   0   0  265.77   13.00
  10   0   0  279.57   16.70
  11   0   0   18.00   12.90
 -11   0   0   -3.50    7.30
 -11   0   0  -10.20   11.50
  11   0   0   -0.40    5.90
 -11   0   0    8.70    8.40
 -11   0   0    5.20    5.40
 -12   0   0   55.29    7.50
  12   0   0   38.40    7.70
 -12   0   0   37.00   10.20
 -12   0   0   45.50   16.40
 -12   0   0   50.39   10.70
  12   0   0   40.20   15.00
  13   0   0   -3.00    6.50
 -13   0   0    5.40   15.00
 -13   0   0   11.50   10.10
 -13   0   0   -0.70    5.90
 -13   0   0    2.10    8.60
  13   0   0   -7.70   14.20
 -14   0   0   46.00   11.40
 -14   0   0   49.40   18.50
 -14   0   0   37.90   12.20
  14   0   0   34.10    7.80
  14   0   0   41.00   18.70
 -15   0   0    5.70   10.00
  15   0   0  -13.30    5.90
  15   0   0    4.30    6.70
 -15   0   0   -3.60   10.50
 -15   0   0    4.40   16.40
 -16   0   0   78.29   14.50
  16   0   0   57.69    7.80
  16   0   0   78.09    9.90
 -16   0   0   67.39   20.40
  17   0   0   -0.30    5.40
 -17   0   0   -0.30   16.30
 -17   0   0   -5.50    9.80
  17   0   0  -11.20    4.60
 -17   0   0   -0.60   11.60
 -18   0   0    5.50   17.40
 -18   0   0   10.30   12.10
 -19   0   0   13.30   17.90
 -19   0   0    0.50   12.10
   0   1   0    3.10    3.40
   0   1   0    3.10    1.50
   0   1   0   -1.30    1.30
   1  -1   0   -0.40    1.90
   1  -1   0    4.40    2.10
  -1  -1   0    4.20    2.60
   1  -1   0   -0.30    1.90
  -1  -1   0    2.60    2.40
   1   1   0    1.00    2.40
  -1   1   0    0.90    1.70
  -1   1   0    2.40    1.60
  -1   1   0    2.10    2.10
   1   1   0    2.10    2.10
  -2  -1   0   22.30    2.30
   2  -1   0   22.60    3.00
   2  -1   0   19.50    4.70
   2  -1   0   18.20    4.50
  -2  -1   0   28.90    6.60
  -2  -1   0   15.10    4.90
  -2   1   0   25.90    5.20
   2   1   0   23.60    6.10
   2   1   0   27.20    6.10
  -2   1   0   28.10    4.80
  -2   1   0   28.80    3.50
  -3  -1   0  139.29   12.50
   3  -1   0  146.79    9.50
  -3  -1   0  138.39    6.10
   3  -1   0  161.98   10.40
  -3  -1   0  138.29    6.00
  -3  -1   0  119.49    9.70
  -3   1   0  143.29    9.60
   3   1   0  116.59    9.90
   3   1   0  154.68   11.90
  -3   1   0  174.88   10.60
   4  -1   0  409.96   15.80
  -4  -1   0  441.96   15.80
  -4  -1   0  455.95   19.60
  -4  -1   0  419.56   12.70
  -4  -1   0  406.96   12.70
   4  -1   0  428.86   17.00
   4   1   0  414.16   16.50
  -4   1   0  449.46   17.40
  -4   1   0  428.56   15.90
   4   1   0  442.86   19.00
  -5  -1   0  445.96   14.10
  -5  -1   0  435.76   16.70
   5  -1   0  461.65   17.10
  -5  -1   0  468.15   20.80
  -5  -1   0  447.76   14.20
   5  -1   0  430.76   19.10
  -5   1   0  486.75   17.30
   5   1   0  455.45   17.30
   5   1   0  477.75   20.80
  -5   1   0  476.25   19.70
   6  -1   0  341.57   15.60
  -6  -1   0  332.57   20.00
  -6  -1   0  326.37   13.00
  -6  -1   0  307.17   14.90
  -6  -1   0  320.27   13.00
   6  -1   0  340.17   18.30
  -6   1   0  337.77   15.80
   6   1   0  329.27   15.80
   6   1   0  338.17   19.50
  -6   1   0  341.07   19.20
   7  -1   0  713.73   24.40
  -7  -1   0  728.43   30.80
  -7  -1   0  764.52   24.60
   7  -1   0  710.03   28.70
  -7  -1   0  752.32   22.50
  -7  -1   0  735.73   22.20
  -7   1   0  752.42   29.80
   7   1   0  732.13   25.00
   7   1   0  746.53   30.50
  -7   1   0  741.33   25.50
  -8  -1   0  230.78   13.10
  -8  -1   0  216.48   14.10
  -8  -1   0  254.37   13.80
   8  -1   0  247.28   19.10
  -8  -1   0  262.07   22.20
   8  -1   0  245.88   30.00
   8   1   0  214.28   15.50
  -8   1   0  262.47   16.40
  -8   1   0  237.28   20.80
   8   1   0  238.58   21.20
   9  -1   0   56.19   13.20
  -9  -1   0   52.69   13.70
   9  -1   0   58.99   11.10
  -9  -1   0   83.19   10.10
  -9  -1   0   61.19    9.00
  -9  -1   0   70.69    9.70
  -9   1   0   84.79   11.90
   9   1   0   62.89    9.90
  -9   1   0   85.69   15.00
   9   1   0   67.49   14.90
 -10  -1   0    4.10    6.80
 -10  -1   0    8.80   11.40
 -10  -1   0   -6.10    6.10
  10  -1   0    8.40   11.70
  10  -1   0    6.50    8.30
 -10  -1   0   -6.00    6.20
 -10   1   0    0.50    8.40
  10   1   0    4.80    7.90
 -10   1   0   -1.50   11.30
  10   1   0   11.90   11.60
 -11  -1   0    5.50    7.40
  11  -1   0   15.80   12.30
 -11  -1   0    9.70    8.00
 -11  -1   0   -6.20   11.90
  11  -1   0  -10.80    9.70
 -11  -1   0    6.70    7.30
 -11   1   0   26.90   13.50
 -11   1   0  -11.20    7.90
  11   1   0    2.60    8.20
  11   1   0   13.80   12.50
  12  -1   0   11.30   11.60
 -12  -1   0   23.10    8.40
 -12  -1   0   25.50    9.40
 -12  -1   0   21.00    8.50
 -12  -1   0   14.00   14.80
  12  -1   0    2.70   12.80
 -12   1   0   18.90    9.70
 -12   1   0    6.30   14.20
 -12   1   0   22.30   10.30
  12   1   0   19.80   14.00
  12   1   0   20.70    9.60
 -13  -1   0   -8.40   14.30
 -13  -1   0   13.30    9.20
 -13  -1   0    7.60    8.90
 -13  -1   0    6.60    7.80
  13  -1   0   -7.20   13.70
  13   1   0    1.10    9.40
 -13   1   0    9.40    9.40
 -13   1   0    4.20   15.40
 -13   1   0   10.80   10.40
  13   1   0   33.40   28.40
  14  -1   0   -6.10   14.20
 -14  -1   0   -1.30    8.70
 -14  -1   0   -5.50    8.40
 -14  -1   0    1.70   15.20
  14   1   0   -7.70    8.80
  14   1   0   -7.50   15.30
 -14   1   0  -11.00    9.80
 -14   1   0   -5.00   10.90
 -15  -1   0   28.40   11.50
  15  -1   0   12.10   17.40
 -15  -1   0   19.80   17.10
 -15  -1   0   29.60   10.50
 -15   1   0   38.10   12.20
 -15   1   0   28.00   18.00
  15   1   0   28.90   10.30
 -16  -1   0   -7.50   15.20
 -16  -1   0    5.60    9.20
 -16  -1   0   -4.80   10.30
 -16  -1   0   -9.80    9.30
 -16   1   0    0.10   11.20
 -16   1   0  -10.50   16.60
 -16   1   0   11.60   10.70
  16   1   0    5.70    9.60
 -17  -1   0   -3.10    9.90
 -17  -1   0    9.90   16.30
 -17   1   0  -16.40   15.50
 -17   1   0    9.10   12.40
  17   1   0   -4.20    8.70
  17   1   0    8.60   13.20
 -18  -1   0   -0.90    9.60
 -18  -1   0   -9.40   10.90
 -18  -1   0   24.60   16.90
  18   1   0  -16.30    8.80
 -18   1   0   32.80   18.70
 -18   1   0    8.00   13.10
 -19  -1   0    9.50   13.00
 -19  -1   0   75.69   21.50
 -19   1   0   45.10   19.50
 -19   1   0   29.90   15.00
   0  -2   0 4500.45   94.89
   0  -2   0 4583.24   98.59
   0  -2   0 4543.75   96.09
   0   2   0 4504.95   94.89
   0   2   0 4516.35   98.59
   0   2   0 4646.04   96.19
  -1  -2   0 8219.58  177.48
   1  -2   0 8327.97  176.08
  -1   2   0 8350.36  174.38
   1   2   0 8839.72  178.18
  -1   2   0 8464.95  174.48
  -1   2   0 8385.96  176.18
   2  -2   0  146.69    9.60
   2  -2   0  150.98    9.10
   2  -2   0  139.29    9.30
  -2  -2   0  140.29   12.50
  -2  -2   0  130.79   11.60
   2   2   0  135.19   11.30
   2   2   0  140.39   11.40
  -2   2   0  135.89    8.70
  -2   2   0  139.09    8.80
  -2   2   0  141.49    9.40
  -3  -2   0   -4.00    6.50
   3  -2   0    1.00    4.40
   3  -2   0   -0.60    5.10
  -3  -2   0   -8.40    7.20
   3  -2   0   -1.70    5.50
  -3   2   0    2.50    4.40
  -3   2   0   -0.80    6.10
   3   2   0   -9.60    7.60
   3   2   0    5.40    7.70
  -3   2   0    2.00    5.00
   4  -2   0 1768.22   43.40
   4  -2   0 1748.13   43.80
  -4  -2   0 1719.43   37.50
  -4  -2   0 1865.01   45.70
   4  -2   0 1748.53   38.80
  -4  -2   0 1801.42   37.50
  -4  -2   0 1779.32   46.60
  -4   2   0 1772.02   39.10
   4   2   0 1720.43   46.00
  -4   2   0 1716.23   43.40
  -4   2   0 1745.33   43.10
   4   2   0 1808.02   45.70
   5  -2   0  219.38   14.20
   5  -2   0  220.78   13.80
  -5  -2   0  208.18   14.40
  -5  -2   0  212.28    8.10
  -5  -2   0  204.28   16.80
  -5  -2   0  222.38    8.40
   5   2   0  211.78   15.20
  -5   2   0  209.98    6.90
  -5   2   0  217.78   14.30
  -5   2   0  239.78   14.00
  -5   2   0  223.68    7.40
   5   2   0  210.58   17.10
  -6  -2   0  107.69   13.20
  -6  -2   0   89.19   14.20
  -6  -2   0  103.69    8.20
  -6  -2   0   86.39    7.20
   6  -2   0  101.99   12.60
   6  -2   0   76.19   10.40
  -6   2   0  125.39   15.20
   6   2   0   76.39   12.10
   6   2   0   98.19   14.80
  -7  -2   0  711.33   20.20
  -7  -2   0  723.63   27.00
  -7  -2   0  713.03   31.00
  -7  -2   0  762.62   20.60
   7  -2   0  669.53   27.80
   7   2   0  673.33   38.30
  -7   2   0  755.52   26.50
   7   2   0  693.93   27.80
  -7   2   0  761.92   29.10
   8  -2   0   47.70   11.00
   8  -2   0   51.79   12.00
  -8  -2   0   66.69    8.00
  -8  -2   0   40.90   13.20
  -8  -2   0   63.69    7.50
  -8  -2   0   49.30   11.00
   8   2   0   40.30   12.90
   8   2   0   44.40   11.50
  -8   2   0   59.29   13.30
  -8   2   0   53.79   11.20
  -9  -2   0  371.36   14.90
  -9  -2   0  378.76   25.50
  -9  -2   0  359.16   15.10
   9  -2   0  397.26   23.80
   9  -2   0  349.67   19.00
  -9   2   0  404.36   20.30
  -9   2   0  372.96   23.40
   9   2   0  366.56   20.40
   9   2   0  359.36   24.50
  10  -2   0   13.70   10.10
 -10  -2   0   25.20    6.90
 -10  -2   0   30.10    7.40
 -10  -2   0    8.40   11.80
 -10  -2   0   14.90    8.50
  10  -2   0   12.40   11.50
 -10   2   0   19.50   12.40
  10   2   0   20.50   13.00
 -10   2   0   19.80   10.00
  10   2   0   13.30   10.40
 -11  -2   0  115.19   12.40
 -11  -2   0  120.29   14.20
 -11  -2   0  120.99   19.80
 -11  -2   0  121.79   11.10
  11  -2   0  102.69   14.60
  11  -2   0  106.99   16.90
 -11   2   0  134.89   19.40
  11   2   0   79.69   17.10
 -11   2   0  137.09   14.60
 -12  -2   0   50.79   16.30
  12  -2   0   57.89   15.40
 -12  -2   0   50.49    9.80
  12  -2   0   52.89   14.10
 -12  -2   0   63.99   11.90
 -12  -2   0   62.09    9.50
 -12   2   0   63.29   17.70
  12   2   0   30.60   15.40
  12   2   0   44.90   12.10
 -12   2   0   35.00   11.80
  13  -2   0   19.70   15.00
 -13  -2   0   57.39   19.30
  13  -2   0   39.50   16.20
 -13  -2   0   30.40   10.90
 -13  -2   0   43.40    9.40
 -13  -2   0   29.20    9.40
 -13   2   0   21.00   16.50
 -13   2   0   23.70   11.90
  13   2   0   32.00   12.30
 -13   2   0   16.80   12.30
  13   2   0   38.30   16.90
 -14  -2   0  -20.00    7.20
  14  -2   0  -13.30   13.40
 -14  -2   0    2.90   15.70
 -14  -2   0    5.50    9.30
 -14  -2   0    4.80    9.00
  14   2   0  -10.20   14.80
 -14   2   0   25.10   27.30
 -14   2   0   -5.90   10.30
 -14   2   0   20.40   18.90
  14   2   0   -3.90   11.20
 -15  -2   0   72.99   19.60
  15  -2   0   50.29   18.90
 -15  -2   0   72.29   12.10
 -15  -2   0   83.49   13.10
 -15  -2   0   92.19   12.50
 -15   2   0   87.69   21.60
  15   2   0   68.09   14.50
 -15   2   0   80.39   15.90
 -15   2   0   67.69   15.00
 -16  -2   0   12.80    9.10
 -16  -2   0    8.40   10.00
 -16  -2   0   35.50   17.10
 -16  -2   0    5.10    9.30
 -16   2   0   19.60   17.70
  16   2   0    1.50   11.20
 -16   2   0   14.80   12.70
 -17  -2   0   -5.10    9.70
 -17  -2   0   14.50   15.90
 -17  -2   0   -2.30    8.50
 -17  -2   0    1.40    9.80
  17   2   0   -0.20   11.10
 -17   2   0    9.30   17.40
 -17   2   0  -19.80   11.30
 -18  -2   0    4.80    8.90
 -18  -2   0   -3.10   10.50
 -18  -2   0    5.50    9.00
  18   2   0  -22.50   10.70
 -18   2   0  -10.00   12.30
 -18   2   0   27.20   20.10
   0  -3   0    2.70    8.00
   0  -3   0    8.00    4.70
   0  -3   0    6.90    5.50
   0   3   0   -2.00    5.10
   0   3   0    0.30    4.40
   0   3   0    0.40    6.60
   1  -3   0   62.29    7.10
  -1  -3   0   59.79    5.40
  -1  -3   0   67.19   10.80
   1  -3   0   63.59    9.70
   1  -3   0   58.49    7.20
  -1  -3   0   58.99    8.10
   1   3   0   67.49   11.10
  -1   3   0   48.40    8.70
   1   3   0   59.89    6.20
   1   3   0   60.09    8.50
  -1   3   0   46.10    6.70
  -1   3   0   62.69    8.60
   2  -3   0  391.46   17.00
  -2  -3   0  433.46   17.70
  -2  -3   0  439.96   10.90
  -2  -3   0  418.26   18.70
   2  -3   0  379.66   15.10
   2   3   0  441.06   19.90
  -2   3   0  391.76   15.00
  -2   3   0  422.76   14.90
   2   3   0  402.26   10.70
   2   3   0  417.96   17.40
  -2   3   0  352.36   16.00
  -2   3   0  385.66   15.10
   3  -3   0    2.90    6.10
  -3  -3   0    7.80    8.20
   3  -3   0   11.60    6.90
  -3  -3   0   -1.40    8.50
   3  -3   0    1.70    5.90
  -3   3   0    0.30    5.50
  -3   3   0   12.00    6.30
   3   3   0  -12.60    8.30
   3   3   0    7.60    7.80
  -3   3   0    2.00    5.60
  -4  -3   0   18.60   10.20
   4  -3   0   26.30    8.60
   4  -3   0   26.20    7.60
   4  -3   0   28.90    6.90
  -4  -3   0   15.90    9.90
  -4   3   0   22.20    7.50
  -4   3   0   28.60    9.00
   4   3   0   18.10    9.60
  -4   3   0   24.10    6.50
   4   3   0    8.60    9.90
   5  -3   0   21.40    8.70
   5  -3   0   22.00    9.30
  -5  -3   0   12.30   12.30
   5  -3   0   25.40    6.60
  -5  -3   0   15.20   11.20
  -5   3   0   41.20   10.10
  -5   3   0   22.90    8.60
  -5   3   0   19.70    6.20
   5   3   0   20.30   11.90
   5   3   0   33.60   11.90
  -6  -3   0   68.59   14.80
  -6  -3   0   77.49    5.20
  -6  -3   0   65.89    5.30
   6  -3   0   60.69   10.40
   6  -3   0   71.79   11.40
  -6  -3   0   82.29   13.90
  -6   3   0  120.19   14.60
  -6   3   0   84.69   12.30
   6   3   0   58.79   13.20
  -6   3   0   77.19    8.00
   6   3   0   85.19   14.30
  -6   3   0   83.49    7.60
  -7  -3   0   54.49    5.10
   7  -3   0   79.49   11.80
  -7  -3   0   58.09    5.60
  -7  -3   0   60.99   12.60
  -7  -3   0   69.29   14.80
   7  -3   0   55.69   11.50
  -7   3   0   67.49   12.20
  -7   3   0   55.89    4.70
  -7   3   0   47.60    5.60
  -7   3   0   52.69   10.30
   7   3   0   61.99   13.90
  -8  -3   0  634.74   27.00
   8  -3   0  651.33   27.80
  -8  -3   0  611.64   17.40
  -8  -3   0  620.54   17.70
  -8  -3   0  645.84   30.80
   8   3   0  627.74   30.30
   8   3   0  628.74   28.10
  -8   3   0  649.14   26.00
  -8   3   0  656.73   27.70
   9  -3   0   81.29   13.60
   9  -3   0   65.39   12.80
  -9  -3   0   80.59    7.30
  -9  -3   0   75.79    7.90
  -9  -3   0   80.39   16.20
  -9  -3   0   63.89   12.50
   9   3   0   45.60   14.10
   9   3   0   88.49   14.70
  -9   3   0   65.99   12.30
  -9   3   0   84.79   14.70
  10  -3   0   -6.00    8.50
  10  -3   0    1.70   10.30
 -10  -3   0    5.70    9.20
 -10  -3   0    0.10    5.40
 -10  -3   0   -1.80   12.10
 -10  -3   0    5.90    5.40
  10   3   0    9.90   11.30
  10   3   0    8.60   13.20
 -10   3   0    4.80   11.30
 -10   3   0    0.80    9.60
 -11  -3   0  136.19   11.10
 -11  -3   0  142.09   21.40
 -11  -3   0  134.39   10.70
  11  -3   0  163.08   18.20
  11  -3   0  148.59   19.60
 -11  -3   0  151.28   17.40
 -11   3   0  133.39   19.00
 -11   3   0  128.59   15.50
  11   3   0  138.39   20.30
  11   3   0  123.69   17.30
 -12  -3   0   17.00    7.40
 -12  -3   0   38.60   11.90
 -12  -3   0   39.40   16.40
  12  -3   0   18.00   25.10
  12  -3   0    2.90   13.40
 -12  -3   0   25.00    7.50
  12   3   0   17.00   13.00
 -12   3   0   29.30   12.60
 -12   3   0   41.60   16.10
  12   3   0    6.50   24.90
  13  -3   0    3.50   14.00
  13  -3   0   -7.30   14.00
 -13  -3   0   15.60    8.50
 -13  -3   0    2.20   15.10
 -13  -3   0    0.80   10.60
 -13  -3   0    2.70    7.60
  13   3   0   -1.00   15.00
 -13   3   0   -1.60   13.00
 -13   3   0   -3.80   11.10
 -13   3   0   11.70   16.20
  13   3   0    6.60   12.90
 -14  -3   0   16.60    8.20
  14  -3   0   22.60   16.40
 -14  -3   0   25.40   12.20
 -14  -3   0   45.80   18.60
 -14  -3   0   28.50    9.00
 -14   3   0   37.30   13.40
 -14   3   0   17.60   13.60
 -14   3   0   26.90   20.00
  14   3   0   22.90   13.80
  15  -3   0  -13.10   15.20
 -15  -3   0    5.30   14.90
 -15  -3   0    9.90    8.20
 -15  -3   0   18.20   11.60
 -15  -3   0   -0.40    8.20
 -15   3   0    0.90   17.70
  15   3   0    2.10   12.90
 -15   3   0  -11.90   10.80
 -16  -3   0   14.20    8.00
 -16  -3   0   16.00    9.30
 -16  -3   0   15.00   15.80
 -16  -3   0   15.50   11.70
 -16   3   0   -9.30   12.60
 -16   3   0   -9.80   16.80
  16   3   0   23.00   13.90
 -17  -3   0   -1.60    6.90
 -17  -3   0   23.60   17.20
 -17  -3   0   -6.90   10.40
 -17  -3   0    9.20    9.30
  17   3   0   -6.50   13.10
 -17   3   0    4.80   16.40
 -17   3   0   14.80   13.60
 -18  -3   0   26.60   12.30
 -18  -3   0   23.10   11.40
 -18  -3   0   38.00   18.80
 -18  -3   0   22.40    9.70
  18   3   0    1.30   12.20
 -18   3   0   13.80   17.80
 -18   3   0   12.60   13.80
   0  -4   0  988.10   32.40
   0  -4   0  956.00   28.30
   0  -4   0  925.21   25.80
   0   4   0 1001.70   33.10
   0   4   0 1000.10   26.20
   0   4   0  952.90   28.70
  -1  -4   0   66.49    7.20
  -1  -4   0   66.89   10.70
  -1  -4   0   45.70   22.30
   1  -4   0   63.49   12.40
   1  -4   0   58.99    8.90
   1  -4   0   59.39    9.10
  -1   4   0   47.00   11.20
   1   4   0   42.10   12.30
   1   4   0   45.30   10.00
  -1   4   0   63.89    9.80
  -1   4   0   48.20    8.60
   1   4   0   64.39    7.40
  -2  -4   0  285.07   18.10
  -2  -4   0  296.67   10.60
  -2  -4   0  291.37   20.80
   2  -4   0  311.37   18.00
   2  -4   0  277.37   14.60
   2   4   0  302.57   20.80
   2   4   0  277.47   17.30
  -2   4   0  303.67   16.10
  -2   4   0  256.67   16.90
  -2   4   0  288.57   14.00
   2   4   0  280.37   10.70
  -2   4   0  295.77   14.70
   3  -4   0  101.59   11.20
   3  -4   0  111.39   14.10
  -3  -4   0  128.19   16.40
  -3  -4   0  116.69   14.00
   3   4   0   98.09   13.30
   3   4   0  114.39    5.60
  -3   4   0  106.09   11.10
  -3   4   0  121.19   13.20
  -3   4   0   90.39   11.60
  -3   4   0  109.29   11.10
  -4  -4   0  671.43   27.80
   4  -4   0  588.44   22.30
  -4  -4   0  634.54   26.90
   4  -4   0  620.74   22.90
  -4   4   0  630.04   22.40
  -4   4   0  608.34   22.40
  -4   4   0  606.44   23.00
  -4   4   0  635.64   22.70
   4   4   0  660.93   27.40
   5  -4   0   65.19   10.40
  -5  -4   0  105.19   15.80
   5  -4   0   87.39   10.40
   5  -4   0   93.09   11.20
  -5  -4   0  124.39   23.90
  -5   4   0   77.59    9.70
   5   4   0   56.29   14.00
  -5   4   0  104.49   12.90
   5   4   0   83.09   14.00
  -5   4   0   76.69   10.70
   6  -4   0  483.95   22.40
  -6  -4   0  528.15   27.20
   6  -4   0  506.75   22.00
  -6  -4   0  555.64   26.60
   6  -4   0  511.45   18.40
  -6   4   0  552.54   23.10
   6   4   0  480.65   26.30
  -6   4   0  496.25   21.80
   6   4   0  530.55   26.90
  -6   4   0  497.75   18.30
  -7  -4   0   41.00   12.40
   7  -4   0   46.60   10.40
  -7  -4   0   29.80   12.50
   7  -4   0   46.00   10.70
   7   4   0   56.49   13.80
   7   4   0   41.20   13.00
  -7   4   0   39.30    6.70
  -7   4   0   51.89   11.50
  -7   4   0   46.40   10.80
  -7   4   0   44.40    6.80
  -8  -4   0   62.09   14.10
   8  -4   0   40.90   12.20
   8  -4   0   49.80   13.10
  -8  -4   0   68.49   15.20
  -8   4   0   57.29    5.80
   8   4   0   40.30   12.10
   8   4   0   57.69   14.60
  -8   4   0   32.60   10.10
  -8   4   0   64.29   12.30
  -8   4   0   53.59    6.30
   9  -4   0   -7.90    8.70
  -9  -4   0   -7.20    9.70
   9  -4   0   -6.60    9.70
  -9  -4   0    1.90    3.50
  -9  -4   0   -2.10    3.70
  -9  -4   0    3.60   12.30
   9   4   0  -12.90   12.10
   9   4   0    0.30   11.50
  -9   4   0   14.20   10.60
  -9   4   0   -1.20    9.70
 -10  -4   0   20.70   11.80
 -10  -4   0   30.10    5.30
 -10  -4   0   26.30    5.10
  10  -4   0   32.60   12.40
 -10  -4   0   10.10   14.00
  10  -4   0   27.20   12.00
  10   4   0   11.70   14.10
 -10   4   0   35.70   11.80
  10   4   0   11.20   13.10
 -10   4   0   33.50   12.80
 -11  -4   0   20.10   15.70
  11  -4   0   18.70   24.80
 -11  -4   0   18.40    5.30
 -11  -4   0    9.90   11.70
  11  -4   0   22.70   13.50
 -11  -4   0   18.10    5.80
  11   4   0    0.20   14.50
  11   4   0   18.30   14.80
 -11   4   0   24.30   14.60
 -11   4   0   26.50   11.30
 -12  -4   0  330.47   41.20
 -12  -4   0  280.57   22.80
  12  -4   0  247.08   23.90
 -12  -4   0  244.38   12.10
  12  -4   0  262.37   25.00
 -12  -4   0  275.37   12.80
 -12   4   0  261.67   21.10
  12   4   0  308.17   26.10
 -12   4   0  274.07   27.70
  12   4   0  233.48   29.80
  13  -4   0   -6.70   13.50
  13  -4   0   26.20   24.30
 -13  -4   0   14.20    6.80
 -13  -4   0   20.00   17.20
 -13  -4   0   -6.20   11.10
 -13  -4   0    5.80    5.90
 -13   4   0   -7.30   16.10
 -13   4   0   -1.30   10.80
  13   4   0    8.30   13.90
  13   4   0   -6.10   16.80
 -13   4   0   14.30   20.20
 -14  -4   0   -2.50    6.10
 -14  -4   0   18.90   16.80
 -14  -4   0   12.90   13.30
  14  -4   0   -9.80   14.10
 -14  -4   0   -1.60    7.90
 -14   4   0  -12.00   19.80
  14   4   0    4.70   14.40
 -14   4   0  -11.70   11.10
 -15  -4   0   -1.80   11.90
  15  -4   0  -21.40   13.20
 -15  -4   0    8.60   15.00
 -15  -4   0   -6.70    7.50
 -15   4   0   -3.20   15.60
 -15   4   0   -2.60   12.70
 -16  -4   0    6.80    8.10
 -16  -4   0   23.90   16.60
 -16  -4   0   13.00    7.00
 -16   4   0   23.50   15.30
 -16   4   0   -5.80   16.90
  16   4   0    4.50   14.60
 -17  -4   0   33.20   10.20
 -17  -4   0   59.99    9.30
 -17  -4   0   38.50   22.90
 -17  -4   0   34.70   14.00
  17   4   0   20.60   15.60
 -17   4   0   11.90   14.30
 -17   4   0   47.80   21.50
   0  -5   0   21.20    8.50
   0  -5   0    6.80   11.00
   0  -5   0    6.80    6.70
   0   5   0    4.90    7.90
   0   5   0    6.30   10.10
   0   5   0    2.30    6.70
  -1  -5   0   37.70   12.70
  -1  -5   0   47.00    7.20
   1  -5   0   44.20    8.90
   1  -5   0   40.10   11.60
  -1  -5   0   53.19   10.60
   1  -5   0   39.70    8.60
  -1   5   0   46.60    8.60
   1   5   0   40.20    9.70
   1   5   0   59.99    7.80
  -1   5   0   45.90   10.00
  -1   5   0   29.40   18.20
   1   5   0   46.40   12.10
  -2  -5   0   62.59   11.20
   2  -5   0   52.39    9.40
  -2  -5   0   57.09    6.40
   2  -5   0   64.99   12.40
  -2  -5   0   67.19   14.30
   2   5   0   60.19    6.90
  -2   5   0   49.99   11.60
   2   5   0   53.79   10.60
  -2   5   0   61.49    9.30
   2   5   0   42.40   13.50
  -2   5   0   73.49   10.70
  -2   5   0   46.60    9.90
  -3  -5   0   23.60   11.10
   3  -5   0   53.49   20.70
  -3  -5   0   34.40   11.00
  -3   5   0   31.00   10.00
  -3   5   0   38.10    8.30
   3   5   0   29.70   10.30
  -3   5   0   51.49   10.20
   3   5   0   22.30   10.80
  -3   5   0   29.70    8.50
   3   5   0   38.50    4.70
   4  -5   0   43.60    9.60
   4  -5   0   56.69   10.90
  -4  -5   0   57.69   12.90
  -4   5   0   66.99   11.10
  -4   5   0   54.09    9.10
  -4   5   0   54.49   10.10
   4   5   0   50.29   13.40
   4   5   0   51.29   12.00
  -4   5   0   35.20    9.80
   5  -5   0  308.47   17.70
   5  -5   0  297.37   18.00
  -5  -5   0  303.77   22.70
  -5  -5   0  335.87   22.20
  -5   5   0  304.87   19.00
  -5   5   0  313.37   18.00
   5   5   0  273.47   22.70
  -5   5   0  286.87   16.60
  -5   5   0  263.97   16.70
   6  -5   0   16.50    8.40
   6  -5   0    8.70    9.70
   6  -5   0    6.10    7.80
  -6  -5   0    5.00   10.30
  -6  -5   0   -3.30   10.60
  -6   5   0    6.90    9.30
  -6   5   0    9.30    7.60
   6   5   0   16.90   12.10
  -6   5   0   -1.00    7.80
   6   5   0    3.00   10.70
  -7  -5   0  135.79   18.20
   7  -5   0   92.39   13.80
   7  -5   0  133.09   12.90
  -7  -5   0  139.29   17.30
   7  -5   0  134.29   15.30
   7   5   0  124.19   17.10
  -7   5   0  137.89   15.70
  -7   5   0  125.99   12.00
   7   5   0  135.39   18.80
   8  -5   0   63.99   13.40
  -8  -5   0  117.59   16.40
  -8  -5   0  115.79   18.20
   8  -5   0  116.49   17.70
   8   5   0  119.79   18.70
  -8   5   0  111.39   10.80
  -8   5   0  103.79   15.20
  -8   5   0   99.69   10.80
  -8   5   0  120.69   16.60
   8   5   0  107.49   17.90
  -9  -5   0   -3.40   13.50
  -9  -5   0   12.60   11.30
   9  -5   0    0.40   10.30
   9  -5   0   -0.60    9.80
  -9   5   0   -2.50    5.70
  -9   5   0   -1.20    5.30
   9   5   0   20.50   15.20
   9   5   0    8.50   14.80
  -9   5   0    6.80   11.30
  -9   5   0   -2.60    9.80
  10  -5   0   56.19   14.10
 -10  -5   0   52.09   15.20
 -10  -5   0   38.90   16.70
  10  -5   0   37.70   13.20
 -10   5   0   54.49   14.70
  10   5   0   22.00   15.60
 -10   5   0   24.90   13.30
  10   5   0    9.90   15.40
  11  -5   0    1.20   13.40
 -11  -5   0   -5.70   12.20
  11  -5   0   -6.60   11.80
 -11  -5   0  -11.00   14.90
 -11   5   0   -4.20   11.40
 -11   5   0    0.20   13.70
  11   5   0   -7.70   15.00
  11   5   0   -8.70   14.80
  12  -5   0   23.00   14.10
 -12  -5   0   38.10   14.90
 -12  -5   0   18.00   16.50
 -12   5   0   30.90   12.90
 -12   5   0   31.40   16.40
  12   5   0    0.70   17.30
  12   5   0   32.10   17.20
 -13  -5   0   82.19   21.40
  13  -5   0   77.69   18.70
 -13  -5   0   94.69   21.20
  13   5   0  112.49   19.70
 -13   5   0   80.19   20.30
 -13   5   0   54.49   16.10
 -14  -5   0   27.20   17.60
 -14  -5   0   24.10   14.90
 -14  -5   0   43.70    5.80
 -14  -5   0   42.60    5.90
  14  -5   0   42.10   17.20
  14   5   0   49.50   17.70
 -14   5   0   39.30   15.50
 -15  -5   0    7.70    4.80
  15  -5   0  -17.50   14.80
 -15  -5   0    4.10   12.70
 -15  -5   0   14.60   17.50
 -15  -5   0    9.50    5.40
 -15   5   0   10.00   14.00
 -15   5   0   -6.80   17.20
  15   5   0   39.70   19.50
 -16  -5   0  101.29    8.70
 -16  -5   0   75.39   20.20
 -16  -5   0   75.59    8.00
 -16  -5   0   57.49   15.80
 -16   5   0   88.49   20.60
 -16   5   0   49.70   21.30
 -17  -5   0   -1.80    6.30
 -17  -5   0   21.50    6.00
 -17  -5   0    8.40   12.90
 -17  -5   0   24.40   18.40
 -17   5   0   -5.80   18.60
 -17   5   0    0.20   13.80
   0  -6   0   53.99   13.50
   0  -6   0   68.69   11.10
   0  -6   0   69.89    9.00
   0   6   0   74.49    9.50
   0   6   0   58.19   10.40
   0   6   0   50.69   13.20
   1  -6   0   -2.10   10.60
  -1  -6   0    6.80    8.60
  -1  -6   0    7.40    6.10
  -1  -6   0   -4.10   11.20
   1  -6   0   -3.40    7.20
  -1   6   0   -1.60    7.00
  -1   6   0   -3.00    8.20
  -1   6   0   -3.70    9.90
   1   6   0   -5.50    8.00
  -1   6   0  -27.90   10.20
   1   6   0    5.90   11.60
   1   6   0  -13.20    6.30
   2  -6   0   46.30   12.20
  -2  -6   0   56.69   11.80
  -2  -6   0   41.20   12.80
   2  -6   0   30.40    9.30
   2   6   0   40.60   10.50
  -2   6   0   50.09    9.10
   2   6   0   18.40   12.00
  -2   6   0   64.79   12.20
  -2   6   0   33.30    8.90
  -2   6   0   48.70   11.90
   2   6   0   23.50    6.70
  -3  -6   0   62.79   14.70
   3  -6   0   52.49   12.30
   3  -6   0   36.80    9.40
  -3  -6   0   75.09   19.60
   3   6   0   27.70   11.70
   3   6   0   65.39    6.70
   3   6   0   35.30   10.50
  -3   6   0   42.60    9.40
  -3   6   0   47.20    8.90
  -3   6   0   70.59   11.80
  -3   6   0   47.60   11.80
   4  -6   0   32.80   10.10
  -4  -6   0   39.30   12.20
   4  -6   0   34.60   11.30
  -4  -6   0   62.79   15.50
  -4   6   0   45.70    9.30
  -4   6   0   73.09   12.80
  -4   6   0   25.00   10.50
   4   6   0   45.10   21.00
  -4   6   0   46.10   10.20
   4   6   0   33.00   13.80
   5  -6   0  186.08   18.20
  -5  -6   0  208.58   20.40
  -5  -6   0  201.38   20.60
   5  -6   0  194.78   17.30
  -5   6   0  173.18   19.10
  -5   6   0  162.08   16.30
   5   6   0  174.38   21.80
   5   6   0  186.08   20.50
  -5   6   0  219.48   17.10
  -5   6   0  188.98   15.20
  -6  -6   0  247.88   23.60
   6  -6   0  231.48   17.90
   6  -6   0  222.88   18.70
  -6  -6   0  240.28   22.90
   6   6   0  241.08   22.50
  -6   6   0  208.28   17.60
  -6   6   0  217.78   16.80
  -6   6   0  233.48   18.60
   6   6   0  263.67   25.40
  -6   6   0  245.78   21.10
  -7  -6   0   10.90   12.20
   7  -6   0   -2.70   14.30
  -7  -6   0   -0.20   13.00
   7  -6   0    9.70   11.60
   7   6   0   10.30   15.20
  -7   6   0   10.30   11.30
  -7   6   0  -10.10    8.70
  -7   6   0   -2.60    9.10
  -7   6   0   -2.10   12.40
   7   6   0    5.00   13.30
  -8  -6   0   -5.00   12.30
   8  -6   0   -3.80   11.40
  -8  -6   0   -9.40   12.80
   8  -6   0    4.10    9.60
   8   6   0   -0.60   14.40
  -8   6   0  -15.50    9.70
  -8   6   0  -15.80    7.90
  -8   6   0   -2.40   11.70
  -9  -6   0   -0.70   14.20
   9  -6   0   -8.30   11.80
   9  -6   0   13.40   11.70
  -9  -6   0   -0.20   14.40
  -9   6   0  -11.20    7.60
  -9   6   0   -4.60    6.90
   9   6   0  -13.00   14.10
   9   6   0   -4.10   13.70
  -9   6   0   -5.00   11.10
  10  -6   0   42.60   13.50
  10  -6   0   30.20   15.10
 -10  -6   0   31.10   15.20
 -10  -6   0   40.90   17.70
 -10   6   0   36.70   13.80
 -10   6   0   20.60    7.50
  10   6   0    5.00   28.10
 -10   6   0   28.80    6.90
  10   6   0   20.30   17.40
 -10   6   0   38.10   12.90
 -11  -6   0   13.60   13.10
  11  -6   0    3.20   12.50
 -11  -6   0   20.90   16.90
  11   6   0  -19.00   15.40
  11   6   0   28.60   17.90
 -11   6   0   -7.50   12.90
 -11   6   0    7.80   14.00
 -12  -6   0  123.49   20.50
 -12  -6   0   84.19   21.50
  12  -6   0   96.79   18.30
 -12   6   0   53.49   15.40
 -12   6   0   99.29   19.40
  13  -6   0    4.60   14.00
 -13  -6   0   12.30   14.40
 -13  -6   0   34.20   19.00
 -13   6   0   16.20   14.60
 -13   6   0   -4.90   15.40
 -14  -6   0   22.80   15.30
  14  -6   0    0.20   13.50
 -14  -6   0    7.10   16.80
 -14   6   0   -2.10   19.20
 -14   6   0   11.00   14.80
 -15  -6   0   20.10   13.70
 -15  -6   0   39.10   19.10
  15  -6   0   -9.10   16.70
 -15   6   0    8.70   17.90
 -16  -6   0   44.70   25.40
 -16  -6   0    2.20   13.50
 -16   6   0  -18.80   15.90
 -16   6   0  -19.80   12.90
   0  -7   0   28.00   14.50
   0  -7   0   15.60   10.20
   0  -7   0    3.00    8.30
   0   7   0  -17.80    8.10
   0   7   0   10.60   12.90
   0   7   0    3.30    9.10
  -1  -7   0   22.90   11.60
   1  -7   0   16.70   13.40
  -1  -7   0   26.60   13.10
   1  -7   0   36.80    9.90
   1   7   0    2.20    8.00
  -1   7   0    9.50   12.50
   1   7   0   22.50   10.30
  -1   7   0   36.60    9.70
   1   7   0   21.60    7.90
  -1   7   0    6.00    9.40
  -1   7   0   20.40   10.60
   1   7   0   27.50   13.20
  -2  -7   0   11.40   11.80
   2  -7   0   16.70    9.80
   2  -7   0    2.20   12.60
  -2  -7   0   13.10   14.40
  -2   7   0   28.30   12.20
  -2   7   0   17.70   13.10
   2   7   0   -1.30    9.80
  -2   7   0    6.00    9.60
  -2   7   0    9.30    8.40
   2   7   0  -16.10    6.50
   2   7   0   18.40    6.90
   2   7   0   20.60   12.90
   3  -7   0  240.28   19.10
  -3  -7   0  209.48   22.20
  -3  -7   0  279.37   22.70
   3  -7   0  273.47   24.10
  -3   7   0  215.58   15.90
   3   7   0  237.08   11.50
  -3   7   0  220.58   17.60
   3   7   0  267.37   11.40
   3   7   0  201.88   24.80
  -3   7   0  262.37   21.70
   3   7   0  239.38   24.00
  -3   7   0  254.27   22.00
   4  -7   0    1.10   12.30
   4  -7   0    5.40   10.70
  -4  -7   0   -5.70   11.70
  -4  -7   0    1.30   12.00
  -4   7   0   -1.30   12.00
   4   7   0    0.30   12.20
  -4   7   0   -5.30    8.20
  -4   7   0    5.40    9.60
  -4   7   0   18.90   13.70
   5  -7   0   -0.30   12.50
   5  -7   0    9.10   11.90
  -5  -7   0   11.80   13.50
  -5  -7   0   -1.20   12.80
   5   7   0    4.50   12.80
  -5   7   0    5.00    9.30
   5   7   0   23.10   16.20
  -5   7   0    4.90   14.30
  -5   7   0   20.20   11.20
  -5   7   0   18.80   12.30
   6  -7   0   54.09   14.00
   6  -7   0   65.79   15.10
  -6  -7   0   75.49   20.50
  -6  -7   0   71.59   16.70
  -6   7   0   69.39   14.10
  -6   7   0  109.69   20.10
   6   7   0   45.00   15.40
   6   7   0   62.99   16.80
  -6   7   0   41.50   13.40
  -6   7   0   58.09   18.80
  -7  -7   0  -15.60   13.00
  -7  -7   0   -6.90   12.30
   7  -7   0   24.70   12.10
   7  -7   0   14.80   23.70
  -7   7   0   -0.10    9.80
  -7   7   0    4.30   18.90
   7   7   0   -8.50   13.60
  -7   7   0   -9.50   10.30
   7   7   0    0.70   13.10
  -7   7   0    7.50   11.80
   8  -7   0  161.18   18.00
  -8  -7   0  165.68   23.20
   8  -7   0  125.29   18.00
  -8  -7   0  135.29   21.50
  -8   7   0  225.38   25.90
  -8   7   0  160.48   19.50
   8   7   0  117.49   21.60
   8   7   0  123.19   21.00
  -8   7   0  129.29   16.70
  -8   7   0  136.89   17.20
  -9  -7   0   15.30   15.90
  -9  -7   0   22.30   16.00
   9  -7   0   -2.40   14.30
  -9   7   0    3.60    9.50
  -9   7   0    5.60   18.30
  -9   7   0  -12.80    9.20
   9   7   0  -13.80   16.00
  -9   7   0  -17.70   11.00
  -9   7   0    6.80   14.00
 -10  -7   0   12.60   15.30
 -10  -7   0   20.30   21.70
 -10   7   0   59.39   22.90
 -10   7   0   18.00    8.30
 -10   7   0  -10.00    8.20
  10   7   0  -32.50   15.50
 -10   7   0   15.20   13.40
 -10   7   0    2.40   13.40
 -11  -7   0   31.40   18.10
 -11  -7   0   28.20   16.80
  11  -7   0   31.90   13.10
 -11   7   0   12.60    6.20
  11   7   0  -17.50   16.50
 -11   7   0   26.90   14.50
 -11   7   0  -10.10    7.10
 -11   7   0   31.50   15.50
 -12  -7   0    8.70   14.60
 -12  -7   0   21.90   17.50
  12  -7   0   31.40   14.00
 -12   7   0   11.30   15.90
 -12   7   0    0.90   14.10
 -13  -7   0   19.30   13.40
 -13  -7   0   29.90   17.10
  13  -7   0   30.20   14.90
 -13   7   0   17.20   17.40
 -13   7   0   30.80   15.20
 -14  -7   0   26.60   17.80
  14  -7   0   21.40   14.70
 -14  -7   0   14.00   14.60
 -14   7   0  -20.30   16.00
 -14   7   0    7.90   15.30
   0  -8   0   12.10   15.40
   0   8   0  -26.30    8.70
   0   8   0   -6.60    8.40
   0   8   0    5.70   14.50
   0   8   0  -18.60    8.50
  -1  -8   0   -1.00   12.00
  -1  -8   0   -7.60   27.80
   1  -8   0   -4.30   15.00
  -1   8   0   18.40   16.70
   1   8   0   24.00   16.50
  -1   8   0    9.90   10.20
  -1   8   0   -2.00    9.50
  -1   8   0  -11.00    9.40
  -1   8   0   -0.10    8.70
   1   8   0   -3.00    9.50
   1   8   0   -0.80    7.60
   1   8   0  -22.80   11.20
   2  -8   0   74.29   13.50
   2  -8   0   51.69   17.10
  -2  -8   0   47.40   16.00
  -2  -8   0   65.69   15.00
   2   8   0   41.70   17.00
   2   8   0   54.19   13.50
   2   8   0   57.69    9.50
  -2   8   0   81.19   14.10
  -2   8   0   40.40   12.00
  -2   8   0   54.89   12.20
  -2   8   0   59.69   17.30
  -2   8   0   68.29   11.40
   2   8   0   68.29    9.30
  -3  -8   0    8.70   12.90
   3  -8   0   10.10   15.10
  -3  -8   0   15.10   16.70
   3  -8   0   14.70   11.50
  -3   8   0   16.80    9.40
  -3   8   0    4.30   14.20
   3   8   0   32.00   17.20
   3   8   0    3.50   12.00
  -3   8   0  -10.10   10.10
  -3   8   0   51.59   14.50
  -3   8   0    3.30   10.80
   3   8   0    9.80    6.30
   3   8   0   11.20    6.20
  -4  -8   0   12.40   16.00
   4  -8   0   30.10   12.80
   4  -8   0   27.90   15.10
  -4  -8   0   28.20   14.40
   4   8   0   26.50   13.90
  -4   8   0   17.00   11.10
  -4   8   0    7.80    9.10
  -4   8   0   26.10   14.00
  -4   8   0   57.29   16.60
   4   8   0   37.10   16.60
  -5  -8   0   96.99   20.90
   5  -8   0   76.29   16.60
   5  -8   0   85.59   16.00
  -5  -8   0   90.59   18.20
  -5   8   0  146.19   21.90
   5   8   0   81.89   17.10
  -5   8   0   87.29   13.70
  -5   8   0   66.39   14.20
  -5   8   0   98.09   17.80
  -6  -8   0   15.80   16.20
  -6  -8   0   -0.60   14.20
   6  -8   0   -5.10   13.10
   6  -8   0    7.90   13.50
  -6   8   0   -5.90   13.40
  -6   8   0    6.80   11.20
  -6   8   0    9.50   15.90
   6   8   0   -5.10   14.40
  -6   8   0   26.40   18.20
  -6   8   0    7.70   11.90
   7  -8   0   -0.60   12.30
   7  -8   0    3.00   13.10
  -7  -8   0    9.20   15.80
  -7  -8   0   -5.40   14.80
  -7   8   0    5.50   11.50
  -7   8   0  -14.50    9.50
   7   8   0  -19.60   13.60
  -7   8   0  -21.20    9.90
  -7   8   0   15.80   12.70
   8  -8   0   33.10   13.60
  -8  -8   0   27.50   16.80
  -8  -8   0   56.79   18.60
  -8   8   0  110.09   24.80
   8   8   0   35.70   18.50
  -8   8   0   46.60   14.80
  -8   8   0   29.30   12.30
  -8   8   0   26.00   13.30
  -9  -8   0   63.99   30.30
  -9  -8   0   16.90   16.50
  -9   8   0   12.20   22.20
  -9   8   0   -6.50   10.50
   9   8   0  -12.00   17.20
  -9   8   0   -6.30   11.60
  -9   8   0  -11.00   12.40
  -9   8   0   18.00   11.00
 -10  -8   0   28.60   17.20
 -10  -8   0   22.40   17.90
 -10   8   0    5.80   10.50
  10   8   0  -23.40   17.00
 -10   8   0   84.19   24.30
 -10   8   0    0.80   12.70
 -10   8   0   31.60   10.70
 -10   8   0    7.80   13.20
 -11  -8   0    7.30   14.90
 -11  -8   0   42.50   17.80
 -11   8   0    1.00   14.90
 -11   8   0    2.00   13.00
 -11   8   0  -16.80    9.20
 -12  -8   0   33.40   18.00
 -12  -8   0   28.00   16.40
 -12   8   0  -18.10   16.30
 -12   8   0   92.19   23.50
 -12   8   0   16.30   15.20
 -13  -8   0    6.70   16.40
 -13  -8   0   19.90   16.80
 -13   8   0  -13.80   13.50
 -13   8   0  -12.70   16.20
   0  -9   0   -7.50   14.70
   0   9   0   11.20   12.80
   0   9   0   13.40    9.90
   0   9   0    2.10    9.20
   0   9   0  -22.40    9.70
  -1  -9   0    1.20   12.30
  -1  -9   0   18.70   17.10
   1  -9   0    8.70   16.00
  -1   9   0   -1.50   10.10
   1   9   0    3.00    9.30
  -1   9   0   10.40    9.30
  -1   9   0   22.60   10.90
   1   9   0    5.90    9.80
  -1   9   0   32.20   15.70
   1   9   0   25.30   11.50
  -2  -9   0   55.99   15.70
   2  -9   0   61.49   18.50
  -2  -9   0   52.59   19.80
  -2   9   0   12.80   11.80
  -2   9   0   59.89   13.10
  -2   9   0   46.80   14.40
  -2   9   0   67.59   12.00
   2   9   0   41.60   14.10
  -2   9   0   67.69   18.40
   2   9   0   43.40   10.10
   2   9   0   62.89    9.50
  -3  -9   0   49.99   16.20
   3  -9   0   24.90   17.00
  -3  -9   0   28.00   17.90
  -3   9   0   33.60   11.00
   3   9   0    7.30   13.60
   3   9   0   40.70    7.60
  -3   9   0   31.50   12.80
  -3   9   0   29.50   16.30
   3   9   0   39.80    7.50
  -3   9   0   75.39   13.80
  -3   9   0    9.50   11.60
  -4  -9   0   -4.60   13.40
   4  -9   0    8.80   25.70
  -4  -9   0   10.90   14.20
  -4   9   0   32.20   15.40
  -4   9   0   47.80   14.20
  -4   9   0   14.20   12.10
  -4   9   0   -9.50   10.50
   4   9   0   17.80   13.80
  -5  -9   0    2.70   15.20
  -5  -9   0    9.10   14.20
   5  -9   0  -25.00   14.50
   5   9   0  -14.20   14.10
  -5   9   0   53.79   15.60
  -5   9   0    9.30   12.70
  -5   9   0   -1.80   11.10
  -5   9   0   33.80   15.20
  -6  -9   0    6.30   16.00
  -6  -9   0   -8.30   14.90
   6  -9   0   21.20   15.20
  -6   9   0   -5.60   14.10
   6   9   0  -11.50   14.80
  -6   9   0    7.70   13.50
  -6   9   0   -5.60   11.90
  -6   9   0   20.20   13.80
   7  -9   0   13.80   14.10
  -7  -9   0   24.60   16.20
  -7  -9   0  -12.00   15.50
   7   9   0  -20.60   16.10
  -7   9   0   43.40   14.40
  -7   9   0   -2.00   11.00
  -7   9   0   -4.10   13.10
   8  -9   0   41.10   14.90
  -8  -9   0   36.70   16.00
  -8  -9   0   55.59   26.60
  -8   9   0   44.20   14.20
  -8   9   0   49.50   16.00
  -8   9   0   24.70   13.60
   8   9   0    0.30   19.00
  -9  -9   0    1.90   16.60
  -9  -9   0  -24.10   21.30
  -9   9   0  -19.90   11.50
  -9   9   0   31.00   15.70
  -9   9   0   13.90   12.30
 -10  -9   0    3.50   16.70
 -10  -9   0   11.50   15.90
 -10   9   0  -13.50   11.00
 -10   9   0    8.40    9.90
 -10   9   0    1.60   13.90
   0 -10   0   11.40   16.90
   0  10   0    8.50    9.80
   0  10   0   -8.40   10.00
   0  10   0   -0.50   10.20
   0  10   0   31.90   14.70
   1 -10   0   16.90   17.00
  -1 -10   0   19.50   17.50
   1  10   0   -2.50    9.40
   1  10   0   10.80    9.10
  -1  10   0   -3.00   10.60
  -1  10   0    3.60   10.50
  -1  10   0    2.10   11.40
   1  10   0   -8.10   12.50
   1  10   0    6.40    9.70
  -2 -10   0   11.90   13.60
  -2 -10   0    2.10   17.00
   2 -10   0   43.20   19.10
   2  10   0   21.50    9.00
  -2  10   0   20.70    9.30
  -2  10   0   28.20   11.70
  -2  10   0   18.80   12.00
   2  10   0   36.70   14.80
  -3 -10   0   87.59   18.40
  -3 -10   0   44.30   18.70
   3 -10   0   65.29   20.00
  -3  10   0   46.30   14.10
   3  10   0   52.19   17.40
   3  10   0  110.49   10.50
  -3  10   0  140.39   14.60
  -3  10   0   77.69   14.90
   3  10   0  110.19   10.10
   4 -10   0   18.10   17.20
  -4 -10   0   21.40   18.00
  -4 -10   0   45.20   17.30
  -4  10   0   36.50   14.90
  -4  10   0   31.60   14.20
  -4  10   0   58.69   13.40
   4  10   0   -6.10   14.60
  -5 -10   0   24.30   15.80
  -5 -10   0   -7.70   26.00
   5 -10   0   12.10   16.20
  -5  10   0   17.50   13.40
   5  10   0  -12.40   15.80
  -6 -10   0   27.70   18.80
  -6 -10   0    2.60   15.90
   6 -10   0   25.10   16.80
  -6  10   0   20.80   14.40
   6  10   0  -14.60   20.00
  -6  10   0   30.90   16.60
  -7 -10   0   -7.60   12.70
   7 -10   0   26.20   16.20
  -7  10   0   47.80   15.40
  -7  10   0   37.20   15.30
 -19   0   1   13.50   12.70
 -19   0   1   33.60   25.70
 -18   0   1    7.00   16.50
 -18   0   1    1.20   11.30
  17   0  -1   22.80    5.80
 -17   0   1   36.90   18.40
 -17   0   1   34.60   11.30
  17   0  -1    8.30    5.40
 -17   0   1   29.90   12.90
 -16   0   1    3.50   10.90
 -16   0   1   16.40   17.20
  16   0  -1    6.20    6.20
 -16   0   1   -2.20    9.60
  16   0  -1  -10.40    6.20
 -15   0   1   15.50   11.10
  15   0  -1    4.20    6.80
  15   0  -1   -4.10   16.20
  15   0  -1   26.90    7.30
 -15   0   1   17.90   10.60
 -15   0   1   16.60   16.30
  14   0  -1    4.90   15.30
 -14   0   1   -1.50    9.40
 -14   0   1    2.40   19.20
  14   0  -1   -4.80    6.60
  14   0  -1  -11.70    6.50
 -14   0   1    0.60    8.90
 -13   0   1   17.30   10.20
 -13   0   1   21.00   15.80
  13   0  -1   22.80    7.50
  13   0  -1   25.70    7.40
  13   0  -1   23.30   15.40
  13   0  -1   37.00   12.60
 -13   0   1   23.10   10.40
 -12   0   1    0.00   13.00
  12   0  -1   -0.50    6.50
  12   0  -1  -10.20    9.80
  12   0  -1    2.40   13.00
 -12   0   1   -3.70    8.30
 -11   0   1   60.09    7.30
  11   0  -1   51.19   11.10
 -11   0   1   54.79   14.80
  11   0  -1   54.29    8.00
 -11   0   1   49.20   10.00
  11   0  -1   49.30   14.10
 -10   0   1   -8.10    4.80
  10   0  -1    4.10   11.10
 -10   0   1   -3.70    7.60
 -10   0   1   -4.70   10.90
  10   0  -1   -1.50    7.90
  10   0  -1    2.00    6.00
  -9   0   1 1049.30   27.40
   9   0  -1 1005.50   38.30
   9   0  -1 1081.69   31.90
   9   0  -1 1053.69   28.30
  -9   0   1 1072.99   31.60
  -9   0   1 1050.19   39.10
   8   0  -1   -3.20    7.90
  -8   0   1   19.60    7.90
  -8   0   1    3.20    5.20
  -8   0   1    5.60   11.90
   8   0  -1    7.50   12.40
   8   0  -1   -4.00    6.40
   7   0  -1  250.47   12.20
  -7   0   1  286.47   11.50
   7   0  -1  269.37   19.20
   7   0  -1  285.57   14.30
  -7   0   1  297.87   14.40
  -7   0   1  260.77   19.60
  -6   0   1    4.60    6.20
   6   0  -1    1.80    6.20
  -6   0   1   -5.40    4.10
  -6   0   1    3.20    8.80
   6   0  -1   11.30    8.60
   6   0  -1   -6.10    4.80
  -5   0   1  119.79    8.90
   5   0  -1  109.19    8.80
   5   0  -1   94.69    7.70
   5   0  -1  100.99   12.50
  -5   0   1   91.29    7.00
  -5   0   1  118.09   13.30
  -4   0   1    1.00    3.60
   4   0  -1   -4.60    4.10
   4   0  -1    7.90    5.20
  -4   0   1    1.30    4.90
   4   0  -1    1.00    6.90
  -4   0   1   -3.00    7.20
   3   0  -1  442.96   12.10
  -3   0   1  459.35   11.90
   3   0  -1  454.85   15.90
  -3   0   1  450.75   13.00
   3   0  -1  450.25   13.10
  -3   0   1  464.25   16.20
  -2   0   1    1.10    2.30
  -2   0   1   -1.20    1.60
   2   0  -1    4.20    3.80
   2   0  -1   -0.70    2.50
   2   0  -1    0.20    1.60
   2   0   1    2.60    2.10
  -2   0  -1    3.10    3.10
  -2   0  -1    0.80    2.50
  -2   0  -1   -1.00    2.20
  -2   0  -1    2.70    4.20
   2   0   1   -1.70    2.90
   2   0   1    4.50    3.00
  -3   0  -1 1569.24   35.90
   3   0   1 1644.24   35.80
  -3   0  -1 1629.44   40.10
   3   0   1 1590.14   39.80
  -3   0  -1 1659.73   37.10
  -3   0  -1 1606.34   36.80
   4   0   1   -2.30    7.50
   4   0   1    7.00    4.70
  -4   0  -1   -0.70    4.50
  -4   0  -1   13.10    8.00
  -4   0  -1   -0.50    5.40
  -4   0  -1    3.50    5.60
  -5   0  -1  165.48   10.10
  -5   0  -1  154.78   10.30
   5   0   1  151.48   13.50
   5   0   1  178.18    9.20
  -5   0  -1  157.78    8.80
  -5   0  -1  161.08   14.20
  -6   0  -1    9.40    9.50
   6   0   1    3.10    5.10
  -6   0  -1   -7.90    4.80
  -6   0  -1    3.40    6.20
  -6   0  -1   -3.20    5.70
   6   0   1    3.60    8.90
  -7   0  -1 1981.20   55.99
   7   0   1 2030.20   46.50
  -7   0  -1 1944.31   48.90
  -7   0  -1 1993.80   46.70
  -7   0  -1 2063.69   49.40
  -8   0  -1   -5.40    5.70
  -8   0  -1   12.10   12.50
   8   0   1    1.90    6.20
   8   0   1    7.50   11.40
  -8   0  -1    5.40    7.70
   9   0   1    7.00   11.30
  -9   0  -1   -1.80    7.50
   9   0   1    0.60    5.90
  -9   0  -1   -0.70    5.50
  -9   0  -1    3.60   11.10
 -10   0  -1   -3.70    7.60
  10   0   1    8.60   11.20
  10   0   1   -7.20    5.60
 -10   0  -1   -6.40    5.10
 -10   0  -1   10.40    7.40
 -10   0  -1    0.00   11.30
  11   0   1    6.00    6.10
 -11   0  -1   -0.10    7.80
 -11   0  -1   -0.90    8.50
 -11   0  -1    9.40   13.20
  11   0   1   11.60   12.40
 -11   0  -1   -2.30    5.50
 -12   0  -1    2.10    8.50
 -12   0  -1   -0.20    6.20
 -12   0  -1   -2.50   13.30
  12   0   1    2.40   13.20
 -12   0  -1   -2.70    8.70
  12   0   1    1.00    6.50
 -13   0  -1   21.40   16.90
 -13   0  -1   16.60    6.80
  13   0   1   13.70   18.50
 -13   0  -1   20.20   10.50
 -13   0  -1   15.20    9.60
  13   0   1   21.20    7.30
  14   0   1   -3.40    6.60
 -14   0  -1   -3.90    9.70
  14   0   1  -15.90   14.00
 -14   0  -1    3.00   10.00
 -14   0  -1  -12.50   14.70
 -14   0  -1   -5.00    6.10
 -15   0  -1   -5.70   15.50
  15   0   1   -0.50    6.30
 -15   0  -1   -5.80   10.40
 -16   0  -1    3.30   10.90
 -16   0  -1  -10.40   15.40
  16   0   1    9.60    6.60
 -16   0  -1    5.20   11.90
 -17   0  -1    9.40   11.90
  17   0   1    0.90    5.30
  17   0   1  -10.90    4.80
 -17   0  -1    7.10   17.20
 -18   0  -1    5.70   17.40
 -18   0  -1  -17.10   11.10
 -19   0  -1   39.10   19.30
 -19   0  -1   -8.80   11.60
 -19  -1   1   14.60   16.30
 -19  -1   1    0.90   11.60
 -19   1   1   -8.40   11.90
 -18  -1   1   79.79   13.30
 -18  -1   1   84.99   15.40
 -18  -1   1   67.69   20.90
 -18   1   1  139.59   25.10
 -18   1   1   64.29   15.60
  18   1  -1   54.49   11.20
 -17  -1   1    9.10   11.10
 -17  -1   1   22.80   11.40
 -17  -1   1   16.00   17.10
 -17   1   1   23.30   12.80
 -17   1   1   31.30   18.20
  17   1  -1   25.60   14.00
  17   1  -1   11.70    9.60
 -16  -1   1   18.90   11.10
 -16  -1   1   35.00   18.30
 -16  -1   1   25.10   10.80
  16   1  -1   45.90   17.00
  16   1  -1   15.10    9.60
 -16   1   1   44.70   13.80
 -16   1   1   50.69   19.70
 -16   1   1   31.20   11.40
  15  -1  -1   30.90   17.00
 -15  -1   1   29.20   17.20
 -15  -1   1   64.19   12.10
 -15  -1   1   38.40   11.80
 -15   1   1   40.40   18.90
  15   1  -1   24.50   10.40
 -15   1   1   43.80   13.30
 -15   1   1   56.29   13.10
 -14  -1   1    0.80    9.10
  14  -1  -1    1.90   12.40
 -14  -1   1    2.30   13.70
 -14  -1   1    7.20    8.90
  14  -1  -1    8.70   16.00
 -14  -1   1   -5.20    8.10
  14   1  -1    0.50    9.30
 -14   1   1   -2.90   10.30
  14   1  -1  -27.00   13.90
 -14   1   1    3.20   10.80
 -14   1   1    2.10   15.90
  13  -1  -1   -2.50   11.10
 -13  -1   1    7.80    8.20
 -13  -1   1    4.20    7.30
 -13  -1   1    2.90    8.20
 -13  -1   1  -12.30   13.10
  13  -1  -1  -11.40   13.40
  13   1  -1    4.70    9.10
 -13   1   1   13.80   15.00
  13   1  -1    0.40   15.30
 -13   1   1   -7.10    9.70
 -12  -1   1  108.69   12.30
  12  -1  -1   66.39   16.20
 -12  -1   1   96.99   11.80
 -12  -1   1  103.99   12.10
 -12  -1   1  107.49   18.60
  12  -1  -1  109.49   15.10
 -12   1   1  103.89   18.60
  12   1  -1  116.59   14.20
 -12   1   1  100.69   13.40
  12   1  -1   93.19   18.70
 -11  -1   1  101.19   11.40
 -11  -1   1   98.39   17.80
  11  -1  -1   91.49   13.60
 -11  -1   1   98.39   11.30
  11  -1  -1  102.49   17.30
 -11  -1   1  100.79   11.00
 -11   1   1  115.59   18.40
 -11   1   1   95.89   12.60
  11   1  -1   82.99   16.70
  11   1  -1  106.09   13.50
 -10  -1   1   -0.20    6.60
 -10  -1   1    1.80   10.60
 -10  -1   1   -5.90    6.80
  10  -1  -1    2.00   10.70
  10  -1  -1    5.30    9.30
  10   1  -1    2.40   11.10
  10   1  -1   -4.20    8.20
 -10   1   1   -0.80   11.50
  10   1  -1    5.10    7.50
 -10   1   1   -0.90    8.10
  -9  -1   1    1.70    6.70
  -9  -1   1   -6.20    6.40
  -9  -1   1   -1.80   11.70
   9  -1  -1   -1.50   10.20
   9  -1  -1  -12.80    8.20
   9   1  -1   -6.60    7.70
  -9   1   1    6.40    8.30
   9   1  -1    5.50    7.40
  -9   1   1    3.30   11.20
   9   1  -1   10.80   11.40
  -8  -1   1    2.50    6.80
  -8  -1   1   -0.70   12.60
   8  -1  -1    7.10    8.30
  -8  -1   1   -0.60    7.00
   8  -1  -1   12.20   10.60
   8   1  -1    8.80   11.40
  -8   1   1   11.00   11.70
   8   1  -1   20.10    7.80
  -8   1   1   17.50    8.10
   8   1  -1   11.40    8.30
   7  -1  -1   -2.90    8.50
  -7  -1   1   13.70   22.30
   7  -1  -1   22.90   10.90
  -7  -1   1    7.20    6.50
  -7  -1   1   18.30    7.50
  -7   1   1   10.90   11.00
   7   1  -1    6.70    8.20
   7   1  -1    6.70    6.70
  -7   1   1    4.40    8.60
   7   1  -1   11.40   11.00
  -6  -1   1   -2.40    5.00
  -6  -1   1    5.70    6.20
   6  -1  -1    2.00    6.50
   6  -1  -1    2.00    7.90
  -6  -1   1  -12.00    9.00
   6   1  -1   -8.00    6.50
   6   1  -1   -2.70    5.10
   6   1  -1    1.00    8.60
  -6   1   1   -3.50    6.60
  -6   1   1   10.00    8.50
   5  -1  -1  344.37   16.70
   5  -1  -1  352.36   14.70
  -5  -1   1  347.67   14.00
  -5  -1   1  337.27   11.50
  -5  -1   1  317.77   18.00
   5   1  -1  348.37   18.00
   5   1  -1  322.97   15.00
  -5   1   1  346.27   17.00
   5   1  -1  365.76   12.00
  -5   1   1  356.46   14.80
   4  -1  -1 3949.90   87.89
  -4  -1   1 4039.20   90.19
   4  -1  -1 3941.91   86.59
  -4  -1   1 3982.90   83.59
  -4  -1   1 4070.59   86.89
  -4   1   1 3974.00   87.99
  -4   1   1 3882.31   86.29
   4   1  -1 4056.59   87.39
   4   1  -1 4010.10   83.69
  -3  -1   1  125.69    9.30
   3  -1  -1  148.99    9.40
   3  -1  -1  121.89    5.20
  -3  -1   1  136.69    5.70
  -3  -1   1  139.99   11.90
   3  -1  -1  157.68    9.40
  -3   1   1  131.39    8.40
   3   1  -1  140.59   11.90
   3   1  -1  136.89   10.00
   3   1  -1  137.79    5.70
   2  -1  -1 3009.00   63.29
  -2  -1   1 3165.88   65.09
   2  -1  -1 2800.32   63.69
   2  -1  -1 3049.59   62.49
  -2  -1   1 3186.78   66.19
  -2   1   1 3003.30   63.29
   2   1  -1 2725.63   64.59
   2   1  -1 2914.51   65.69
  -2   1   1 3016.30   63.79
  -2   1   1 2844.82   62.19
   2   1  -1 3042.80   61.09
  -1  -1   1    2.50    2.70
   1  -1  -1    0.30    2.00
   1  -1  -1    0.50    1.80
  -1  -1   1   -0.20    1.00
   1  -1  -1   -2.20    1.80
  -1  -1   1   -0.10    2.50
  -1   1   1    2.10    1.80
   1   1  -1    0.70    1.00
   1   1  -1    1.60    2.40
  -1   1   1   -3.00    1.70
  -1   1   1    1.20    1.00
   1   1  -1   -0.30    2.40
   0  -1  -1    1.40    1.40
   0  -1   1    1.30    1.90
   0  -1  -1   -2.20    1.90
   0  -1   1    1.60    2.20
   0  -1  -1    3.60    2.40
   0  -1   1   -0.10    1.70
   0   1  -1    0.90    1.30
   0   1   1   -1.00    1.30
   0   1   1    1.40    2.20
   0   1   1    1.30    1.30
   0   1  -1    1.40    1.80
   0   1  -1    2.20    1.40
   0   1  -1    0.90    1.90
   1  -1   1  664.83   18.00
  -1  -1  -1  758.42   19.20
  -1   1  -1  779.42   19.50
  -1   1  -1  910.41   19.20
   2  -1   1  259.77   10.20
  -2  -1  -1  279.87    8.00
  -2  -1  -1  311.57   13.10
   2  -1   1  289.67   11.40
  -2  -1  -1  291.77   12.20
  -2   1  -1  278.27    8.30
   2   1   1  265.27   11.40
  -2   1  -1  287.17    8.30
  -2   1  -1  280.67   10.90
   2   1   1  285.07    8.10
  -2   1  -1  273.77   11.30
   2   1   1  307.17   12.50
  -3  -1  -1   88.39   11.20
   3  -1   1   74.29    4.50
  -3  -1  -1   84.19    5.80
   3  -1   1   82.59    9.30
   3  -1   1   78.49    8.20
  -3  -1  -1   89.09    8.60
  -3   1  -1   86.59    4.20
   3   1   1   70.39    9.00
   3   1   1   84.89    8.80
   3   1   1   78.69    5.80
  -3   1  -1   77.59    7.70
  -3   1  -1   98.09    9.70
   4  -1   1  116.79   10.10
  -4  -1  -1   97.59   12.70
   4  -1   1  102.19    5.00
  -4  -1  -1   96.69    6.80
   4  -1   1  102.59   11.00
  -4  -1  -1  100.09    7.40
  -4  -1  -1   94.69    9.60
  -4   1  -1  109.39    4.60
   4   1   1  114.39   12.30
  -4   1  -1  117.69   11.50
  -4   1  -1  104.39    9.90
   4   1   1  102.59   10.70
   5  -1   1  129.99   13.40
  -5  -1  -1  137.69   11.20
  -5  -1  -1  130.99    8.30
  -5  -1  -1  144.39   14.40
  -5  -1  -1  125.69    8.50
   5  -1   1  143.29   10.20
   5  -1   1  138.49    5.20
  -5   1  -1  140.99   11.10
  -5   1  -1  149.88   13.50
   5   1   1  127.49   13.70
   5   1   1  131.79   11.10
  -5   1  -1  144.39    5.50
   6  -1   1   87.09   12.00
   6  -1   1  102.29    4.60
  -6  -1  -1   96.09    8.70
  -6  -1  -1  126.39   15.00
  -6  -1  -1   79.69    8.80
  -6  -1  -1   87.39   11.00
   6  -1   1   91.49   10.50
   6   1   1   83.79   10.70
   6   1   1  112.09   15.30
  -6   1  -1   96.19   12.60
  -6   1  -1   91.09    5.40
  -6   1  -1  122.79   11.50
  -7  -1  -1  254.07   13.20
   7  -1   1  236.48    7.40
  -7  -1  -1  216.68   20.80
  -7  -1  -1  233.88   12.50
   7  -1   1  219.98   15.50
  -7  -1  -1  214.18   15.10
   7  -1   1  243.58   19.80
   7   1   1  259.47   20.70
  -7   1  -1  252.17   23.20
  -7   1  -1  218.78    8.00
   7   1   1  203.48   15.00
  -8  -1  -1  296.27   15.90
   8  -1   1  287.87   16.40
  -8  -1  -1  292.77   23.50
   8  -1   1  290.97    8.90
   8  -1   1  287.27   20.80
  -8  -1  -1  315.27   14.80
  -8  -1  -1  305.77   15.20
  -8   1  -1  319.97   23.70
  -8   1  -1  298.07   17.50
  -8   1  -1  307.97   17.10
   8   1   1  295.07   22.30
   8   1   1  287.67   16.70
  -8   1  -1  302.97    9.50
  -9  -1  -1   18.40   12.80
  -9  -1  -1   11.40    7.30
   9  -1   1   10.70    8.90
  -9  -1  -1   18.90    7.80
  -9  -1  -1    5.40    6.60
   9  -1   1    5.80   10.60
  -9   1  -1   11.90    8.50
   9   1   1    8.90    8.50
  -9   1  -1    9.90   11.40
  -9   1  -1   17.90    9.00
  -9   1  -1   16.40    3.80
   9   1   1   11.90   12.10
  10  -1   1   38.80   12.90
 -10  -1  -1   51.29   15.20
 -10  -1  -1   54.49    9.80
 -10  -1  -1   60.59    9.50
 -10  -1  -1   60.99   11.00
 -10   1  -1   52.99    5.00
  10   1   1   56.89   10.10
 -10   1  -1   66.89   11.40
  10   1   1   50.79   13.90
 -10   1  -1   54.99   14.80
 -10   1  -1   43.40    9.80
  11  -1   1   43.50   13.50
 -11  -1  -1   68.59   10.40
 -11  -1  -1   38.20   14.30
 -11  -1  -1   65.99   10.60
 -11  -1  -1   55.89    9.70
 -11   1  -1   52.09   10.80
 -11   1  -1   60.09   15.80
  11   1   1   56.29   10.70
  11   1   1   46.30   14.50
 -11   1  -1   51.29   11.40
 -12  -1  -1  283.87   26.90
  12  -1   1  264.77   25.70
 -12  -1  -1  320.27   18.00
 -12  -1  -1  311.27   17.20
 -12  -1  -1  272.47   18.00
 -12   1  -1  337.77   28.70
 -12   1  -1  263.77   19.70
  12   1   1  308.07   27.30
 -12   1  -1  310.47   20.00
  12   1   1  319.27   18.40
 -13  -1  -1   15.90    9.60
 -13  -1  -1   -0.40    8.70
 -13  -1  -1   -0.50    9.20
 -13  -1  -1   10.10   15.10
 -13   1  -1    9.30   15.80
 -13   1  -1    8.60    9.80
  13   1   1    7.20    9.10
 -13   1  -1   -1.10   10.00
  13   1   1   12.00   14.70
  14  -1   1   17.10   16.20
 -14  -1  -1   21.20   10.40
 -14  -1  -1   -7.60    8.00
 -14  -1  -1    6.80   16.70
  14   1   1    3.00    9.20
  14   1   1    5.60   16.20
 -14   1  -1  -16.00   14.60
 -14   1  -1   12.60   11.80
 -15  -1  -1   -1.20    8.20
 -15  -1  -1   17.50   16.60
 -15  -1  -1    5.80   10.30
 -15  -1  -1    8.00    9.40
 -15   1  -1   12.50   10.80
 -15   1  -1   -9.80   17.10
  15   1   1   -9.80    8.90
 -15   1  -1    2.40   10.80
 -16  -1  -1    6.30   16.10
 -16  -1  -1   29.60   11.90
 -16  -1  -1   44.00   10.10
 -16   1  -1   19.10   18.40
  16   1   1    5.50   10.10
 -16   1  -1   51.19   14.60
 -17  -1  -1   14.90   17.40
 -17  -1  -1    3.20   10.70
 -17  -1  -1   10.90    8.40
 -17  -1  -1   -9.90    8.70
 -17   1  -1   19.00   19.00
  17   1   1   -8.20   10.00
 -17   1  -1    6.40   12.10
 -18  -1  -1    6.00   26.00
 -18  -1  -1    3.60   11.60
 -18   1  -1   -7.20   17.80
  18   1   1  -16.30    8.60
 -18   1  -1    6.80   12.80
 -19  -2   1    4.10   16.80
 -19  -2   1   13.30    9.30
 -19  -2   1   16.60   11.80
  19   2  -1   23.20   12.30
  19   2  -1  -23.10   11.10
 -19   2   1    7.20   13.40
 -19   2   1   14.10   20.30
 -18  -2   1    9.20   11.40
 -18  -2   1   35.10   18.80
 -18   2   1   66.39   20.40
 -18   2   1   20.00   13.80
  18   2  -1   28.30   13.10
  18   2  -1   -4.90   11.10
 -17  -2   1   17.40   11.00
 -17  -2   1   21.50   17.40
 -17  -2   1   -3.00    8.40
 -17  -2   1   -1.60    8.90
 -17   2   1   17.10   13.40
 -17   2   1   -2.20   16.90
  17   2  -1   -9.50   11.00
 -16  -2   1   29.80   10.20
 -16  -2   1   37.60   18.00
 -16  -2   1   18.70   10.00
 -16  -2   1   24.80   10.60
  16   2  -1   29.90   12.70
 -16   2   1   20.50   18.00
 -16   2   1   23.50   13.20
  15  -2  -1   -9.10   15.80
 -15  -2   1   10.10   15.80
  15  -2  -1   13.10   15.40
 -15  -2   1   13.50   10.20
 -15  -2   1    4.40    8.70
 -15  -2   1   -1.80    9.10
 -15   2   1   21.90   17.40
  15   2  -1   11.10   11.90
 -15   2   1    6.10   11.50
 -15   2   1    4.20   11.70
 -14  -2   1    5.10    9.70
  14  -2  -1    7.70   15.80
 -14  -2   1   -7.00    8.30
  14  -2  -1    5.50   13.80
 -14  -2   1    5.00    8.30
 -14  -2   1   -8.90   14.60
 -14   2   1  -14.20   15.00
  14   2  -1   12.00   11.70
  14   2  -1  -15.00   15.00
 -14   2   1    6.90   13.40
  13  -2  -1   25.10   12.70
 -13  -2   1   29.20   10.50
 -13  -2   1   23.60    9.20
  13  -2  -1   35.10   14.90
 -13  -2   1   20.20   15.80
 -13  -2   1   35.80    9.30
  13   2  -1   34.20   16.80
 -13   2   1   54.19   17.10
  13   2  -1   24.20   11.80
 -13   2   1   32.10   12.80
 -12  -2   1  133.69   21.10
  12  -2  -1  116.89   16.10
 -12  -2   1  130.09   12.90
 -12  -2   1  147.99   15.30
  12  -2  -1  114.69   18.30
 -12   2   1  143.89   16.10
  12   2  -1  133.59   16.20
 -12   2   1  129.69   20.80
  12   2  -1   89.69   18.10
 -11  -2   1   72.09   16.10
  11  -2  -1   38.80   12.10
  11  -2  -1   76.89   15.50
 -11  -2   1   75.19    9.40
 -11  -2   1   71.99    9.60
 -11  -2   1   75.89   11.80
  11   2  -1   66.89   14.70
  11   2  -1   53.59   15.40
 -11   2   1   80.99   16.10
 -11   2   1   63.39   12.50
  10  -2  -1  210.48   19.60
 -10  -2   1  235.88   16.40
 -10  -2   1  214.38   12.50
  10  -2  -1  224.38   17.80
 -10  -2   1  208.08   21.60
 -10  -2   1  239.98   12.90
  10   2  -1  246.78   18.70
  10   2  -1  238.88   22.70
 -10   2   1  246.68   17.40
 -10   2   1  250.67   22.50
   9  -2  -1  149.19   17.70
  -9  -2   1  164.48   10.70
  -9  -2   1  140.69   19.30
  -9  -2   1  145.99   10.40
   9  -2  -1  173.88   15.80
  -9  -2   1  152.68   13.70
  -9   2   1  154.78   19.40
   9   2  -1  144.19   16.40
  -9   2   1  140.69   14.70
   9   2  -1  169.18   19.90
   8  -2  -1   69.99   12.70
  -8  -2   1   77.29   15.50
   8  -2  -1   63.89   11.20
  -8  -2   1   87.09   11.90
  -8  -2   1   90.99    8.20
  -8  -2   1   72.59    7.80
   8   2  -1   60.39   14.60
  -8   2   1   74.79   14.20
  -8   2   1   65.09   10.70
   8   2  -1   57.59   11.90
  -7  -2   1   -5.60   11.50
  -7  -2   1    4.20    8.50
  -7  -2   1   10.30    5.40
   7  -2  -1    7.70   10.10
  -7  -2   1    7.90    5.30
   7  -2  -1   27.30   10.20
   7   2  -1   25.10   12.50
  -7   2   1    5.00    9.20
   7   2  -1   -2.10    9.70
  -7   2   1   27.70   10.70
  -6  -2   1    6.70   10.60
   6  -2  -1   14.40    8.60
   6  -2  -1   -1.60    7.10
  -6  -2   1    3.80    8.40
  -6  -2   1    7.30    4.50
  -6  -2   1   12.60    4.60
   6   2  -1    7.80    9.30
  -6   2   1   22.60    9.00
  -6   2   1   32.20    9.20
   6   2  -1   -4.20   10.30
  -5  -2   1  445.36   21.40
   5  -2  -1  456.75   18.00
  -5  -2   1  435.86   18.80
   5  -2  -1  427.16   11.80
   5  -2  -1  439.06   17.70
  -5  -2   1  424.06   11.70
  -5  -2   1  443.26   11.80
  -5   2   1  401.96   11.40
   5   2  -1  442.26   19.80
  -5   2   1  459.45   17.80
  -5   2   1  445.16   17.80
   5   2  -1  450.95   21.40
   4  -2  -1  248.38    9.70
   4  -2  -1  253.47   12.50
  -4  -2   1  253.47   14.70
  -4  -2   1  256.57   16.00
  -4  -2   1  237.38    6.80
   4  -2  -1  235.78   12.10
  -4  -2   1  262.97    7.10
  -4   2   1  246.28   12.30
  -4   2   1  236.48    9.00
   4   2  -1  252.67   15.90
  -4   2   1  223.08   12.90
   4   2  -1  245.58   14.90
   3  -2  -1   87.09    8.80
  -3  -2   1  107.59   13.00
   3  -2  -1   79.09    7.20
   3  -2  -1   83.59    8.00
  -3   2   1   93.59    8.90
  -3   2   1   78.69    7.90
  -3   2   1   59.19    6.80
   3   2  -1  117.29   12.40
  -2  -2   1 1054.89   28.60
   2  -2  -1 1017.80   24.20
  -2  -2   1 1082.59   29.10
   2  -2  -1  948.11   25.50
   2  -2  -1 1027.50   26.40
  -2   2   1  955.60   25.80
  -2   2   1 1013.10   25.80
   2   2  -1 1027.30   28.20
  -2   2   1  980.20   24.10
   2   2  -1 1027.10   28.60
   1  -2  -1 8965.50  186.88
  -1   2   1 8800.02  186.68
   1   2  -1 9208.18  187.98
  -1   2   1 8776.42  183.18
   0  -2   1  306.47   12.80
   0  -2  -1  321.17   10.20
   0  -2  -1  303.97   10.80
   0  -2   1  322.67   10.40
   0  -2   1  311.17   13.80
   0  -2  -1  311.57   14.70
   0   2  -1  330.17   12.70
   0   2   1  279.67   10.40
   0   2   1  303.67   14.20
   0   2  -1  311.27   13.80
   0   2  -1  338.47   10.60
   0   2   1  296.37   10.20
  -1  -2  -1 1922.31   39.80
  -1  -2  -1 1936.51   43.00
   1  -2   1 1840.52   43.50
   1  -2   1 1781.22   42.00
  -1  -2  -1 1943.91   45.90
  -1   2  -1 1834.12   43.20
  -1   2  -1 1806.62   43.00
  -1   2  -1 1766.12   41.90
   1   2   1 1943.11   42.90
   1   2   1 1908.21   39.70
  -1   2  -1 1784.72   43.30
   1   2   1 1856.61   45.30
  -2  -2  -1 1268.97   32.20
   2  -2   1 1159.98   30.30
   2  -2   1 1186.98   29.50
  -2  -2  -1 1270.97   26.20
  -2  -2  -1 1209.08   33.40
   2  -2   1 1178.98   30.90
   2   2   1 1247.18   31.90
   2   2   1 1201.68   33.30
  -2   2  -1 1156.78   30.70
   2   2   1 1233.68   26.00
  -2   2  -1 1186.78   30.20
  -2   2  -1 1184.28   29.50
  -3  -2  -1  994.30   29.10
   3  -2   1  934.71   23.60
   3  -2   1  965.10   26.40
   3  -2   1  924.11   26.90
  -3  -2  -1  968.50   28.70
  -3  -2  -1  999.00   21.20
   3   2   1  972.10   21.30
   3   2   1  965.00   29.00
  -3   2  -1  925.91   26.70
  -3   2  -1  914.41   23.60
  -3   2  -1  916.81   25.80
   3   2   1  971.50   28.30
  -4  -2  -1  316.87    9.30
   4  -2   1  291.57   13.80
  -4  -2  -1  317.87   17.90
   4  -2   1  305.97   15.20
  -4  -2  -1  301.87   16.30
  -4   2  -1  331.57   14.10
   4   2   1  294.07   16.60
  -4   2  -1  308.57   10.10
  -4   2  -1  297.67   10.40
  -4   2  -1  311.27   15.10
   4   2   1  321.47   17.60
   5  -2   1  474.25   18.20
  -5  -2  -1  479.15   13.70
  -5  -2  -1  480.35   13.50
   5  -2   1  469.05   20.10
  -5  -2  -1  454.05   22.50
  -5  -2  -1  458.85   19.30
  -5   2  -1  452.35   12.50
  -5   2  -1  467.25   19.80
  -5   2  -1  489.55   18.90
   5   2   1  443.16   21.50
   5   2   1  437.06   20.20
  -5   2  -1  461.25   11.90
  -6  -2  -1  687.83   35.80
  -6  -2  -1  696.93   19.30
   6  -2   1  655.73   24.70
   6  -2   1  697.03   27.30
  -6  -2  -1  700.63   26.60
  -6  -2  -1  697.03   19.40
  -6   2  -1  711.03   27.10
   6   2   1  671.63   26.20
   6   2   1  708.13   29.00
  -6   2  -1  714.03   25.30
  -7  -2  -1   83.69   15.30
  -7  -2  -1   85.39    9.30
   7  -2   1   95.79   13.60
  -7  -2  -1   86.29   12.60
  -7  -2  -1   93.99    8.50
   7  -2   1   72.59   11.00
  -7   2  -1   97.79   11.80
   7   2   1   78.09   13.00
  -7   2  -1  113.59   19.70
   7   2   1   93.89   15.90
   8  -2   1  717.03   30.10
  -8  -2  -1  742.23   26.80
  -8  -2  -1  690.63   32.70
  -8  -2  -1  716.43   21.30
  -8  -2  -1  727.23   21.70
  -8   2  -1  709.63   30.50
   8   2   1  728.03   31.80
  -8   2  -1  681.43   26.50
   8   2   1  702.03   27.80
  -9  -2  -1    9.00    9.60
   9  -2   1    8.70    9.50
  -9  -2  -1    8.30    5.80
  -9  -2  -1   16.50   12.60
  -9  -2  -1   13.50    6.90
   9  -2   1   17.90   10.80
   9   2   1    9.60    9.10
  -9   2  -1   19.00    8.80
  -9   2  -1   27.10   11.90
   9   2   1   20.60   12.40
 -10  -2  -1   -8.30    5.80
 -10  -2  -1    2.10    7.80
 -10  -2  -1   -9.70   12.00
  10  -2   1    1.20   10.00
 -10  -2  -1   -5.10    6.30
  10  -2   1   -0.60   11.20
 -10   2  -1   10.20   12.30
 -10   2  -1    1.50    9.00
 -10   2  -1   -1.80    9.40
  10   2   1    4.70    9.50
  10   2   1   -2.00   11.40
 -11  -2  -1  -13.60    8.00
 -11  -2  -1    0.60    6.40
  11  -2   1   -1.90   11.50
  11  -2   1   -4.50    9.60
 -11  -2  -1   15.50   14.10
 -11  -2  -1   -8.20    7.00
  11   2   1    0.20   12.10
 -11   2  -1    7.40   13.30
 -11   2  -1    4.20    8.30
  11   2   1   -4.20    9.90
 -11   2  -1   16.40   10.20
 -12  -2  -1    2.40    7.80
 -12  -2  -1   -9.90    8.30
 -12  -2  -1   -9.80    7.30
  12  -2   1    0.80   12.60
 -12  -2  -1   -6.60   14.20
 -12   2  -1   -7.60   10.50
 -12   2  -1    6.00   10.30
  12   2   1  -12.50   10.30
 -12   2  -1   19.60   15.30
  12   2   1   -1.20   14.40
  13  -2   1   22.20   15.60
 -13  -2  -1    9.90    9.80
 -13  -2  -1   30.80    9.70
 -13  -2  -1   21.30   21.00
 -13  -2  -1   10.50    8.50
  13   2   1    9.20   11.40
  13   2   1   15.10   15.80
 -13   2  -1   13.70   11.20
 -13   2  -1   23.20   16.90
 -14  -2  -1   12.20    9.20
 -14  -2  -1   15.70   16.30
  14  -2   1   29.70   16.70
 -14  -2  -1   20.00    9.10
 -14  -2  -1   18.20   10.30
 -14   2  -1   18.20   17.40
 -14   2  -1   10.50   11.70
 -14   2  -1   29.70   12.70
  14   2   1   10.10   11.30
  14   2   1   14.50   18.90
 -15  -2  -1  -12.40    8.70
 -15  -2  -1    8.70    8.50
 -15  -2  -1    4.90   16.10
 -15  -2  -1   -6.10    9.30
 -15   2  -1   -9.90   15.90
  15   2   1    0.60   11.20
 -15   2  -1    4.50   11.90
 -16  -2  -1   -3.10    9.30
 -16  -2  -1    5.60   10.00
 -16  -2  -1   -2.60   15.20
 -16  -2  -1    0.80    8.70
 -16   2  -1  -28.20   15.50
 -16   2  -1   -2.20   12.80
  16   2   1   -2.50   10.40
 -17  -2  -1   30.40   17.40
 -17  -2  -1  -12.90    9.50
 -17  -2  -1   -4.30    8.60
 -17  -2  -1    1.40    8.80
  17   2   1  -16.20   10.10
 -17   2  -1    0.10   17.50
 -17   2  -1    3.60   12.70
 -18  -2  -1   35.30   19.10
 -18  -2  -1    5.90    9.40
 -18  -2  -1   -7.50   11.40
 -18  -2  -1   10.60    9.10
 -18   2  -1   -2.00   17.00
 -18   2  -1    3.10   13.60
  18   2   1  -15.30   11.00
 -18  -3   1   -2.00    7.40
 -18  -3   1   18.90   11.90
 -18  -3   1    5.50   20.00
 -18  -3   1   -6.80   10.20
 -18   3   1    8.80   13.50
 -18   3   1   16.00   17.90
  18   3  -1  -10.80   12.20
 -17  -3   1   28.00   12.30
 -17  -3   1   16.50   17.30
 -17  -3   1   29.90    8.90
 -17  -3   1   21.90   10.50
 -17   3   1   37.30   19.60
  17   3  -1   34.20   14.50
 -17   3   1   35.90   14.90
 -16  -3   1   -7.30   10.30
 -16  -3   1   14.70   17.50
 -16  -3   1    8.40    7.80
 -16  -3   1    1.00    9.00
 -16   3   1   -9.70   12.10
  16   3  -1   -0.40   12.40
 -16   3   1    3.40   17.80
 -15  -3   1   -2.00    8.20
 -15  -3   1    5.70   16.90
 -15  -3   1    1.50    7.60
  15  -3  -1  -29.90   13.40
 -15  -3   1    7.70   10.90
  15   3  -1    3.90   12.60
 -15   3   1   15.50   13.80
 -15   3   1   -5.40   17.10
  14  -3  -1   11.20   15.00
 -14  -3   1   17.40    7.70
 -14  -3   1    2.10   10.80
 -14  -3   1   16.80   16.90
 -14  -3   1    4.70    8.10
 -14   3   1   14.30   16.40
  14   3  -1   23.70   13.50
  14   3  -1   -0.60   19.10
 -14   3   1   18.60   13.10
  13  -3  -1  -10.60   13.80
 -13  -3   1   24.40    8.40
  13  -3  -1    9.10   13.60
 -13  -3   1   15.00    7.20
 -13  -3   1   16.70   11.20
 -13  -3   1   11.40   16.20
  13   3  -1   31.80   17.60
 -13   3   1    8.00   15.20
  13   3  -1   15.30   13.90
 -12  -3   1   49.30   12.50
 -12  -3   1   68.89    9.00
 -12  -3   1   69.69    9.10
 -12  -3   1   76.09   17.80
  12  -3  -1   31.40   13.50
  12  -3  -1   45.60   14.90
  12   3  -1   30.90   16.90
 -12   3   1   60.79   16.70
 -12   3   1   57.29   13.40
  12   3  -1   59.79   15.60
 -11  -3   1   72.99    8.50
  11  -3  -1   59.89   14.70
 -11  -3   1   89.69    8.80
 -11  -3   1   65.09   16.60
  11  -3  -1   59.59   12.60
 -11  -3   1   85.99   13.90
  11   3  -1   62.79   16.60
 -11   3   1   58.19   13.20
 -11   3   1   72.99   16.10
  11   3  -1   77.79   15.10
 -10  -3   1    1.80   12.20
 -10  -3   1    4.80    8.70
  10  -3  -1    8.60   10.80
 -10  -3   1   -1.90    5.00
  10  -3  -1    6.30   10.00
 -10  -3   1    0.10    5.20
 -10   3   1   -6.40    9.20
 -10   3   1   -1.70   11.20
  10   3  -1  -10.40   10.30
  10   3  -1   -0.60   12.10
   9  -3  -1   48.30   12.00
  -9  -3   1   73.09   12.30
  -9  -3   1   47.30    6.00
   9  -3  -1   60.69   12.40
  -9  -3   1   49.40   14.60
  -9  -3   1   54.69    6.30
   9   3  -1   42.70   12.50
  -9   3   1   73.19   13.50
   9   3  -1   43.90   13.40
  -9   3   1   43.30   10.40
   8  -3  -1   13.80    9.20
   8  -3  -1    6.20    9.30
  -8  -3   1   16.30    9.70
  -8  -3   1   17.70    4.90
  -8  -3   1   11.70    4.40
  -8  -3   1    9.20   11.80
  -8   3   1   18.20   11.80
   8   3  -1   10.60   11.50
  -8   3   1    5.10    9.50
   8   3  -1    9.10   10.00
  -7  -3   1   81.79   15.50
  -7  -3   1   69.59    6.40
  -7  -3   1   66.89    5.70
  -7  -3   1   91.09   13.40
   7  -3  -1   74.19   12.20
   7  -3  -1   81.59   11.80
   7   3  -1   77.29   16.20
  -7   3   1   65.59   11.50
  -7   3   1   62.59    5.90
   7   3  -1   63.89   14.10
  -6  -3   1 1012.30   34.40
  -6  -3   1 1066.09   37.60
   6  -3  -1  978.90   31.10
   6  -3  -1 1012.80   25.80
   6  -3  -1 1094.99   35.20
  -6   3   1 1012.30   31.90
   6   3  -1 1048.30   37.40
   6   3  -1 1031.20   35.60
  -6   3   1  958.00   25.40
  -6   3   1 1018.70   32.00
  -5  -3   1   -5.70   10.80
   5  -3  -1    7.80    7.20
   5  -3  -1    4.20    6.40
   5  -3  -1   -2.00    8.00
  -5  -3   1    3.80    9.20
   5   3  -1    2.80   10.90
  -5   3   1   -4.60    5.70
   5   3  -1   -3.30   11.10
  -5   3   1    7.70    7.60
   4  -3  -1    6.50    6.10
   4  -3  -1   -9.00    7.20
  -4  -3   1    1.90    9.00
   4  -3  -1   -3.00    6.30
  -4  -3   1  -11.90    8.70
  -4   3   1    1.90    7.30
   4   3  -1   -1.80    9.00
  -4   3   1   -8.20    5.20
  -4   3   1   -0.60    5.90
   4   3  -1  -12.90    8.80
  -3  -3   1   67.49   10.80
   3  -3  -1   55.29    7.10
  -3  -3   1   64.79   11.00
   3  -3  -1   56.49    8.40
   3  -3  -1   60.39    8.50
  -3   3   1   56.99    6.80
  -3   3   1   63.39    8.40
   3   3  -1   47.90    9.70
   3   3  -1   55.99   11.20
  -3   3   1   48.30    7.60
  -2  -3   1 2140.59   53.29
  -2  -3   1 2202.18   52.09
   2  -3  -1 2082.39   50.99
   2  -3  -1 1920.81   48.70
   2   3  -1 2243.18   44.80
   2   3  -1 2117.59   44.70
   2   3  -1 2164.88   51.99
  -2   3   1 2019.40   50.69
  -2   3   1 2081.79   48.90
  -2   3   1 2096.09   47.40
  -2   3   1 2035.90   47.10
   2   3  -1 2135.09   53.49
  -1  -3   1  622.94   16.20
   1  -3  -1  595.44   18.00
  -1  -3   1  612.44   22.70
   1  -3  -1  595.64   21.80
  -1  -3   1  614.04   20.80
   1  -3  -1  597.04   17.00
  -1   3   1  597.34   21.30
   1   3  -1  643.54   16.30
   1   3  -1  562.34   20.20
   1   3  -1  590.44   21.90
  -1   3   1  631.94   17.50
  -1   3   1  589.14   17.90
   0  -3  -1  572.54   16.40
   0  -3  -1  582.74   17.50
   0  -3   1  595.34   20.80
   0  -3   1  577.54   16.70
   0  -3  -1  586.34   22.20
   0  -3   1  597.94   19.50
   0   3   1  547.25   20.80
   0   3   1  578.64   16.40
   0   3  -1  579.54   19.40
   0   3   1  562.94   17.30
   0   3  -1  581.44   20.80
   0   3  -1  579.84   16.80
   1  -3   1 1610.74   39.20
  -1  -3  -1 1698.93   37.00
   1  -3   1 1597.44   40.30
  -1  -3  -1 1694.73   40.30
   1  -3   1 1650.83   42.10
  -1  -3  -1 1749.12   44.90
   1   3   1 1713.53   36.80
  -1   3  -1 1616.84   40.60
  -1   3  -1 1611.14   39.20
   1   3   1 1582.84   43.50
   1   3   1 1693.93   40.30
  -1   3  -1 1629.14   42.20
  -2  -3  -1  730.43   26.00
  -2  -3  -1  722.33   23.00
   2  -3   1  619.44   20.70
  -2  -3  -1  722.23   16.70
   2  -3   1  694.23   22.10
  -2   3  -1  667.93   21.50
   2   3   1  710.73   25.60
   2   3   1  692.03   22.80
  -2   3  -1  683.23   21.00
  -2   3  -1  672.03   22.00
  -2   3  -1  645.14   21.50
   2   3   1  731.93   16.60
  -3  -3  -1   21.80    9.00
   3  -3   1   17.70    6.80
  -3  -3  -1   23.00    3.40
  -3  -3  -1   26.60    9.10
   3  -3   1   18.10    7.20
   3  -3   1   21.50    7.40
   3   3   1   15.30    8.40
  -3   3  -1   20.40    6.50
   3   3   1   17.50    2.90
  -3   3  -1   13.40    6.60
   3   3   1   26.80    8.70
  -3   3  -1   25.40    7.40
   4  -3   1  582.94   18.80
  -4  -3  -1  611.84   25.20
  -4  -3  -1  598.14   24.50
   4  -3   1  554.14   21.50
  -4  -3  -1  609.64   13.90
   4  -3   1  558.64   21.40
   4   3   1  598.14   13.90
  -4   3  -1  597.94   19.00
  -4   3  -1  571.04   21.90
   4   3   1  595.64   24.40
   4   3   1  617.84   24.70
  -4   3  -1  548.25   21.20
  -5  -3  -1  152.88   16.50
  -5  -3  -1  179.98   26.10
   5  -3   1  121.59   13.10
  -5  -3  -1  133.09    6.30
   5  -3   1  133.29   13.80
  -5  -3  -1  128.29    6.30
  -5   3  -1  122.49    9.50
  -5   3  -1  130.69   10.20
   5   3   1  132.59   16.00
  -5   3  -1  140.69   13.00
   5   3   1  154.18   17.10
  -5   3  -1  152.08   14.70
  -6  -3  -1   -7.40   10.00
  -6  -3  -1    5.30    3.90
   6  -3   1    6.80    9.40
  -6  -3  -1   -4.80    3.90
  -6  -3  -1   -7.80   10.60
   6  -3   1    2.60    8.30
   6   3   1   16.00   11.30
  -6   3  -1    1.10    5.00
  -6   3  -1    4.50    4.20
  -6   3  -1   10.90    9.00
   6   3   1   -3.90   10.30
  -6   3  -1   -2.10    7.80
  -7  -3  -1  207.88   17.90
  -7  -3  -1  229.28    9.80
  -7  -3  -1  232.58    9.40
   7  -3   1  240.68   17.80
  -7  -3  -1  236.98   20.60
   7  -3   1  241.78   16.90
  -7   3  -1  235.28    8.90
  -7   3  -1  256.57   17.30
   7   3   1  242.38   20.60
   7   3   1  235.48   20.30
  -7   3  -1  235.88    8.00
  -7   3  -1  255.77   18.80
  -8  -3  -1 1367.26   46.10
   8  -3   1 1300.27   40.40
  -8  -3  -1 1309.87   31.90
  -8  -3  -1 1288.37   32.20
   8  -3   1 1330.47   42.80
  -8  -3  -1 1381.06   42.30
  -8   3  -1 1289.17   39.70
   8   3   1 1296.17   45.40
  -8   3  -1 1352.86   43.30
   8   3   1 1386.56   43.40
  -9  -3  -1  146.59   19.80
  -9  -3  -1  129.69   15.90
   9  -3   1  140.39   16.60
  -9  -3  -1  121.89    9.40
  -9  -3  -1  110.59    8.80
   9  -3   1  149.69   16.40
   9   3   1  125.39   17.70
   9   3   1  132.39   16.60
  -9   3  -1  171.08   19.10
  -9   3  -1  148.79   14.90
 -10  -3  -1   14.60    6.10
 -10  -3  -1   22.40    6.60
  10  -3   1    4.20   11.00
  10  -3   1   17.00   11.30
 -10  -3  -1    8.40   13.50
 -10  -3  -1    0.40   10.00
 -10   3  -1   19.70   10.30
 -10   3  -1   -0.30    8.70
  10   3   1    9.90   10.90
 -10   3  -1   18.00   12.60
  10   3   1    9.10   12.70
 -11  -3  -1  169.98   12.20
 -11  -3  -1  156.08   18.00
 -11  -3  -1  153.08   11.60
  11  -3   1  144.09   19.30
  11  -3   1  180.18   18.40
 -11  -3  -1  159.28   21.60
 -11   3  -1  169.98   18.30
  11   3   1  131.69   20.40
 -11   3  -1  176.38   18.80
  11   3   1  169.38   20.60
 -12  -3  -1   -3.40   12.00
 -12  -3  -1   -3.10    6.30
 -12  -3  -1   12.30   14.20
 -12  -3  -1    2.30   10.00
  12  -3   1   -6.20   12.80
  12   3   1   -4.90   12.00
 -12   3  -1   -6.00   11.00
  12   3   1  -14.40   15.30
 -12   3  -1    3.70   15.10
 -12   3  -1   -4.90   11.60
 -13  -3  -1   89.99   20.10
  13  -3   1   89.09   19.90
 -13  -3  -1   88.99   10.80
 -13  -3  -1   97.19   15.40
 -13  -3  -1  103.09   11.50
  13   3   1   97.19   17.10
 -13   3  -1   89.59   20.70
 -13   3  -1   76.99   14.10
 -13   3  -1   74.39   15.00
  13   3   1   79.99   20.80
 -14  -3  -1   -7.90   10.30
 -14  -3  -1   -0.90    7.20
 -14  -3  -1   18.10   16.90
  14  -3   1   -1.80   14.50
 -14  -3  -1   -2.70    7.90
 -14   3  -1   13.20   16.90
 -14   3  -1   10.60   13.10
  14   3   1    8.20   12.60
 -15  -3  -1  105.79   16.10
 -15  -3  -1   85.19   11.60
 -15  -3  -1  115.19   12.50
 -15  -3  -1   86.09   20.40
 -15   3  -1   89.79   16.60
 -15   3  -1   99.59   22.60
  15   3   1   86.19   16.60
 -16  -3  -1   31.90    9.10
 -16  -3  -1    8.10    9.30
 -16  -3  -1   15.70   11.80
 -16  -3  -1   22.60   16.90
 -16   3  -1    6.50   13.50
 -16   3  -1   10.00   19.00
  16   3   1    4.80   13.10
 -17  -3  -1   68.09   10.90
 -17  -3  -1   45.00   11.10
 -17  -3  -1   48.70   13.50
 -17  -3  -1   46.70   19.80
 -17   3  -1   39.40   15.00
 -17   3  -1   39.20   21.50
  17   3   1   15.40   13.20
 -18  -3  -1   41.20   18.20
 -18  -3  -1   11.80    8.00
 -18  -3  -1  -11.30    9.50
 -18  -3  -1   14.70   11.70
 -18   3  -1  -16.20   19.00
  18   3   1  -25.80   11.70
 -18  -4   1   15.70   12.60
 -18  -4   1   53.19   19.80
 -18  -4   1   30.40    8.40
 -18  -4   1   36.10   10.10
 -18   4   1   12.10   14.10
 -18   4   1   47.50   20.60
  18   4  -1   16.70   16.10
 -17  -4   1   20.60   13.50
 -17  -4   1    1.00   16.60
 -17  -4   1    6.20    7.00
 -17  -4   1   21.90    8.90
 -17   4   1    9.90   18.80
  17   4  -1   35.20   15.40
 -17   4   1   -2.90   13.30
 -16  -4   1    8.10   16.40
 -16  -4   1   -0.40   12.30
 -16  -4   1   -7.70    6.20
 -16  -4   1    4.60    7.80
  16   4  -1    3.80   13.80
 -16   4   1   -9.80   13.40
 -16   4   1  -13.00   17.00
 -15  -4   1   41.30    7.80
 -15  -4   1   46.20   18.40
 -15  -4   1   63.49   13.90
 -15  -4   1   51.09   14.50
  15  -4  -1   24.00   16.70
 -15   4   1   27.80   14.60
 -15   4   1   26.20   18.10
  15   4  -1   55.59   18.30
 -14  -4   1    8.70   11.90
 -14  -4   1   22.20    6.60
 -14  -4   1   10.70   15.80
 -14  -4   1   13.90    7.20
  14   4  -1   24.80   14.50
 -14   4   1   -3.10   13.50
 -14   4   1   14.90   16.60
 -13  -4   1  109.69    9.70
 -13  -4   1  123.59   11.00
 -13  -4   1  113.69   17.60
  13  -4  -1  111.19   19.50
  13  -4  -1  104.89   18.80
 -13  -4   1  110.89   21.50
 -13   4   1  138.59   18.80
 -13   4   1  117.59   20.50
  13   4  -1   86.69   21.10
  13   4  -1  108.39   19.10
 -12  -4   1  178.28   20.10
  12  -4  -1   85.79   15.70
  12  -4  -1  166.58   21.60
 -12  -4   1  121.19   21.30
 -12  -4   1  169.58   10.80
 -12  -4   1  148.19    9.60
  12   4  -1  112.69   21.10
 -12   4   1  145.39   28.30
 -12   4   1  177.78   22.10
  12   4  -1  134.89   20.10
 -11  -4   1   80.89    8.20
 -11  -4   1   84.59   18.60
  11  -4  -1   79.49   15.60
 -11  -4   1   80.19    7.40
 -11  -4   1  107.39   16.00
  11  -4  -1   56.09   22.00
 -11   4   1   84.89   14.90
  11   4  -1   76.59   16.50
  11   4  -1   78.29   19.90
 -11   4   1   72.19   16.60
 -10  -4   1  185.18   19.10
 -10  -4   1  130.29   19.80
  10  -4  -1  133.49   16.40
 -10  -4   1  154.78    8.30
 -10  -4   1  169.58    7.60
  10  -4  -1  173.18   18.70
 -10   4   1  171.08   18.20
  10   4  -1  181.38   21.60
  10   4  -1  133.79   20.20
 -10   4   1  168.58   19.90
   9  -4  -1   47.30   11.60
  -9  -4   1   46.10   15.10
   9  -4  -1   51.89   12.00
  -9  -4   1   44.90   12.20
  -9   4   1   52.39   11.80
  -9   4   1   63.79   12.30
   9   4  -1   48.00   14.40
   9   4  -1   32.20   14.10
  -8  -4   1   40.60   13.90
  -8  -4   1   52.09   12.70
   8  -4  -1   63.09   11.70
   8  -4  -1   38.20   11.90
   8   4  -1   36.00   13.50
  -8   4   1   62.89   12.50
   8   4  -1   68.69   14.80
  -8   4   1   64.49   13.70
  -8   4   1   44.70    6.00
  -7  -4   1  133.79   16.00
   7  -4  -1   86.59   11.80
  -7  -4   1  148.19   18.50
   7  -4  -1  128.39   14.00
   7  -4  -1  116.39   10.20
  -7   4   1   93.19    9.30
  -7   4   1  116.89   13.90
   7   4  -1  111.99   16.20
  -7   4   1  135.39   15.00
   7   4  -1  123.69   16.50
  -6  -4   1   10.90   11.20
  -6  -4   1    5.00   10.70
   6  -4  -1   -5.80    9.10
   6  -4  -1   12.70    8.00
   6  -4  -1   12.30    7.40
   6   4  -1    5.10   11.70
  -6   4   1   -0.30    8.80
   6   4  -1   -1.40   10.10
  -6   4   1   -3.60    6.30
  -6   4   1    5.90    7.80
  -5  -4   1  440.06   23.00
  -5  -4   1  470.75   27.80
   5  -4  -1  451.75   18.80
   5  -4  -1  426.76   19.40
   5  -4  -1  455.85   19.00
  -5   4   1  456.25   20.70
  -5   4   1  455.65   18.80
   5   4  -1  437.36   23.60
   5   4  -1  442.56   25.10
  -5   4   1  414.16   17.90
  -4  -4   1    4.00   10.50
   4  -4  -1   -4.70    8.60
   4  -4  -1    4.20    8.90
  -4  -4   1   -5.80   10.60
  -4   4   1   13.90    7.40
  -4   4   1  -11.60    7.40
  -4   4   1   12.30    8.60
   4   4  -1   -8.40    9.40
  -4   4   1    9.10    7.00
   4   4  -1    2.10   10.10
   3  -4  -1    4.50    9.70
  -3  -4   1   10.70   10.50
   3  -4  -1    3.20    8.00
  -3  -4   1   10.50   10.10
   3   4  -1    9.20    3.70
  -3   4   1   29.10    8.40
  -3   4   1   20.40    6.60
   3   4  -1    0.20   10.00
   3   4  -1   12.20   12.20
   3   4  -1   15.00    3.40
  -3   4   1   -1.20    8.50
  -3   4   1   18.30    7.50
  -2  -4   1   21.60   10.40
   2  -4  -1   23.00    8.20
   2  -4  -1   17.00   10.30
  -2  -4   1   35.10   10.30
   2   4  -1   27.30    5.10
   2   4  -1   30.20   11.40
  -2   4   1   27.00    6.60
   2   4  -1   15.90    9.50
  -2   4   1   29.00    7.60
  -2   4   1   16.80    9.60
  -2   4   1   22.10    8.00
   2   4  -1   29.60    5.50
  -1  -4   1   15.10    6.00
   1  -4  -1    9.20    6.90
  -1  -4   1   11.90    9.50
   1  -4  -1   -3.20    7.10
   1  -4  -1   14.70    9.60
  -1  -4   1    7.20   11.40
  -1   4   1    8.80    9.50
   1   4  -1    3.80    9.60
   1   4  -1   11.20    6.00
  -1   4   1    1.60    7.10
  -1   4   1   16.50    7.30
   1   4  -1   -5.40    8.70
   0  -4  -1  663.73   20.60
   0  -4   1  674.13   26.80
   0  -4   1  670.33   20.50
   0  -4  -1  697.93   22.20
   0  -4   1  707.73   24.30
   0  -4  -1  707.03   26.90
   0   4  -1  706.73   21.00
   0   4   1  684.53   27.50
   0   4  -1  697.73   27.20
   0   4  -1  699.13   24.80
   0   4   1  677.03   21.90
   0   4   1  667.53   20.70
   1  -4   1   13.00    7.40
   1  -4   1    2.00    9.90
  -1  -4  -1   12.90    5.90
   1  -4   1    5.70    7.80
  -1  -4  -1    0.70    8.40
  -1   4  -1    5.00    7.20
   1   4   1  -10.00   10.80
  -1   4  -1   -8.90    9.40
   1   4   1   -3.80    7.60
  -1   4  -1   14.30    8.70
   1   4   1   -8.70    5.70
  -2  -4  -1   77.69   14.60
  -2  -4  -1   68.29   11.00
   2  -4   1   64.29    9.80
   2  -4   1   78.89   11.90
  -2  -4  -1   82.09    6.60
  -2   4  -1   46.90   10.90
   2   4   1   60.49   11.00
   2   4   1   46.60   12.80
  -2   4  -1   75.69    9.90
  -2   4  -1   75.89    9.60
  -2   4  -1   88.19   11.30
   2   4   1   93.39    6.70
  -3  -4  -1   -1.20    9.30
   3  -4   1  -10.10    7.60
   3  -4   1    4.10    8.70
  -3  -4  -1   -3.90    3.60
  -3  -4  -1   -3.90   10.30
  -3   4  -1   -1.60    7.10
  -3   4  -1  -15.70    7.80
  -3   4  -1    6.10    8.10
   3   4   1   -4.00    9.70
   3   4   1    2.40   12.90
  -3   4  -1    3.70    7.40
   4  -4   1   47.20   11.80
  -4  -4  -1   36.00   12.40
   4  -4   1   34.80    9.30
   4  -4   1   37.90    9.50
  -4  -4  -1   30.10   12.70
  -4   4  -1   46.90   10.10
  -4   4  -1   30.10    9.10
  -4   4  -1   59.79   10.20
   4   4   1   38.00   12.30
  -4   4  -1   57.19   10.60
   4   4   1   44.20   11.90
   5  -4   1   58.59   10.50
   5  -4   1   74.19    9.70
  -5  -4  -1  100.79   22.20
   5  -4   1   88.39   11.80
  -5  -4  -1   60.29   12.70
  -5   4  -1   73.29   11.20
   5   4   1   81.99   13.30
   5   4   1   71.49   13.20
  -5   4  -1   77.49    9.60
  -5   4  -1   70.69   10.80
  -6  -4  -1  110.39   15.60
  -6  -4  -1   95.59   14.10
   6  -4   1   93.69   12.90
   6  -4   1   92.39   12.60
  -6   4  -1   78.99    9.80
  -6   4  -1   82.49   11.70
  -6   4  -1   97.39   12.80
  -6   4  -1   82.89   10.10
   6   4   1   98.79   15.30
   6   4   1   80.29   14.50
   7  -4   1   35.80   10.20
   7  -4   1   19.20   10.40
  -7  -4  -1   39.60   12.50
  -7  -4  -1   25.30   12.30
   7   4   1   31.30   12.50
  -7   4  -1   34.80    6.50
  -7   4  -1   32.10    6.00
  -7   4  -1   34.30   10.10
  -7   4  -1   20.90    9.50
   7   4   1   22.60   11.90
  -8  -4  -1   60.59    5.50
  -8  -4  -1   59.29    5.70
   8  -4   1   70.79   12.70
   8  -4   1   49.10   12.60
  -8  -4  -1   80.59   14.60
  -8  -4  -1   82.59   16.30
   8   4   1   57.59   15.10
  -8   4  -1   63.29    7.50
   8   4   1   45.80   14.50
  -8   4  -1   70.39    6.40
  -8   4  -1   55.39   12.70
  -8   4  -1   63.19   12.80
   9  -4   1   70.19   13.70
  -9  -4  -1   73.99   14.70
  -9  -4  -1   84.39    6.90
   9  -4   1  106.09   15.80
  -9  -4  -1   60.99   15.70
  -9  -4  -1   79.59    6.90
  -9   4  -1   83.09   14.00
  -9   4  -1   89.99   15.50
   9   4   1   72.39   16.30
   9   4   1   68.39   14.80
 -10  -4  -1   -0.40    4.80
 -10  -4  -1  -15.90   10.40
  10  -4   1   10.60   12.20
 -10  -4  -1    1.00   13.60
 -10  -4  -1    1.60    5.00
  10  -4   1   -5.00   10.50
 -10   4  -1   -0.60   11.50
  10   4   1   -0.10   12.80
 -10   4  -1    4.20    9.70
  10   4   1    8.40   12.40
 -10   4  -1    8.70   11.80
  11  -4   1   13.00   12.70
 -11  -4  -1   15.60    6.00
 -11  -4  -1   11.30   11.60
 -11  -4  -1   28.50   15.80
  11  -4   1   14.40   11.80
 -11  -4  -1    9.40    5.60
 -11   4  -1   37.40   15.50
 -11   4  -1   32.50   12.80
  11   4   1    3.40   13.30
  11   4   1    9.90   14.90
 -11   4  -1    8.30   10.40
 -12  -4  -1    7.00    5.70
 -12  -4  -1    5.80    6.10
  12  -4   1   -5.30   12.70
 -12  -4  -1   15.70   24.90
 -12  -4  -1   -4.60   11.10
 -12   4  -1  -11.10   11.20
 -12   4  -1    1.40   15.50
  12   4   1    4.00   13.60
 -12   4  -1   -0.50   12.20
  12   4   1   -9.80   15.10
  13  -4   1    1.40   20.10
 -13  -4  -1    2.90    6.20
 -13  -4  -1   -5.30   11.60
 -13  -4  -1    1.20    6.20
 -13  -4  -1    1.80   16.00
 -13   4  -1   -4.40   15.90
  13   4   1   -5.70   16.50
 -13   4  -1   -5.90   12.50
  13   4   1   -6.40   13.50
 -14  -4  -1   22.50   13.60
 -14  -4  -1   19.00   11.20
 -14  -4  -1   10.20   16.30
  14  -4   1   11.20   15.20
 -14  -4  -1   11.90    6.80
 -14   4  -1   -0.70   11.40
  14   4   1   24.80   14.90
 -14   4  -1   13.50   17.90
 -15  -4  -1    2.90    7.20
 -15  -4  -1   27.50   17.50
 -15  -4  -1   11.70    8.00
 -15  -4  -1   -5.90   10.90
 -15   4  -1  -29.60   15.50
 -15   4  -1   -5.30   12.70
  15   4   1   -3.50   16.20
 -16  -4  -1    3.20    7.70
 -16  -4  -1   10.10   15.20
 -16  -4  -1  -12.20    6.00
 -16  -4  -1   27.10   18.20
 -16   4  -1    5.80   13.90
  16   4   1    4.30   14.70
 -16   4  -1   25.50   19.90
 -17  -4  -1   29.30    9.70
 -17  -4  -1   24.90   13.00
 -17  -4  -1   28.60    7.80
 -17  -4  -1   38.80   24.70
 -17   4  -1   30.40   20.20
  17   4   1   11.20   15.00
 -17  -5   1   12.80   13.80
 -17  -5   1    6.80   15.90
 -17  -5   1    3.30    5.20
 -17  -5   1   14.60    5.60
 -17   5   1   19.60   19.10
 -17   5   1    4.80   14.40
 -16  -5   1    4.70   16.60
 -16  -5   1   14.60    5.40
 -16  -5   1   15.10   13.40
 -16  -5   1   12.60    5.10
 -16   5   1   20.00   14.90
 -16   5   1   34.20   19.80
 -15  -5   1    5.40    4.80
 -15  -5   1    0.40    4.40
 -15  -5   1   11.80   17.40
 -15  -5   1    8.70   13.00
  15  -5  -1  -13.70   14.20
 -15   5   1   17.50   17.70
 -15   5   1   -2.60   13.50
  15   5  -1   35.60   15.80
 -14  -5   1   31.30   14.20
  14  -5  -1   15.70   25.40
 -14  -5   1   55.49   20.10
  14   5  -1   58.79   18.20
 -14   5   1   31.40   17.90
 -14   5   1   21.80   14.30
 -13  -5   1   48.70   18.60
  13  -5  -1   21.40   14.90
  13   5  -1   39.40   17.80
 -13   5   1   17.00   12.70
 -13   5   1   21.90   16.00
 -12  -5   1   40.30   18.20
  12  -5  -1   31.40   24.70
 -12  -5   1   41.20   14.80
  12  -5  -1   45.40   15.70
 -12   5   1   35.10   14.10
 -12   5   1   40.60   16.20
  12   5  -1   89.29   30.70
  12   5  -1   30.70   18.10
 -11  -5   1    1.30   12.60
  11  -5  -1   13.60   13.10
  11  -5  -1    4.70   11.90
 -11  -5   1   10.30   15.40
  11   5  -1   41.00   17.00
 -11   5   1   17.90   13.30
  11   5  -1    8.00   20.70
 -11   5   1    7.60   12.70
 -10  -5   1   21.50   13.60
 -10  -5   1    4.00   14.50
  10  -5  -1    1.10   10.70
  10  -5  -1   14.50   11.70
 -10   5   1   15.80   12.10
 -10   5   1   -2.10    4.20
  10   5  -1   -1.60   15.70
 -10   5   1   14.50   12.20
  10   5  -1   -5.10   14.20
  -9  -5   1  104.39   18.50
   9  -5  -1  119.79   15.30
   9  -5  -1   71.69   14.50
  -9  -5   1   85.59   15.70
   9   5  -1  110.69   19.10
  -9   5   1  119.69    9.90
  -9   5   1   82.79    9.60
  -9   5   1   72.79   13.10
  -9   5   1  128.99   16.00
   9   5  -1   90.19   18.20
   8  -5  -1    6.40    7.20
   8  -5  -1   12.30   10.90
  -8  -5   1    8.50   10.80
  -8  -5   1    8.20   13.00
   8  -5  -1    7.10    8.90
   8   5  -1   -9.30   10.90
  -8   5   1   -0.80    9.40
  -8   5   1    2.00    6.80
   8   5  -1   11.80   12.90
  -8   5   1    6.80    9.80
  -7  -5   1   99.39   16.00
   7  -5  -1   78.99   11.70
   7  -5  -1   77.59   10.30
  -7  -5   1   89.99   15.90
   7  -5  -1   51.19   11.00
   7   5  -1   73.39   15.70
  -7   5   1   69.49   11.80
  -7   5   1   71.19   10.00
   7   5  -1   73.09   15.90
  -7   5   1   67.79   11.60
  -6  -5   1   20.10   11.70
  -6  -5   1   33.10   12.30
   6  -5  -1   27.80   10.20
   6  -5  -1   21.10    8.20
   6  -5  -1   14.60    9.00
   6   5  -1   30.40   12.40
  -6   5   1   21.90    8.20
   6   5  -1   27.40   12.00
  -6   5   1   31.80   10.40
  -6   5   1   16.40    7.80
   5  -5  -1  131.69   14.20
   5  -5  -1  148.39   14.60
  -5  -5   1  156.08   18.00
  -5  -5   1  137.99   17.80
   5   5  -1  144.19   18.00
  -5   5   1  121.29   13.00
  -5   5   1  128.19   12.30
   5   5  -1  139.09   18.00
  -5   5   1  147.09   14.90
  -5   5   1  175.28   15.00
   4  -5  -1   30.10    9.30
  -4  -5   1   33.60   11.50
  -4  -5   1   30.90   12.30
   4  -5  -1   38.80   10.40
  -4   5   1   35.90    7.60
   4   5  -1   12.20   10.20
  -4   5   1   48.20    9.70
  -4   5   1   21.30    9.30
   4   5  -1   33.80   12.50
  -4   5   1   43.40    9.80
  -3  -5   1   42.50   11.40
   3  -5  -1   22.50    8.60
   3  -5  -1   17.30   12.10
  -3  -5   1   18.20   11.70
   3   5  -1   25.90    4.90
   3   5  -1   32.60   12.70
   3   5  -1   16.40    9.80
  -3   5   1   37.20    9.00
  -3   5   1   18.80    9.80
   3   5  -1   29.70    4.40
  -3   5   1   31.70    6.90
  -3   5   1   30.60    8.40
   2  -5  -1   -3.10    9.80
   2  -5  -1   13.60    7.70
  -2  -5   1   -0.70   10.70
  -2  -5   1    4.20    9.30
  -2   5   1    3.30    7.20
  -2   5   1   -6.00    8.80
  -2   5   1    5.80    6.20
   2   5  -1    0.80    5.40
   2   5  -1   -4.80    8.60
  -2   5   1   11.40    7.80
   2   5  -1   -7.70    9.60
   2   5  -1   -3.70    4.70
   1  -5  -1   -8.00    6.80
  -1  -5   1    6.30    8.50
   1  -5  -1    1.60    7.00
  -1  -5   1  -13.40   10.30
   1  -5  -1    8.40   10.90
  -1   5   1    2.50    7.20
  -1   5   1    0.60   10.10
   1   5  -1   -7.50    8.10
  -1   5   1  -13.10    6.70
   1   5  -1    2.40    5.60
   1   5  -1    4.10    6.10
   1   5  -1    1.50   11.00
   0  -5   1  521.35   25.50
   0  -5  -1  527.15   20.40
   0  -5  -1  532.75   26.40
   0  -5  -1  500.05   18.30
   0  -5   1  520.85   21.80
   0  -5   1  520.15   18.50
   0   5   1  507.35   19.80
   0   5  -1  531.35   25.70
   0   5   1  527.75   18.60
   0   5  -1  551.64   18.60
   0   5  -1  543.45   22.20
   0   5   1  536.65   25.80
   1  -5   1  374.16   18.20
   1  -5   1  352.06   16.30
  -1  -5  -1  391.36   18.90
  -1  -5  -1  389.86   14.30
  -1  -5  -1  363.56   22.00
   1  -5   1  395.56   22.10
  -1   5  -1  376.26   16.60
  -1   5  -1  383.76   20.00
   1   5   1  369.36   23.00
   1   5   1  372.36   17.90
   1   5   1  366.46   14.40
  -2  -5  -1  101.39    8.10
  -2  -5  -1  126.69   13.50
  -2  -5  -1  106.49   15.00
   2  -5   1  107.79   14.30
   2  -5   1  108.79   11.50
  -2   5  -1  101.29   13.60
   2   5   1  106.29   12.50
  -2   5  -1  123.39   12.40
   2   5   1  107.29   14.70
  -2   5  -1  130.49   14.80
   2   5   1   89.19    8.10
   3  -5   1    7.40    8.90
  -3  -5  -1    3.80    4.00
  -3  -5  -1    4.70   10.20
  -3  -5  -1   -5.90    8.60
  -3   5  -1    8.40    7.40
  -3   5  -1  -11.10    8.00
   3   5   1   20.20   12.10
   3   5   1   12.60    9.70
  -3   5  -1    4.30    7.20
   3   5   1    8.80    4.00
  -3   5  -1    3.90    9.00
  -4  -5  -1  124.69   17.80
   4  -5   1   96.49   12.30
   4  -5   1   80.89   11.40
  -4  -5  -1  143.99   17.90
   4   5   1  106.29   14.20
  -4   5  -1  146.89   14.90
  -4   5  -1  118.19   12.90
  -4   5  -1  103.49   12.60
  -4   5  -1  108.29   12.20
   4   5   1  104.39   15.00
   5  -5   1   85.29   11.80
  -5  -5  -1   88.19   14.60
  -5  -5  -1  112.39   15.40
   5  -5   1   83.09   12.60
  -5   5  -1   80.99   11.40
  -5   5  -1   79.49   11.80
  -5   5  -1   91.29   11.40
   5   5   1   73.09   14.70
  -5   5  -1  100.59   13.70
   6  -5   1   28.60   10.60
  -6  -5  -1   34.40   13.70
  -6  -5  -1   59.19   14.50
   6  -5   1   57.79   11.40
   6  -5   1   38.90    9.30
   6   5   1   41.90   13.10
  -6   5  -1   45.10   11.10
  -6   5  -1   39.30   11.60
  -6   5  -1   53.49    9.40
   6   5   1   39.30   13.00
   7  -5   1   39.20   12.80
  -7  -5  -1   43.00   14.10
  -7  -5  -1   26.80   13.50
   7  -5   1   31.10   11.70
  -7   5  -1   39.60    8.50
  -7   5  -1   10.50    9.20
  -7   5  -1   17.30    9.70
   7   5   1   20.90   12.10
  -7   5  -1   17.10    7.60
   7   5   1   11.30   13.10
  -8  -5  -1   96.89   17.20
   8  -5   1   67.89   13.30
   8  -5   1   75.59   14.30
  -8  -5  -1   75.59   16.80
   8   5   1   69.29   17.40
   8   5   1   76.69   17.00
  -8   5  -1   81.19   13.80
  -8   5  -1   71.59    8.40
  -8   5  -1   74.39    9.20
  -8   5  -1   84.39   13.90
   9  -5   1   -0.20   10.20
  -9  -5  -1   -7.40   10.60
  -9  -5  -1   -9.00   13.20
   9  -5   1   13.80   12.10
   9   5   1  -13.10   13.30
  -9   5  -1  -12.80    9.60
  -9   5  -1   -2.40    4.60
  -9   5  -1    6.70    6.10
   9   5   1   18.70   14.40
  -9   5  -1    7.60   11.80
  10  -5   1    2.50   12.70
  10  -5   1   22.00   12.80
 -10  -5  -1   -2.10   13.30
 -10  -5  -1   -9.20   12.70
 -10   5  -1   -2.10   11.30
  10   5   1   -3.50   14.80
 -10   5  -1   30.00   14.10
  10   5   1   25.30   16.10
 -10   5  -1  -13.10   18.30
 -11  -5  -1   24.10   13.30
 -11  -5  -1   19.80   15.30
  11  -5   1   15.80   15.10
  11  -5   1   17.40   13.00
 -11   5  -1   17.70   14.90
  11   5   1   40.10   24.50
 -11   5  -1   13.70   13.00
 -11   5  -1   15.30   13.30
  11   5   1   19.60   17.10
  12  -5   1   30.50   15.00
 -12  -5  -1   41.20   17.80
 -12  -5  -1   39.40   14.70
  12   5   1    4.40   17.30
  12   5   1   35.40   16.10
 -12   5  -1   26.90   16.40
 -12   5  -1   38.60   15.10
 -13  -5  -1   14.90    5.00
 -13  -5  -1   32.60    5.50
 -13  -5  -1   18.70   16.50
  13  -5   1   15.90   25.20
 -13  -5  -1   14.00   14.10
 -13   5  -1    7.90   14.40
  13   5   1   31.30   16.00
 -13   5  -1   17.40   16.80
 -14  -5  -1   36.40   18.20
 -14  -5  -1   45.80    6.50
 -14  -5  -1   69.79   17.00
  14  -5   1   49.99   17.30
 -14  -5  -1   64.09    6.90
 -14   5  -1   24.90   18.70
 -14   5  -1   26.00   14.40
  14   5   1   67.09   17.80
 -15  -5  -1   48.00   17.50
 -15  -5  -1   21.20   14.50
 -15  -5  -1   30.10    6.60
 -15  -5  -1   36.30    6.90
 -15   5  -1   30.70   19.50
 -15   5  -1   39.10   15.30
 -16  -5  -1   21.00    5.80
 -16  -5  -1   18.10    6.60
 -16  -5  -1   29.30   15.20
 -16  -5  -1   31.80   17.80
 -16   5  -1   -5.60   17.70
 -16  -6   1   12.50   13.80
 -16   6   1   30.20   21.40
 -16   6   1    5.90   14.00
 -15  -6   1   -5.70   12.60
  15  -6  -1   13.30   13.90
 -15  -6   1   28.20   18.00
 -15   6   1   11.90   17.70
 -15   6   1   -7.90   12.50
 -14  -6   1   13.30   16.60
 -14  -6   1    0.60   14.80
  14  -6  -1   -3.60   16.80
 -14   6   1    6.60   14.80
 -14   6   1    4.30   15.90
 -13  -6   1   30.60   18.20
 -13  -6   1   18.80   14.80
  13  -6  -1   55.49   16.90
 -13   6   1   48.40   18.00
 -13   6   1   19.00   13.00
  12  -6  -1   14.70   13.10
 -12  -6   1   -5.60   15.90
 -12  -6   1    6.70   14.20
  12   6  -1   15.40   18.30
 -12   6   1    6.30   14.60
 -12   6   1   -7.80   13.00
  12   6  -1  -28.20   18.30
  11  -6  -1  171.58   20.60
 -11  -6   1  143.39   21.10
 -11  -6   1  152.08   24.40
  11   6  -1  155.68   23.30
  11   6  -1  111.59   22.60
 -11   6   1  131.19    8.30
 -11   6   1  100.29   16.40
 -11   6   1  171.68   22.80
  10  -6  -1    5.60   11.50
 -10  -6   1   15.40   15.40
 -10  -6   1    7.80   15.20
  10  -6  -1    2.40   13.40
 -10   6   1    9.80   12.60
  10   6  -1   11.60   20.80
 -10   6   1    1.40   12.10
  10   6  -1    9.30   16.10
 -10   6   1    3.20    6.60
 -10   6   1  -10.90    6.60
  -9  -6   1   28.10   16.40
  -9  -6   1   29.70   15.20
   9  -6  -1   54.59   14.90
   9  -6  -1   35.80   12.30
  -9   6   1   33.90    9.50
  -9   6   1   51.39   15.90
   9   6  -1   38.80   16.80
   9   6  -1   40.70   15.90
  -9   6   1   46.50   13.20
   8  -6  -1  159.68   17.10
  -8  -6   1  130.09   20.30
  -8  -6   1  131.79   20.20
   8  -6  -1  128.39   15.30
   8  -6  -1   96.19   15.90
   8   6  -1  110.29   30.00
  -8   6   1  137.99   17.30
   8   6  -1   85.39   18.10
  -8   6   1  107.39   12.80
  -8   6   1  103.19   14.70
  -7  -6   1   44.10   14.20
  -7  -6   1   52.59   15.80
   7  -6  -1   62.39   13.60
  -7   6   1   41.80   12.30
  -7   6   1   48.80   11.30
   7   6  -1   62.09   15.90
  -7   6   1   48.40   11.30
  -7   6   1   71.59   14.60
   7   6  -1   66.79   16.40
  -6  -6   1    7.20   12.80
   6  -6  -1   23.90   10.70
   6  -6  -1    6.90   10.50
  -6  -6   1   32.80   14.60
   6   6  -1   15.70   12.90
  -6   6   1   24.40   12.10
  -6   6   1   38.50   11.40
  -6   6   1   18.70    8.70
   6   6  -1   11.00   12.10
  -6   6   1   19.10    9.80
  -5  -6   1   21.00   12.20
  -5  -6   1   28.80   12.80
   5  -6  -1    6.10   10.30
   5  -6  -1   26.70   11.30
   5   6  -1   13.80   11.80
   5   6  -1   24.40   12.30
  -5   6   1    2.60   10.00
  -5   6   1   11.90    7.70
  -5   6   1   27.30   11.60
  -5   6   1   35.40   10.70
   4  -6  -1    2.90   10.00
  -4  -6   1    0.30   10.30
  -4  -6   1    8.40   11.00
   4  -6  -1   17.80    9.40
   4   6  -1    8.10   10.00
  -4   6   1    5.80    6.60
   4   6  -1    8.90   11.10
  -4   6   1   -1.30    9.80
  -4   6   1   22.60    8.80
  -4   6   1   18.60    9.80
  -3  -6   1   -3.10   10.20
   3  -6  -1    7.10    9.00
   3  -6  -1    3.50   11.10
  -3  -6   1   12.80   11.30
   3   6  -1   -2.80    8.70
  -3   6   1    7.00    6.40
  -3   6   1   10.00    8.00
   3   6  -1    2.90    4.50
  -3   6   1    0.50   10.10
   3   6  -1  -13.60    4.70
   3   6  -1    4.50   11.90
  -3   6   1   -0.20    8.60
  -2  -6   1    6.50   11.50
  -2  -6   1   -7.70    9.10
   2  -6  -1    0.40    8.60
   2  -6  -1   -5.60   10.80
   2   6  -1    3.80    9.30
   2   6  -1   -1.50    9.50
   2   6  -1    6.60    5.40
  -2   6   1    2.00    9.50
  -2   6   1    1.70    6.10
   2   6  -1   -2.10    6.00
  -2   6   1   -4.30    7.80
  -2   6   1  -15.40    7.00
  -1  -6   1  489.15   23.40
  -1  -6   1  480.95   26.90
   1  -6  -1  448.76   24.60
   1  -6  -1  479.55   19.80
   1   6  -1  471.95   26.70
   1   6  -1  494.15   17.80
  -1   6   1  482.55   19.90
  -1   6   1  480.85   25.70
   1   6  -1  458.45   16.90
   1   6  -1  465.25   23.10
   0  -6  -1    0.50   10.00
   0  -6  -1   -3.80    7.80
   0  -6   1   -6.60   10.80
   0  -6   1   -2.50    8.90
   0  -6  -1   -1.90    6.40
   0   6  -1   -3.90    8.70
   0   6   1  -10.20   10.50
   0   6   1   -0.30    6.90
   0   6  -1  -10.00   10.10
   0   6  -1    4.40    6.70
   0   6  -1    2.10    6.90
   0   6   1  -12.80    6.80
  -1  -6  -1   68.69   11.30
  -1  -6  -1   75.29   15.30
   1  -6   1   71.29   10.20
  -1  -6  -1   66.69    8.20
   1  -6   1   65.29   13.70
  -1   6  -1   48.20   11.90
   1   6   1   60.69   14.70
  -1   6  -1   66.69   10.40
   1   6   1   44.10    8.20
   1   6   1   55.09   10.20
  -1   6  -1   85.69   13.20
  -1   6  -1   54.69    9.50
   2  -6   1   -8.10   10.30
   2  -6   1   -3.40    7.50
  -2  -6  -1   -3.20    5.10
  -2  -6  -1   -9.90    8.90
  -2  -6  -1   -5.50   10.40
   2   6   1  -12.00    5.20
  -2   6  -1    0.10    7.40
  -2   6  -1    4.20   10.00
  -2   6  -1  -12.30    6.90
   2   6   1    7.00   12.20
   2   6   1   -5.10    8.40
  -2   6  -1    1.30    9.80
  -3  -6  -1   48.10    5.90
  -3  -6  -1   39.10   13.20
   3  -6   1   40.90   12.60
   3  -6   1   41.80   10.60
  -3  -6  -1   31.90   12.20
  -3   6  -1   56.89   12.90
   3   6   1   40.40   11.50
   3   6   1   32.80   13.50
   3   6   1   55.89    6.10
  -3   6  -1   35.20    9.20
  -3   6  -1   41.50   11.70
  -3   6  -1   54.49   10.30
  -4  -6  -1  145.29   19.50
   4  -6   1  128.29   14.60
  -4  -6  -1  140.59   16.80
   4  -6   1  131.89   15.80
  -4   6  -1  110.09   14.80
  -4   6  -1  139.09   14.30
   4   6   1  119.69   18.70
  -4   6  -1  136.19   18.30
   4   6   1  121.49   18.10
  -4   6  -1  111.99   13.50
   5  -6   1   33.30   11.30
  -5  -6  -1   44.80   14.70
   5  -6   1   32.70   11.00
  -5  -6  -1   33.20   12.80
  -5   6  -1   36.90   10.60
  -5   6  -1   30.10   10.50
  -5   6  -1   33.20   13.80
   5   6   1   31.10   12.60
  -5   6  -1   26.10   12.00
   5   6   1   36.60   13.60
  -6  -6  -1    5.10   12.70
  -6  -6  -1    2.10   12.80
   6  -6   1    9.90    9.70
   6  -6   1   -1.30   10.30
   6   6   1   -4.80   12.10
   6   6   1   -1.90   12.10
  -6   6  -1    5.10   10.30
  -6   6  -1   -7.00    8.50
  -6   6  -1    4.20    9.40
  -6   6  -1    4.00   12.80
   7  -6   1   25.30   11.70
  -7  -6  -1   17.60   13.00
  -7  -6  -1   32.60   14.50
  -7   6  -1   19.30    9.90
  -7   6  -1   24.30   10.80
  -7   6  -1   10.40   10.60
   7   6   1    7.50   13.50
  -7   6  -1   33.70   12.80
  -7   6  -1   19.70   14.80
   7   6   1   22.90   14.20
  -8  -6  -1  -10.90   11.20
   8  -6   1   -6.20   10.10
  -8  -6  -1    9.50   14.20
  -8   6  -1    1.50    8.20
  -8   6  -1    0.70    7.90
   8   6   1  -20.60   13.40
  -8   6  -1    4.20   15.00
   8   6   1    4.50   15.40
  -8   6  -1   15.00   12.50
  -8   6  -1  -13.90    9.80
   9  -6   1   55.09   15.30
   9  -6   1   32.60   14.70
  -9  -6  -1   45.10   16.90
  -9   6  -1   43.80    8.70
   9   6   1   19.40   16.40
  -9   6  -1   39.70   14.60
   9   6   1   55.99   18.60
  -9   6  -1   43.50   14.00
  -9   6  -1   40.30    9.60
  -9   6  -1   61.69   15.60
  10  -6   1  -15.40   13.10
 -10  -6  -1  -11.20   12.80
 -10  -6  -1   -6.10   14.50
  10  -6   1  -10.90   11.40
  10   6   1   15.60   15.90
 -10   6  -1   -4.10    5.30
 -10   6  -1    3.20   13.30
 -10   6  -1   11.80   13.20
 -10   6  -1  -11.80    6.60
 -10   6  -1   -2.80   12.90
  11  -6   1  -12.10   11.50
 -11  -6  -1  -10.20   12.70
 -11  -6  -1   -5.30   15.00
 -11   6  -1    3.80   12.50
  11   6   1  -29.40   14.90
 -11   6  -1    1.10   14.20
  11   6   1   14.70   16.60
 -12  -6  -1   14.40   16.50
 -12  -6  -1   16.90   14.30
  12  -6   1   11.90   13.00
 -12   6  -1    6.00   12.20
 -12   6  -1   17.70   15.70
 -13  -6  -1   38.90   18.90
 -13  -6  -1   21.20   15.20
  13  -6   1   10.20   13.60
 -13   6  -1   11.30   14.00
 -13   6  -1    1.80   16.60
 -14  -6  -1   18.50   17.80
  14  -6   1   14.60   14.80
 -14  -6  -1   15.50   14.90
 -14   6  -1   -6.30   13.60
 -14   6  -1    6.00   18.10
 -15  -6  -1   15.40   17.30
 -15  -6  -1   10.60   14.20
 -15   6  -1  -20.30   17.60
 -15   6  -1   -8.80   14.40
 -15   7   1    9.20   17.70
 -14  -7   1   24.60   16.20
 -14  -7   1   29.50   18.90
  14  -7  -1    8.60   13.50
 -14   7   1    7.30   17.40
 -13  -7   1   22.60   14.20
  13  -7  -1   26.00   13.90
 -13  -7   1   20.60   17.30
 -13   7   1   15.50   17.00
 -13   7   1   14.90   14.20
 -12  -7   1   -1.50   13.20
 -12  -7   1   33.60   17.60
  12  -7  -1   13.10   12.40
 -12   7   1  -10.60   14.20
 -12   7   1   12.10   13.90
 -11  -7   1   22.40   16.10
  11  -7  -1   17.80   12.00
 -11  -7   1   25.00   17.70
  11   7  -1  -30.70   16.30
 -11   7   1   -2.20   13.50
 -11   7   1   -3.30   13.20
 -11   7   1   -1.50    6.70
 -10  -7   1   28.10   21.60
 -10  -7   1   63.89   18.70
 -10   7   1   13.40    9.30
 -10   7   1   24.00   13.10
  10   7  -1   -1.60   17.70
 -10   7   1   25.80    8.80
 -10   7   1   37.80   14.70
 -10   7   1   49.99   21.70
   9  -7  -1   12.10   14.30
  -9  -7   1    1.50   15.10
  -9  -7   1    3.90   13.00
   9  -7  -1   -8.40    9.50
  -9   7   1   -1.80   16.70
  -9   7   1  -15.40   10.70
   9   7  -1  -19.00   15.20
  -9   7   1    2.00   12.90
   8  -7  -1   52.39   12.80
   8  -7  -1   74.99   16.30
  -8  -7   1   40.00   17.30
  -8  -7   1   76.49   17.90
   8   7  -1   34.60   16.10
  -8   7   1   48.90   12.60
  -8   7   1   56.59   17.70
   8   7  -1   78.69   20.30
  -8   7   1  127.99   22.80
  -8   7   1   46.40   12.70
  -7  -7   1   16.90   15.60
  -7  -7   1   30.30   15.80
   7  -7  -1   14.30   12.40
  -7   7   1   16.70   11.50
   7   7  -1   30.80   15.20
  -7   7   1    9.00   10.40
   7   7  -1   18.80   15.00
  -7   7   1   52.79   17.50
  -7   7   1    7.60   10.90
  -6  -7   1   22.00   14.50
  -6  -7   1   14.20   24.60
   6  -7  -1    8.60   12.50
   6  -7  -1   15.30   12.80
   6   7  -1   20.50   13.70
  -6   7   1   20.70   12.20
  -6   7   1   42.00   15.40
  -6   7   1   19.00    9.60
   6   7  -1   18.60   14.60
  -6   7   1   19.30   11.30
   5  -7  -1   15.80   12.80
   5  -7  -1   10.20   11.30
  -5  -7   1   23.00   13.60
  -5  -7   1   -4.00   12.00
   5   7  -1   17.50   15.20
  -5   7   1   18.30   12.00
  -5   7   1   12.30    8.70
  -5   7   1   27.00   11.40
  -5   7   1   14.40   13.40
   5   7  -1   -4.00   12.50
  -4  -7   1  100.99   17.00
   4  -7  -1   76.19   13.70
  -4  -7   1   56.89   15.60
   4  -7  -1   96.49   16.90
  -4   7   1  101.99   12.60
  -4   7   1  132.69   16.40
   4   7  -1   87.49   27.70
   4   7  -1   89.39   15.50
  -4   7   1  101.49   13.70
  -4   7   1   91.09   16.10
   3  -7  -1   69.59   13.20
   3  -7  -1  103.69   17.30
  -3  -7   1  109.19   16.50
  -3  -7   1   68.39   17.60
   3   7  -1   63.69   13.80
  -3   7   1  121.99   14.30
  -3   7   1   88.59   16.60
  -3   7   1  114.09   15.80
   3   7  -1   88.99   17.30
   3   7  -1   96.79    9.00
   3   7  -1   82.99    8.30
  -3   7   1  101.99   11.70
   2  -7  -1   -4.20   12.70
  -2  -7   1    4.50   11.20
  -2  -7   1   -3.00   13.20
   2  -7  -1   14.40    9.60
  -2   7   1   10.10   12.80
   2   7  -1    7.30   12.40
   2   7  -1    3.20    6.50
  -2   7   1    3.00    7.30
   2   7  -1  -12.70    6.70
   2   7  -1   16.60   13.10
  -2   7   1  -16.10    8.60
  -2   7   1   14.30    9.50
   1  -7  -1   46.10   14.70
  -1  -7   1   53.89   16.00
  -1  -7   1   46.90   16.20
   1  -7  -1   49.90   10.60
   1   7  -1   51.49    9.60
  -1   7   1   43.30   14.20
  -1   7   1   17.90    9.70
   1   7  -1   46.20   12.20
   1   7  -1   49.20    8.80
   1   7  -1   33.80   15.30
  -1   7   1   50.09   10.30
  -1   7   1   50.19    9.60
   0  -7  -1   97.19   13.20
   0  -7   1   78.79   13.90
   0  -7  -1   71.09   17.20
   0  -7  -1   71.49   10.70
   0  -7   1   71.79   16.70
   0   7   1   47.10   12.10
   0   7  -1   65.69   10.30
   0   7   1   67.99   11.20
   0   7  -1   80.89   10.70
   0   7   1   61.99   16.00
   0   7  -1   52.79   13.40
   0   7  -1   87.79   16.90
  -1  -7  -1  126.69   12.20
   1  -7   1  129.19   18.40
  -1  -7  -1  156.98   21.20
  -1  -7  -1  153.88   18.00
  -1   7  -1  135.79   18.90
  -1   7  -1  134.19   13.90
  -1   7  -1  132.99   15.00
   1   7   1  134.99   20.20
  -1   7  -1  134.79   14.80
  -1   7  -1  137.49   18.30
   1   7   1  111.99   12.40
   1   7   1  139.79   15.50
  -2  -7  -1   63.09    8.40
   2  -7   1   65.99   15.90
  -2  -7  -1   50.49   15.30
  -2  -7  -1   64.59   15.00
  -2   7  -1   56.89   11.20
  -2   7  -1   64.79   15.30
  -2   7  -1   81.29   15.90
   2   7   1   53.79   12.20
  -2   7  -1   67.59   11.60
   2   7   1   64.89   17.30
   2   7   1   52.59    8.40
  -2   7  -1   44.70   11.00
  -3  -7  -1   53.29   15.30
   3  -7   1   78.79   13.90
   3  -7   1   87.59   16.10
  -3  -7  -1   86.49   14.70
  -3   7  -1   92.59   12.30
  -3   7  -1  135.69   19.20
   3   7   1   55.49   17.70
   3   7   1   64.39   15.20
  -3   7  -1   59.09   11.40
  -3   7  -1   76.19   13.00
   3   7   1   91.29    8.70
  -3   7  -1   81.19   16.00
   3   7   1   83.39    9.10
  -4  -7  -1  152.28   18.90
  -4  -7  -1  115.09   18.90
   4  -7   1  107.39   16.50
   4  -7   1  163.18   17.40
  -4   7  -1  122.59   15.20
   4   7   1  136.09   17.40
  -4   7  -1  128.29   17.50
  -4   7  -1  194.78   21.40
  -4   7  -1  135.89   15.40
  -4   7  -1  129.09   14.90
   5  -7   1   16.50   12.70
  -5  -7  -1    4.50   21.30
  -5  -7  -1   14.70   13.10
   5  -7   1   24.80   12.50
  -5   7  -1    0.50    9.70
  -5   7  -1    8.30   10.30
  -5   7  -1   16.20   15.80
  -5   7  -1   11.90   10.60
   5   7   1   18.40   16.30
   5   7   1    0.20   12.80
  -5   7  -1    2.90   11.40
   6  -7   1    3.60   12.10
  -6  -7  -1   -8.50   13.30
  -6  -7  -1    1.40   12.90
   6  -7   1    4.80   11.40
   6   7   1  -12.80   13.30
  -6   7  -1    7.50   11.10
  -6   7  -1    5.80   10.50
  -6   7  -1    7.30   11.30
   6   7   1   11.00   15.90
  -6   7  -1   -0.20    9.80
  -7  -7  -1    0.90   14.90
  -7  -7  -1   -2.10   13.50
   7  -7   1   -3.40   10.50
   7  -7   1   -2.20   12.30
  -7   7  -1    6.20   18.70
  -7   7  -1  -16.80   10.00
  -7   7  -1   -6.20   10.20
  -7   7  -1   18.50   12.50
   7   7   1   10.30   15.50
  -7   7  -1    1.40   10.90
   7   7   1   37.30   16.20
  -8  -7  -1    7.40   14.30
  -8  -7  -1   13.90   15.50
   8  -7   1   16.80   14.20
  -8   7  -1   10.60   12.60
  -8   7  -1   -1.80    9.20
   8   7   1  -10.40   15.00
  -8   7  -1   -6.50    9.70
  -8   7  -1   18.40   12.60
  -8   7  -1  -19.40   10.20
   8   7   1    4.50   16.40
  -8   7  -1    5.60   18.70
  -9  -7  -1   -7.60   15.50
  -9  -7  -1    7.10   13.00
   9   7   1   -4.70   15.90
  -9   7  -1    0.10   11.20
  -9   7  -1   15.50   19.60
  -9   7  -1  -18.60   11.80
  -9   7  -1    8.90   12.80
  -9   7  -1  -20.30    8.30
 -10  -7  -1   -8.60   15.90
 -10  -7  -1   -2.90   14.00
 -10   7  -1  -18.10   19.70
 -10   7  -1    6.60   13.60
  10   7   1    2.90   17.10
 -10   7  -1  -11.80    7.10
 -10   7  -1   -4.40   12.80
  11  -7   1   71.49   16.20
 -11  -7  -1   51.09   18.10
 -11  -7  -1   28.50   17.50
 -11   7  -1   19.40    7.50
 -11   7  -1   60.69   17.00
 -11   7  -1   19.40   14.20
 -11   7  -1   21.40    6.50
  11   7   1  -10.10   19.50
 -12  -7  -1    5.50   16.20
 -12  -7  -1   -3.80   13.50
  12  -7   1    3.70   12.30
 -12   7  -1  -14.80   14.80
 -12   7  -1  -22.90   12.50
 -13  -7  -1   13.80   13.60
  13  -7   1    4.80   13.10
 -13  -7  -1   19.50   17.00
 -13   7  -1  -21.20   12.20
 -13   7  -1  -26.80   19.00
 -14  -7  -1   43.40   17.70
  14  -7   1    5.80   13.70
 -14  -7  -1    8.70   15.40
 -14   7  -1  -11.90   12.50
 -14   7  -1   -9.80   18.70
 -13  -8   1   47.30   19.40
 -13   8   1   13.00   14.90
 -13   8   1  -16.90   14.70
 -12  -8   1   75.79   21.30
 -12  -8   1   42.20   17.30
 -12   8   1   44.80   19.50
 -12   8   1   51.89    8.00
 -12   8   1   42.70   16.20
 -12   8   1   30.70    9.20
 -11  -8   1   27.00   17.80
 -11  -8   1   34.70   16.20
 -11   8   1   17.60   14.40
 -11   8   1    7.20   14.10
 -11   8   1    2.80   10.80
 -10  -8   1   -1.30   15.50
 -10  -8   1   18.80   17.00
 -10   8   1   -0.70   10.30
 -10   8   1  -10.40   11.90
 -10   8   1   10.40    9.70
  10   8  -1  -26.80   17.10
 -10   8   1  -12.70   11.70
 -10   8   1   46.10   21.10
  -9  -8   1   13.00   16.00
  -9  -8   1  -14.10   18.60
   9  -8  -1   -6.30   10.90
  -9   8   1  -18.20   11.00
  -9   8   1   -6.90   13.20
   9   8  -1   -7.70   16.80
  -9   8   1    2.20   11.30
  -9   8   1  -28.00   19.60
   8  -8  -1   10.50   12.80
  -8  -8   1   40.10   18.00
  -8  -8   1   -3.50   13.70
  -8   8   1    8.60   12.20
  -8   8   1   -6.20   10.60
  -8   8   1   80.29   25.50
  -8   8   1   19.30   13.50
   8   8  -1  -14.90   15.30
  -7  -8   1    1.80   15.00
   7  -8  -1    8.20   12.90
  -7  -8   1   -2.40   15.90
   7  -8  -1   18.60   13.70
  -7   8   1   18.80   17.60
  -7   8   1  -18.50   12.00
  -7   8   1   14.00   13.30
  -7   8   1   20.10   12.90
   7   8  -1  -14.40   14.20
  -6  -8   1   29.90   17.40
   6  -8  -1   35.30   15.30
   6  -8  -1   46.60   15.20
  -6  -8   1   34.90   15.90
  -6   8   1   36.40   13.80
   6   8  -1   -3.80   14.40
  -6   8   1   65.49   18.00
  -6   8   1   24.30   10.10
  -6   8   1   21.90   14.10
   5  -8  -1    8.90   12.20
   5  -8  -1   27.30   15.30
  -5  -8   1   25.90   15.60
  -5  -8   1    7.30   14.80
  -5   8   1   21.70   12.30
  -5   8   1   -1.30    8.60
  -5   8   1   32.80   14.20
  -5   8   1   21.40   15.90
   5   8  -1   21.20   14.40
  -4  -8   1   -9.90   12.50
  -4  -8   1   20.20   16.20
   4  -8  -1   -1.90   13.90
   4  -8  -1   -5.30   10.60
  -4   8   1   21.30   11.50
  -4   8   1   44.30   13.00
   4   8  -1   20.80   16.10
  -4   8   1   -0.30    8.10
  -4   8   1   17.40   13.80
   4   8  -1   14.10   12.70
  -3  -8   1   -1.80   12.70
   3  -8  -1  -16.00   13.00
  -3  -8   1    4.10   15.70
   3  -8  -1   -6.60   10.60
   3   8  -1   20.20   12.20
   3   8  -1  -10.60    6.30
  -3   8   1   -0.40   14.70
   3   8  -1    5.40    6.10
  -3   8   1   -0.60    7.60
  -3   8   1   15.40   10.40
   3   8  -1   21.20   14.60
  -3   8   1   -4.00   10.40
  -2  -8   1   20.10   13.20
   2  -8  -1   14.20   15.40
  -2  -8   1    5.40   13.70
   2  -8  -1    7.70   10.90
   2   8  -1   11.60    7.50
  -2   8   1   -8.00    9.90
  -2   8   1    5.90    8.30
   2   8  -1   21.10   11.70
  -2   8   1   12.30    9.40
   2   8  -1    9.90   15.10
   2   8  -1   -9.30    7.90
  -2   8   1   -6.60   14.20
  -1  -8   1   79.29   15.30
   1  -8  -1   88.99   12.90
  -1  -8   1   73.99   29.50
   1  -8  -1   62.09   17.50
   1   8  -1   71.99   10.50
  -1   8   1   81.09   12.70
  -1   8   1   55.89   10.60
  -1   8   1   76.09   11.00
  -1   8   1   77.79   29.00
   1   8  -1   92.49   19.30
   1   8  -1   64.19   14.60
   1   8  -1   51.29   11.10
   0  -8  -1  -11.10   14.10
   0  -8  -1    2.90    8.80
   0  -8   1  -12.30   14.70
   0   8   1   13.90   15.50
   0   8  -1  -27.30    9.00
   0   8  -1   -2.20    9.10
   0   8  -1   11.00   16.30
   0   8  -1   -6.50    8.20
   0   8   1    3.90    9.00
   0   8   1  -11.50    9.10
   0   8  -1   -4.80   11.30
  -1  -8  -1   13.70   15.80
   1  -8   1    3.00   14.70
  -1   8  -1   15.60   10.10
  -1   8  -1   28.40   15.50
   1   8   1   15.20   16.50
  -1   8  -1   -9.50   11.70
   1   8   1   -4.20    7.80
  -1   8  -1    0.30   10.60
  -1   8  -1  -20.90    9.20
   1   8   1   -2.00    9.90
  -2  -8  -1   22.80   14.80
  -2  -8  -1    2.50   12.10
   2  -8   1    5.00   14.70
  -2   8  -1   11.00   15.60
   2   8   1   12.60    7.60
  -2   8  -1  -10.20   10.10
   2   8   1   -0.10   13.60
  -2   8  -1    0.60   10.00
   2   8   1    1.90    7.60
   2   8   1    4.20   16.40
  -2   8  -1   24.60   15.30
  -2   8  -1   28.60   14.60
  -3  -8  -1   -2.10   12.30
  -3  -8  -1    9.10   13.80
   3  -8   1   -9.10   13.50
  -3   8  -1   25.70   16.50
   3   8   1    4.40    6.00
   3   8   1    0.30   12.10
   3   8   1    9.90    6.20
  -3   8  -1   -6.40    9.80
  -3   8  -1   -3.90   14.60
   3   8   1    5.10   16.10
  -3   8  -1    8.50   10.80
  -3   8  -1  -17.70   12.90
  -4  -8  -1  152.88   20.00
  -4  -8  -1  106.29   19.40
   4  -8   1  146.79   20.10
  -4   8  -1  191.78   24.10
  -4   8  -1  113.09   17.70
   4   8   1  108.69   25.00
  -4   8  -1  122.79   15.90
  -4   8  -1  106.79   15.60
   4   8   1   97.29   16.80
  -4   8  -1   87.99   14.20
  -5  -8  -1    8.60   14.40
  -5  -8  -1   15.50   14.10
   5  -8   1   10.40   14.10
  -5   8  -1    5.00   10.90
  -5   8  -1    6.30   10.10
   5   8   1  -12.60   13.10
  -5   8  -1   20.70   13.90
  -5   8  -1   15.70   11.90
   6  -8   1   10.40   13.20
  -6  -8  -1   21.00   17.20
  -6  -8  -1    9.90   14.50
  -6   8  -1    6.30   10.70
   6   8   1  -13.80   13.90
  -6   8  -1   11.60   12.60
  -6   8  -1   -1.70   10.50
  -6   8  -1   17.00   19.30
   7  -8   1   61.19   14.50
  -7  -8  -1   83.89   19.30
  -7  -8  -1   64.89   17.50
  -7   8  -1   63.59   14.20
  -7   8  -1   47.10   14.30
  -7   8  -1   57.49   14.90
   7   8   1   27.80   17.20
  -7   8  -1   78.89   14.70
  -8  -8  -1   39.10   18.20
  -8  -8  -1   40.70   17.90
  -8   8  -1   48.60   15.70
  -8   8  -1   81.69   25.90
   8   8   1    3.00   17.30
  -8   8  -1   54.99   13.10
  -8   8  -1   36.20   12.90
  -8   8  -1   34.60   13.40
  -9  -8  -1   13.30   28.00
  -9  -8  -1   -2.30   15.10
  -9   8  -1   14.70   10.40
  -9   8  -1   16.30   14.70
  -9   8  -1   71.69   24.70
  -9   8  -1    1.00   10.40
  -9   8  -1    5.10   13.30
   9   8   1   -2.50   18.00
 -10  -8  -1   -6.50   13.80
 -10  -8  -1   18.60   16.80
  10   8   1  -11.60   18.00
 -10   8  -1   -4.40   13.20
 -10   8  -1  -17.80   11.00
 -10   8  -1   -8.50    8.30
 -10   8  -1  -17.20   13.30
 -10   8  -1   70.19   25.10
 -11  -8  -1   31.10   17.00
 -11  -8  -1   17.80   16.10
 -11   8  -1    2.00   15.20
 -11   8  -1    8.70   13.30
 -12  -8  -1   11.00   16.80
 -12  -8  -1   32.30   18.30
 -12   8  -1  -23.80   15.50
 -10  -9   1   25.10   18.50
 -10  -9   1   35.70   18.90
 -10   9   1  -11.70   12.60
 -10   9   1   11.90   11.00
 -10   9   1   11.30   14.50
  -9  -9   1   14.70   16.80
  -9  -9   1    3.70   16.90
  -9   9   1  -19.40   11.10
  -9   9   1   25.90   15.50
   9   9  -1  -21.70   19.20
  -8  -9   1   13.30   19.80
   8  -9  -1   29.60   15.30
  -8  -9   1   13.00   14.70
   8   9  -1  -12.00   16.60
  -8   9   1   18.80   13.30
  -8   9   1   15.00   14.30
   7  -9  -1   13.80   15.00
  -7  -9   1   23.60   16.90
  -7  -9   1   -0.30   15.40
  -7   9   1   49.99   14.90
  -7   9   1   16.00   13.80
  -7   9   1    9.80   12.80
   7   9  -1   -8.80   19.40
  -6  -9   1    9.40   16.50
   6  -9  -1   13.90   13.80
  -6  -9   1   -5.10   14.80
   6  -9  -1    5.00   14.60
  -6   9   1  -11.40    9.30
  -6   9   1   41.50   14.30
  -6   9   1   10.10   15.90
  -6   9   1    3.30   11.50
   6   9  -1   -6.70   15.40
  -5  -9   1   18.40   15.10
   5  -9  -1   15.70   13.80
  -5  -9   1   17.30   17.60
   5  -9  -1   34.20   16.90
  -5   9   1   22.60    9.40
  -5   9   1   29.90   14.70
  -5   9   1   39.00   17.10
  -5   9   1   37.30   13.30
   5   9  -1   -3.90   14.40
   4  -9  -1    1.50   23.70
  -4  -9   1   -6.50   13.20
  -4  -9   1   14.60   16.50
   4  -9  -1   38.30   15.10
   4   9  -1   26.10   14.40
  -4   9   1   26.90   12.70
  -4   9   1   41.90   10.40
  -4   9   1   35.10   15.80
  -4   9   1  -19.80   11.60
  -3  -9   1   -3.10   14.10
  -3  -9   1   23.60   17.30
   3  -9  -1   13.60   11.90
   3  -9  -1   -6.80   15.50
  -3   9   1   15.50    8.70
   3   9  -1    7.20    6.70
  -3   9   1   33.90   15.50
  -3   9   1    1.10   11.70
   3   9  -1    9.90   12.20
  -3   9   1   -7.20    8.00
  -3   9   1   -2.60   11.60
   3   9  -1   -5.20    6.50
  -2  -9   1   -0.30   13.80
   2  -9  -1   -1.50   15.80
  -2  -9   1    0.60   16.00
   2   9  -1   30.10   12.10
  -2   9   1    2.50   10.90
  -2   9   1   -2.40    8.40
   2   9  -1    6.50    7.70
  -2   9   1   20.50   16.10
  -2   9   1   -5.10    7.60
  -2   9   1  -12.70   10.80
   1  -9  -1   56.89   18.60
  -1  -9   1   45.90   17.30
  -1  -9   1   69.99   15.70
   1   9  -1   49.80   10.60
   1   9  -1   21.10   10.50
  -1   9   1   43.80   11.80
  -1   9   1   53.89   11.20
  -1   9   1   54.49   11.90
  -1   9   1   56.09   20.00
   1   9  -1   50.19   12.50
  -1   9   1   45.20   10.10
   0  -9   1    3.00   16.00
   0  -9  -1    4.80   15.80
   0   9   1   13.50   10.00
   0   9  -1   16.60   10.10
   0   9   1  -10.50    9.60
   0   9  -1   14.70   10.60
   0   9  -1    2.90   10.00
   0   9   1    7.20   10.00
   0   9   1   12.70   11.00
   0   9  -1  -23.90    9.60
   1  -9   1   14.90   16.70
  -1  -9  -1   29.70   13.10
  -1  -9  -1   -3.70   16.10
   1   9   1   19.30    9.70
  -1   9  -1   43.50   15.00
   1   9   1   33.10   14.80
  -1   9  -1   29.10   11.50
  -1   9  -1    1.00   10.60
  -1   9  -1   27.60   16.10
   1   9   1   20.60   13.50
  -1   9  -1   34.20   11.80
  -2  -9  -1   11.40   13.10
   2  -9   1   17.90   16.60
  -2  -9  -1   22.60   15.00
  -2   9  -1   -7.20    9.30
   2   9   1    3.10    8.10
  -2   9  -1  -17.60   10.50
  -2   9  -1   11.50   10.60
   2   9   1    1.40    7.50
  -2   9  -1   37.30   17.40
   2   9   1    4.00   12.00
  -3  -9  -1   17.00   14.40
  -3  -9  -1   -3.40   15.90
   3  -9   1  -14.10   14.60
  -3   9  -1   18.30   16.30
  -3   9  -1   -9.20    9.20
   3   9   1   -3.40    6.20
  -3   9  -1   10.30   11.10
   3   9   1  -13.10   12.10
   3   9   1    9.20    6.20
  -3   9  -1    1.30   11.40
   4  -9   1  -14.80   26.10
  -4  -9  -1   24.30   14.80
  -4  -9  -1    3.90   16.10
   4   9   1    2.30   14.00
  -4   9  -1   26.40   11.30
  -4   9  -1   18.80   13.30
  -4   9  -1   21.30   14.20
  -4   9  -1   44.60   15.80
  -5  -9  -1   18.50   15.30
   5  -9   1   27.70   16.10
  -5  -9  -1   37.60   18.80
   5   9   1   29.30   16.60
  -5   9  -1   33.20   19.20
  -5   9  -1   28.10   12.00
  -5   9  -1   24.30   13.10
  -5   9  -1   22.00   11.50
  -6  -9  -1   20.70   16.10
   6  -9   1   38.70   16.00
  -6  -9  -1    2.30   13.50
  -6   9  -1    4.60   12.90
  -6   9  -1   42.30   14.80
   6   9   1  -19.10   15.50
  -6   9  -1   90.49   22.70
  -6   9  -1   12.40   11.60
   7  -9   1   34.40   14.80
  -7  -9  -1    6.40   15.70
  -7  -9  -1   69.19   18.80
  -7   9  -1   56.59   15.10
  -7   9  -1   52.99   15.40
  -7   9  -1   24.30   12.30
  -7   9  -1   63.09   15.60
  -8  -9  -1  -11.00   25.70
  -8  -9  -1   -0.30   12.60
  -8   9  -1  -17.70   11.80
  -8   9  -1   13.00   13.00
  -8   9  -1    5.80   12.00
   8   9   1  -33.70   16.40
  -8   9  -1    7.10   12.20
  -9  -9  -1   18.30   17.30
  -9   9  -1   -7.00   11.20
  -9   9  -1   13.50   14.20
  -9   9  -1  -15.60   10.60
   9   9   1  -36.90   15.70
 -10  -9  -1   64.09   20.10
 -10  -9  -1   51.49   19.30
 -10   9  -1   -0.70   15.10
 -10   9  -1   -3.30   11.30
 -10   9  -1   36.00   11.20
 -10   9  -1   21.20   15.10
  -7 -10   1   24.80   19.40
   7 -10  -1   14.90   16.30
  -7 -10   1   40.50   16.50
  -7  10   1   50.99   15.50
  -7  10   1   35.80   15.90
   7  10  -1  -11.00   18.60
  -7  10   1   -4.20   12.40
  -6 -10   1   28.70   17.10
   6 -10  -1   24.40   17.00
  -6 -10   1   27.20   18.70
  -6  10   1   18.60   14.40
  -6  10   1   31.50   20.30
  -5 -10   1   43.00   21.80
  -5 -10   1   -7.00   14.40
   5 -10  -1    4.90   16.50
  -5  10   1  -19.20    8.60
  -5  10   1    1.70   13.10
   5  10  -1  -20.50   13.60
  -4 -10   1   29.10   16.50
  -4 -10   1   11.00   15.30
   4 -10  -1  -14.70   15.40
  -4  10   1    8.90   12.20
  -4  10   1   18.60   12.90
   4  10  -1   -2.50   15.10
  -3 -10   1   20.60   15.70
  -3 -10   1   41.80   18.90
   3 -10  -1   24.80   17.70
   3  10  -1   39.30    7.30
  -3  10   1   11.00    8.60
   3  10  -1   29.70    7.50
  -3  10   1   26.60    9.60
  -3  10   1   13.80   13.10
  -3  10   1   32.00   14.90
   3  10  -1   14.10   13.80
  -2 -10   1    2.50   16.80
   2 -10  -1   31.90   17.70
  -2 -10   1  -17.40   12.20
  -2  10   1   12.40   10.40
   2  10  -1   16.40   13.40
  -2  10   1   16.30   12.50
   2  10  -1   22.60   11.40
  -2  10   1   18.20   11.60
   2  10  -1    3.10   10.90
  -2  10   1   -6.80    7.90
  -1 -10   1    8.80   17.60
   1 -10  -1   30.60   18.40
  -1  10   1   -0.80   12.50
   1  10  -1   -1.40    9.20
   1  10  -1   56.89   12.80
   1  10  -1    0.50   10.20
  -1  10   1   -2.10    8.50
  -1  10   1   17.70   11.60
  -1  10   1    9.80   10.50
   1  10  -1   15.10    9.90
   0 -10  -1   10.20   17.20
   0 -10   1   -7.70   15.30
   0  10  -1  -20.60    9.10
   0  10  -1    2.50   11.00
   0  10   1    9.60   10.90
   0  10   1    9.60   10.10
   0  10  -1  -12.10    9.50
   0  10   1    0.90   11.50
  -1 -10  -1    6.60   17.10
   1 -10   1   -7.60   16.20
  -1  10  -1    4.40   11.10
   1  10   1   22.70    9.20
   1  10   1    1.10    8.70
  -1  10  -1  -18.40   10.80
   1  10   1   -7.00    9.50
  -1  10  -1   32.30   10.20
  -1  10  -1    3.50   10.20
  -2 -10  -1   20.50   13.40
  -2 -10  -1   -4.70   14.00
   2 -10   1   15.20   16.50
   2  10   1  -17.70   13.10
  -2  10  -1   30.10   11.70
  -2  10  -1   50.69   12.80
  -2  10  -1  -12.60   11.60
   2  10   1   20.70    8.90
  -2  10  -1   11.40   10.10
  -3 -10  -1    3.20   17.10
   3 -10   1   23.30   18.20
  -3 -10  -1   19.30   14.40
   3  10   1  -24.50   16.10
   3  10   1   19.40    7.00
  -3  10  -1   -1.30    9.90
  -3  10  -1   10.10   14.40
   3  10   1   31.90    6.60
  -3  10  -1    6.80   12.20
   4 -10   1   40.70   17.30
  -4 -10  -1   33.50   19.00
  -4 -10  -1   26.30   15.10
  -4  10  -1   47.10   13.70
  -4  10  -1   29.30   14.00
   4  10   1   -1.70   17.40
  -4  10  -1   20.90   11.20
  -5 -10  -1   36.70   16.70
   5 -10   1   47.60   17.20
  -5  10  -1   56.49   14.40
   5  10   1   -7.80   16.90
  -5  10  -1   30.70   12.50
  -6 -10  -1   12.60   16.30
  -6 -10  -1   18.80   17.50
   6 -10   1   16.40   16.10
  -6  10  -1   37.80   14.50
  -6  10  -1   35.00   15.00
  -6  10  -1  -22.90   10.80
  -7 -10  -1    9.50   20.20
  -7 -10  -1   18.70   14.90
  -7  10  -1   18.50   12.70
  -7  10  -1   29.50   15.30
  -7  10  -1   38.10   14.90
 -19   0   2   -6.90   11.80
 -19   0   2   31.30   20.00
 -18   0   2   96.69   23.00
 -17   0   2   -4.40    8.90
  17   0  -2   -1.40    5.10
 -17   0   2    0.40   15.30
 -17   0   2    6.60   10.80
 -16   0   2   36.80   15.40
 -16   0   2   30.80   12.40
  16   0  -2   46.70    7.40
  16   0  -2   46.70    7.90
 -16   0   2   51.09   19.30
  15   0  -2  -16.70   14.90
 -15   0   2   -8.80    9.60
 -15   0   2    9.60   16.10
  15   0  -2   -0.10    6.40
 -15   0   2    8.30   10.30
  15   0  -2   -2.60    6.70
  14   0  -2   21.80    7.20
  14   0  -2   18.70   16.20
  14   0  -2   10.20    7.30
 -14   0   2   22.20   10.70
  14   0  -2   38.30   14.00
 -14   0   2   -2.90   14.50
  13   0  -2   -4.80    6.20
  13   0  -2   -2.30    7.00
  13   0  -2    9.40   14.60
 -13   0   2  -14.10   12.70
 -13   0   2    5.00    9.20
  13   0  -2    3.00   10.30
  12   0  -2    8.10    9.80
 -12   0   2    6.20    8.70
  12   0  -2   -5.70    6.50
 -12   0   2    2.20   12.90
  12   0  -2   -0.60   12.30
  12   0  -2   -2.60    6.10
  11   0  -2    2.40    6.40
  11   0  -2    6.00    5.80
 -11   0   2   -6.70   11.80
 -11   0   2   -0.90    7.50
  11   0  -2   -2.10    8.90
  11   0  -2   12.50   12.60
  10   0  -2   -9.10   10.70
 -10   0   2    1.60   11.20
  10   0  -2   12.10    8.80
  10   0  -2    8.10    6.00
 -10   0   2   -5.40    7.30
  10   0  -2    1.90    6.40
   9   0  -2   -6.30    6.40
   9   0  -2    5.60   11.10
  -9   0   2    8.20    8.50
  -9   0   2  -16.50   11.80
   9   0  -2  -11.00    7.80
   8   0  -2 1009.80   36.60
   8   0  -2 1074.59   28.40
  -8   0   2 1079.69   37.90
  -8   0   2 1087.89   30.40
   8   0  -2 1026.70   30.50
  -7   0   2  -19.40    9.40
   7   0  -2    2.00    9.60
   7   0  -2   -7.20    6.40
  -7   0   2   -1.30    6.40
   7   0  -2  -12.40    5.40
   6   0  -2 1079.59   28.40
  -6   0   2 1042.00   28.00
   6   0  -2 1068.59   26.70
   6   0  -2 1060.79   33.50
   6   0  -2 1065.69   26.50
  -6   0   2 1086.19   33.90
  -5   0   2   -4.00    5.20
   5   0  -2   -3.60    4.40
  -5   0   2   -9.00    7.60
   5   0  -2   -7.90    5.20
   5   0  -2   -4.30    4.30
   5   0  -2    2.20    7.40
   4   0  -2   28.90    5.80
  -4   0   2   46.10    9.00
   4   0  -2   40.90    8.70
  -4   0   2   34.80    5.90
   4   0  -2   30.60    4.80
   4   0  -2   32.50    4.90
   3   0  -2   -6.60    5.60
   3   0  -2    0.70    3.20
  -3   0   2   -7.90    5.50
  -3   0   2   -0.10    3.30
  -3   0   2   -0.80    4.30
   3   0  -2    2.20    3.90
  -2   0   2   -2.40    1.50
   2   0  -2    2.90    2.00
   2   0  -2   -0.20    1.80
   2   0  -2    0.00    2.40
  -2   0   2    0.90    2.50
  -2   0   2    0.80    2.10
   1   0   2   -1.10    1.90
   1   0   2   -0.40    1.80
  -1   0  -2   -2.30    1.50
  -1   0  -2    1.00    1.90
  -1   0  -2   -1.90    2.50
   1   0   2   -0.40    2.20
  -2   0  -2 6459.95  169.98
   3   0   2    6.80    4.40
  -3   0  -2    2.20    4.40
   3   0   2    4.30    6.40
  -3   0  -2    4.10    4.80
   3   0   2    5.10    4.90
  -3   0  -2    2.80    6.70
  -4   0  -2  277.77   12.10
  -4   0  -2  288.37   11.50
  -4   0  -2  276.27   12.20
   4   0   2  301.77   16.00
   4   0   2  303.47   11.20
  -4   0  -2  290.27   16.10
  -5   0  -2    3.10    5.50
   5   0   2    0.80    7.70
  -5   0  -2    0.30    5.20
   5   0   2    3.10    4.80
  -5   0  -2   -0.40    4.80
  -5   0  -2    3.50    7.60
   6   0   2  103.69   13.50
   6   0   2  119.99    9.70
  -6   0  -2   83.99    9.20
  -6   0  -2   95.99   10.10
  -6   0  -2   99.19   10.60
  -6   0  -2  122.09   15.70
   7   0   2   13.10   11.00
  -7   0  -2   -6.00    6.00
  -7   0  -2   -3.10    7.60
  -7   0  -2   -2.60    7.10
   7   0   2   10.10    6.30
  -7   0  -2   19.00   11.70
  -8   0  -2  296.87   14.10
  -8   0  -2  314.17   16.30
  -8   0  -2  278.57   22.60
   8   0   2  301.57   13.90
  -8   0  -2  313.37   16.40
   8   0   2  301.67   22.90
   9   0   2    7.10    6.20
  -9   0  -2    4.30    6.90
   9   0   2    2.70   11.20
  -9   0  -2    3.30    7.60
  -9   0  -2   -1.30    5.80
  -9   0  -2    1.00   11.10
 -10   0  -2   52.99   14.40
 -10   0  -2   51.09    9.70
 -10   0  -2   37.30    7.50
 -10   0  -2   24.30    9.40
  10   0   2   28.40   12.50
  10   0   2   35.30    7.30
 -11   0  -2    2.00    8.60
  11   0   2    0.00    6.00
 -11   0  -2   13.90   13.60
 -11   0  -2   -0.60    6.10
 -11   0  -2    6.90    8.20
  11   0   2   17.50   13.10
  12   0   2    1.90    6.80
 -12   0  -2    4.40    6.60
 -12   0  -2    1.90    8.90
 -12   0  -2    0.50   14.00
  12   0   2  -12.60   12.10
 -12   0  -2    5.20   10.00
 -13   0  -2    0.10    9.40
 -13   0  -2   12.40    7.20
  13   0   2    9.50   14.80
 -13   0  -2   -7.40   16.50
  13   0   2    4.10    6.70
 -13   0  -2   -3.60    8.70
 -14   0  -2   -9.50   15.40
 -14   0  -2   15.90   10.40
 -14   0  -2   11.00   11.10
  14   0   2   -4.60   14.60
 -14   0  -2   13.80    6.80
  14   0   2    3.80    6.90
  15   0   2   -7.30    6.00
 -15   0  -2    5.70    6.60
 -15   0  -2   17.00   10.40
 -15   0  -2    8.90   11.10
 -15   0  -2    6.60   17.50
  16   0   2    8.60    6.20
 -16   0  -2   16.70   12.00
 -16   0  -2   25.00   18.60
 -16   0  -2   16.20   11.10
 -17   0  -2   -5.90   16.60
 -17   0  -2    1.80   11.30
  17   0   2   -0.70    5.80
 -18   0  -2    7.60   11.40
 -19  -1   2   38.10   23.30
 -19  -1   2   44.20   13.60
 -19   1   2   12.70   13.70
 -19   1   2   42.40   17.80
 -18  -1   2   78.59   21.60
 -18  -1   2   44.40   11.70
 -18  -1   2   26.20   12.30
 -18   1   2   31.10   14.50
 -18   1   2   27.40   17.60
  18   1  -2    5.30    9.20
 -17  -1   2   11.80   17.30
 -17  -1   2    8.90   11.20
 -17   1   2  -22.30   10.50
  17   1  -2   -3.70    8.70
  17   1  -2   10.00   13.10
 -17   1   2   11.80   17.60
 -16  -1   2   -6.00   10.20
 -16  -1   2    6.70    9.20
 -16  -1   2   20.90   17.80
  16   1  -2    7.00    9.50
  16   1  -2    7.00   15.70
 -16   1   2   -8.10   15.60
 -16   1   2    9.00   11.80
 -16   1   2  -11.50   10.60
 -15  -1   2    9.80   10.00
  15  -1  -2   -6.60   16.00
  15  -1  -2    1.30   14.70
 -15  -1   2    1.90   15.60
 -15  -1   2   -2.40    9.00
 -15   1   2    1.60   10.90
  15   1  -2    6.60    9.50
 -15   1   2    1.90   15.50
  15   1  -2   -4.30   16.30
  14  -1  -2    2.30   12.70
 -14  -1   2   13.40    9.60
 -14  -1   2   21.80    9.80
 -14  -1   2   12.30    8.30
 -14   1   2   18.00   11.30
  14   1  -2   -2.40   15.20
 -14   1   2   27.40   16.60
  14   1  -2   24.10   10.40
 -13  -1   2  172.28   23.30
 -13  -1   2  150.48   14.90
  13  -1  -2  123.99   20.20
  13  -1  -2  134.19   16.80
 -13  -1   2  154.38   13.50
 -13  -1   2  173.18   14.60
 -13   1   2  176.08   22.70
 -13   1   2  160.08   17.10
  13   1  -2  159.18   16.10
  13   1  -2  107.09   20.30
  13   1  -2  202.48   18.00
 -12  -1   2   -9.10    7.40
 -12  -1   2   -3.40   12.20
  12  -1  -2   -4.30   12.30
  12  -1  -2    5.30   10.70
 -12  -1   2   -1.80    6.90
  12   1  -2    4.60    8.90
 -12   1   2   -3.50    9.10
  12   1  -2    1.20    9.40
  12   1  -2  -12.10   11.90
 -12   1   2    1.50   12.40
 -11  -1   2   33.70    8.50
 -11  -1   2   34.30   13.50
 -11  -1   2   35.70    8.20
  11  -1  -2   14.00   12.60
  11  -1  -2   17.10    9.40
 -11   1   2   25.40   12.90
  11   1  -2   16.20   12.60
  11   1  -2   18.50    9.10
 -11   1   2   27.10    9.70
 -10  -1   2    5.90   11.60
  10  -1  -2    4.10   10.90
 -10  -1   2   12.10    6.70
  10  -1  -2    1.70    8.70
 -10  -1   2    3.10    8.20
  10   1  -2   12.20    8.20
  10   1  -2    6.30   12.00
 -10   1   2    9.40   11.50
 -10   1   2    8.00    7.50
  10   1  -2   -9.40    7.60
   9  -1  -2   31.60    9.50
  -9  -1   2   42.20    8.20
   9  -1  -2   52.99   13.20
  -9  -1   2   43.20    8.30
  -9  -1   2   47.70   14.40
   9   1  -2   37.70   13.10
  -9   1   2   57.59   14.00
   9   1  -2   32.90    9.50
   9   1  -2   39.50    8.40
  -9   1   2   66.09   10.90
  -8  -1   2   92.39   10.40
  -8  -1   2   98.19    9.80
   8  -1  -2   71.29   11.20
  -8  -1   2   42.30   13.40
   8  -1  -2   77.69   13.40
  -8   1   2   70.29   11.00
   8   1  -2   58.09   15.70
  -8   1   2   76.49   25.00
   8   1  -2   61.89   10.30
   8   1  -2   69.19    9.40
  -7  -1   2    8.10   12.70
  -7  -1   2   28.00    6.70
  -7  -1   2   27.10    7.60
   7  -1  -2   23.20   10.60
   7  -1  -2   24.80    8.60
   7   1  -2   33.10   12.00
  -7   1   2   31.20    8.90
   7   1  -2   13.90    8.20
   7   1  -2   19.30    7.20
  -7   1   2   25.10   10.90
   6  -1  -2   53.89    8.60
   6  -1  -2   39.70    4.90
  -6  -1   2   61.19    8.20
  -6  -1   2   58.09    6.70
  -6  -1   2   55.99   12.10
   6  -1  -2   61.29   10.00
   6  -1  -2   64.49    3.90
   6   1  -2   55.29   11.30
  -6   1   2   65.39   10.90
   6   1  -2   53.49    8.50
   6   1  -2   60.09    6.80
  -6   1   2   49.10    7.70
   5  -1  -2   70.29    9.20
   5  -1  -2   77.39    4.40
  -5  -1   2   66.79    6.70
  -5  -1   2   72.79    8.00
   5  -1  -2   67.19    8.40
  -5  -1   2   70.49   11.10
   5   1  -2   69.49    7.20
  -5   1   2   64.79    4.40
   5   1  -2   60.69   11.00
  -5   1   2   99.29    9.50
   5   1  -2   63.29    8.30
  -5   1   2   85.09   10.20
   4  -1  -2 2059.39   47.50
   4  -1  -2 1987.90   48.10
  -4  -1   2 2102.69   47.70
  -4  -1   2 2115.99   44.50
   4  -1  -2 1988.00   43.30
  -4  -1   2 2069.99   51.19
   4   1  -2 2018.00   50.49
  -4   1   2 2001.80   46.90
   4   1  -2 2017.30   47.80
  -4   1   2 2072.49   48.40
   4   1  -2 2068.29   44.50
  -4   1   2 2046.60   43.20
  -3  -1   2    8.80    7.30
  -3  -1   2   26.70    6.10
  -3  -1   2   31.10    3.80
   3  -1  -2   27.10    4.00
   3  -1  -2   30.20    5.90
   3  -1  -2   24.60    5.70
   3   1  -2   23.30    8.00
  -3   1   2   38.70    4.60
  -3   1   2   34.20    6.10
   3   1  -2   25.70    3.80
  -3   1   2   32.00    6.30
   3   1  -2   21.00    6.10
   2  -1  -2  720.13   17.30
  -2  -1   2  731.93   16.10
  -2  -1   2  721.13   19.30
  -2  -1   2  713.13   20.80
   2  -1  -2  696.73   17.70
   2  -1  -2  692.13   18.20
   2   1  -2  723.13   19.70
   2   1  -2  716.73   20.70
   2   1  -2  691.53   16.00
  -2   1   2  725.93   18.70
  -2   1   2  687.33   17.40
  -2   1   2  711.23   17.30
   1  -1  -2   32.10    4.50
  -1  -1   2   35.90    4.80
  -1  -1   2   30.70    4.80
  -1  -1   2   27.90    2.80
  -1   1   2   35.70    4.00
   0  -1   2    2.00    2.80
   0  -1  -2    2.30    2.30
   0   1   2    5.20    1.90
   0   1  -2    0.20    2.50
   0   1  -2   -1.80    2.80
   0   1   2    2.00    3.00
   0   1  -2    0.70    1.80
  -1  -1  -2 1253.67   30.00
   1  -1   2 1212.38   28.00
  -1  -1  -2 1213.98   28.90
  -1  -1  -2 1196.08   26.80
   1  -1   2 1218.78   28.50
   1  -1   2 1232.38   30.00
   1   1   2 1253.47   28.90
   1   1   2 1159.38   26.70
  -1   1  -2 1164.58   28.10
   1   1   2 1202.08   29.70
  -1   1  -2 1246.58   27.90
  -1   1  -2 1241.08   30.10
  -2  -1  -2 2949.10   62.19
   2  -1   2 3030.50   62.49
   2  -1   2 2860.31   64.19
  -2  -1  -2 2854.61   65.49
  -2  -1  -2 2978.00   65.69
   2  -1   2 2912.31   66.19
   2   1   2 2947.91   62.29
   2   1   2 2932.11   65.49
  -2   1  -2 2988.70   66.39
  -2   1  -2 2921.21   64.19
   2   1   2 2885.31   65.59
  -2   1  -2 3010.80   62.29
  -2   1  -2 2995.30   64.39
  -3  -1  -2 5156.98  107.49
  -3  -1  -2 5035.60  111.99
   3  -1   2 5213.08  112.39
  -3  -1  -2 5194.18  110.79
   3  -1   2 5151.68  106.59
   3   1   2 5053.19  110.49
  -3   1  -2 5319.67  109.99
   3   1   2 5121.79  107.59
   3   1   2 5030.50  112.09
  -3   1  -2 5183.28  112.29
  -3   1  -2 5022.00  109.69
  -3   1  -2 5221.78  106.49
  -4  -1  -2    3.70    4.40
   4  -1   2   -0.40    3.00
   4  -1   2    0.50    6.70
  -4  -1  -2    6.80    7.90
  -4  -1  -2   -5.10    6.00
   4   1   2    2.90    6.20
  -4   1  -2    0.80    3.00
  -4   1  -2    1.50    6.00
   4   1   2    7.40    4.80
  -4   1  -2   -7.20    6.50
  -4   1  -2    2.60    6.30
   4   1   2    7.00    7.80
   5  -1   2   -1.70    7.50
   5  -1   2   13.60    3.40
  -5  -1  -2   19.50    5.80
  -5  -1  -2   25.50    9.80
  -5  -1  -2   14.40    7.10
  -5  -1  -2   12.40    5.40
   5   1   2    8.30    7.10
  -5   1  -2   26.10    9.00
  -5   1  -2   17.80    3.90
  -5   1  -2   15.70    6.10
  -5   1  -2    2.00    6.90
   5   1   2    4.20    7.80
  -6  -1  -2   43.20    7.50
  -6  -1  -2   44.60    7.80
  -6  -1  -2   48.20   11.70
   6  -1   2   50.59    5.40
  -6  -1  -2   60.89    9.50
   6  -1   2   49.80   11.10
  -6   1  -2   54.09    5.70
   6   1   2   48.30   11.90
  -6   1  -2   53.59   11.90
  -6   1  -2   50.29    8.60
   6   1   2   58.09    9.50
  -6   1  -2   51.59    9.80
  -7  -1  -2 1509.25   41.00
   7  -1   2 1490.55   46.20
   7  -1   2 1544.75   34.40
  -7  -1  -2 1618.04   39.50
  -7  -1  -2 1567.64   47.90
  -7  -1  -2 1537.55   38.90
  -7   1  -2 1543.15   41.40
  -7   1  -2 1584.34   47.20
   7   1   2 1538.45   41.20
  -7   1  -2 1565.04   41.70
  -7   1  -2 1486.75   35.20
  -8  -1  -2  191.48   11.90
  -8  -1  -2  182.18   13.90
   8  -1   2  201.78    8.20
  -8  -1  -2  175.98   12.80
  -8  -1  -2  181.28   20.10
   8  -1   2  191.08   18.70
   8   1   2  210.28   15.90
  -8   1  -2  222.28   20.40
   8   1   2  199.08   19.90
  -8   1  -2  195.18   13.40
  -8   1  -2  185.98   14.80
  -8   1  -2  182.68    9.10
   9  -1   2  358.86   11.20
  -9  -1  -2  358.16   25.00
  -9  -1  -2  360.16   16.10
   9  -1   2  359.76   23.60
  -9  -1  -2  360.56   17.50
  -9  -1  -2  384.56   17.40
  -9   1  -2  382.06   19.20
  -9   1  -2  360.06   12.10
  -9   1  -2  363.86   24.50
  -9   1  -2  392.36   19.00
   9   1   2  358.26   24.20
   9   1   2  354.06   18.30
  10  -1   2   15.10    3.90
 -10  -1  -2   35.80    8.00
 -10  -1  -2   27.10    8.30
 -10  -1  -2   18.30    8.40
 -10  -1  -2   11.20   12.60
  10  -1   2   10.80   11.80
  10   1   2   16.80   12.80
 -10   1  -2   20.80    9.00
 -10   1  -2   31.60   10.40
 -10   1  -2   11.40    4.40
  10   1   2   18.20    8.50
 -10   1  -2    9.40   12.40
 -11  -1  -2   14.20    8.30
 -11  -1  -2   18.70   14.20
 -11  -1  -2   16.90    8.50
 -11  -1  -2   23.80    9.40
  11  -1   2   30.10   13.90
  11  -1   2   15.70    4.00
 -11   1  -2   10.40   13.50
 -11   1  -2   14.10   10.50
 -11   1  -2   27.30    9.60
  11   1   2    8.50   13.30
  11   1   2   19.20    8.80
 -11   1  -2   17.10    4.60
  12  -1   2   17.10   14.90
  12  -1   2   20.70    3.90
 -12  -1  -2   23.50   15.70
 -12  -1  -2   23.10    9.70
 -12  -1  -2   24.10    8.90
 -12  -1  -2   21.20    8.90
 -12   1  -2   20.10   11.30
 -12   1  -2   14.60   15.20
  12   1   2    6.50   14.10
  12   1   2   19.10    9.50
 -12   1  -2   16.10    9.80
 -13  -1  -2   10.10    9.70
 -13  -1  -2   -1.30    8.80
  13  -1   2   -7.20   13.70
 -13  -1  -2   -0.10   13.80
 -13  -1  -2   -9.50   23.20
 -13   1  -2    6.20   10.80
  13   1   2   -1.80    9.10
 -13   1  -2    3.90    9.40
  13   1   2  -12.50   14.50
 -13   1  -2  -15.30   14.60
 -14  -1  -2  -13.80   15.20
 -14  -1  -2    5.20    8.60
  14  -1   2   -4.30   14.10
 -14  -1  -2    7.90    9.60
 -14  -1  -2   -1.30   10.10
 -14   1  -2    3.00   11.50
 -14   1  -2    7.50   15.90
 -14   1  -2   -4.90    9.60
  14   1   2   -9.40   15.40
  14   1   2   -1.30    9.10
 -15  -1  -2   65.59   21.10
 -15  -1  -2   64.89   13.20
 -15  -1  -2   79.69   11.90
 -15  -1  -2   79.59   13.20
 -15   1  -2   70.19   14.20
 -15   1  -2   39.50   19.40
 -15   1  -2   75.19   15.40
  15   1   2   56.79   14.60
 -16  -1  -2    0.50   10.80
 -16  -1  -2   30.80   11.10
 -16  -1  -2   19.20    9.10
 -16  -1  -2   16.50   18.00
 -16   1  -2   41.30   20.40
 -16   1  -2   10.00   12.10
 -17  -1  -2   -1.40    8.70
 -17  -1  -2    3.00   16.50
 -17  -1  -2    8.90   11.00
 -17  -1  -2   -7.20    7.60
 -17   1  -2    1.60   11.90
 -17   1  -2   -1.80   17.40
 -18  -1  -2   12.90   16.90
 -18  -1  -2  -12.50   11.00
 -18   1  -2    3.50   22.40
 -18   1  -2   -1.80   12.40
 -19  -2   2   -6.70    8.60
 -19  -2   2   40.00   18.70
 -19  -2   2   -3.60   13.30
 -19   2   2    2.30   16.30
  19   2  -2    6.10   11.70
  19   2  -2  -12.60   10.80
 -19   2   2    9.80   14.00
 -18  -2   2   25.10   17.30
 -18  -2   2   -8.40    9.20
 -18  -2   2   22.50   12.60
  18   2  -2   -6.70   11.10
  18   2  -2   30.80   12.60
 -18   2   2   10.10   13.10
 -18   2   2   24.20   16.20
 -17  -2   2   45.70   11.60
 -17  -2   2   30.50   11.30
 -17  -2   2   33.30   18.00
 -17   2   2   58.69   20.30
  17   2  -2   72.69   14.90
  17   2  -2   41.30   12.80
 -17   2   2   26.20   13.50
 -16  -2   2    2.20    8.80
 -16  -2   2    7.10   10.10
 -16  -2   2    6.70   15.30
 -16  -2   2    3.10    9.50
  16   2  -2    3.90   11.30
 -16   2   2    1.10   16.10
 -16   2   2   15.20   13.20
 -15  -2   2   18.00   10.10
 -15  -2   2   13.70    9.70
 -15  -2   2   12.70    9.40
  15  -2  -2    5.10   14.70
 -15  -2   2   21.50   17.20
  15  -2  -2    1.50   16.10
 -15   2   2    8.70   12.30
  15   2  -2   13.00   11.80
 -15   2   2    2.70   17.10
 -14  -2   2   38.70   10.00
 -14  -2   2   33.00   10.80
  14  -2  -2   38.60   16.40
  14  -2  -2   48.70   15.80
 -14  -2   2   42.40   17.80
 -14  -2   2   42.80   10.00
  14   2  -2   36.50   18.20
  14   2  -2   37.20   13.20
 -14   2   2   48.30   18.10
 -14   2   2   33.10   13.20
 -13  -2   2   33.00    9.10
 -13  -2   2   27.60   16.20
  13  -2  -2   10.20   13.50
  13  -2  -2    6.60   13.50
 -13  -2   2   34.30    9.10
 -13  -2   2   41.70   10.80
  13   2  -2   34.80   13.10
 -13   2   2   35.50   16.10
  13   2  -2   42.70   28.40
 -13   2   2   39.80   12.70
 -12  -2   2    4.20   13.00
  12  -2  -2   -4.20   10.80
 -12  -2   2   -3.40    8.10
 -12  -2   2    4.50    7.10
 -12  -2   2   -2.10    7.20
  12  -2  -2    3.30   12.30
  12   2  -2   -2.50   10.80
 -12   2   2   -3.70   13.20
  12   2  -2    5.40   12.80
 -12   2   2   14.40   10.70
  11  -2  -2  164.88   17.90
 -11  -2   2  222.78   13.20
 -11  -2   2  210.98   15.90
  11  -2  -2  192.68   21.30
 -11  -2   2  202.48   22.90
 -11  -2   2  194.38   12.70
 -11   2   2  189.18   17.10
  11   2  -2  184.48   19.40
 -11   2   2  189.28   20.90
  11   2  -2  167.08   22.30
 -10  -2   2  149.19   19.90
 -10  -2   2  132.29   10.80
 -10  -2   2  132.99   14.10
  10  -2  -2   96.19   12.30
  10  -2  -2  169.68   19.10
  10   2  -2  112.69   17.40
  10   2  -2  129.79   11.60
 -10   2   2  148.99   19.70
 -10   2   2  134.39   14.60
  10   2  -2  148.79   16.60
  -9  -2   2  201.78   11.30
   9  -2  -2  201.68   16.30
  -9  -2   2  161.18   19.80
  -9  -2   2  192.98   15.70
   9   2  -2  178.88   11.50
   9   2  -2  180.38   16.50
  -9   2   2  178.48   18.20
   9   2  -2  190.48   21.00
  -9   2   2  189.08   15.50
   8  -2  -2   85.89   13.50
   8  -2  -2   63.29   12.10
  -8  -2   2   59.69   14.20
  -8  -2   2   92.19    8.40
  -8  -2   2  105.69   12.90
   8   2  -2   70.49   15.20
  -8   2   2  100.49   12.80
  -8   2   2   95.89   14.40
   8   2  -2   73.39    8.30
   8   2  -2   59.99   12.70
  -7  -2   2   94.09    7.70
  -7  -2   2   93.89   16.30
   7  -2  -2   72.19   12.20
  -7  -2   2   56.89   11.30
   7  -2  -2   72.79   11.70
   7   2  -2   64.29    7.40
  -7   2   2   85.79   13.00
  -7   2   2   79.49   11.30
   7   2  -2   55.19   11.90
   7   2  -2   55.89   14.00
   6  -2  -2  486.15   13.10
  -6  -2   2  515.55   20.90
   6  -2  -2  525.25   21.10
  -6  -2   2  511.95   14.50
  -6  -2   2  484.55   24.50
   6  -2  -2  474.85   19.90
   6   2  -2  466.15   21.50
   6   2  -2  493.85   14.30
  -6   2   2  513.55   12.30
  -6   2   2  516.35   20.10
   6   2  -2  492.75   24.70
  -6   2   2  534.05   21.50
   5  -2  -2  792.22   24.50
  -5  -2   2  774.52   25.50
   5  -2  -2  757.92   23.80
  -5  -2   2  789.72   28.40
  -5  -2   2  750.42   18.20
   5  -2  -2  767.82   19.50
   5   2  -2  754.32   18.30
   5   2  -2  801.72   28.20
  -5   2   2  780.42   24.20
  -5   2   2  751.22   18.60
  -5   2   2  801.12   24.10
   5   2  -2  739.03   25.90
   4  -2  -2  202.68   11.20
   4  -2  -2  191.38    9.40
  -4  -2   2  188.18   13.20
  -4  -2   2  184.58    6.00
  -4  -2   2  184.28   15.00
   4  -2  -2  196.78   10.80
  -4   2   2  174.38    8.50
   4   2  -2  184.18   14.50
   4   2  -2  175.58    6.10
  -4   2   2  216.38   12.40
  -4   2   2  200.68   10.90
   4   2  -2  194.48   13.80
  -3  -2   2  154.68    4.80
  -3  -2   2  173.48   14.40
   3  -2  -2  168.58    8.40
   3  -2  -2  172.08   11.10
   3  -2  -2  154.38   10.10
  -3  -2   2  154.88   12.80
  -3   2   2  161.18   11.10
  -3   2   2  155.88    8.30
  -3   2   2  135.49    9.20
   3   2  -2  147.39   13.10
   3   2  -2  153.28   11.90
  -2  -2   2   23.00    8.00
  -2  -2   2   29.60    3.30
  -2  -2   2   35.50    8.50
   2  -2  -2   28.30    3.60
   2  -2  -2   16.30    6.50
   2  -2  -2   19.80    5.90
   2   2  -2   20.00    7.10
  -2   2   2   31.20    6.30
  -2   2   2   19.40    6.20
   2   2  -2   24.40    7.90
   2   2  -2   27.60    3.10
  -2   2   2   33.00    4.50
   1  -2  -2 1622.74   37.30
  -1  -2   2 1691.13   36.00
   1  -2  -2 1633.14   40.10
  -1  -2   2 1632.34   40.30
  -1  -2   2 1667.43   40.30
   1   2  -2 1598.74   40.00
   1   2  -2 1660.83   35.90
  -1   2   2 1558.94   39.30
   1   2  -2 1645.14   40.20
  -1   2   2 1657.63   37.30
   0  -2  -2  134.59   12.00
   0  -2   2  133.99   10.80
   0  -2  -2  123.49    7.50
   0  -2  -2  145.59    7.90
   0  -2   2  147.39   10.60
   0   2  -2  136.49    7.90
   0   2   2  157.88    7.80
   0   2   2  144.89    7.30
   0   2   2  144.79   10.80
   0   2  -2  121.29   10.20
   0   2  -2  134.19   10.20
   0   2  -2  148.29    7.80
  -1   2  -2 9539.25  202.18
   1   2   2 9999.00  203.58
  -1   2  -2 9451.95  202.08
   2  -2   2   49.30    8.00
  -2  -2  -2   48.50    8.30
  -2  -2  -2   46.70    4.50
  -2  -2  -2   41.70    9.40
  -2   2  -2   43.20    6.20
   2   2   2   47.40    4.90
  -2   2  -2   45.60    7.50
  -2   2  -2   52.49    7.50
   2   2   2   47.10    9.50
   2   2   2   43.10    7.60
  -2   2  -2   36.90    6.40
  -2   2  -2   56.19    6.80
   3  -2   2   87.19   10.70
  -3  -2  -2   89.89    5.90
  -3  -2  -2  104.79   11.40
   3  -2   2   96.69   10.20
  -3  -2  -2   92.19   11.50
   3   2   2   97.29   11.20
  -3   2  -2   90.29    9.50
  -3   2  -2   93.09    7.30
  -3   2  -2   95.89    7.70
   3   2   2   95.99    6.00
  -3   2  -2   87.19    8.90
  -3   2  -2   91.49   10.20
   3   2   2  110.49   11.70
   4  -2   2  731.13   22.60
   4  -2   2  747.13   24.90
  -4  -2  -2  711.43   25.50
  -4  -2  -2  742.03   18.20
  -4  -2  -2  679.23   24.60
   4   2   2  715.33   25.00
  -4   2  -2  715.33   18.80
  -4   2  -2  710.93   24.60
   4   2   2  721.33   18.40
  -4   2  -2  707.63   22.50
  -4   2  -2  709.73   22.40
   4   2   2  713.43   25.00
  -4   2  -2  704.73   18.20
   5  -2   2    5.90    8.50
   5  -2   2   11.10    7.70
  -5  -2  -2   11.90   10.20
  -5  -2  -2    6.90    8.90
  -5  -2  -2   16.90    4.80
  -5   2  -2    8.20    7.20
  -5   2  -2   19.30    3.80
  -5   2  -2   16.90    7.30
   5   2   2   13.00    9.40
  -5   2  -2   22.90    8.90
  -5   2  -2   13.60    4.20
   5   2   2   21.30    9.70
   5   2   2   16.00    5.20
  -6  -2  -2   93.39    9.00
  -6  -2  -2   88.09    8.60
   6  -2   2  105.49   13.80
  -6  -2  -2  134.09   17.20
  -6  -2  -2  127.89   14.00
   6  -2   2   95.79   12.30
  -6   2  -2   89.79    6.10
  -6   2  -2  116.79   14.50
  -6   2  -2   86.99    6.40
   6   2   2   92.79   14.40
  -6   2  -2  150.08   13.90
   6   2   2   88.29   12.70
  -6   2  -2   74.39   10.90
  -7  -2  -2  207.48   11.20
  -7  -2  -2  195.48   16.10
   7  -2   2  198.28   15.20
  -7  -2  -2  204.18   21.20
   7  -2   2  205.38   17.90
  -7  -2  -2  220.78   11.80
   7   2   2  207.58   20.20
  -7   2  -2  215.68   14.70
  -7   2  -2  205.48   14.80
  -7   2  -2  199.58   18.90
   7   2   2  201.68   16.90
   8  -2   2   69.19   13.50
  -8  -2  -2   78.79   15.80
  -8  -2  -2   72.19    8.50
  -8  -2  -2   76.29    8.60
   8   2   2   58.09   13.70
  -8   2  -2   67.89   14.20
  -8   2  -2   58.69   11.50
   8   2   2   43.20   11.60
  -8   2  -2   79.09   11.60
  -9  -2  -2  110.59   10.30
  -9  -2  -2  111.19   11.00
   9  -2   2  128.59   17.00
  -9  -2  -2  142.09   18.70
  -9  -2  -2  118.69   14.60
  -9   2  -2  108.49   15.90
   9   2   2  104.89   13.70
   9   2   2   95.49   16.40
  -9   2  -2  128.79   14.50
  -9   2  -2  124.79   14.30
 -10  -2  -2   -3.50   11.90
 -10  -2  -2   19.60    9.50
  10  -2   2    7.60   11.40
 -10  -2  -2   16.10    6.80
  10   2   2   -2.40   11.70
 -10   2  -2  -11.70   11.40
 -10   2  -2    2.80    9.60
 -10   2  -2   -4.10    9.20
 -11  -2  -2    6.50    7.50
 -11  -2  -2    3.80    7.70
 -11  -2  -2   -0.90   13.20
 -11  -2  -2   -0.90    9.20
  11  -2   2    5.00   12.40
  11   2   2  -11.90    9.60
 -11   2  -2    5.90    9.30
  11   2   2    3.70   12.50
 -11   2  -2    4.30    9.30
 -11   2  -2    6.40   13.80
 -12  -2  -2   29.80    9.40
 -12  -2  -2   26.30   10.60
 -12  -2  -2   23.50    8.80
 -12  -2  -2   16.30   15.10
  12  -2   2   20.20   14.40
 -12   2  -2   38.10   16.70
  12   2   2   20.40   12.00
 -12   2  -2   13.10   10.60
 -12   2  -2   21.50   11.60
  13  -2   2   65.79   18.80
 -13  -2  -2  104.89   14.10
 -13  -2  -2  103.79   12.50
 -13  -2  -2   76.99   19.60
 -13  -2  -2   99.99   12.90
 -13   2  -2   98.89   16.20
 -13   2  -2   76.99   20.20
  13   2   2   79.49   19.50
  13   2   2   70.99   14.10
 -13   2  -2   63.89   13.80
 -14  -2  -2   25.50    9.20
 -14  -2  -2    6.20    9.20
 -14  -2  -2   -1.00   15.70
  14  -2   2   16.20   16.20
 -14  -2  -2   16.00   10.80
 -14   2  -2   29.10   12.40
 -14   2  -2    0.00   16.90
  14   2   2   13.00   11.40
 -14   2  -2    6.70   11.40
 -15  -2  -2    4.30    9.70
 -15  -2  -2   34.90   11.60
 -15  -2  -2    6.90    9.00
 -15  -2  -2   33.80   18.60
  15   2   2   19.80   12.20
 -15   2  -2    7.90   18.70
 -15   2  -2    5.40   11.90
 -16  -2  -2   17.80   16.10
 -16  -2  -2   13.80    9.10
 -16  -2  -2    8.00    9.60
 -16  -2  -2   21.10   11.00
 -16   2  -2   25.40   18.90
  16   2   2    1.30   11.30
 -16   2  -2   24.40   13.80
 -17  -2  -2    6.90   10.30
 -17  -2  -2   11.90   10.80
 -17  -2  -2   30.20   10.70
 -17  -2  -2   40.00   18.70
 -17   2  -2    4.80   13.40
 -17   2  -2   21.20   20.40
  17   2   2   -3.00   11.40
 -18  -2  -2   41.90   18.40
 -18  -2  -2   31.50   10.00
 -18  -2  -2    4.40   11.30
 -18  -2  -2   19.60   10.70
  18   2   2   -8.80   10.90
 -18   2  -2   14.90   26.60
 -18   2  -2    5.00   12.60
 -18  -3   2   42.10   11.50
 -18  -3   2   51.79    9.60
 -18  -3   2   51.39   13.60
 -18   3   2   57.19   20.20
 -18   3   2   12.60   13.30
  18   3  -2   76.99   15.90
 -17  -3   2    5.90    8.10
 -17  -3   2    1.80   10.90
 -17  -3   2   18.10   16.60
 -17  -3   2  -11.60    8.90
  17   3  -2   21.90   13.40
 -17   3   2   -5.70   11.50
 -17   3   2    3.80   17.20
 -16  -3   2   20.40    9.80
 -16  -3   2   20.00   12.10
  16  -3  -2  -14.10   19.30
 -16  -3   2   36.50   17.60
 -16  -3   2    5.20    7.90
  16   3  -2    9.40   13.30
 -16   3   2   -8.00   12.00
 -16   3   2   -3.10   17.30
 -15  -3   2    3.50   10.90
 -15  -3   2    1.50   15.90
  15  -3  -2    3.70   15.20
 -15  -3   2   -7.20    7.20
 -15  -3   2    7.40    8.80
 -15   3   2   13.60   13.30
 -15   3   2  -14.50   17.20
  15   3  -2   13.70   12.40
 -14  -3   2   15.90   11.40
 -14  -3   2    8.90   15.90
 -14  -3   2   10.20    8.20
  14  -3  -2    5.80   15.20
  14  -3  -2    9.50   14.80
  14   3  -2   -6.70   16.20
 -14   3   2    2.10   15.70
  14   3  -2    9.60   12.70
 -14   3   2  -10.80   12.10
 -13  -3   2   26.60   11.60
 -13  -3   2   19.90    7.50
  13  -3  -2   21.70   14.20
  13  -3  -2   14.00   14.80
 -13   3   2   11.60   11.90
  13   3  -2    1.50   15.20
  13   3  -2   25.30   14.30
 -13   3   2   -1.40   14.60
 -12  -3   2   53.99    8.90
 -12  -3   2   54.09   12.60
 -12  -3   2   51.49   17.30
  12  -3  -2    4.30   12.00
 -12  -3   2   54.19    8.30
  12  -3  -2   29.70   13.80
 -12   3   2   54.69   15.80
  12   3  -2   58.09   17.80
  12   3  -2   51.99   14.90
 -12   3   2   43.40   12.60
 -11  -3   2   37.30   15.20
 -11  -3   2   78.09    8.30
  11  -3  -2   48.20   13.40
 -11  -3   2   81.19   13.70
 -11  -3   2   73.19    8.60
  11  -3  -2   53.29   13.40
 -11   3   2   59.89   14.60
  11   3  -2   45.00   15.50
  11   3  -2   63.59   14.30
 -11   3   2   50.99   12.70
 -10  -3   2    4.40   12.00
  10  -3  -2   12.70    9.90
 -10  -3   2   10.90    5.90
 -10  -3   2   26.30   10.30
 -10  -3   2   17.90    5.80
  10  -3  -2   14.30   10.70
 -10   3   2   20.20   11.70
 -10   3   2   16.80    9.30
  10   3  -2   25.40   13.90
  10   3  -2    8.60   11.20
   9  -3  -2   92.59   13.00
  -9  -3   2  129.29   15.30
  -9  -3   2  117.49    8.50
   9  -3  -2  136.79   18.60
  -9  -3   2  135.09   18.70
  -9  -3   2  108.49    7.80
   9   3  -2   97.99   14.40
   9   3  -2   75.59   15.30
  -9   3   2  126.29   14.10
  -9   3   2  134.59   17.30
  -8  -3   2   63.99   14.40
   8  -3  -2   58.49   11.50
  -8  -3   2   71.59   12.90
  -8  -3   2   65.09    6.30
  -8  -3   2   70.99    6.10
   8  -3  -2   52.39   10.40
   8   3  -2   77.19   15.40
  -8   3   2   83.79   12.60
   8   3  -2   73.49   13.90
  -8   3   2   75.59   12.10
   7  -3  -2  400.36   19.40
  -7  -3   2  371.76   10.90
   7  -3  -2  405.06   13.00
  -7  -3   2  385.06   21.50
   7  -3  -2  346.07   18.50
  -7  -3   2  376.96   11.00
  -7  -3   2  390.66   24.80
  -7   3   2  383.16   12.10
  -7   3   2  394.06   19.00
   7   3  -2  349.27   23.60
  -7   3   2  405.86   20.80
   7   3  -2  375.26   24.80
   6  -3  -2   30.60    6.90
  -6  -3   2   24.10   13.00
  -6  -3   2   22.20   10.10
   6  -3  -2   49.30    9.50
   6   3  -2   37.10   13.80
  -6   3   2   51.29    9.80
  -6   3   2   40.00   10.40
  -6   3   2   30.70    6.10
   6   3  -2   24.70   12.30
   5  -3  -2   10.50    8.20
   5  -3  -2   11.00    7.00
  -5  -3   2    6.00   11.60
   5  -3  -2    8.90    7.10
  -5  -3   2    2.00   10.00
  -5   3   2    3.10    6.20
   5   3  -2    6.60   11.30
   5   3  -2    2.40   11.00
  -5   3   2   14.90    7.40
   4  -3  -2  109.59   11.90
  -4  -3   2  125.19   14.20
   4  -3  -2   96.99    9.00
  -4  -3   2   99.09   12.80
   4  -3  -2   86.59    9.70
  -4   3   2   92.69    9.10
   4   3  -2   84.39   12.30
   4   3  -2   83.99   11.90
  -4   3   2  111.69   11.70
  -4   3   2   77.39    8.90
  -3  -3   2   -4.10    8.00
  -3  -3   2   -3.10    8.10
   3  -3  -2   -5.80    6.90
   3  -3  -2   -7.70    6.20
   3  -3  -2    4.30    4.60
   3   3  -2    1.50    2.50
  -3   3   2   10.20    6.40
  -3   3   2   -7.00    5.50
   3   3  -2   -7.30    7.40
  -3   3   2    6.20    4.40
   3   3  -2   -6.40    7.90
   2  -3  -2   32.10    7.50
  -2  -3   2   35.00    8.90
  -2  -3   2   54.59   10.30
   2  -3  -2   33.50    8.40
  -2   3   2   37.80    5.00
   2   3  -2   31.10    4.00
  -2   3   2   29.80    8.10
  -2   3   2   39.90    4.80
   2   3  -2   30.30    8.70
   2   3  -2   25.20    9.20
  -2   3   2   50.19    7.30
   2   3  -2   37.20    4.50
   1  -3  -2  447.96   13.10
   1  -3  -2  452.05   19.40
  -1  -3   2  452.25   18.90
   1  -3  -2  461.85   15.60
  -1  -3   2  479.35   19.00
  -1   3   2  471.75   13.10
   1   3  -2  450.05   18.50
   1   3  -2  489.25   14.00
  -1   3   2  463.45   15.40
   1   3  -2  462.45   19.60
  -1   3   2  446.86   18.80
   1   3  -2  468.75   13.80
   0  -3  -2  781.32   20.60
   0  -3   2  756.62   24.00
   0  -3  -2  811.82   26.70
   0  -3   2  757.02   25.20
   0  -3  -2  752.42   20.40
   0   3   2  786.92   26.20
   0   3   2  752.92   20.30
   0   3  -2  768.52   24.30
   0   3  -2  773.22   25.20
   0   3  -2  780.22   21.00
   0   3   2  776.72   20.50
   0   3  -2  762.12   21.00
  -1  -3  -2  719.13   25.40
   1  -3   2  642.84   22.10
  -1  -3  -2  682.73   20.50
  -1  -3  -2  703.83   17.70
   1   3   2  663.13   20.20
  -1   3  -2  642.94   21.90
  -1   3  -2  650.33   19.40
   1   3   2  633.34   23.70
  -1   3  -2  647.54   21.50
  -1   3  -2  658.93   19.60
  -1   3  -2  661.53   22.10
   1   3   2  667.13   17.30
  -2  -3  -2   69.49    6.10
  -2  -3  -2   73.69   12.00
   2  -3   2   78.59    9.20
   2  -3   2   74.39    8.90
  -2  -3  -2   90.89   10.60
  -2   3  -2   78.59    8.20
  -2   3  -2   83.99   10.50
   2   3   2   82.49    5.90
   2   3   2   68.79   10.80
  -2   3  -2   76.59    8.80
   2   3   2   78.29   10.60
  -2   3  -2   90.19    8.70
  -2   3  -2   84.09    9.90
   3  -3   2  341.67   16.90
  -3  -3  -2  374.36   18.60
  -3  -3  -2  362.46   10.70
  -3  -3  -2  345.87   20.00
   3  -3   2  369.86   16.40
   3  -3   2  385.76   15.80
   3   3   2  364.96   10.60
  -3   3  -2  354.36   15.10
  -3   3  -2  381.16   16.30
   3   3   2  354.36   20.20
  -3   3  -2  371.66   15.10
  -3   3  -2  349.07   16.80
   3   3   2  355.66   17.60
  -4  -3  -2   66.79   14.50
  -4  -3  -2   73.29    5.70
   4  -3   2   67.79   11.20
   4  -3   2   62.89   10.50
  -4  -3  -2   45.80   12.20
   4   3   2   56.99   11.90
  -4   3  -2   52.09   10.10
   4   3   2   50.29   11.70
  -4   3  -2   69.89    8.50
   4   3   2   56.89    6.00
  -4   3  -2   71.79    8.30
  -4   3  -2   52.09   11.60
  -5  -3  -2  197.18   18.40
  -5  -3  -2  226.88    8.90
   5  -3   2  241.78   25.20
  -5  -3  -2  207.28   20.00
   5  -3   2  212.68   16.20
   5   3   2  191.88   17.30
  -5   3  -2  220.28   10.80
  -5   3  -2  212.58   16.10
   5   3   2  240.58   18.80
  -5   3  -2  217.28   16.70
   5   3   2  224.78    9.10
  -5   3  -2  218.48   15.80
  -5   3  -2  227.38   11.90
   6  -3   2   25.40    9.40
  -6  -3  -2   16.60   12.00
  -6  -3  -2   18.00   10.00
  -6  -3  -2   35.10    5.40
  -6  -3  -2   32.10    5.50
   6  -3   2   27.10   10.70
  -6   3  -2   28.60   10.20
  -6   3  -2   27.30    5.90
  -6   3  -2   34.70    5.20
  -6   3  -2   29.50    9.80
   6   3   2   26.30   22.40
  -6   3  -2   36.60   10.90
   6   3   2   37.50   12.30
  -7  -3  -2  414.06   25.00
  -7  -3  -2  433.36   14.40
  -7  -3  -2  425.46   23.10
  -7  -3  -2  425.86   13.90
   7  -3   2  440.86   21.40
  -7   3  -2  431.86   13.50
  -7   3  -2  451.55   20.30
   7   3   2  429.86   24.50
   7   3   2  465.05   24.30
  -7   3  -2  423.46   12.40
  -7   3  -2  445.26   23.50
  -7   3  -2  433.06   20.40
  -8  -3  -2  181.48   17.20
   8  -3   2  151.88   16.40
   8  -3   2  203.08   17.20
  -8  -3  -2  188.88    9.80
  -8  -3  -2  170.58   10.20
  -8  -3  -2  161.28   19.80
  -8   3  -2  210.08   17.10
  -8   3  -2  226.08   16.70
   8   3   2  186.88   18.20
   8   3   2  180.08   20.10
  -8   3  -2  198.88   19.20
  -9  -3  -2   83.79    8.60
  -9  -3  -2   86.59   14.00
   9  -3   2   86.49   15.00
  -9  -3  -2   95.79    9.10
  -9  -3  -2   81.99   16.70
  -9   3  -2  105.69   16.90
   9   3   2   53.69   14.50
  -9   3  -2   86.79   13.80
  -9   3  -2   85.49   13.70
   9   3   2   66.89   13.30
 -10  -3  -2   66.39   16.30
  10  -3   2   49.00   14.00
 -10  -3  -2   50.59    8.20
 -10  -3  -2   71.69    8.30
 -10  -3  -2   73.49   13.30
 -10   3  -2   79.09   13.80
 -10   3  -2   53.89   15.20
  10   3   2   59.79   15.70
 -10   3  -2   51.69   12.80
  10   3   2   60.19   14.30
 -11  -3  -2    3.30    7.10
 -11  -3  -2    1.80   13.80
 -11  -3  -2    3.60    6.50
 -11  -3  -2    0.80   10.20
  11  -3   2    6.80   12.30
  11   3   2   -2.10   14.00
  11   3   2   -6.00   11.60
 -11   3  -2   -1.60   11.00
 -11   3  -2    8.60   14.10
 -11   3  -2   -2.30   10.80
  12  -3   2   11.40   14.20
 -12  -3  -2    1.90    7.30
 -12  -3  -2    7.50    7.70
 -12  -3  -2    4.70   15.60
 -12  -3  -2    5.20   11.00
  12   3   2   11.50   12.70
 -12   3  -2    4.80   12.10
 -12   3  -2    9.70   15.70
  12   3   2   -2.50   14.50
 -12   3  -2   33.00   12.30
 -13  -3  -2   85.69   11.30
 -13  -3  -2  104.99   21.60
  13  -3   2   81.29   18.60
 -13  -3  -2  118.29   12.10
 -13  -3  -2   92.69   15.60
  13   3   2   71.29   19.80
 -13   3  -2   96.79   16.80
  13   3   2   92.99   17.10
 -13   3  -2  103.89   21.50
 -13   3  -2   77.59   14.30
 -14  -3  -2   18.70    9.20
 -14  -3  -2    6.90   11.20
  14  -3   2    4.50   14.50
 -14  -3  -2   23.30    8.40
 -14  -3  -2   22.80   18.00
 -14   3  -2   21.70   13.30
  14   3   2   22.90   13.70
 -14   3  -2   11.30   18.00
 -15  -3  -2   -2.80    7.50
 -15  -3  -2   -1.00   11.00
 -15  -3  -2   10.30   15.70
 -15  -3  -2    8.90    8.80
 -15   3  -2   -1.10   18.70
  15   3   2    1.80   12.20
 -15   3  -2    4.80   12.50
 -16  -3  -2   11.10   11.80
 -16  -3  -2    5.10    9.60
 -16  -3  -2   10.20    7.20
 -16  -3  -2   32.50   17.70
  16   3   2   -1.70   12.40
 -16   3  -2  -14.30   16.90
 -16   3  -2  -10.10   12.90
 -17  -3  -2   -6.10    9.70
 -17  -3  -2    1.00   11.00
 -17  -3  -2   14.60    8.00
 -17  -3  -2    8.20   21.00
 -17   3  -2    5.90   12.60
 -17   3  -2    3.90   18.90
 -18  -3  -2   10.30   11.10
 -18   3  -2    0.60   23.90
 -18  -4   2   49.10   20.20
 -18  -4   2   58.19   15.50
 -18  -4   2   32.10    9.70
 -18  -4   2   30.60    8.20
  18   4  -2   61.29   15.50
 -18   4   2   65.79   20.50
 -18   4   2   15.40   15.30
 -17  -4   2   12.50   15.30
 -17  -4   2   20.20    8.30
 -17  -4   2    6.50   16.10
 -17  -4   2    5.30    7.00
 -17   4   2   14.60   13.80
  17   4  -2   49.30   15.10
 -17   4   2    6.80   18.50
 -16  -4   2   32.40    8.50
  16  -4  -2   35.50   20.60
 -16  -4   2   32.70   13.60
 -16  -4   2   50.39   18.70
  16   4  -2   56.39   15.80
 -16   4   2   39.90   15.70
 -16   4   2   37.30   19.30
 -15  -4   2   82.29   15.70
 -15  -4   2   74.99   20.40
  15  -4  -2   68.09   19.10
 -15  -4   2   75.09    8.80
  15   4  -2  110.09   19.40
 -15   4   2  126.79   34.70
 -15   4   2   68.49   16.60
 -14  -4   2   -7.00    6.30
 -14  -4   2    5.50   16.00
 -14  -4   2    5.40    5.90
  14  -4  -2   -3.20   13.10
 -14  -4   2    1.50   11.30
 -14   4   2   -8.30   13.20
 -14   4   2   -5.10   15.20
  14   4  -2   12.30   15.10
  13  -4  -2    2.70   12.80
 -13  -4   2   -4.90    5.30
 -13  -4   2    6.00   11.80
 -13  -4   2  -12.60   15.10
  13  -4  -2  -16.30   14.50
 -13  -4   2   -2.90    6.10
  13   4  -2   22.30   16.00
 -13   4   2   -0.20   14.50
 -13   4   2    1.90   11.40
  13   4  -2   -0.60   16.20
  12  -4  -2   10.00   12.00
 -12  -4   2    9.00    5.20
 -12  -4   2   11.80   11.90
 -12  -4   2   12.50   16.00
  12  -4  -2   -4.20   12.20
 -12  -4   2   11.20    6.00
  12   4  -2   -6.70   15.00
  12   4  -2   28.20   15.40
 -12   4   2    6.20   13.80
  11  -4  -2   52.79   13.00
 -11  -4   2   64.59   17.90
 -11  -4   2  110.09   16.90
  11  -4  -2   95.39   15.70
 -11  -4   2   87.19    7.70
 -11  -4   2   88.29    7.20
 -11   4   2   76.59   15.10
  11   4  -2   60.69   18.10
  11   4  -2   83.09   16.60
 -11   4   2  122.39   17.50
  10  -4  -2   29.20   11.60
 -10  -4   2   20.30    4.30
 -10  -4   2   22.00   14.60
 -10  -4   2   23.90    3.90
  10  -4  -2   28.00   12.10
 -10  -4   2   20.60   11.50
 -10   4   2   24.10   11.50
  10   4  -2   29.10   15.20
  10   4  -2   22.50   13.60
 -10   4   2   12.00   11.40
  -9  -4   2   85.79   17.30
  -9  -4   2   66.89   12.90
   9  -4  -2   75.89   13.30
   9  -4  -2   73.09   12.80
   9   4  -2   67.39   15.40
  -9   4   2   72.49    5.90
  -9   4   2   77.99   12.80
   9   4  -2   70.19   15.50
  -9   4   2   82.29   13.80
   8  -4  -2   16.20    8.80
  -8  -4   2   10.90   12.00
   8  -4  -2    9.00    5.70
  -8  -4   2   17.70   10.10
   8  -4  -2   -4.90    9.70
   8   4  -2    2.90   11.40
  -8   4   2    3.50    9.50
   8   4  -2    3.40   11.90
  -8   4   2   20.40    9.40
  -8   4   2   15.10    5.20
   7  -4  -2   82.99    9.00
  -7  -4   2   95.59   14.80
   7  -4  -2   77.39   12.40
  -7  -4   2   97.79   16.00
   7  -4  -2   94.59   12.00
  -7   4   2  103.29   13.70
   7   4  -2   69.79   14.60
  -7   4   2   81.59    8.50
   7   4  -2   91.59   15.70
  -7   4   2   92.69   11.60
   6  -4  -2  363.16   19.40
  -6  -4   2  370.26   22.50
  -6  -4   2  408.56   24.50
   6  -4  -2  351.56   16.90
   6  -4  -2  366.96   16.90
   6   4  -2  403.26   24.50
   6   4  -2  404.36   24.40
  -6   4   2  327.87   17.00
  -6   4   2  301.47   15.10
  -6   4   2  380.56   19.60
   5  -4  -2  775.52   24.10
   5  -4  -2  784.62   25.70
  -5  -4   2  778.42   31.30
  -5  -4   2  818.22   32.30
   5  -4  -2  783.72   27.10
   5   4  -2  754.42   31.40
   5   4  -2  765.62   31.90
  -5   4   2  802.92   27.30
  -5   4   2  706.53   24.60
  -5   4   2  759.22   24.00
   4  -4  -2   12.70    8.70
  -4  -4   2   10.40   10.90
  -4  -4   2   17.30   11.60
   4  -4  -2    8.80    9.30
  -4   4   2   32.20    7.20
   4   4  -2    9.20   10.40
  -4   4   2   33.00    9.10
  -4   4   2   23.70    9.30
  -4   4   2   33.90    7.00
   4   4  -2   -1.10   10.60
   3  -4  -2  754.12   25.50
  -3  -4   2  807.02   29.90
   3  -4  -2  827.42   28.30
  -3  -4   2  789.02   29.90
  -3   4   2  789.22   22.60
   3   4  -2  819.42   35.50
   3   4  -2  829.32   19.10
  -3   4   2  765.72   27.20
  -3   4   2  812.72   25.50
  -3   4   2  811.22   21.70
   3   4  -2  793.12   29.60
   3   4  -2  781.02   18.80
   2  -4  -2   21.70    8.00
  -2  -4   2   31.00   10.40
   2  -4  -2   19.50   10.50
  -2  -4   2   18.80   10.30
  -2   4   2   24.50    6.30
   2   4  -2   11.70   11.30
   2   4  -2   32.20    5.80
  -2   4   2   22.00   10.10
  -2   4   2   21.20    8.10
   2   4  -2   16.30    9.60
   2   4  -2   25.70    5.10
  -2   4   2   34.20    5.60
   1  -4  -2  127.99   14.80
  -1  -4   2  144.69   18.40
   1  -4  -2  136.59   11.70
   1  -4  -2  144.19   10.60
  -1   4   2  155.48   14.70
  -1   4   2  125.99   10.00
   0  -4   2  660.63   26.60
   0  -4   2  676.43   24.80
   0  -4  -2  653.83   20.80
   0  -4  -2  630.14   20.20
   0  -4  -2  677.23   28.20
   0   4  -2  680.93   26.70
   0   4   2  661.33   27.40
   0   4  -2  682.83   20.90
   0   4   2  633.64   20.50
   0   4   2  661.03   20.40
   0   4  -2  664.73   25.20
   0   4  -2  655.23   20.30
   1  -4   2  319.67   19.10
  -1  -4  -2  305.27   16.50
  -1  -4  -2  311.27   12.50
  -1  -4  -2  308.77   21.10
   1   4   2  314.57   16.20
   1   4   2  314.57   12.40
  -1   4  -2  295.77   16.50
  -1   4  -2  335.87   18.70
  -1   4  -2  327.87   14.90
   1   4   2  302.77   19.40
  -1   4  -2  299.77   18.30
  -1   4  -2  331.87   15.70
   2  -4   2   30.60   10.00
   2  -4   2   27.10    8.70
  -2  -4  -2   27.10    9.60
  -2  -4  -2    8.60   11.60
  -2  -4  -2   26.60    5.40
  -2   4  -2   30.00    8.40
  -2   4  -2   27.70    7.70
   2   4   2   15.50    8.80
   2   4   2   42.00    5.80
  -2   4  -2   16.50    8.80
  -2   4  -2   30.00    9.90
  -2   4  -2   18.70    8.50
   2   4   2    9.50   11.60
  -3  -4  -2  283.17   19.00
  -3  -4  -2  297.37   10.20
  -3  -4  -2  270.87   19.80
   3  -4   2  286.27   16.30
   3  -4   2  299.97   17.20
   3   4   2  328.47   10.10
   3   4   2  313.57   22.30
  -3   4  -2  281.87   17.10
  -3   4  -2  264.07   16.30
  -3   4  -2  304.37   19.00
   3   4   2  311.37   18.50
   4  -4   2   -2.50    7.70
   4  -4   2   13.00   10.60
   4  -4   2   25.40    9.50
  -4  -4  -2   52.39   12.00
  -4  -4  -2   47.20   12.30
  -4   4  -2   12.20    8.70
   4   4   2   30.20   11.60
  -4   4  -2   20.80    8.10
  -4   4  -2   20.20    9.20
  -4   4  -2   15.80    8.60
  -5  -4  -2   -7.20    9.70
   5  -4   2    5.60    8.10
  -5  -4  -2    5.50    3.50
  -5  -4  -2    3.20    9.80
   5  -4   2    3.20    9.20
  -5   4  -2    8.90    8.30
   5   4   2   24.70   10.60
   5   4   2    8.80    3.30
   5   4   2    2.40   10.40
  -5   4  -2   16.80    9.30
  -5   4  -2    6.30    6.60
  -5   4  -2   13.60    7.00
   6  -4   2   69.79   12.00
  -6  -4  -2   56.79    5.20
  -6  -4  -2   61.09    5.50
  -6  -4  -2   64.29   13.80
  -6  -4  -2   63.69   13.90
   6  -4   2   38.30    9.80
  -6   4  -2   80.09    9.10
  -6   4  -2   59.89   11.70
  -6   4  -2   83.09   12.00
  -6   4  -2   70.79   11.90
  -6   4  -2   70.99    8.20
   6   4   2   56.79   13.30
   6   4   2   51.09   12.40
  -7  -4  -2 1436.76   32.30
   7  -4   2 1397.06   43.00
  -7  -4  -2 1382.16   32.30
   7  -4   2 1407.06   44.50
  -7  -4  -2 1491.75   47.00
  -7  -4  -2 1494.45   48.40
  -7   4  -2 1443.26   36.10
  -7   4  -2 1428.66   43.10
  -7   4  -2 1418.06   34.90
  -7   4  -2 1396.76   44.20
  -7   4  -2 1466.55   43.30
   7   4   2 1409.46   47.00
   7   4   2 1478.05   47.70
  -8  -4  -2   28.40   12.90
   8  -4   2   37.80   12.30
  -8  -4  -2   34.50   12.80
  -8  -4  -2   40.50    5.60
   8  -4   2   36.70   11.30
  -8  -4  -2   37.80    5.40
  -8   4  -2   37.90    6.10
   8   4   2   28.00   13.30
  -8   4  -2   26.10   11.00
  -8   4  -2   37.80   11.60
  -8   4  -2   38.50    5.30
  -8   4  -2   30.70   11.50
   8   4   2   29.80   13.10
  -9  -4  -2   35.80   12.20
  -9  -4  -2   42.00    5.80
   9  -4   2   29.60   11.80
  -9  -4  -2   34.40   14.70
  -9  -4  -2   40.00    6.10
   9   4   2   34.80   14.30
  -9   4  -2   40.60   13.20
   9   4   2   15.70   12.80
  -9   4  -2   19.20   12.30
  -9   4  -2   37.90   11.90
 -10  -4  -2   54.59    7.20
 -10  -4  -2   50.39   17.00
 -10  -4  -2   46.10   14.10
 -10  -4  -2   69.59    7.40
  10  -4   2   47.30   14.20
 -10   4  -2   55.59   14.30
  10   4   2   49.99   16.70
 -10   4  -2   76.19   14.40
 -10   4  -2   81.29   17.20
  10   4   2   54.39   15.70
 -11  -4  -2   31.30    7.00
 -11  -4  -2   42.10   14.30
  11  -4   2   26.30   14.50
 -11  -4  -2   53.19    7.70
 -11  -4  -2   31.00   15.90
  11   4   2   35.90   19.80
 -11   4  -2   43.40   16.70
  11   4   2   26.40   14.40
 -11   4  -2   36.70   13.00
 -12  -4  -2   20.30   16.40
 -12  -4  -2   17.30    6.90
  12  -4   2   23.00   14.40
 -12  -4  -2    6.20    6.60
 -12  -4  -2    8.10   12.60
 -12   4  -2   10.80   12.50
 -12   4  -2   17.80   16.70
 -12   4  -2   -1.60   11.70
  12   4   2    7.50   15.80
  12   4   2    2.90   14.40
 -13  -4  -2   15.20    7.00
 -13  -4  -2   -1.90   12.00
  13  -4   2   27.60   16.00
 -13  -4  -2   19.70   16.80
 -13   4  -2   12.30   18.50
 -13   4  -2   -3.40   12.80
  13   4   2   25.90   15.30
 -14  -4  -2   30.70   18.10
 -14  -4  -2    3.20    7.10
  14  -4   2   -2.20   14.20
 -14  -4  -2   -1.00   11.90
 -14   4  -2  -21.30   16.70
  14   4   2   -3.70   16.00
 -14   4  -2   -4.80   12.30
 -15  -4  -2   99.19   22.30
 -15  -4  -2  114.39   11.80
 -15  -4  -2   82.89   19.10
 -15  -4  -2   81.19   10.70
 -15   4  -2   79.29   22.70
  15   4   2   87.89   19.60
 -15   4  -2   66.49   17.00
 -16  -4  -2   27.50    8.00
 -16  -4  -2   24.80    8.70
 -16  -4  -2   19.40   12.70
 -16  -4  -2   25.70   16.60
 -16   4  -2   15.70   14.70
  16   4   2    9.90   14.40
 -16   4  -2   35.20   21.40
 -17  -4  -2   36.20   14.50
 -17  -4  -2   20.40    9.10
 -17  -4  -2    4.90   15.60
 -17  -4  -2   43.20    9.20
 -17   4  -2   20.00   20.20
 -17   4  -2   25.30   15.10
  17   4   2   10.50   14.70
 -17  -5   2    7.40    5.50
 -17  -5   2    9.80   13.00
 -17  -5   2   19.30   20.90
 -17  -5   2    0.30    4.90
 -17   5   2  -15.80   13.30
 -17   5   2   16.50   20.00
 -16  -5   2   10.80    5.20
 -16  -5   2    8.90    4.80
 -16  -5   2    8.70   12.70
  16  -5  -2   -0.50   16.30
 -16  -5   2   11.80   17.10
 -16   5   2    4.90   17.10
 -16   5   2   -5.70   13.20
 -15  -5   2    8.10   16.40
  15  -5  -2   -5.70   14.60
 -15  -5   2   -2.40   12.40
 -15   5   2   13.40   13.50
 -15   5   2  -15.00   28.20
  15   5  -2   45.90   17.10
  14  -5  -2    8.60   13.50
 -14  -5   2    8.30   17.20
 -14  -5   2   10.90   12.90
  14   5  -2   11.80   16.70
 -14   5   2   15.50   15.60
 -14   5   2  -16.30   11.00
 -13  -5   2  -19.40   21.40
 -13  -5   2    7.20   16.30
  13  -5  -2   12.70   13.90
 -13   5   2   -6.70   12.80
  13   5  -2   17.80   17.30
 -13   5   2    4.50   14.60
  12  -5  -2   17.10   13.50
  12  -5  -2   15.80   13.50
 -12  -5   2   20.30   13.50
 -12  -5   2   40.10   17.50
  12   5  -2   13.80   17.40
 -12   5   2   21.70   13.30
 -12   5   2    5.30   14.20
 -11  -5   2   -6.70   12.90
 -11  -5   2   14.20   14.90
  11  -5  -2    0.00   12.50
  11  -5  -2  -10.30   10.90
 -11   5   2   17.60   13.50
 -11   5   2   -6.20   13.60
  11   5  -2   23.30   15.70
  10  -5  -2   58.19   13.50
 -10  -5   2   58.59   15.30
 -10  -5   2   65.69   18.30
 -10   5   2   65.39    7.30
 -10   5   2   58.19    6.30
  10   5  -2   35.50   16.30
 -10   5   2   51.49   13.90
  10   5  -2   53.59   17.20
 -10   5   2   66.79   14.60
   9  -5  -2  189.48   12.60
   9  -5  -2  184.88   17.90
  -9  -5   2  194.38   24.80
  -9  -5   2  207.28   22.00
   9  -5  -2  149.39   17.50
   9   5  -2  216.58   24.20
  -9   5   2  181.28   12.00
  -9   5   2  205.88   18.90
   9   5  -2  193.58   23.70
  -9   5   2  211.48   19.80
   8  -5  -2   46.00    9.40
  -8  -5   2   35.60   14.00
   8  -5  -2   52.69   10.60
   8  -5  -2   44.10   12.40
  -8  -5   2   45.60   15.10
  -8   5   2   36.50    8.00
  -8   5   2   44.30   12.60
  -8   5   2   52.99   11.10
   8   5  -2   42.70   15.30
   8   5  -2   52.99   14.00
   7  -5  -2   92.39   12.80
   7  -5  -2  104.99   11.70
  -7  -5   2  102.09   16.60
  -7  -5   2   94.39   15.30
   7  -5  -2   68.79   11.70
  -7   5   2   86.29   10.70
  -7   5   2   98.39   11.90
  -7   5   2   86.99   13.20
   7   5  -2   92.29   16.60
   7   5  -2   87.29   16.80
   6  -5  -2  159.58   12.40
   6  -5  -2  161.98   14.30
  -6  -5   2  141.39   18.30
  -6  -5   2  152.28   18.80
   6  -5  -2  145.69   15.20
  -6   5   2  169.98   15.80
   6   5  -2  111.79   16.00
  -6   5   2  121.89   12.70
  -6   5   2  124.79   13.40
   6   5  -2  142.19   17.80
  -5  -5   2  134.49   16.70
  -5  -5   2  130.09   16.40
   5  -5  -2  100.49   12.50
   5  -5  -2  110.09   13.20
   5   5  -2  121.59   17.10
  -5   5   2  123.19   13.30
   5   5  -2   99.59   14.70
  -5   5   2  145.29   14.10
  -5   5   2  121.49   10.90
  -5   5   2  107.19   12.30
  -4  -5   2   50.19   12.60
  -4  -5   2   40.10   12.70
   4  -5  -2   42.20   13.20
   4  -5  -2   58.89   10.70
  -4   5   2   47.30   10.70
  -4   5   2   57.69    7.70
   4   5  -2   55.09   11.80
  -4   5   2   60.99    8.90
  -4   5   2   66.39   10.60
   4   5  -2   41.70   13.70
  -3  -5   2  143.89   18.30
   3  -5  -2  150.08   16.20
   3  -5  -2  144.99   13.60
  -3  -5   2  157.78   17.10
  -3   5   2  153.48    9.90
  -3   5   2  137.59   15.00
   3   5  -2  153.28    7.60
  -3   5   2  179.98   14.30
  -3   5   2  157.68   12.10
   3   5  -2  135.89   16.80
   3   5  -2  143.79    8.30
   3   5  -2  166.38   18.90
   2  -5  -2  215.48   18.80
   2  -5  -2  238.68   13.80
  -2  -5   2  220.28   18.40
  -2  -5   2  250.07   20.30
   2   5  -2  239.58   10.50
  -2   5   2  227.38   13.90
  -2   5   2  212.98   11.20
   2   5  -2  232.68   18.40
   2   5  -2  227.78   20.10
   2   5  -2  239.68   11.20
  -2   5   2  249.97   12.90
  -1  -5   2  547.15   26.50
   1  -5  -2  505.05   19.20
   1  -5  -2  535.55   26.00
  -1  -5   2  535.05   23.40
   1  -5  -2  537.75   18.30
   1   5  -2  490.45   23.60
  -1   5   2  513.55   19.30
   1   5  -2  506.85   24.70
   1   5  -2  521.05   17.60
  -1   5   2  526.45   18.00
  -1   5   2  542.45   25.70
   1   5  -2  518.75   17.40
   0  -5  -2  333.67   20.80
   0  -5   2  327.17   21.20
   0  -5  -2  282.47   14.00
   0  -5  -2  297.87   15.10
   0  -5   2  303.37   18.70
   0   5   2  295.47   21.30
   0   5   2  271.17   14.30
   0   5  -2  286.67   20.30
   0   5   2  286.37   14.30
   0   5  -2  300.97   14.20
   0   5  -2  299.37   19.70
   0   5  -2  295.67   14.80
  -1  -5  -2   29.80    6.70
  -1  -5  -2   36.40   11.90
   1  -5   2   42.20   11.70
  -1  -5  -2   35.40    8.90
  -1   5  -2   28.60    9.10
  -1   5  -2   43.20    8.80
  -1   5  -2   49.90   11.00
   1   5   2   46.90    7.20
   1   5   2   30.10   12.60
  -1   5  -2   37.00    8.10
   1   5   2   34.80    8.90
  -2  -5  -2  455.05   14.70
  -2  -5  -2  465.95   24.60
   2  -5   2  435.16   18.60
   2  -5   2  421.86   21.80
  -2  -5  -2  408.36   20.50
   2   5   2  432.26   19.80
  -2   5  -2  426.76   20.00
   2   5   2  431.36   25.10
  -2   5  -2  413.96   22.20
  -2   5  -2  400.36   18.10
   2   5   2  453.95   14.30
  -2   5  -2  450.15   22.20
  -2   5  -2  416.76   18.50
  -3  -5  -2  133.49    8.00
   3  -5   2  116.69   12.90
  -3  -5  -2  129.49   15.70
  -3  -5  -2  131.19   16.70
   3  -5   2  133.89   20.40
  -3   5  -2  131.69   14.00
   3   5   2  143.39   15.30
   3   5   2  152.38    7.80
  -3   5  -2  147.59   16.90
   3   5   2  133.69   17.50
  -3   5  -2  115.49   11.80
  -3   5  -2  141.59   13.40
  -3   5  -2  129.89   14.10
  -4  -5  -2  151.38   19.10
   4  -5   2  150.58   14.40
  -4  -5  -2  134.39   17.70
   4  -5   2  148.49   14.60
  -4  -5  -2  161.08    6.90
  -4   5  -2  157.38   17.50
   4   5   2  147.29    6.60
  -4   5  -2  123.79   13.80
  -4   5  -2  129.39   13.60
   4   5   2  124.59   16.50
  -4   5  -2  133.09   13.30
   4   5   2  152.38   16.10
  -4   5  -2  147.79   14.10
  -5  -5  -2    6.90   11.80
   5  -5   2   -9.40    8.70
   5  -5   2    0.10    8.10
  -5  -5  -2   -0.20   10.50
  -5   5  -2    1.80    7.60
  -5   5  -2    0.10    7.90
   5   5   2   14.50   11.30
  -5   5  -2   -2.50    8.50
  -5   5  -2   -0.60    8.30
  -5   5  -2   13.10   10.20
  -6  -5  -2    2.80   11.20
   6  -5   2   25.20   10.60
  -6  -5  -2   10.00   12.00
   6  -5   2    1.30    8.70
   6   5   2   -3.20   12.00
   6   5   2    2.90   11.10
  -6   5  -2    6.00    7.70
  -6   5  -2    0.60    8.60
  -6   5  -2   -7.90    7.50
  -6   5  -2   12.70    7.60
  -6   5  -2   -0.70    9.20
  -7  -5  -2    9.50   12.20
   7  -5   2   10.90   10.70
  -7  -5  -2   21.10   13.10
   7  -5   2    5.30    9.80
  -7   5  -2    9.50   10.20
  -7   5  -2   15.00   10.30
   7   5   2   14.00   12.20
  -7   5  -2   12.90    7.20
   7   5   2   15.90   12.70
  -7   5  -2   27.30   10.70
  -7   5  -2   24.80    8.00
   8  -5   2   25.80   11.80
   8  -5   2   39.50   12.90
  -8  -5  -2   53.39   15.70
  -8  -5  -2   43.30   15.00
  -8   5  -2   41.00    7.20
  -8   5  -2   43.70   13.20
   8   5   2   41.80   14.90
   8   5   2   40.90   14.30
  -8   5  -2   28.20   10.80
  -8   5  -2   58.19   13.10
  -8   5  -2   47.80    8.50
  -9  -5  -2  117.69   19.70
   9  -5   2  130.09   18.20
  -9  -5  -2   94.29   17.90
  -9   5  -2  112.39   25.50
  -9   5  -2  110.39   10.40
  -9   5  -2  115.99   17.00
   9   5   2  102.19   18.70
  -9   5  -2  103.69   16.70
   9   5   2   92.89   18.80
  -9   5  -2   91.39    8.70
  10  -5   2   49.50   14.60
 -10  -5  -2   42.80   15.90
 -10  -5  -2   51.29   17.70
 -10   5  -2   39.90   15.30
  10   5   2   34.00   14.10
 -10   5  -2   54.29   16.20
  10   5   2   40.90   17.00
 -10   5  -2   25.00   13.40
 -11  -5  -2   20.80   14.80
  11  -5   2   33.00   14.90
 -11  -5  -2   43.50   19.20
 -11  -5  -2   41.10    5.50
  11   5   2   36.50   18.00
  11   5   2   37.50   24.80
 -11   5  -2   11.40   12.70
 -11   5  -2   60.39   15.70
 -11   5  -2   47.20   16.40
 -12  -5  -2   55.39   18.60
  12  -5   2   51.19   15.80
 -12  -5  -2   51.99    6.00
 -12  -5  -2   53.79    6.30
 -12   5  -2   40.80   17.30
 -12   5  -2   46.30   15.00
  12   5   2   31.20   19.10
  12   5   2   51.09   18.20
 -13  -5  -2    3.20   12.80
 -13  -5  -2   12.30    5.30
  13  -5   2   14.80   14.70
 -13  -5  -2   11.30   16.10
  13   5   2   26.00   16.90
 -13   5  -2   20.30   14.20
 -14  -5  -2   47.80   18.40
 -14  -5  -2   20.90    6.70
 -14  -5  -2   40.80   15.60
  14  -5   2   27.10   16.30
 -14  -5  -2   26.40    6.50
  14   5   2   43.00   17.30
 -14   5  -2   12.60   13.70
 -14   5  -2   15.90   18.60
 -15  -5  -2   18.70   14.40
 -15  -5  -2   23.70   17.90
 -15  -5  -2    8.20    5.90
 -15  -5  -2    6.30    6.70
 -15   5  -2   11.50   12.60
 -15   5  -2   -5.30   18.50
 -16  -5  -2   16.20   14.30
 -16  -5  -2   24.90    6.70
 -16  -5  -2   52.79   25.30
 -16   5  -2   -0.50   19.40
 -16   5  -2   -5.20   13.60
 -16  -6   2   38.00   14.60
  16  -6  -2    9.80   22.30
 -16  -6   2   43.80   24.50
 -16   6   2   40.50   18.70
 -16   6   2    6.70   14.30
 -15  -6   2   28.20   17.30
 -15  -6   2   27.60   15.60
  15  -6  -2   24.80   15.40
 -15   6   2   15.20   14.00
 -15   6   2    0.80   20.80
 -14  -6   2   19.50   14.60
  14  -6  -2   -0.30   13.60
 -14  -6   2   17.40   17.20
 -14   6   2   -5.90   13.40
 -14   6   2   -1.50   15.30
 -13  -6   2    3.50   13.80
  13  -6  -2    7.90   13.00
 -13  -6   2   26.70   17.70
 -13   6   2    5.30   14.60
 -13   6   2  -31.30   11.20
 -12  -6   2   11.90   14.00
  12  -6  -2   33.40   14.00
 -12  -6   2   38.50   17.90
  12   6  -2   39.50   17.90
 -12   6   2   31.80   14.80
 -12   6   2   27.00   15.30
  12   6  -2    7.30   18.80
 -11  -6   2   -3.10   16.90
 -11  -6   2    1.90   12.30
  11  -6  -2    5.80   11.60
 -11   6   2   -8.10    5.60
 -11   6   2    7.20   13.70
 -11   6   2   13.60    5.50
  11   6  -2   22.10   15.10
 -11   6   2   15.10   13.30
  11   6  -2  -19.10   16.00
  10  -6  -2   39.40   13.10
 -10  -6   2   43.20   16.70
  10  -6  -2   45.90   15.40
 -10  -6   2   47.30   18.50
  10   6  -2   82.49   20.10
 -10   6   2   49.40   14.00
  10   6  -2   -0.80   19.90
 -10   6   2   49.30    9.00
 -10   6   2   55.29   15.20
  -9  -6   2   33.10   16.30
  -9  -6   2   29.40   13.60
   9  -6  -2   27.60   13.30
   9  -6  -2   49.10   12.50
   9  -6  -2   26.00   10.10
  -9   6   2   27.40   13.40
   9   6  -2   59.59   18.00
  -9   6   2   25.50   11.60
   9   6  -2   39.20   16.60
  -9   6   2   21.40    9.00
   8  -6  -2   76.89   15.10
   8  -6  -2  144.39   16.80
  -8  -6   2  130.59   20.20
  -8  -6   2  133.59   20.50
  -8   6   2  114.09   13.30
  -8   6   2  119.69   16.50
  -8   6   2  116.09   14.40
   8   6  -2   83.99   18.30
   8   6  -2   91.19   19.60
   7  -6  -2  -10.00   10.70
   7  -6  -2  -10.20   10.40
  -7  -6   2   -1.70   12.90
  -7  -6   2    7.70   11.90
  -7   6   2  -14.30    8.70
  -7   6   2  -15.20    8.10
  -7   6   2    2.40   11.40
  -7   6   2    6.10   11.00
   7   6  -2    6.50   12.70
   7   6  -2    1.90   13.20
  -6  -6   2   24.20   14.00
  -6  -6   2   22.20   13.50
   6  -6  -2    2.10   10.10
   6  -6  -2   23.40   10.60
  -6   6   2   29.40   10.70
  -6   6   2   14.20    8.10
   6   6  -2   18.10   12.80
   6   6  -2   18.50   13.60
  -6   6   2   28.00   11.30
  -5  -6   2  112.29   18.20
  -5  -6   2  132.49   17.30
   5  -6  -2   82.69   13.30
   5  -6  -2  114.89   15.10
  -5   6   2  112.69   11.40
   5   6  -2   89.79   14.70
  -5   6   2  126.49   14.20
  -5   6   2  106.79   14.40
  -5   6   2  107.69   14.10
   5   6  -2  103.99   18.20
  -4  -6   2   46.50   13.10
   4  -6  -2   54.99   10.90
  -4  -6   2   24.90   13.30
   4  -6  -2   60.39   13.50
  -4   6   2   88.19   11.80
  -4   6   2   54.19    9.80
   4   6  -2   27.70   11.70
  -4   6   2   24.30   11.30
   4   6  -2   44.40    4.10
  -4   6   2   37.60    7.30
   4   6  -2   30.80   14.00
  -3  -6   2   21.20   11.80
  -3  -6   2   33.20   11.90
   3  -6  -2   32.30   12.50
   3  -6  -2   27.20   10.00
  -3   6   2   33.90   11.90
  -3   6   2   35.20    6.80
   3   6  -2   25.70   12.20
  -3   6   2   16.40    8.60
  -3   6   2   32.30    8.10
   3   6  -2   29.10    5.30
   3   6  -2   31.50    6.20
   3   6  -2   33.20   14.10
  -2  -6   2  103.29   15.20
   2  -6  -2   95.39   15.50
  -2  -6   2  116.29   17.60
   2   6  -2  104.89    9.90
  -2   6   2  102.79   11.70
  -2   6   2   99.09   11.00
   2   6  -2   98.89   14.40
  -2   6   2   99.89   14.70
  -2   6   2   88.79    9.40
   2   6  -2  103.79    8.80
   2   6  -2   87.49   15.90
   1  -6  -2  111.79   12.30
  -1  -6   2  115.59   17.20
  -1  -6   2  133.59   16.30
   1  -6  -2  130.39   17.00
   1   6  -2  137.79   11.10
   1   6  -2  120.19   10.20
  -1   6   2   87.69   10.40
   1   6  -2  114.59   14.70
   1   6  -2  113.59   15.50
  -1   6   2  118.09   15.20
   0  -6   2   44.90   11.20
   0  -6   2   46.50   13.60
   0  -6  -2   49.70    9.50
   0  -6  -2   34.90   12.30
   0  -6  -2   56.79    8.90
   0   6  -2   58.79    8.80
   0   6  -2   53.09   12.60
   0   6   2   39.40    8.50
   0   6  -2   38.70   12.50
   0   6  -2   53.99    8.50
   0   6   2   42.80    8.70
   0   6   2   58.89   14.40
   1  -6   2   20.10   12.10
  -1  -6  -2   11.10    6.50
  -1  -6  -2   22.40    9.40
  -1  -6  -2   20.20   12.90
   1   6   2    8.40    8.30
   1   6   2    7.90   11.60
   1   6   2    6.50    6.50
  -1   6  -2   12.70   10.10
  -1   6  -2   24.00    8.20
  -1   6  -2    0.10    7.50
  -1   6  -2   17.30    8.80
  -1   6  -2   20.50   11.60
  -2  -6  -2    3.20   12.20
  -2  -6  -2   -9.20    8.40
  -2  -6  -2    4.50    5.70
   2  -6   2   -0.80   10.40
  -2   6  -2   -2.60    7.70
  -2   6  -2   11.10    7.70
  -2   6  -2   -1.40    7.90
   2   6   2    6.80    5.70
   2   6   2  -11.50    9.70
  -2   6  -2   -8.90    9.50
   2   6   2    9.00    9.30
  -2   6  -2   -3.50   10.20
  -3  -6  -2   36.60   11.70
   3  -6   2   50.29   12.30
  -3  -6  -2   26.80    5.60
  -3  -6  -2   15.50   12.90
   3   6   2   44.90    5.70
  -3   6  -2   19.50   11.10
  -3   6  -2   21.80    8.80
   3   6   2   30.10   14.50
  -3   6  -2   37.40   10.00
  -3   6  -2   67.89   13.90
   3   6   2   29.70   10.80
  -3   6  -2   26.80    9.00
  -4  -6  -2    8.60    4.20
   4  -6   2    4.70   10.20
  -4  -6  -2   13.50   11.00
  -4  -6  -2   -8.50   10.30
  -4   6  -2   16.80   13.00
  -4   6  -2   17.60    9.50
  -4   6  -2  -16.80    8.60
   4   6   2    6.20    3.80
  -4   6  -2   -4.50    8.00
   4   6   2   11.50   12.10
   4   6   2    7.90   10.60
   5  -6   2    5.90   10.00
  -5  -6  -2    0.10   11.50
  -5  -6  -2    0.00   12.90
  -5   6  -2   -5.10    8.70
  -5   6  -2    6.00    9.40
  -5   6  -2   -7.60    9.80
   5   6   2   -3.10   10.90
  -5   6  -2    2.40   12.70
  -5   6  -2   12.60    9.20
   5   6   2   -7.10   12.70
  -6  -6  -2   64.69   15.90
  -6  -6  -2   77.39   18.00
   6   6   2   53.19   14.90
   6   6   2   70.59   17.20
  -6   6  -2   61.79   12.80
  -6   6  -2   87.69   17.70
  -6   6  -2   49.40   10.80
  -6   6  -2   49.00   12.20
  -6   6  -2   59.99   11.80
  -6   6  -2   67.89   13.30
  -7  -6  -2    0.10   13.60
  -7  -6  -2   13.30   13.80
  -7   6  -2   27.40   12.70
   7   6   2   -6.00   15.70
  -7   6  -2   12.10    9.30
  -7   6  -2   11.50   14.20
  -7   6  -2    2.00   10.40
  -7   6  -2   17.30   15.10
   7   6   2   26.60   14.50
  -7   6  -2   -2.20   10.40
  -8  -6  -2   71.09   17.70
   8  -6   2   69.79   14.90
  -8  -6  -2   59.29   17.20
  -8   6  -2   60.79   13.80
  -8   6  -2   55.19    9.60
   8   6   2   42.00   16.40
  -8   6  -2   63.09   10.90
   8   6   2   72.19   18.90
  -8   6  -2   45.80   13.60
  -8   6  -2   99.49   20.80
  -8   6  -2   58.39   14.80
  -9  -6  -2   50.99   17.80
   9  -6   2   35.70   14.00
  -9  -6  -2   24.00   17.40
  -9   6  -2   46.90   14.40
  -9   6  -2   32.20    9.10
  -9   6  -2   22.60   13.70
   9   6   2   40.50   17.80
  -9   6  -2   25.90   13.60
  -9   6  -2   34.90    8.00
   9   6   2   31.30   17.20
 -10  -6  -2   48.70   18.60
  10  -6   2   62.89   16.50
 -10  -6  -2   63.59   17.70
  10   6   2   53.29   16.50
 -10   6  -2   44.30   14.30
 -10   6  -2   52.59    7.50
 -10   6  -2   59.49    8.60
  10   6   2   47.90   22.90
 -10   6  -2   66.19   17.00
 -11  -6  -2    6.50   16.70
 -11  -6  -2   -1.30   13.50
  11  -6   2   20.30   13.00
 -11   6  -2    1.40   14.60
  11   6   2   13.60   18.60
  11   6   2    3.40   17.40
 -11   6  -2   -9.50   11.00
  12  -6   2   13.20   17.10
 -12  -6  -2   17.00   17.40
 -12  -6  -2   14.00   14.20
 -12   6  -2    1.20   12.90
 -12   6  -2   -4.90   15.50
 -13  -6  -2   12.80   16.40
  13  -6   2   24.40   14.70
 -13  -6  -2   23.90   15.20
 -13   6  -2    3.50   16.40
 -13   6  -2  -25.10   10.90
 -14  -6  -2   61.19   20.20
 -14  -6  -2   44.00   16.40
 -14   6  -2    4.40   18.10
 -14   6  -2   10.00   14.00
 -15  -6  -2   22.20   17.30
 -15  -6  -2   17.00   14.10
 -15   6  -2   -9.60   11.90
 -15   6  -2  -36.20   17.00
 -15  -7   2    7.00   13.60
  15  -7  -2   11.20   14.30
 -15  -7   2   33.10   18.10
 -15   7   2  -10.80   14.40
  14  -7  -2   28.00   13.30
 -14  -7   2   29.20   18.60
 -14  -7   2   -0.10   13.70
 -14   7   2   12.10   24.40
 -14   7   2    9.60   17.10
 -13  -7   2   14.10   14.80
 -13  -7   2   13.40   16.40
  13  -7  -2   17.70   12.90
 -13   7   2   43.50   16.10
 -13   7   2    4.20   14.80
 -12  -7   2   21.50   17.30
 -12  -7   2   12.20   12.50
  12  -7  -2    2.80   11.50
 -12   7   2   -0.70   13.50
 -12   7   2   -8.00    4.50
 -12   7   2   -3.30   11.70
 -11  -7   2   16.00   13.30
 -11  -7   2   19.90   17.70
  11  -7  -2    8.10   11.10
 -11   7   2    4.80    7.40
 -11   7   2   17.30   13.10
 -11   7   2  -11.60    7.60
 -11   7   2   12.50   13.90
  11   7  -2  -36.50   16.20
 -10  -7   2   26.60   18.70
 -10  -7   2    6.50   13.20
 -10   7   2   -6.70    8.80
 -10   7   2   -1.60   12.60
  10   7  -2    4.80   17.40
 -10   7   2   -3.40   12.00
 -10   7   2    2.70   18.40
   9  -7  -2   -2.10   13.50
  -9  -7   2   22.60   15.80
  -9  -7   2   14.40   16.60
   9  -7  -2   16.00   11.20
  -9   7   2   16.80   18.20
  -9   7   2    3.30   11.00
  -9   7   2   20.80   13.30
   9   7  -2    7.90   20.90
  -8  -7   2   30.00   16.70
   8  -7  -2   -1.30   13.20
   8  -7  -2    9.40   11.70
  -8  -7   2   16.50   16.00
  -8   7   2    2.90   10.90
  -8   7   2   -1.50    9.70
   8   7  -2   31.50   17.90
   8   7  -2    4.40   15.70
  -8   7   2   37.40   16.70
   7  -7  -2   43.70   15.30
   7  -7  -2   39.50   13.50
  -7  -7   2   10.10   15.50
  -7  -7   2   10.50   14.50
  -7   7   2   13.20   12.10
  -7   7   2   29.60   11.80
   7   7  -2   28.30   16.00
  -7   7   2   36.30   16.30
   7   7  -2   37.30   17.30
  -7   7   2   13.60    9.80
   6  -7  -2   17.20   12.20
  -6  -7   2   15.80   22.10
   6  -7  -2   20.00   12.90
  -6  -7   2   29.90   15.10
   6   7  -2   20.10   14.30
  -6   7   2   23.40   11.50
  -6   7   2   28.50   12.70
  -6   7   2   74.69   14.70
  -6   7   2   27.90    9.20
   6   7  -2   23.40   16.00
   5  -7  -2   -8.30    9.90
  -5  -7   2   11.90   13.40
   5  -7  -2   12.20   13.00
  -5  -7   2   -7.50   12.50
   5   7  -2   -6.20   13.90
   5   7  -2   16.50   13.20
  -5   7   2    2.00   12.10
  -5   7   2   24.00   11.40
  -5   7   2    5.50    7.40
  -5   7   2   24.40   12.00
   4  -7  -2    4.10   12.30
  -4  -7   2    1.10   12.20
   4  -7  -2  -11.10   10.20
  -4  -7   2  -13.40   11.80
  -4   7   2   24.70   10.20
   4   7  -2   -0.40    4.00
  -4   7   2   -2.50    6.70
  -4   7   2    8.90   12.40
   4   7  -2  -11.50    4.20
   4   7  -2   -4.10   15.30
  -4   7   2    8.60    9.70
   4   7  -2    0.20   11.70
  -3  -7   2   -9.20   11.40
   3  -7  -2   -2.50   13.20
  -3  -7   2    3.70   13.80
   3  -7  -2  -20.90    9.00
  -3   7   2    3.30    6.60
   3   7  -2  -10.80    6.20
   3   7  -2   -2.00   10.90
  -3   7   2   14.30   12.80
   3   7  -2   -4.30    5.50
   3   7  -2   -8.80   11.90
  -3   7   2  -10.90    9.20
  -3   7   2    6.60    8.20
  -2  -7   2   58.79   14.30
   2  -7  -2   50.79   11.00
   2  -7  -2   52.59   16.10
  -2  -7   2   44.30   14.60
   2   7  -2   61.59    9.00
  -2   7   2   55.89    9.20
  -2   7   2   52.89    8.60
  -2   7   2   76.49   15.70
   2   7  -2   68.69   17.20
   2   7  -2   52.49    8.30
   2   7  -2   46.30   13.40
  -2   7   2   59.19   11.60
  -1  -7   2  207.28   20.50
   1  -7  -2  181.78   15.60
  -1  -7   2  229.38   22.00
   1  -7  -2  220.48   23.40
   1   7  -2  206.28   26.80
   1   7  -2  214.58   13.80
  -1   7   2  180.38   13.70
  -1   7   2  193.68   15.90
   1   7  -2  200.28   14.40
   1   7  -2  225.78   24.10
  -1   7   2  200.88   13.60
  -1   7   2  209.38   22.50
   0  -7  -2   85.99   11.10
   0  -7   2   94.59   14.40
   0  -7  -2  109.19   13.10
   0  -7  -2   86.99   18.10
   0  -7   2   82.69   16.80
   0   7   2   87.59   13.80
   0   7  -2   89.79   17.70
   0   7  -2   69.29   10.50
   0   7   2   89.19   11.30
   0   7  -2   75.29   15.40
   0   7   2   79.79   15.40
   0   7  -2   94.89   12.40
  -1  -7  -2   15.50   10.00
  -1  -7  -2   20.30    8.00
   1  -7   2    5.60   13.10
  -1  -7  -2    5.20   14.60
   1   7   2    8.40    7.80
   1   7   2   -2.10    9.40
  -1   7  -2   15.90   13.00
   1   7   2   23.00   14.30
  -1   7  -2   10.20    9.20
  -1   7  -2   15.10   13.70
  -1   7  -2   -1.30    8.50
  -1   7  -2    4.10   10.40
   2  -7   2   90.69   16.70
  -2  -7  -2   87.99   14.20
  -2  -7  -2   71.19    9.00
  -2  -7  -2   59.69   15.70
  -2   7  -2   79.69   16.70
   2   7   2   92.89   18.70
   2   7   2   79.79    9.20
  -2   7  -2   72.69   12.00
   2   7   2   72.99   13.00
  -2   7  -2   65.69   14.40
  -2   7  -2   88.09   12.40
  -2   7  -2  127.39   20.00
  -3  -7  -2    8.50   13.00
  -3  -7  -2   11.50    5.80
   3  -7   2   -6.70   11.50
  -3  -7  -2   -3.50   11.10
  -3   7  -2   14.10   16.30
   3   7   2   14.30    6.10
  -3   7  -2   -1.00    9.20
  -3   7  -2   -0.50    9.40
  -3   7  -2   13.30   12.50
   3   7   2   10.00   15.80
   3   7   2   -7.00   10.60
  -3   7  -2   16.20   10.00
   4  -7   2    8.10   12.30
  -4  -7  -2    9.90   14.80
  -4  -7  -2   13.30   12.50
   4   7   2   37.10   14.80
   4   7   2   19.60   12.80
  -4   7  -2   12.00   10.00
  -4   7  -2    0.40   11.70
  -4   7  -2   44.00   20.80
  -4   7  -2    9.10   10.30
  -4   7  -2    1.40    9.00
   4   7   2   12.30    4.50
   5  -7   2    8.90   12.10
  -5  -7  -2   15.50   13.50
   5   7   2    3.10   12.70
  -5   7  -2   14.30   10.90
  -5   7  -2    3.10   12.00
  -5   7  -2   12.80   17.40
  -5   7  -2   14.70   10.10
  -5   7  -2   10.40   10.40
   5   7   2    9.10   15.80
  -6  -7  -2   94.49   20.20
   6  -7   2   84.99   14.50
  -6  -7  -2   89.99   17.80
  -6   7  -2   87.29   14.80
  -6   7  -2  134.39   24.00
   6   7   2  107.89   21.50
  -6   7  -2   93.69   14.80
  -6   7  -2   74.79   14.30
   6   7   2   66.79   16.90
  -6   7  -2   45.00   13.10
  -7  -7  -2   -2.20   14.00
  -7  -7  -2   -7.90   12.90
  -7   7  -2   -4.60   10.80
  -7   7  -2    8.10   10.80
  -7   7  -2   -4.20    9.90
  -7   7  -2  -13.50   10.40
  -7   7  -2   12.80   19.40
   7   7   2   -4.60   14.40
  -7   7  -2  -16.10   12.80
   7   7   2   -8.80   13.90
  -8  -7  -2   14.90   14.90
  -8  -7  -2   -9.00   14.90
  -8   7  -2    3.20   19.40
   8   7   2  -24.80   14.10
  -8   7  -2    4.80   12.50
  -8   7  -2  -19.90   10.70
  -8   7  -2    4.30    9.70
  -8   7  -2   -9.90   10.80
  -8   7  -2   -5.50    9.90
  -9  -7  -2   61.79   18.40
  -9  -7  -2   43.00   17.40
  -9   7  -2   50.89   15.50
   9   7   2   -0.10   18.70
  -9   7  -2   87.49   24.00
  -9   7  -2   36.80   15.20
  -9   7  -2   44.30   15.40
  -9   7  -2   65.69   11.60
 -10  -7  -2   37.60   15.20
 -10  -7  -2   32.30   17.60
 -10   7  -2   77.29   25.90
 -10   7  -2   39.90    9.80
 -10   7  -2   13.80   14.40
 -10   7  -2   26.70    8.30
  10   7   2    8.90   17.60
 -10   7  -2   10.60   13.70
 -11  -7  -2   49.60   17.20
  11  -7   2   73.69   16.00
 -11  -7  -2   46.70   19.00
 -11   7  -2  124.29   28.80
 -11   7  -2   35.60   14.30
 -11   7  -2   45.70    7.20
 -11   7  -2   50.09   17.30
 -11   7  -2   33.60    8.30
 -12  -7  -2   11.20   14.90
  12  -7   2   18.40   13.50
 -12  -7  -2   19.80   17.10
 -12   7  -2    9.60   16.30
 -12   7  -2  -19.30   12.10
  13  -7   2   29.00   14.70
 -13  -7  -2   14.90   14.40
 -13  -7  -2   48.00   19.40
 -13   7  -2   20.00   17.70
 -13   7  -2   -3.40   17.50
 -14  -7  -2    6.60   14.00
 -14  -7  -2   41.90   18.50
 -14   7  -2   16.00   15.50
 -14   7  -2  -25.60   17.20
 -13  -8   2   17.10   17.80
 -13   8   2   12.20   15.60
 -12  -8   2   22.60   15.70
 -12  -8   2   39.80   19.70
 -12   8   2   21.70   15.80
 -12   8   2   -6.40   13.50
 -12   8   2   19.70    8.10
 -11  -8   2   30.60   16.90
 -11  -8   2   29.00   18.20
 -11   8   2    5.80   14.60
 -11   8   2   11.30   13.30
 -11   8   2   35.60   10.50
 -10  -8   2   17.20   16.00
 -10  -8   2   -3.70   16.10
 -10   8   2   48.30   20.00
 -10   8   2    9.60   13.60
 -10   8   2   -4.50   10.90
  10   8  -2  -28.40   16.90
 -10   8   2   10.10   12.60
   9  -8  -2    2.80   12.30
  -9  -8   2   -0.70   13.40
  -9  -8   2   16.20   17.30
  -9   8   2  -12.20   11.40
  -9   8   2   55.29   20.70
  -9   8   2  -14.80   11.00
   9   8  -2   -5.20   16.50
  -9   8   2   17.10   14.20
  -8  -8   2  -14.20   14.70
   8  -8  -2   24.80   13.70
  -8  -8   2    4.50   15.30
  -8   8   2  -15.70    9.60
  -8   8   2   21.40   13.90
  -8   8   2    2.40   12.30
  -8   8   2   25.10   16.70
   7  -8  -2   17.90   14.30
   7  -8  -2   -0.70   12.90
  -7  -8   2    8.00   15.50
  -7  -8   2  -13.60   12.10
   7   8  -2    2.50   15.70
  -7   8   2   18.80   13.90
  -7   8   2  -12.00    8.80
  -7   8   2   24.40   13.30
  -7   8   2   22.10   16.10
  -6  -8   2   34.10   16.10
   6  -8  -2   51.89   15.50
   6  -8  -2   74.09   17.00
  -6  -8   2   50.59   18.00
  -6   8   2   80.79   15.20
  -6   8   2   46.20   14.90
   6   8  -2   74.29   17.90
  -6   8   2   40.20   10.20
  -6   8   2  100.39   16.40
  -5  -8   2  134.89   21.50
  -5  -8   2  166.98   21.80
   5  -8  -2  205.48   20.30
   5  -8  -2  136.69   20.10
  -5   8   2  212.08   20.90
  -5   8   2  149.19   13.40
  -5   8   2  143.49   19.50
  -5   8   2  184.78   16.90
   5   8  -2  187.98   22.70
   4  -8  -2    3.30   15.00
   4  -8  -2  -15.00   10.90
  -4  -8   2   -7.80   12.80
  -4  -8   2   10.90   13.50
  -4   8   2   10.40   13.50
  -4   8   2   22.10    9.40
  -4   8   2    4.80    7.30
   4   8  -2   -1.20    4.80
   4   8  -2    7.30   15.80
  -4   8   2   -0.80   10.70
   4   8  -2   44.70   13.90
   3  -8  -2   11.70   12.00
  -3  -8   2    5.50   12.80
   3  -8  -2   26.60   15.80
  -3  -8   2   14.60   16.20
  -3   8   2   26.70    8.30
  -3   8   2   11.70   14.20
   3   8  -2   11.40   14.90
   3   8  -2   30.80   12.60
   3   8  -2   16.00    6.70
  -3   8   2   17.70   11.50
   3   8  -2   -4.50    7.00
  -3   8   2   12.30    7.30
  -2  -8   2  -14.40   12.70
   2  -8  -2    5.80   10.70
  -2  -8   2   -9.90   12.20
   2  -8  -2    1.50   13.70
  -2   8   2    2.80   10.50
  -2   8   2   10.00   14.90
   2   8  -2   -5.30    8.10
   2   8  -2   13.60   14.20
  -2   8   2    6.90    7.30
  -2   8   2   -5.50    7.30
   2   8  -2   -2.80    7.30
   2   8  -2    6.10   11.40
  -1  -8   2   35.70   20.20
   1  -8  -2   11.40   10.50
   1  -8  -2   30.20   15.90
  -1  -8   2   23.80   13.50
  -1   8   2   35.30    8.90
  -1   8   2   15.90    8.80
   1   8  -2   28.90   10.10
   1   8  -2   34.20   13.30
  -1   8   2   15.10   10.70
   1   8  -2    9.00   15.00
   1   8  -2   24.20    9.40
   0  -8  -2   -4.80    8.40
   0  -8  -2   -9.20   15.50
   0  -8   2   11.90   14.90
   0   8  -2   10.40    9.00
   0   8   2   -8.50    9.00
   0   8  -2   -2.60    9.50
   0   8  -2    0.40    9.50
   0   8  -2  -26.20   11.50
   0   8  -2   18.20   15.10
   0   8   2    8.90    9.80
   0   8   2    1.40   15.30
  -1  -8  -2   22.40   11.50
   1  -8   2   -5.40   13.40
  -1  -8  -2    6.10    7.90
  -1  -8  -2   13.40   17.10
  -1   8  -2   -2.20    9.40
   1   8   2   -9.40    9.60
  -1   8  -2  -20.70    9.00
  -1   8  -2   -2.10   14.50
   1   8   2   20.00   14.80
  -1   8  -2   11.50   14.50
   1   8   2    0.50   15.70
  -1   8  -2    0.40   10.10
  -2  -8  -2   14.90    7.60
  -2  -8  -2    0.80   16.40
  -2  -8  -2   48.80   17.80
   2  -8   2    9.00   14.10
  -2   8  -2   31.50   10.70
   2   8   2   15.10    7.70
   2   8   2   13.80   16.60
  -2   8  -2   28.60   17.20
  -2   8  -2    5.70   10.00
  -2   8  -2   26.90   16.30
  -2   8  -2  -12.50    9.50
   2   8   2   -7.40   10.80
   3  -8   2   16.70   14.70
  -3  -8  -2   21.30   12.90
  -3  -8  -2   30.50   17.30
   3   8   2    1.00   16.30
   3   8   2   -4.70   11.80
  -3   8  -2  -14.00   10.20
   3   8   2   35.40    6.90
   3   8   2   19.70    6.60
  -3   8  -2   23.50   15.00
  -3   8  -2   58.19   20.50
  -3   8  -2    9.40   10.90
  -3   8  -2   21.70   10.90
   4  -8   2    1.60   13.30
  -4  -8  -2    6.50   13.70
  -4  -8  -2    8.40   16.00
  -4   8  -2   21.70   11.30
  -4   8  -2   62.69   21.00
   4   8   2  -16.30   12.40
  -4   8  -2   30.10   14.60
  -4   8  -2    3.20   10.60
  -4   8  -2   12.70   11.70
   5  -8   2    0.10   13.00
  -5  -8  -2   -0.70   14.70
  -5  -8  -2    2.30   14.00
  -5   8  -2    1.70   10.50
  -5   8  -2    1.40   10.20
   5   8   2    1.10   14.00
  -5   8  -2  -11.60   11.80
  -5   8  -2   15.70   20.30
   6  -8   2   55.59   14.60
  -6  -8  -2   76.39   18.70
  -6  -8  -2   55.49   16.60
  -6   8  -2   74.79   15.10
  -6   8  -2   98.29   24.40
  -6   8  -2   69.09   14.60
  -6   8  -2   63.59   15.10
  -6   8  -2   46.70   14.10
   6   8   2   27.40   16.50
  -6   8  -2   72.89   14.80
  -7  -8  -2  108.49   21.60
  -7  -8  -2  118.39   20.90
  -7   8  -2   77.69   15.70
  -7   8  -2  119.19   16.70
  -7   8  -2  102.59   16.30
  -7   8  -2  117.59   17.80
  -7   8  -2  123.89   16.70
   7   8   2   64.79   18.30
  -8  -8  -2   33.50   17.80
  -8  -8  -2   36.80   17.40
   8   8   2   -1.60   16.90
  -8   8  -2   31.80   12.50
  -8   8  -2   30.30   14.60
  -8   8  -2   22.10   12.70
  -8   8  -2   98.69   26.40
  -8   8  -2   65.09   13.90
  -9  -8  -2   40.00   25.50
  -9  -8  -2   26.70   17.10
  -9   8  -2   31.80   25.40
  -9   8  -2   -3.70   12.80
  -9   8  -2   -7.90   13.10
   9   8   2  -33.70   15.30
  -9   8  -2    2.80    9.40
  -9   8  -2    2.40   10.30
 -10  -8  -2   21.10   16.40
 -10  -8  -2   37.00   17.30
 -10   8  -2    1.50   14.70
 -10   8  -2   68.39   24.30
  10   8   2  -28.60   16.10
 -10   8  -2  -13.90   13.90
 -10   8  -2  -17.20   10.00
 -10   8  -2   -6.20    8.20
 -11  -8  -2   26.80   16.90
 -11  -8  -2   43.80   18.80
 -11   8  -2    2.30   15.50
 -11   8  -2    9.10   14.00
 -12  -8  -2   45.00   18.50
 -11  -9   2    8.70   15.30
 -11  -9   2   40.00   18.90
 -11   9   2    5.20    9.90
 -10  -9   2    4.30   23.40
 -10  -9   2   20.30   18.00
 -10   9   2   -3.10   13.20
 -10   9   2   31.30   15.20
 -10   9   2   -7.00   12.50
 -10   9   2    5.80   11.20
  -9  -9   2   58.69   19.30
  -9  -9   2   68.39   20.40
   9  -9  -2   65.79   15.80
  -9   9   2   53.89   16.70
  -9   9   2   49.00   14.60
   9   9  -2   12.90   25.80
  -8  -9   2   40.90   18.80
  -8  -9   2   25.70   17.30
   8  -9  -2   20.70   15.20
   8   9  -2   -6.10   17.40
  -8   9   2    8.40   13.70
  -8   9   2   38.00   15.00
  -8   9   2   -8.20   10.30
   7  -9  -2    4.50   14.70
  -7  -9   2   19.10   17.00
  -7  -9   2   12.50   14.50
  -7   9   2   -4.10   14.20
   7   9  -2  -22.30   17.00
  -7   9   2    5.30   13.40
  -7   9   2  -18.90    8.70
  -6  -9   2   -7.70   15.50
   6  -9  -2   -6.80   14.30
  -6  -9   2   10.70   16.40
   6  -9  -2    5.80   13.70
  -6   9   2   20.70   14.00
   6   9  -2    2.90   14.60
  -6   9   2   -9.10    8.50
   5  -9  -2   42.30   18.70
   5  -9  -2   53.09   15.10
  -5  -9   2   40.90   16.50
  -5  -9   2   40.60   18.00
   5   9  -2   50.99   16.50
  -5   9   2   55.89   17.60
  -5   9   2   69.89   26.40
   4  -9  -2    4.20   18.80
  -4  -9   2    5.10   13.80
   4  -9  -2   32.00   13.40
  -4  -9   2   -0.70   14.80
  -4   9   2   29.00   15.60
  -4   9   2   12.30   11.50
   4   9  -2   35.70   14.40
   3  -9  -2   35.60   13.10
  -3  -9   2   31.40   15.20
  -3  -9   2   28.20   18.00
   3  -9  -2   26.20   17.00
  -3   9   2   44.70   17.10
  -3   9   2   16.80    7.60
   3   9  -2   27.50    7.80
  -3   9   2   39.90   13.10
   3   9  -2   53.39   14.40
   3   9  -2   26.70    7.80
  -2  -9   2    3.70   13.80
  -2  -9   2   -4.80   13.60
   2  -9  -2   -9.20    9.80
   2  -9  -2   -0.30   16.10
  -2   9   2   -1.80   11.10
  -2   9   2   35.20   17.30
   2   9  -2   -0.60    7.90
  -2   9   2   -0.20    7.00
  -2   9   2    4.60    8.50
   2   9  -2   27.60   12.20
   1  -9  -2   26.50   17.60
  -1  -9   2   33.50   17.80
  -1  -9   2   39.60   15.10
   1  -9  -2   36.10   11.50
   1   9  -2   27.10   10.10
   1   9  -2    4.40    9.70
  -1   9   2   27.20    8.70
  -1   9   2   24.70   10.60
  -1   9   2   31.00   11.10
   1   9  -2   41.20   12.40
  -1   9   2   59.09   29.60
   0  -9   2   63.69   18.90
   0  -9  -2   82.29   12.30
   0  -9  -2   92.09   20.80
   0   9  -2   82.39   12.30
   0   9   2   80.69   11.30
   0   9   2   89.49   12.90
   0   9   2   66.59   13.40
   0   9  -2   48.80   12.20
   0   9  -2   86.69   15.00
   0   9  -2   80.19   14.30
  -1  -9  -2    0.70   15.10
  -1  -9  -2   -9.00   17.40
   1  -9   2    5.40   14.80
   1   9   2  -12.50   10.90
  -1   9  -2   -4.80   10.10
   1   9   2   -7.70   10.80
  -1   9  -2  -19.40   10.20
  -1   9  -2    6.70   12.70
  -1   9  -2   17.10   15.20
   1   9   2    8.60    8.90
  -1   9  -2   -2.80   10.10
  -2  -9  -2   64.39   20.20
  -2  -9  -2   73.49   15.00
   2  -9   2   60.19   19.10
   2   9   2   76.69   10.30
   2   9   2   87.29   10.90
  -2   9  -2   58.79   13.90
  -2   9  -2  109.09   19.50
  -2   9  -2   80.19   14.10
  -2   9  -2   72.09   13.60
   3  -9   2    3.90   15.90
  -3  -9  -2   18.30   17.40
  -3  -9  -2   16.60   12.80
  -3   9  -2   -2.10   11.00
   3   9   2   -1.20   13.50
  -3   9  -2   -4.70    9.60
  -3   9  -2  -28.40   10.20
   3   9   2   14.70    6.40
  -3   9  -2   35.00   14.80
  -3   9  -2   64.09   19.40
   3   9   2    3.50    6.50
  -4  -9  -2   76.59   21.00
  -4  -9  -2  110.39   18.40
   4  -9   2   74.39   28.40
  -4   9  -2  111.99   19.20
  -4   9  -2   67.19   14.10
   4   9   2   44.20   15.80
  -4   9  -2   58.89   14.90
  -4   9  -2   69.49   14.80
  -5  -9  -2   20.50   17.00
   5  -9   2   13.80   15.50
  -5  -9  -2   11.20   15.20
  -5   9  -2   24.20   12.90
  -5   9  -2   17.70   17.90
  -5   9  -2    3.40   11.20
  -5   9  -2    1.40   10.60
   5   9   2  -21.70   14.40
  -6  -9  -2   22.90   15.50
   6  -9   2   24.30   14.80
  -6  -9  -2    7.50   14.10
  -6   9  -2   44.20   15.40
  -6   9  -2   20.10   13.30
   6   9   2   -2.20   15.30
  -6   9  -2    3.40   11.50
  -6   9  -2   11.20   13.00
  -7  -9  -2   41.80   18.20
  -7  -9  -2   41.40   17.40
  -7   9  -2   36.40   13.70
  -7   9  -2   19.40   13.60
  -7   9  -2   30.70   13.70
  -7   9  -2    4.60   11.80
   7   9   2  -11.80   15.70
  -8  -9  -2    2.10   13.80
  -8  -9  -2   -5.20   19.00
   8   9   2  -29.80   15.30
  -8   9  -2   -2.00   10.60
  -8   9  -2  -28.20   11.80
  -8   9  -2    5.00   12.40
  -8   9  -2    2.10   12.00
  -9  -9  -2   -4.50   17.20
  -9  -9  -2   -5.40   18.30
  -9   9  -2    0.90   10.90
  -9   9  -2   10.30   11.20
  -9   9  -2   -4.20   12.90
 -10  -9  -2   65.79   21.00
 -10  -9  -2   67.99   19.20
 -10   9  -2   19.50   16.80
 -10   9  -2   41.10   13.20
 -10   9  -2   63.69   12.70
 -10   9  -2   32.20   16.60
   7 -10  -2   12.00   16.00
  -7 -10   2   15.30   14.70
  -7 -10   2    8.80   17.20
   7  10  -2   -8.30   17.50
  -7  10   2    7.80   13.80
  -7  10   2  -11.10   14.30
  -6 -10   2   38.80   17.70
   6 -10  -2   48.70   17.90
  -6 -10   2   31.80   19.40
   6  10  -2   12.30   17.30
  -6  10   2   62.29   15.80
   5 -10  -2    9.00   17.10
  -5 -10   2   -1.00   14.20
  -5 -10   2   28.00   17.50
   5  10  -2   13.50   15.70
  -5  10   2   49.80   14.90
  -4 -10   2    3.00   15.30
   4 -10  -2   -5.30   16.90
  -4 -10   2   -1.00   15.20
  -4  10   2   21.60   13.00
  -4  10   2   31.50   13.40
   4  10  -2   25.80   15.20
  -3 -10   2   17.40   17.40
   3 -10  -2   20.80   17.20
  -3 -10   2    9.40   15.40
  -3  10   2   21.30   12.90
   3  10  -2   46.90   14.40
  -3  10   2   14.70   14.80
   3  10  -2   22.20    7.20
   3  10  -2   13.00    7.30
  -2 -10   2   10.80   16.10
  -2 -10   2   13.80   14.60
   2 -10  -2    4.80   16.70
   2  10  -2    1.40    8.20
  -2  10   2    7.80   12.20
   2  10  -2   52.19   13.20
  -2  10   2   15.30   12.00
   1 -10  -2   24.60   18.60
  -1 -10   2  -12.30   14.80
  -1  10   2   -7.20    7.30
  -1  10   2    4.10   11.40
  -1  10   2   29.00   12.10
   1  10  -2   12.70   10.90
   1  10  -2    9.50    9.50
   1  10  -2  -13.10    9.20
  -1  10   2  -16.00   10.60
   0 -10   2   25.20   17.30
   0 -10  -2   -0.70   16.60
   0  10  -2   30.90   10.40
   0  10   2   22.90   10.20
   0  10  -2  -17.20    9.90
   0  10   2    7.10   10.10
   0  10  -2   -4.60   10.80
   0  10   2   -3.10    7.90
   0  10   2  -21.40   11.80
   0  10  -2   18.40   10.60
   1 -10   2  -12.20   14.90
  -1 -10  -2    5.70   14.90
   1  10   2   24.20    8.80
  -1  10  -2   14.10   12.00
  -1  10  -2    3.40   10.80
   1  10   2  -16.10   12.10
   1  10   2    8.80   10.20
  -1  10  -2  -24.90   10.90
   2 -10   2   21.20   17.80
  -2 -10  -2    7.50   12.10
  -2 -10  -2   13.60   16.90
  -2  10  -2    2.20   10.50
   2  10   2    2.20    8.80
  -2  10  -2    3.80   11.10
  -2  10  -2  -21.70   10.70
   3 -10   2  -16.40   15.10
  -3 -10  -2   13.90   17.70
  -3 -10  -2    0.40   12.80
   3  10   2   14.60    6.10
  -3  10  -2    4.90   12.30
  -3  10  -2  -12.80    9.80
   3  10   2    5.50    6.50
   3  10   2  -23.30   14.90
  -3  10  -2    7.50   20.50
  -4 -10  -2    4.80   16.20
   4 -10   2   11.50   15.70
  -4 -10  -2   25.10   14.80
   4  10   2  -18.70   19.00
  -4  10  -2   20.40   12.90
  -4  10  -2   20.80   12.40
  -4  10  -2   -6.90   10.40
  -5 -10  -2   36.60   16.40
   5 -10   2   24.60   17.00
  -5 -10  -2   55.69   30.00
  -5  10  -2   31.90   12.80
   5  10   2    1.20   19.20
  -5  10  -2   36.10   14.70
  -6 -10  -2   -0.10   15.00
  -6 -10  -2   -1.30   15.00
  -6  10  -2   24.70   13.70
  -6  10  -2  -14.50   11.40
   6  10   2  -34.60   15.50
  -6  10  -2   12.90   13.30
  -7 -10  -2   32.60   16.90
  -7 -10  -2   11.00   16.40
  -7  10  -2   38.10   13.90
  -7  10  -2   30.10   15.10
  -7  10  -2   14.10   14.10
 -19   0   3   31.80   18.10
 -19   0   3   -4.90   11.60
 -18   0   3   12.50   16.70
 -18   0   3   18.80   12.30
  17   0  -3   42.20    7.30
 -17   0   3   61.39   13.40
 -17   0   3   38.70   18.20
  17   0  -3   75.69    8.70
 -17   0   3   48.70   13.70
  16   0  -3  -15.10   23.70
 -16   0   3   10.50   11.40
  16   0  -3   -3.20    5.70
 -16   0   3    9.50   15.90
  16   0  -3   -3.60    6.80
 -16   0   3   -3.30   16.10
 -15   0   3  151.28   24.60
  15   0  -3  188.28   19.70
  15   0  -3  174.38   13.20
 -15   0   3  132.39   15.80
  15   0  -3  129.09   22.80
  15   0  -3  181.68   12.10
  14   0  -3   -1.70    6.40
  14   0  -3    3.00   12.50
 -14   0   3    0.70    9.60
 -14   0   3    1.20   15.00
  14   0  -3    2.70    7.50
  13   0  -3    3.50    6.30
 -13   0   3    1.40   13.50
  13   0  -3    3.60   10.60
 -13   0   3   14.70    9.50
  13   0  -3   -2.70   13.80
  13   0  -3    0.50    7.40
  12   0  -3   -3.30    5.80
 -12   0   3   -3.80    8.00
 -12   0   3   -7.50   11.50
  12   0  -3    4.90    9.70
  12   0  -3   11.90   13.10
  12   0  -3   -3.10    7.00
  11   0  -3   73.89    9.40
  11   0  -3   51.59   14.30
  11   0  -3   64.39   10.90
 -11   0   3   54.99   10.10
  11   0  -3   69.89    9.00
 -11   0   3   59.59   15.00
  10   0  -3    2.60    5.60
  10   0  -3    2.80    9.40
 -10   0   3    0.30   10.90
 -10   0   3   -2.40    7.20
  10   0  -3    1.50   11.60
  10   0  -3   -5.40    6.60
  -9   0   3   10.40   12.10
   9   0  -3   10.10   11.70
   9   0  -3   26.80    9.20
   9   0  -3   26.60    6.70
   9   0  -3   19.20    7.40
   8   0  -3   -2.10    5.60
   8   0  -3   -9.50    7.80
   8   0  -3   10.00   11.60
  -8   0   3  -12.00   10.90
   8   0  -3  -14.40    6.40
  -8   0   3   -5.10    7.20
  -7   0   3   35.20    7.80
   7   0  -3   38.20    6.20
   7   0  -3   46.50    8.40
  -7   0   3   20.30   10.50
   7   0  -3   34.50   11.20
   7   0  -3   25.80    6.50
   6   0  -3    8.60    8.60
   6   0  -3   -3.70    5.80
  -6   0   3    1.50    8.00
  -6   0   3   -0.10    5.70
   6   0  -3   -4.10    4.50
   6   0  -3   -8.00    4.70
  -5   0   3 1043.90   26.50
   5   0  -3  996.30   30.30
   5   0  -3 1008.30   25.00
  -5   0   3 1004.30   30.30
   5   0  -3  973.60   25.90
   5   0  -3 1013.90   25.30
   4   0  -3    1.30    7.20
   4   0  -3    1.50    4.20
  -4   0   3    7.40    5.10
   4   0  -3    4.40    5.20
  -4   0   3   -7.10    6.90
  -4   0   3   -2.40    4.00
   3   0  -3 1629.84   36.20
   3   0  -3 1564.24   35.90
   3   0  -3 1620.84   38.90
  -3   0   3 1594.74   38.80
  -3   0   3 1602.64   36.10
  -3   0   3 1581.14   36.10
   2   0  -3   -1.50    3.50
   2   0  -3    2.50    3.00
   2   0  -3   -0.30    2.90
  -2   0   3    1.30    2.40
  -2   0   3   -2.60    4.10
  -2   0   3    2.70    3.40
   1   0  -3    1.20    2.50
   1   0  -3   -2.60    1.90
  -1   0   3    2.20    2.20
  -1   0   3   -0.70    2.40
  -1   0   3   -0.90    1.80
   1   0  -3    4.40    2.60
   0   0   3    0.50    2.60
   0   0  -3    1.60    2.10
   0   0   3   -0.70    1.90
   0   0   3    0.60    2.40
   0   0  -3    2.30    2.70
   0   0  -3    1.60    3.20
  -1   0  -3   21.80    4.40
   1   0   3   12.50    3.80
  -1   0  -3    8.00    3.90
   1   0   3   17.90    5.20
   1   0   3   12.60    4.20
  -1   0  -3   15.70    5.20
   2   0   3    2.20    4.80
  -2   0  -3    8.20    6.50
   2   0   3   -0.60    5.50
  -2   0  -3    5.00    4.70
   2   0   3    5.50    4.50
  -2   0  -3    0.80    4.50
   3   0   3 1093.89   26.40
  -3   0  -3 1032.10   30.50
  -3   0  -3 1017.80   26.90
  -3   0  -3 1080.69   26.80
   3   0   3 1090.39   30.70
   3   0   3 1034.20   27.10
  -4   0  -3    1.90    5.20
   4   0   3    6.30    5.70
  -4   0  -3    4.20    5.10
  -4   0  -3    5.80    7.60
   4   0   3    7.90    4.80
   4   0   3    6.60    7.30
   5   0   3  610.84   18.60
  -5   0  -3  604.84   19.90
   5   0   3  626.84   24.70
  -5   0  -3  633.24   25.10
  -5   0  -3  646.94   19.60
  -5   0  -3  638.14   20.40
  -6   0  -3   -9.80    6.40
  -6   0  -3   -1.60    6.50
   6   0   3    9.00    6.30
   6   0   3    4.70   10.50
  -6   0  -3   -8.20    7.30
   7   0   3   73.19    8.50
  -7   0  -3   72.89   12.20
  -7   0  -3   70.39    9.10
   7   0   3   62.19   12.60
  -7   0  -3   57.39    9.40
  -7   0  -3   68.49   14.40
  -8   0  -3   -5.80    6.10
   8   0   3   -4.00    5.60
  -8   0  -3   10.00   11.50
  -8   0  -3    5.40    7.70
   8   0   3    1.40   10.30
  -9   0  -3   12.60   12.10
  -9   0  -3   15.40    8.00
  -9   0  -3   19.00    6.80
   9   0   3   19.30   11.50
   9   0   3   10.30    6.30
  -9   0  -3   18.00    7.80
 -10   0  -3   19.20   13.30
  10   0   3   -5.60    6.10
 -10   0  -3   -5.30    6.10
 -10   0  -3    2.70    8.60
  10   0   3    7.20   12.20
 -10   0  -3    4.80    7.40
  11   0   3   -4.80    6.30
  11   0   3    8.60   12.40
 -11   0  -3   -3.20    8.10
 -11   0  -3    2.40   13.60
 -11   0  -3    9.00    9.10
 -11   0  -3    3.70    6.60
  12   0   3    0.20   13.00
 -12   0  -3    6.00    9.70
 -12   0  -3    6.90    9.00
 -12   0  -3    3.20    7.20
 -12   0  -3   -4.20   14.30
  12   0   3    1.50    6.90
 -13   0  -3    6.40    7.30
 -13   0  -3  -16.70   15.40
 -13   0  -3    6.70   10.80
  13   0   3   -9.40   14.70
 -13   0  -3    7.10    9.60
  13   0   3  -11.50    6.70
 -14   0  -3   -3.80   17.00
 -14   0  -3    4.00    9.50
 -14   0  -3   -7.90    6.90
  14   0   3   -0.50    6.80
 -14   0  -3   -6.30   10.40
 -15   0  -3  108.19   11.50
 -15   0  -3   82.79   14.50
  15   0   3   80.89   10.50
 -15   0  -3   88.39   21.90
 -16   0  -3    8.30   18.10
 -16   0  -3   -2.40    9.60
 -16   0  -3   -1.30   10.90
  16   0   3   -9.90    5.70
 -16   0  -3    0.90    6.10
 -17   0  -3   50.59   14.10
  17   0   3   33.20    6.40
 -17   0  -3   63.29   20.70
 -18   0  -3   13.10   18.00
 -18   0  -3   -0.30   12.00
 -19  -1   3   15.80   11.40
 -19  -1   3   14.70   12.50
 -19   1   3   17.20   17.00
  19   1  -3  -14.30    8.20
 -19   1   3   -2.00   12.80
 -18  -1   3   25.80   17.10
 -18  -1   3    1.40   12.50
 -18  -1   3   24.60   10.40
  18   1  -3   -0.40    9.10
 -18   1   3   42.60   17.50
 -18   1   3    4.10   12.60
  18   1  -3   18.60   14.70
 -17  -1   3   43.40   12.60
 -17  -1   3   44.40   18.40
 -17  -1   3   50.19   11.50
 -17   1   3   38.60   18.00
  17   1  -3   29.50   10.70
 -17   1   3   34.80   13.70
  17   1  -3   53.69   13.60
 -16  -1   3   19.20   16.00
 -16  -1   3    7.50   10.60
 -16  -1   3   11.20   10.20
  16  -1  -3   -9.80   14.70
  16   1  -3   10.10   11.20
 -16   1   3   14.50   16.70
 -16   1   3   13.90   12.20
  16   1  -3   16.70   10.30
  15  -1  -3   27.10   17.30
 -15  -1   3   21.80   10.70
 -15  -1   3    7.50    9.50
 -15  -1   3   14.70   17.00
 -15   1   3    4.80   16.60
  15   1  -3   -9.70   16.80
  15   1  -3   28.80   10.30
 -15   1   3    8.60   11.10
  14  -1  -3   36.70   16.70
 -14  -1   3   21.40    9.80
 -14  -1   3   34.60   19.00
  14  -1  -3   29.60   13.60
  14   1  -3   23.30   10.70
 -14   1   3   34.60   12.00
  14   1  -3   20.20   11.90
  14   1  -3    4.10   15.80
  14   1  -3   39.00   13.30
 -14   1   3   41.50   17.20
  13  -1  -3    3.90   14.20
  13  -1  -3   -8.50   11.20
 -13  -1   3   -7.90    8.20
 -13  -1   3   -4.50   13.70
  13   1  -3    7.70   10.20
 -13   1   3    3.70    9.90
  13   1  -3    9.20   10.70
  13   1  -3   -8.90    8.60
 -13   1   3    1.60   14.70
  13   1  -3    5.60   14.00
  12  -1  -3   24.30   13.60
 -12  -1   3    2.00    7.90
  12  -1  -3   11.60   11.10
 -12  -1   3   22.00    7.90
 -12  -1   3   17.00   13.40
  12   1  -3   18.70   13.70
 -12   1   3    5.30    9.10
  12   1  -3   19.50   10.20
 -12   1   3   22.40   14.20
  12   1  -3   24.80   10.10
  11  -1  -3   34.90   13.20
  11  -1  -3   42.60   11.30
 -11  -1   3   32.40    8.20
 -11  -1   3   49.30    8.90
  11  -1  -3   32.20    3.70
 -11  -1   3   29.90   12.90
 -11   1   3   46.00   10.30
  11   1  -3   37.10   13.90
 -11   1   3   42.80   13.60
  11   1  -3   16.10   10.20
  11   1  -3   26.10    9.60
 -10  -1   3  381.46   17.30
  10  -1  -3  399.96   20.20
  10  -1  -3  385.76   24.10
 -10  -1   3  378.36   25.50
  10  -1  -3  385.16   12.00
  10  -1  -3  379.06   10.90
 -10  -1   3  421.46   17.40
  10   1  -3  405.86   18.00
 -10   1   3  405.76   19.40
  10   1  -3  349.57   25.10
 -10   1   3  380.06   24.40
  10   1  -3  379.36   18.90
   9  -1  -3   38.80    5.50
  -9  -1   3   26.80   13.00
   9  -1  -3   29.50    9.70
  -9  -1   3   48.90    8.50
   9  -1  -3   46.10    5.10
  -9  -1   3   48.60    8.30
  -9   1   3   38.40   13.10
   9   1  -3   43.10    8.70
   9   1  -3   36.50    9.70
   9   1  -3   36.10   14.10
  -9   1   3   50.99   10.60
   8  -1  -3  127.49   16.80
   8  -1  -3  126.19    8.20
  -8  -1   3  139.69   17.70
  -8  -1   3  122.19   12.20
  -8  -1   3  137.09   11.50
   8  -1  -3  131.09   13.10
   8  -1  -3  148.29    6.90
   8   1  -3  119.99   11.60
   8   1  -3  115.69   13.80
  -8   1   3  130.09   13.30
  -8   1   3  138.39   19.10
   7  -1  -3   40.80   11.00
   7  -1  -3   42.30    9.40
  -7  -1   3   31.90    8.20
   7  -1  -3   55.29    5.50
  -7  -1   3   50.29   13.10
  -7  -1   3   48.40    7.70
   7  -1  -3   36.20    5.00
  -7   1   3   57.99   11.80
   7   1  -3   31.40   11.60
   7   1  -3   31.80    8.70
   7   1  -3   35.40    7.30
  -7   1   3   61.99    9.60
  -6  -1   3    6.20    9.20
  -6  -1   3    9.90    6.50
   6  -1  -3   21.40    8.30
   6  -1  -3   16.00    3.60
   6  -1  -3   -2.10    6.90
  -6  -1   3    6.30    5.30
   6   1  -3   -0.50    6.40
   6   1  -3    7.30    9.40
  -6   1   3    4.90    3.60
   6   1  -3    4.50    5.50
  -6   1   3    7.00    7.00
  -6   1   3   10.70    8.40
  -5  -1   3   80.19    8.40
  -5  -1   3   69.89   10.80
   5  -1  -3   73.59    8.80
  -5  -1   3   70.59    6.60
   5  -1  -3   62.09    9.00
   5  -1  -3   75.29    6.00
   5   1  -3   51.59   10.10
   5   1  -3   62.69    8.10
  -5   1   3   55.79    5.20
  -5   1   3   73.99    8.50
  -5   1   3   84.79    9.80
   5   1  -3   68.49    6.40
  -4  -1   3   22.60    4.80
   4  -1  -3   12.10    5.90
   4  -1  -3   21.80    7.10
  -4  -1   3   19.70    6.40
  -4  -1   3   10.20    8.60
   4  -1  -3   25.50    4.30
  -4   1   3   14.70    6.70
  -4   1   3   20.90    3.80
   4   1  -3   22.20    4.90
   4   1  -3   15.30    6.20
  -4   1   3   16.00    6.50
   4   1  -3   10.70    8.10
   3  -1  -3  752.22   19.10
  -3  -1   3  785.72   21.50
   3  -1  -3  718.43   20.20
   3  -1  -3  743.33   20.50
  -3  -1   3  731.53   18.10
  -3  -1   3  740.83   23.60
   3   1  -3  752.82   23.70
   3   1  -3  742.13   18.10
   3   1  -3  771.42   22.10
   3   1  -3  765.52   21.60
  -3   1   3  734.23   18.60
  -3   1   3  768.52   20.40
  -3   1   3  722.43   20.30
   2  -1  -3  352.66   11.80
  -2  -1   3  357.46   14.90
   2  -1  -3  343.67   10.90
   2  -1  -3  358.66   12.10
  -2  -1   3  361.26   10.10
   2   1  -3  339.67    9.90
  -2   1   3  387.56   12.10
   2   1  -3  347.47   13.00
  -2   1   3  350.96   10.80
  -2   1   3  352.36   12.30
   2   1  -3  363.56   14.80
   2   1  -3  364.76   12.90
   1  -1  -3  104.69    8.30
   1  -1  -3   77.99    5.00
  -1  -1   3   89.29    6.90
   1  -1  -3   83.79    5.20
  -1  -1   3   84.79    8.90
   1  -1  -3   80.39    6.40
  -1  -1   3   91.99    5.40
  -1   1   3   94.19    7.70
   1   1  -3   83.99    5.30
   1   1  -3   86.39    8.90
  -1   1   3  100.79    6.90
   1   1  -3   93.39    7.20
   0  -1  -3   74.09    5.90
   0  -1   3   85.09    6.30
   0  -1  -3   81.89    6.30
   0  -1  -3   76.79    7.90
   0  -1   3   75.59    7.00
   0  -1   3   82.89    8.60
   0   1   3   63.69    5.50
   0   1  -3   57.59    5.60
   0   1  -3   77.19    8.80
   0   1   3   81.09    8.40
   0   1   3   72.49    6.10
   0   1  -3   82.39    7.10
  -1  -1  -3 1292.27   31.90
  -1  -1  -3 1232.58   30.90
   1  -1   3 1268.27   30.40
  -1  -1  -3 1216.58   28.90
   1  -1   3 1278.67   32.70
   1  -1   3 1278.97   30.00
   1   1   3 1356.16   32.10
   1   1   3 1306.37   31.20
  -1   1  -3 1248.58   29.70
  -1   1  -3 1269.77   30.30
  -1   1  -3 1282.27   32.80
   1   1   3 1247.48   29.00
   2  -1   3 5808.82  119.39
   2  -1   3 5690.03  121.89
  -2  -1  -3 5582.84  117.29
   2   1   3 5635.94  120.69
   2   1   3 5444.66  117.19
  -2   1  -3 5561.34  117.19
  -2   1  -3 5643.54  118.99
  -2   1  -3 5609.54  121.69
  -3  -1  -3 1756.82   45.40
   3  -1   3 1746.53   42.90
   3  -1   3 1864.61   40.30
   3  -1   3 1786.72   45.70
  -3  -1  -3 1795.72   44.10
  -3  -1  -3 1789.12   40.80
  -3   1  -3 1842.92   46.10
  -3   1  -3 1804.02   40.10
   3   1   3 1828.22   41.10
  -3   1  -3 1833.92   43.10
   3   1   3 1821.92   45.50
  -3   1  -3 1768.82   42.90
   3   1   3 1809.52   43.80
  -4  -1  -3  695.63   24.90
  -4  -1  -3  719.33   19.90
   4  -1   3  685.33   24.80
   4  -1   3  725.33   18.40
  -4  -1  -3  722.73   22.80
   4   1   3  743.83   25.30
  -4   1  -3  728.63   25.30
  -4   1  -3  727.53   18.60
  -4   1  -3  730.63   22.40
  -4   1  -3  742.23   22.30
   4   1   3  700.33   20.10
   4   1   3  678.53   22.20
  -5  -1  -3  386.06   20.20
   5  -1   3  378.76   11.80
   5  -1   3  360.96   19.20
  -5  -1  -3  361.16   16.40
  -5  -1  -3  359.46   14.10
  -5   1  -3  387.76   19.90
   5   1   3  348.07   19.40
  -5   1  -3  346.97   16.30
   5   1   3  358.56   16.80
   5   1   3  363.66   14.50
  -5   1  -3  381.16   12.50
  -5   1  -3  380.16   16.20
  -6  -1  -3 1285.37   33.40
   6  -1   3 1281.57   29.70
   6  -1   3 1256.27   40.10
  -6  -1  -3 1237.98   35.40
  -6  -1  -3 1254.27   41.20
  -6  -1  -3 1246.48   32.90
  -6   1  -3 1280.77   30.70
  -6   1  -3 1254.37   35.30
   6   1   3 1251.57   34.90
   6   1   3 1242.38   40.20
  -7  -1  -3  129.89   17.00
  -7  -1  -3  119.29   11.30
  -7  -1  -3  109.29   11.00
   7  -1   3  122.89    7.80
   7  -1   3  137.09   16.70
  -7  -1  -3  109.99   13.40
  -7   1  -3  105.39    9.20
   7   1   3   97.19   14.50
  -7   1  -3  133.99   13.60
   7   1   3  108.89   13.30
  -7   1  -3  140.09   18.40
  -8  -1  -3  430.06   26.20
  -8  -1  -3  471.25   19.00
   8  -1   3  446.96   13.90
  -8  -1  -3  443.56   19.80
  -8  -1  -3  458.45   18.10
   8  -1   3  470.65   25.20
  -8   1  -3  478.85   20.40
   8   1   3  427.36   25.60
  -8   1  -3  407.16   20.10
   8   1   3  476.05   20.00
  -8   1  -3  450.25   15.20
  -8   1  -3  445.06   25.70
  -9  -1  -3   -3.50    7.10
  -9  -1  -3   -6.00    6.90
  -9  -1  -3    4.30   11.40
  -9  -1  -3   17.30    7.60
   9  -1   3    9.80   10.50
   9  -1   3   -3.60    3.80
  -9   1  -3   -7.00    4.60
   9   1   3   -5.10   10.10
  -9   1  -3   -7.60    6.90
   9   1   3    7.90    7.70
  -9   1  -3    0.10   11.00
  -9   1  -3   -4.60    7.30
 -10  -1  -3   18.00   13.50
 -10  -1  -3   12.20    8.10
 -10  -1  -3   22.50    8.30
 -10  -1  -3   17.30    8.40
  10  -1   3   -7.40   10.30
  10  -1   3    8.50    4.40
 -10   1  -3   21.80    9.40
  10   1   3   19.20    8.70
 -10   1  -3   18.50   13.50
 -10   1  -3   23.90    9.60
 -10   1  -3   11.30    5.40
  10   1   3   15.40   12.60
 -11  -1  -3  336.67   27.80
 -11  -1  -3  350.66   19.00
 -11  -1  -3  344.37   18.80
  11  -1   3  327.77   11.90
 -11  -1  -3  353.86   18.40
  11  -1   3  302.87   25.60
 -11   1  -3  321.47   20.60
  11   1   3  336.77   18.60
 -11   1  -3  329.87   20.00
  11   1   3  355.66   27.50
 -11   1  -3  352.16   13.30
 -11   1  -3  316.97   27.60
 -12  -1  -3   36.20   17.20
  12  -1   3   23.10   14.10
 -12  -1  -3   21.50   10.40
 -12  -1  -3    7.20   10.10
  12  -1   3   16.20    4.60
 -12  -1  -3   10.30    8.70
 -12   1  -3    6.90   10.00
 -12   1  -3   23.20   11.10
  12   1   3    9.70    9.30
 -12   1  -3   25.40   16.10
 -12   1  -3   24.20    5.70
  13  -1   3   25.70   16.10
 -13  -1  -3   34.50   11.50
 -13  -1  -3   20.50   17.10
  13  -1   3   23.20    4.60
 -13  -1  -3   25.40   10.10
 -13  -1  -3   18.00    9.60
 -13   1  -3   30.30   19.30
 -13   1  -3   36.10   12.00
 -13   1  -3   27.80    5.20
 -13   1  -3   12.60   11.10
  13   1   3    7.30   15.00
  13   1   3   39.30   11.00
 -14  -1  -3   47.10   11.60
  14  -1   3   53.69   18.90
 -14  -1  -3   58.19   20.00
 -14  -1  -3   49.80   10.90
 -14  -1  -3   57.89   12.60
 -14   1  -3   66.69   14.50
 -14   1  -3   74.89   21.90
 -15  -1  -3   63.89   11.90
 -15  -1  -3   47.80   19.40
 -15  -1  -3   57.59   13.30
 -15  -1  -3   31.00   11.20
 -15   1  -3   44.80   20.60
 -15   1  -3   33.10   12.20
 -15   1  -3   30.30   12.80
 -16  -1  -3   39.30   19.10
 -16  -1  -3   50.59   10.80
 -16  -1  -3   65.19   12.90
 -16   1  -3   16.30   18.40
  16   1   3    7.60   11.40
 -16   1  -3   42.90   13.90
 -17  -1  -3   20.70   12.10
 -17  -1  -3   26.30    9.60
 -17  -1  -3   42.20   11.20
 -17  -1  -3   35.30   19.30
 -17   1  -3   15.50   18.80
  17   1   3   -4.70   12.00
 -17   1  -3   18.70   12.50
 -18  -1  -3   10.40   17.10
 -18  -1  -3   -1.80   11.80
 -18  -1  -3   37.00    8.70
 -18   1  -3    3.70   12.60
 -18   1  -3   13.30   19.90
 -19  -2   3   28.40   18.70
 -19  -2   3   -4.90    8.70
  19   2  -3   -8.20   11.20
  19   2  -3    0.50   11.50
 -19   2   3  -12.40   12.80
 -19   2   3   29.60   18.40
 -18  -2   3   24.60   17.70
 -18  -2   3   24.00   12.20
 -18  -2   3   22.60   10.20
 -18   2   3   25.90   17.00
  18   2  -3    7.30   11.10
 -18   2   3    6.40   12.70
  18   2  -3   20.70   12.50
 -17  -2   3   10.50    9.20
 -17  -2   3    4.80   16.20
 -17  -2   3    5.20   10.40
  17   2  -3    8.60   11.30
 -17   2   3   -1.70   11.90
 -17   2   3   16.20   16.70
  17   2  -3   -5.70   11.70
 -16  -2   3   11.70    9.40
  16  -2  -3    1.20   16.40
 -16  -2   3   11.80   10.30
 -16  -2   3   -3.70   16.20
  16   2  -3    7.60   12.20
  16   2  -3    1.40   11.30
 -16   2   3   -1.70   16.40
 -16   2   3    1.20   11.60
 -15  -2   3   18.50    9.60
  15  -2  -3   10.50   15.20
 -15  -2   3    2.30   15.50
  15  -2  -3   19.40   16.40
 -15  -2   3   25.00   10.10
 -15  -2   3   24.70    9.70
  15   2  -3   22.70   12.90
 -15   2   3   17.90   27.60
 -15   2   3   13.20   11.80
  14  -2  -3   97.89   20.40
 -14  -2   3  157.78   16.70
 -14  -2   3  136.59   13.70
  14  -2  -3  132.29   21.90
 -14  -2   3  142.19   23.20
 -14  -2   3  148.29   14.40
  14   2  -3   86.49   20.80
  14   2  -3  169.38   21.20
 -14   2   3  127.19   16.10
 -14   2   3  138.09   22.10
 -13  -2   3   11.30    8.40
 -13  -2   3    8.10   14.40
 -13  -2   3   19.30   10.10
 -13  -2   3    4.60    8.00
  13  -2  -3   14.30   12.20
  13  -2  -3    1.70   14.40
  13   2  -3   18.90   22.80
  13   2  -3    5.20   12.00
 -13   2   3    3.40   14.30
 -13   2   3   17.20   11.50
  12  -2  -3   61.19   15.90
 -12  -2   3   79.89   10.20
  12  -2  -3   83.69   14.70
 -12  -2   3   69.09   17.50
 -12  -2   3   75.69   12.20
  12   2  -3   88.39   14.50
 -12   2   3   90.09   16.90
  12   2  -3  112.89   12.20
 -12   2   3   76.29   13.50
  12   2  -3   68.99   18.10
 -11  -2   3   50.09    8.60
  11  -2  -3   36.30   11.90
  11  -2  -3   41.40   13.10
 -11  -2   3   53.79   16.40
 -11  -2   3   44.80   10.10
 -11   2   3   35.40   13.40
  11   2  -3   74.19   10.10
  11   2  -3   22.20   14.10
 -11   2   3   32.80   10.90
  11   2  -3   29.60   12.50
 -10  -2   3   17.60    8.70
  10  -2  -3   12.40   10.40
 -10  -2   3   15.80   12.40
  10  -2  -3   13.80    9.80
 -10  -2   3   24.00    7.20
 -10   2   3   31.90    9.30
  10   2  -3   15.80   10.40
  10   2  -3   13.10    7.20
 -10   2   3   24.20   12.50
  10   2  -3   17.70   12.30
  -9  -2   3   16.80   12.10
  -9  -2   3   22.20    9.00
  -9  -2   3   22.90    6.80
   9  -2  -3   25.90    9.30
   9  -2  -3   27.50   11.10
  -9   2   3   30.40    8.90
   9   2  -3   19.30   12.50
  -9   2   3   17.60   11.50
   9   2  -3   27.40    7.20
   9   2  -3   11.20    9.70
  -8  -2   3  241.58   11.80
  -8  -2   3  238.08   22.00
  -8  -2   3  252.87   16.30
   8  -2  -3  248.38   18.70
   8  -2  -3  233.08   17.00
   8   2  -3  224.68   22.30
  -8   2   3  266.97   19.80
   8   2  -3  229.28   11.90
  -8   2   3  228.28   16.70
   8   2  -3  212.78   17.80
   7  -2  -3  485.75   22.00
  -7  -2   3  472.15   21.00
  -7  -2   3  480.55   26.20
  -7  -2   3  487.45   15.50
   7  -2  -3  463.55   20.20
   7  -2  -3  504.65   13.80
   7   2  -3  483.05   26.90
  -7   2   3  528.75   23.00
  -7   2   3  472.55   19.90
  -7   2   3  518.75   12.70
   7   2  -3  437.06   21.90
   7   2  -3  500.75   15.80
   6  -2  -3   94.29   11.30
   6  -2  -3   78.79    7.70
  -6  -2   3   93.99   11.70
  -6  -2   3   86.69    7.20
   6  -2  -3   94.49   12.00
  -6  -2   3  114.29   15.50
   6   2  -3   84.69   11.90
  -6   2   3   97.99   13.10
   6   2  -3   94.19    7.80
  -6   2   3  107.49   11.50
  -6   2   3  106.39    6.50
   6   2  -3   87.59   14.00
   5  -2  -3  213.18   13.70
   5  -2  -3  210.38   12.50
  -5  -2   3  205.88    8.00
  -5  -2   3  200.08   16.50
   5  -2  -3  214.78   10.20
  -5  -2   3  199.08   12.90
   5   2  -3  198.18   14.60
   5   2  -3  210.18   16.50
  -5   2   3  183.58   13.10
   5   2  -3  200.28    7.90
  -5   2   3  213.48    9.00
  -5   2   3  224.68   12.60
  -4  -2   3   -5.20    6.00
   4  -2  -3    3.40    5.90
   4  -2  -3    2.90    5.20
  -4  -2   3   -1.60    2.90
   4  -2  -3   11.60    5.20
  -4  -2   3   -4.10    7.80
  -4   2   3    5.70    4.50
  -4   2   3   15.10    5.50
   4   2  -3    1.50    3.20
   4   2  -3   -8.00    7.70
   4   2  -3   -1.80    7.20
  -4   2   3   -4.00    6.70
  -3  -2   3 1473.65   37.50
   3  -2  -3 1427.46   34.80
   3  -2  -3 1360.46   31.70
   3  -2  -3 1394.56   34.90
  -3  -2   3 1451.05   38.70
  -3  -2   3 1390.86   30.60
   3   2  -3 1419.56   38.50
  -3   2   3 1406.26   34.80
  -3   2   3 1429.66   32.00
   3   2  -3 1403.26   37.30
   3   2  -3 1384.36   30.50
  -3   2   3 1375.76   33.90
  -2  -2   3    6.90    7.50
  -2  -2   3   15.70    7.20
  -2  -2   3    4.90    3.80
   2  -2  -3    6.20    6.10
   2  -2  -3   10.20    6.70
   2   2  -3    8.20    6.60
  -2   2   3   14.80    6.30
  -2   2   3   14.70    6.50
   2   2  -3    5.30    7.60
   2   2  -3   17.90    3.80
  -1  -2   3 2172.28   47.00
   1  -2  -3 2136.09   47.90
   1  -2  -3 2122.59   50.49
  -1  -2   3 2087.59   51.19
  -1  -2   3 2237.58   50.79
   1   2  -3 2157.38   50.89
  -1   2   3 2098.79   50.39
  -1   2   3 2161.58   47.80
   1   2  -3 2116.99   51.39
   1   2  -3 2115.09   46.70
   0  -2  -3  353.86   15.60
   0  -2   3  352.76   12.70
   0  -2   3  346.37   14.60
   0  -2  -3  358.46   11.60
   0  -2   3  335.47   15.60
   0  -2  -3  350.76   11.70
   0   2  -3  359.36   12.30
   0   2   3  363.26   11.10
   0   2  -3  338.47   14.90
   0   2   3  364.86   12.00
   0   2   3  381.36   15.50
   0   2  -3  338.67   15.90
   0   2  -3  352.16   14.40
   1  -2   3 1360.26   33.30
  -1  -2  -3 1345.57   31.10
  -1  -2  -3 1374.46   36.40
  -1  -2  -3 1348.47   33.10
  -1   2  -3 1419.76   35.80
   1   2   3 1336.17   35.80
   1   2   3 1327.27   30.90
  -1   2  -3 1311.47   33.50
  -1   2  -3 1327.47   32.90
   1   2   3 1363.96   32.90
  -1   2  -3 1357.66   33.80
  -1   2  -3 1389.66   33.30
  -1   2  -3 1346.77   35.60
  -2  -2  -3 3613.94   81.39
   2  -2   3 3494.25   80.79
  -2  -2  -3 3546.15   74.89
  -2  -2  -3 3505.15   78.89
  -2   2  -3 3567.64   80.89
  -2   2  -3 3491.25   77.99
  -2   2  -3 3511.25   76.99
   2   2   3 3682.83   81.29
  -2   2  -3 3523.75   78.19
  -2   2  -3 3501.55   77.09
   2   2   3 3615.84   79.09
   2   2   3 3433.16   74.89
  -3  -2  -3  215.78    9.00
   3  -2   3  208.48   13.50
  -3  -2  -3  193.78   14.30
  -3  -2  -3  212.18   13.60
   3   2   3  209.78    8.90
  -3   2  -3  209.48    9.90
   3   2   3  196.68   13.30
  -3   2  -3  219.18    9.80
  -3   2  -3  238.78   13.90
  -3   2  -3  208.88   11.60
  -3   2  -3  202.78   12.10
   3   2   3  221.08   14.00
  -4  -2  -3  258.77   10.30
  -4  -2  -3  243.08   15.90
   4  -2   3  243.48   15.50
  -4  -2  -3  267.67   16.80
   4   2   3  268.07   17.00
   4   2   3  261.07   16.30
  -4   2  -3  237.58   14.20
  -4   2  -3  254.37   10.10
  -4   2  -3  258.77   16.60
  -4   2  -3  252.77   10.60
  -4   2  -3  271.47   14.20
   4   2   3  250.37   10.30
  -5  -2  -3   51.49   11.30
   5  -2   3   63.29   11.60
  -5  -2  -3   62.89    7.10
  -5  -2  -3   76.59   13.30
  -5   2  -3   81.19   12.80
   5   2   3   71.39   13.40
   5   2   3   54.99   10.50
  -5   2  -3   62.09    7.10
   5   2   3   64.69    7.60
  -5   2  -3   64.49   10.70
  -6  -2  -3  691.13   29.40
  -6  -2  -3  688.03   27.00
   6  -2   3  623.34   27.00
  -6  -2  -3  683.73   20.00
   6   2   3  719.03   29.30
  -6   2  -3  688.83   28.90
   6   2   3  690.93   27.30
  -6   2  -3  623.34   23.90
  -6   2  -3  677.63   27.40
   6   2   3  667.23   20.70
  -6   2  -3  670.43   17.90
  -7  -2  -3   56.49   11.80
  -7  -2  -3   43.50    7.30
   7  -2   3   42.80   11.80
  -7  -2  -3   51.59    7.90
  -7  -2  -3   50.89   13.40
   7   2   3   47.50   12.80
   7   2   3   48.60   11.40
  -7   2  -3   61.29    6.60
  -7   2  -3   38.00    9.50
  -7   2  -3   37.80   10.30
  -7   2  -3   49.80   12.90
  -8  -2  -3   44.00   10.90
  -8  -2  -3   51.69   14.30
  -8  -2  -3   56.89    8.60
  -8  -2  -3   59.09    8.00
   8  -2   3   45.70   12.00
  -8   2  -3   50.59    5.90
   8   2   3   44.40   11.20
  -8   2  -3   45.70   12.80
  -8   2  -3   48.10   10.80
   8   2   3   57.49   13.30
  -8   2  -3   54.79    9.90
  -9  -2  -3   26.80    9.90
   9  -2   3   25.10   11.60
  -9  -2  -3   34.30    7.60
  -9  -2  -3   30.60   14.00
  -9  -2  -3   42.20    8.50
  -9   2  -3   36.90   13.20
  -9   2  -3   39.20   10.90
   9   2   3   21.50   11.60
   9   2   3   21.20   12.30
  -9   2  -3   27.50    9.90
 -10  -2  -3  136.09   15.70
 -10  -2  -3  169.58   22.20
  10  -2   3  110.99   17.20
 -10  -2  -3  128.69   12.80
 -10  -2  -3  116.99   11.20
 -10   2  -3  148.19   16.00
 -10   2  -3  161.88   15.70
  10   2   3  115.49   18.40
  10   2   3  139.69   16.40
 -10   2  -3  124.89   18.70
 -11  -2  -3   52.09    9.80
 -11  -2  -3   56.09   10.10
 -11  -2  -3   38.70   16.20
 -11  -2  -3   57.69   12.10
  11  -2   3   71.39   16.10
  11   2   3   40.70   16.60
 -11   2  -3   51.29   12.10
  11   2   3   42.80   11.90
 -11   2  -3   56.59   16.90
 -11   2  -3   55.49   13.20
 -12  -2  -3   30.40   11.40
 -12  -2  -3   13.20   15.50
  12  -2   3   22.30   14.50
 -12  -2  -3   28.20    9.70
 -12  -2  -3   24.50    9.00
 -12   2  -3   16.70   10.50
 -12   2  -3    9.40   11.70
 -12   2  -3   22.30   15.80
  12   2   3   10.50   11.20
  12   2   3   27.90   16.80
 -13  -2  -3   17.00   11.10
 -13  -2  -3    3.60    9.00
 -13  -2  -3   11.20    8.70
  13  -2   3    1.60   14.80
 -13  -2  -3   -2.90   15.80
 -13   2  -3   -1.20   10.40
 -13   2  -3    1.10   20.90
 -13   2  -3   11.10   20.50
  13   2   3    0.10   15.30
  13   2   3    1.00   11.00
 -14  -2  -3   -0.50    8.10
 -14  -2  -3   -2.10   16.50
  14  -2   3   -4.20   16.10
 -14  -2  -3    9.70    9.90
 -14  -2  -3  -12.80    8.60
 -14   2  -3  -15.00   10.30
 -14   2  -3   16.60   11.80
 -14   2  -3    5.60   18.00
  14   2   3   -6.30   10.60
 -15  -2  -3    5.90   10.10
 -15  -2  -3    1.00    9.90
 -15  -2  -3    6.50    9.30
 -15  -2  -3    0.50   15.90
  15   2   3   -0.50   11.00
 -15   2  -3    8.80   12.70
 -15   2  -3   -9.60   17.80
 -16  -2  -3    6.30   10.50
 -16  -2  -3    7.90    8.80
 -16  -2  -3   17.40   10.80
 -16  -2  -3    9.10   15.90
 -16   2  -3   10.80   13.00
  16   2   3   -9.20   10.90
 -16   2  -3   19.90   18.70
 -17  -2  -3    1.80   10.00
 -17  -2  -3    6.80    9.10
 -17  -2  -3   30.70   19.30
  17   2   3  -17.60   10.70
 -17   2  -3    5.20   12.80
 -17   2  -3    1.80   17.50
 -18  -2  -3  -15.00   10.00
 -18  -2  -3    6.40    8.90
 -18  -2  -3   12.70   10.60
 -18  -2  -3   13.00   16.10
 -18   2  -3   13.50   13.60
 -18   2  -3   22.20   21.00
 -19  -3   3   35.60   18.30
 -19  -3   3   10.70    8.20
 -19  -3   3   10.90   11.50
  19   3  -3   26.10   15.10
  19   3  -3    6.00   12.90
 -19   3   3   30.10   18.30
 -18  -3   3   41.90   19.40
 -18  -3   3   26.50   11.40
 -18  -3   3   35.20    9.20
 -18   3   3   56.79   19.70
 -18   3   3    6.90   13.20
  18   3  -3   24.50   13.10
  18   3  -3   52.19   17.40
 -17  -3   3   40.40    9.70
 -17  -3   3   53.39   13.70
 -17  -3   3   19.30   16.20
 -17  -3   3   61.79   11.60
 -17   3   3   32.20   18.90
  17   3  -3   41.60   13.80
 -17   3   3   30.80   13.50
 -16  -3   3   40.00    9.30
  16  -3  -3   42.70   18.80
 -16  -3   3   57.09   19.60
 -16  -3   3   30.50   12.50
 -16  -3   3   44.90   10.60
  16   3  -3   61.39   15.80
 -16   3   3   28.20   17.50
 -16   3   3   17.60   13.00
 -15  -3   3   22.80   16.50
 -15  -3   3   16.40    9.20
  15  -3  -3   14.40   16.40
 -15  -3   3   18.90   11.60
 -15  -3   3   31.20    8.80
 -15   3   3    6.40   16.70
 -15   3   3   13.40   13.00
  15   3  -3   30.90   15.00
 -14  -3   3  195.98   19.50
 -14  -3   3  140.89   22.90
  14  -3  -3  131.69   21.20
 -14  -3   3  182.28   14.40
 -14  -3   3  151.68   20.00
  14  -3  -3  147.99   19.50
 -14   3   3  131.09   17.70
 -14   3   3  166.68   23.10
  14   3  -3  125.09   22.30
  14   3  -3  154.78   20.30
  13  -3  -3   -6.00   12.80
 -13  -3   3    6.10    7.00
  13  -3  -3    0.00   11.70
 -13  -3   3    7.00    8.20
 -13  -3   3   20.90   19.60
 -13  -3   3    4.10   10.00
 -13   3   3   17.10   11.90
  13   3  -3   -0.20   15.90
 -13   3   3   10.00   14.10
  13   3  -3   13.70   13.70
  12  -3  -3   11.60   11.00
 -12  -3   3   27.30   15.10
 -12  -3   3   30.30    7.60
 -12  -3   3   34.60   11.20
 -12  -3   3   10.10    6.40
  12  -3  -3    8.00   13.20
 -12   3   3   28.90   14.30
  12   3  -3    4.00   14.80
  12   3  -3   24.00   13.30
 -12   3   3    3.10   10.70
 -11  -3   3  121.39   15.20
  11  -3  -3   74.69   13.70
 -11  -3   3   97.09    9.30
 -11  -3   3  104.89   10.20
 -11  -3   3  100.69   17.90
  11  -3  -3   81.09   14.80
  11   3  -3   71.89   17.20
 -11   3   3  111.09   16.80
 -11   3   3   95.19   14.20
  11   3  -3  101.19   16.20
 -10  -3   3   57.59    6.90
 -10  -3   3   44.00   14.50
  10  -3  -3   42.60   12.00
 -10  -3   3   49.90    6.90
  10  -3  -3   36.60   11.60
 -10  -3   3   49.90   11.30
  10   3  -3   48.10   14.50
  10   3  -3   53.99   13.50
 -10   3   3   36.90   11.90
 -10   3   3   53.79   13.30
  -9  -3   3  180.78   21.10
  -9  -3   3  222.88   17.40
  -9  -3   3  216.68   10.00
   9  -3  -3  228.28   18.20
   9   3  -3  237.48   23.50
   9   3  -3  218.88   19.20
  -9   3   3  233.38   18.20
  -9   3   3  203.68   16.90
   8  -3  -3   80.59    7.30
  -8  -3   3   79.89   12.90
   8  -3  -3   69.09   11.90
   8  -3  -3   75.69   11.50
  -8  -3   3   71.29    6.70
  -8  -3   3   86.89   15.70
  -8   3   3   86.89    5.80
   8   3  -3   70.09   15.00
  -8   3   3   91.09   11.30
   8   3  -3   75.19   13.60
  -8   3   3  102.19   12.90
   7  -3  -3  693.83   20.30
  -7  -3   3  684.83   31.60
  -7  -3   3  717.03   28.40
   7  -3  -3  685.23   25.10
  -7  -3   3  684.53   17.20
   7   3  -3  700.13   17.30
   7   3  -3  673.53   33.20
  -7   3   3  690.73   18.90
  -7   3   3  709.33   26.30
   7   3  -3  695.03   32.20
  -7   3   3  737.03   26.00
  -6  -3   3   22.20   12.00
  -6  -3   3   22.30   11.10
   6  -3  -3   23.50    8.10
   6  -3  -3   20.60    7.30
   6   3  -3   23.50   10.60
  -6   3   3   34.80    9.10
  -6   3   3   29.90    6.30
  -6   3   3   26.70    9.80
   6   3  -3   13.60   12.20
   5  -3  -3    7.80    7.60
   5  -3  -3   11.20    8.70
   5  -3  -3   11.40    6.60
  -5  -3   3   -9.30   11.10
  -5  -3   3   12.00   12.40
  -5   3   3    9.80    6.60
  -5   3   3   20.00    7.30
   5   3  -3   -2.30   10.40
   5   3  -3    9.50   10.70
   4  -3  -3  122.69   12.50
  -4  -3   3  116.99    4.70
  -4  -3   3  126.69   13.50
   4  -3  -3   87.19   11.40
   4  -3  -3  112.09    8.20
  -4  -3   3  109.79   15.20
  -4   3   3  114.49   12.20
  -4   3   3  102.29   10.50
   4   3  -3  112.69   13.20
  -4   3   3  101.59    8.50
   4   3  -3  124.49   14.10
  -3  -3   3  232.88   15.00
   3  -3  -3  205.88   13.50
  -3  -3   3  219.38   16.20
   3  -3  -3  205.08   12.70
   3   3  -3  230.88    7.40
   3   3  -3  203.88   15.80
  -3   3   3  234.78   13.10
  -3   3   3  195.58   12.60
  -3   3   3  199.48    8.00
   3   3  -3  213.68   16.30
   2  -3  -3 1914.41   48.10
  -2  -3   3 2133.39   52.79
   2  -3  -3 2080.09   51.39
  -2  -3   3 2110.19   52.59
  -2   3   3 2117.89   48.40
   2   3  -3 2075.79   52.79
   2   3  -3 2001.50   45.00
   2   3  -3 2083.49   45.30
  -2   3   3 2060.39   50.79
   2   3  -3 2057.09   52.29
  -1  -3   3  327.77   17.10
   1  -3  -3  341.57   17.50
  -1  -3   3  338.37   17.20
   1  -3  -3  334.57   13.10
   1   3  -3  357.36   12.30
   1   3  -3  324.27   16.80
  -1   3   3  340.67   16.90
   1   3  -3  346.87   11.90
  -1   3   3  361.56   13.60
   1   3  -3  315.27   16.80
   0  -3   3  354.06   17.00
   0  -3  -3  361.26   17.50
   0  -3  -3  339.37   12.70
   0  -3   3  338.67   17.10
   0  -3  -3  334.77   12.30
   0   3   3  372.56   12.80
   0   3  -3  340.77   12.60
   0   3   3  349.47   17.90
   0   3   3  328.17   11.80
   0   3  -3  351.96   15.60
   0   3  -3  357.76   13.50
   0   3  -3  353.96   16.80
  -1  -3  -3  208.48   11.90
  -1  -3  -3  192.38   15.90
  -1  -3  -3  221.58    9.60
   1  -3   3  201.78   13.40
  -1   3  -3  215.28   11.50
  -1   3  -3  181.68   10.20
   1   3   3  204.08   15.40
  -1   3  -3  205.38   14.00
   1   3   3  218.28   11.30
  -1   3  -3  192.18   12.10
   1   3   3  209.08    9.40
  -1   3  -3  204.18   13.10
  -2  -3  -3  357.96   18.50
  -2  -3  -3  353.56   16.60
   2  -3   3  351.56   15.30
  -2  -3  -3  353.16   11.50
  -2   3  -3  336.57   17.00
   2   3   3  366.26   16.00
   2   3   3  341.17   18.00
   2   3   3  360.86   11.50
  -2   3  -3  334.07   15.10
  -2   3  -3  343.37   14.50
  -2   3  -3  335.27   16.50
  -2   3  -3  338.37   14.60
  -2   3  -3  341.17   14.90
  -3  -3  -3  350.66   18.70
  -3  -3  -3  371.66   11.90
   3  -3   3  333.37   17.60
  -3  -3  -3  342.37   20.60
  -3   3  -3  357.96   15.30
   3   3   3  385.06   11.80
  -3   3  -3  373.26   18.10
   3   3   3  375.36   18.00
   3   3   3  381.66   20.90
  -3   3  -3  356.16   15.40
  -3   3  -3  336.17   16.20
  -3   3  -3  379.86   17.10
  -4  -3  -3  127.19    8.20
   4  -3   3  135.79   14.70
  -4  -3  -3  124.19   17.10
  -4  -3  -3  137.39   16.90
  -4   3  -3  116.49   10.30
  -4   3  -3  139.89   13.70
  -4   3  -3  125.39   13.60
  -4   3  -3  126.89   10.90
   4   3   3  139.69   15.80
   4   3   3  126.09   15.50
  -4   3  -3  130.89   13.40
   4   3   3  132.29    8.00
  -5  -3  -3  281.77   21.50
  -5  -3  -3  280.67   10.80
   5  -3   3  258.77   18.20
  -5  -3  -3  277.27   20.10
  -5   3  -3  261.87   11.70
  -5   3  -3  268.87   17.90
  -5   3  -3  289.57   17.20
   5   3   3  271.07   19.90
   5   3   3  259.57   10.80
   5   3   3  276.47   20.30
  -5   3  -3  262.37   15.40
  -5   3  -3  266.47   12.80
  -6  -3  -3  370.46   22.00
  -6  -3  -3  379.36   13.10
  -6  -3  -3  374.76   24.10
   6  -3   3  370.06   20.70
  -6   3  -3  388.06   18.40
  -6   3  -3  390.06   14.00
  -6   3  -3  329.37   18.10
  -6   3  -3  373.96   13.00
  -6   3  -3  363.36   21.00
   6   3   3  374.46   22.20
   6   3   3  367.36   13.30
  -7  -3  -3  289.47   12.10
  -7  -3  -3  288.67   12.10
  -7  -3  -3  274.57   19.60
   7  -3   3  278.77   19.50
  -7  -3  -3  269.17   21.80
  -7   3  -3  281.27   11.50
  -7   3  -3  295.97   16.90
   7   3   3  271.57   21.20
  -7   3  -3  280.17   10.60
  -7   3  -3  307.17   20.30
  -7   3  -3  286.77   18.20
   7   3   3  265.27   20.10
  -8  -3  -3  233.18   11.40
  -8  -3  -3  254.07   12.20
   8  -3   3  263.17   20.50
  -8  -3  -3  251.77   20.00
  -8  -3  -3  235.98   23.20
  -8   3  -3  262.67   18.20
   8   3   3  266.67   21.90
   8   3   3  241.48   19.60
  -8   3  -3  251.97   17.60
  -8   3  -3  248.58    9.60
  -8   3  -3  258.57   20.40
  -8   3  -3  241.68    9.10
  -9  -3  -3   -5.70    5.20
  -9  -3  -3   -1.50   12.20
   9  -3   3   -1.10   10.20
  -9  -3  -3   -3.50    9.30
  -9  -3  -3   -0.90    6.00
  -9   3  -3   -7.30   10.60
   9   3   3  -12.40    9.80
   9   3   3    4.90   12.20
  -9   3  -3    3.80    9.10
  -9   3  -3    1.70    9.10
 -10  -3  -3    0.80    6.10
 -10  -3  -3   13.80   10.50
 -10  -3  -3    9.00    7.00
  10  -3   3    9.30   11.30
 -10  -3  -3   22.90   13.90
 -10   3  -3   17.80   11.90
  10   3   3   -7.60   12.70
 -10   3  -3   33.40   15.00
 -10   3  -3   -2.70    8.50
  10   3   3    1.30   11.50
 -11  -3  -3  153.28   13.30
 -11  -3  -3  114.19   20.30
 -11  -3  -3  125.29   12.00
 -11  -3  -3  154.08   17.90
  11  -3   3  146.09   20.50
 -11   3  -3  140.09   21.30
 -11   3  -3  109.09   15.70
  11   3   3  147.79   18.40
  11   3   3  149.39   22.20
 -11   3  -3  152.78   17.80
 -12  -3  -3   -1.30    7.80
 -12  -3  -3    2.70    7.10
 -12  -3  -3   -7.20   11.30
  12  -3   3    3.80   14.10
 -12   3  -3    5.00   15.70
 -12   3  -3   -2.00   11.70
  12   3   3    3.80   13.60
  12   3   3  -13.50   14.10
 -12   3  -3   -3.40    9.50
 -13  -3  -3   -5.00    8.30
 -13  -3  -3   12.00    7.90
  13  -3   3   -1.10   14.80
 -13  -3  -3    2.90   15.30
 -13  -3  -3   -1.60   11.20
 -13   3  -3    8.30   17.20
 -13   3  -3   -1.00    9.50
  13   3   3   13.20   17.30
 -13   3  -3    4.80   12.60
  13   3   3   -3.20   12.60
  14  -3   3   39.30   26.80
 -14  -3  -3   19.10   16.70
 -14  -3  -3   21.50   12.20
 -14  -3  -3   32.30   10.00
 -14  -3  -3   22.30    8.70
  14   3   3    7.90   12.90
 -14   3  -3    2.10   18.30
 -14   3  -3    2.50   12.60
 -15  -3  -3    7.80   11.70
 -15  -3  -3    6.30    8.00
 -15  -3  -3   -4.70    8.70
 -15  -3  -3    9.60   16.00
 -15   3  -3  -11.70   10.80
 -15   3  -3   -2.70   17.00
  15   3   3   -9.60   12.30
 -16  -3  -3    3.70    8.20
 -16  -3  -3   25.10   17.00
 -16  -3  -3    4.80    9.80
 -16  -3  -3   39.00   12.80
 -16   3  -3   -5.90   12.40
  16   3   3  -30.60   11.60
 -16   3  -3   23.70   18.70
 -17  -3  -3   18.60   20.70
 -17  -3  -3    6.90    8.00
 -17  -3  -3   34.20   13.20
 -17  -3  -3   18.40   11.10
  17   3   3  -10.70   13.00
 -17   3  -3   -6.80   13.50
 -17   3  -3    8.60   18.50
 -18  -4   3   39.30   18.80
 -18  -4   3   10.90   12.60
 -18  -4   3   20.10    8.70
 -18  -4   3   26.50    7.60
  18   4  -3   65.79   16.40
 -18   4   3   42.90   19.90
 -17  -4   3   81.59   22.90
 -17  -4   3   89.79   11.00
 -17  -4   3   64.79   18.00
 -17  -4   3   84.69    9.90
 -17   4   3   89.69   21.70
 -17   4   3   57.89   16.00
  17   4  -3   93.89   18.00
 -16  -4   3   20.80    9.00
 -16  -4   3   29.00   17.60
  16  -4  -3  -14.70   14.80
 -16  -4   3   12.70    8.00
 -16  -4   3   14.90   13.10
 -16   4   3   19.40   18.30
 -16   4   3    5.70   13.90
  16   4  -3   30.10   16.30
 -15  -4   3   13.90    6.50
 -15  -4   3   24.90   13.50
 -15  -4   3   19.60   17.20
 -15  -4   3   11.40    7.60
  15  -4  -3  -18.10   14.10
  15   4  -3   28.20   15.90
 -15   4   3    8.30   12.90
 -15   4   3    2.50   15.80
 -14  -4   3  124.79   23.20
 -14  -4   3  137.59   11.00
 -14  -4   3  121.09   17.70
  14  -4  -3   82.19   18.80
 -14  -4   3  117.99   10.00
 -14   4   3   82.79   16.00
  14   4  -3  127.69   20.60
 -14   4   3  116.89   20.80
  13  -4  -3   35.10   14.90
 -13  -4   3   28.70    6.20
 -13  -4   3   19.60   12.70
  13  -4  -3    9.80   14.90
 -13  -4   3   44.90   18.70
 -13  -4   3   21.50    6.60
  13   4  -3   29.90   15.80
 -13   4   3    4.20   13.20
 -13   4   3   28.90   15.90
  13   4  -3    7.00   16.60
 -12  -4   3   43.00   17.30
  12  -4  -3   30.10   14.60
 -12  -4   3   35.20    6.40
 -12  -4   3   36.80   13.40
  12  -4  -3   28.30   13.90
 -12  -4   3   40.20    6.00
 -12   4   3   23.40   12.90
  12   4  -3   29.20   18.00
 -12   4   3   45.60   15.20
  12   4  -3   38.20   16.20
  11  -4  -3   -6.00   11.10
 -11  -4   3   21.30    4.70
 -11  -4   3   12.10   15.00
 -11  -4   3   22.10   12.00
 -11  -4   3   22.10    5.20
  11  -4  -3   25.00   12.20
 -11   4   3    7.10   11.30
 -11   4   3   29.60   13.30
  11   4  -3    6.60   14.80
  11   4  -3   35.20   14.80
  10  -4  -3   45.70   12.50
 -10  -4   3   58.19   16.70
 -10  -4   3   57.19   13.30
 -10  -4   3   45.20    5.00
 -10  -4   3   55.29    5.00
  10  -4  -3   56.89   12.50
 -10   4   3   47.70   12.50
  10   4  -3   29.00   15.10
 -10   4   3   48.90   12.50
  10   4  -3   44.20   15.00
   9  -4  -3   63.19    7.00
  -9  -4   3   66.89   13.50
   9  -4  -3   52.39   11.40
  -9  -4   3   51.69   15.00
   9  -4  -3   62.39   13.00
  -9   4   3   56.19    5.80
  -9   4   3   49.70   13.80
   9   4  -3   59.79   15.90
   9   4  -3   39.90   12.70
  -9   4   3   39.00   11.50
   8  -4  -3    1.40    6.30
  -8  -4   3   -1.60    9.10
   8  -4  -3    2.00    9.70
  -8  -4   3  -17.00   10.20
   8  -4  -3    7.70    7.90
   8   4  -3    0.10   11.50
  -8   4   3   16.50    8.90
   8   4  -3   -9.80   10.40
  -8   4   3    5.80    8.40
  -8   4   3    4.40    5.40
  -7  -4   3    6.30   10.60
   7  -4  -3   -4.60    6.70
  -7  -4   3    1.50   11.40
   7  -4  -3   -0.50    9.00
   7  -4  -3    3.50    7.10
  -7   4   3    7.20    8.90
   7   4  -3    1.30   11.10
   7   4  -3    6.00   10.70
  -7   4   3    0.10    7.20
  -7   4   3   13.40    6.30
  -6  -4   3   27.00   12.30
   6  -4  -3   50.09    8.30
   6  -4  -3   41.10    9.30
   6  -4  -3   29.50    9.50
  -6  -4   3   45.60   12.70
   6   4  -3   31.60   12.30
  -6   4   3   59.79    9.20
  -6   4   3   40.10    9.30
   6   4  -3   40.30   13.30
  -6   4   3   43.70    8.20
  -5  -4   3  440.46   24.50
   5  -4  -3  478.95   21.20
   5  -4  -3  471.15   16.90
  -5  -4   3  477.75   25.80
   5  -4  -3  465.35   20.90
  -5   4   3  459.05   16.80
  -5   4   3  485.55   21.40
   5   4  -3  444.26   24.20
   5   4  -3  426.56   24.30
  -5   4   3  465.95   19.80
  -4  -4   3  141.09   16.30
  -4  -4   3  167.88   17.80
   4  -4  -3  110.09   12.10
   4  -4  -3  121.39   15.10
  -4   4   3   98.89   12.60
   4   4  -3   80.79   13.60
  -4   4   3  130.19   12.50
  -4   4   3  123.99    9.30
  -4   4   3  112.79    9.70
   4   4  -3  125.99   15.70
   3  -4  -3    6.70    8.30
  -3  -4   3    8.20   10.80
   3  -4  -3    2.90    9.80
  -3  -4   3    6.20   10.50
  -3   4   3    4.10    7.90
   3   4  -3   11.50   10.60
   3   4  -3   11.70    4.70
  -3   4   3   19.00    9.80
   3   4  -3    6.10    4.00
   2  -4  -3  371.56   21.00
  -2  -4   3  366.76   21.80
  -2  -4   3  364.26   20.70
   2  -4  -3  335.37   15.90
   2   4  -3  349.07   20.00
  -2   4   3  383.46   17.20
  -2   4   3  361.66   19.90
   2   4  -3  348.27   12.90
   2   4  -3  347.07   21.10
   2   4  -3  361.96   12.50
   1  -4  -3  130.09   15.20
   1  -4  -3  113.49   11.10
   1  -4  -3  110.99    8.80
  -1  -4   3  134.89   15.40
  -1   4   3  135.69   12.00
   1   4  -3  131.39    9.60
  -1   4   3  131.29   14.90
   1   4  -3  157.98   15.50
   1   4  -3  131.29   10.40
   1   4  -3  124.29   14.50
   0  -4   3 1923.91   50.69
   0  -4  -3 1837.32   56.79
   0  -4  -3 1854.11   45.00
   0  -4  -3 1913.21   44.80
   0  -4   3 1938.51   51.39
   0   4  -3 1955.50   46.10
   0   4   3 1926.21   45.00
   0   4  -3 1907.71   45.70
   0   4   3 1881.41   44.30
   0   4  -3 1957.10   50.99
   0   4   3 1961.30   52.99
   0   4  -3 1928.51   51.29
  -1  -4  -3   85.89    9.10
  -1  -4  -3   63.89   14.20
   1  -4   3   71.29   11.60
  -1  -4  -3   84.29   10.40
  -1   4  -3   73.99   11.10
   1   4   3   66.99   13.60
  -1   4  -3   89.59   10.10
  -1   4  -3   66.69    8.80
  -1   4  -3   67.79   11.50
  -1   4  -3   88.69   12.20
   1   4   3   93.09    9.10
   1   4   3   90.19   11.60
   2  -4   3  668.63   25.30
  -2  -4  -3  683.63   25.10
  -2  -4  -3  695.23   28.80
  -2  -4  -3  695.83   19.40
   2   4   3  739.93   19.30
  -2   4  -3  662.53   23.60
  -2   4  -3  701.03   23.30
  -2   4  -3  744.93   26.20
   2   4   3  733.53   33.20
   2   4   3  719.43   24.50
  -2   4  -3  686.13   27.30
  -2   4  -3  688.83   25.10
   3  -4   3  772.42   26.10
  -3  -4  -3  785.22   28.10
  -3  -4  -3  743.13   30.40
  -3  -4  -3  781.12   20.00
  -3   4  -3  715.13   28.00
   3   4   3  781.62   31.70
  -3   4  -3  772.72   27.70
  -3   4  -3  723.93   25.40
  -3   4  -3  747.33   25.80
  -3   4  -3  762.32   25.60
   3   4   3  777.22   19.70
   3   4   3  774.82   27.50
  -4  -4  -3  105.39   14.30
  -4  -4  -3   89.99   14.40
   4  -4   3  109.19   13.50
  -4  -4  -3   92.09    7.30
   4   4   3   91.79   15.40
  -4   4  -3  115.89   13.80
   4   4   3  101.39   13.60
  -4   4  -3   95.79   11.60
  -4   4  -3  104.99   10.90
   4   4   3  104.29    6.90
  -4   4  -3   99.09   11.90
  -4   4  -3   97.49   12.20
  -4   4  -3   91.49   12.40
  -5  -4  -3    3.00    4.20
  -5  -4  -3    2.10   10.80
   5  -4   3    7.40    8.70
  -5  -4  -3   12.00   10.60
  -5   4  -3   -0.60    5.90
  -5   4  -3    0.90    8.30
   5   4   3    4.90    4.10
   5   4   3   -5.30   10.80
  -5   4  -3   -0.20    8.20
   5   4   3   -6.40    9.10
  -5   4  -3   12.30    6.90
  -5   4  -3    8.50   10.10
  -6  -4  -3   32.50   12.20
  -6  -4  -3   32.10    5.00
  -6  -4  -3   35.40   12.30
  -6   4  -3   25.90    9.00
   6   4   3   32.80    5.10
  -6   4  -3   38.20   10.60
  -6   4  -3   33.60    7.40
   6   4   3   36.90   11.60
  -6   4  -3   36.00    6.90
  -6   4  -3   37.40   10.50
   6   4   3   35.40   12.80
  -7  -4  -3    1.80   10.50
   7  -4   3    8.90    9.60
  -7  -4  -3    6.80   11.00
  -7  -4  -3   -1.50    4.40
  -7  -4  -3   -1.10    4.40
  -7   4  -3    5.60    6.00
  -7   4  -3  -15.20    8.50
   7   4   3   -2.40   11.50
  -7   4  -3   -0.60    4.90
  -7   4  -3   12.60    9.50
   7   4   3   -5.50   10.80
  -7   4  -3   -1.00    8.90
  -8  -4  -3   88.69    8.10
  -8  -4  -3   69.09   15.40
  -8  -4  -3   86.99   14.30
  -8  -4  -3   89.79    8.10
   8  -4   3   95.59   14.70
  -8   4  -3   98.59   15.20
  -8   4  -3  103.09   15.70
  -8   4  -3   96.29    9.80
   8   4   3   88.89   16.20
  -8   4  -3   87.79   13.30
  -8   4  -3   74.39    7.50
   8   4   3   80.99   15.60
  -9  -4  -3    0.70    5.60
  -9  -4  -3    5.20   11.20
  -9  -4  -3   -0.70    5.10
  -9  -4  -3   -0.60   12.50
   9  -4   3   -6.80   10.50
   9   4   3   -6.50   12.40
  -9   4  -3    8.30    4.70
  -9   4  -3   -1.60    3.90
  -9   4  -3   -0.30   10.70
  -9   4  -3    7.10   10.40
   9   4   3    6.70   12.50
  -9   4  -3    0.30   12.00
 -10  -4  -3   -6.90   13.10
 -10  -4  -3   -2.90   11.20
 -10  -4  -3   -0.30    6.20
  10  -4   3   -7.50   10.60
 -10  -4  -3    3.60    5.80
 -10   4  -3    8.10   13.30
  10   4   3   15.80   15.10
 -10   4  -3   13.20   11.20
  10   4   3    9.20   12.90
 -11  -4  -3   60.59   15.70
 -11  -4  -3   76.79    9.10
 -11  -4  -3   74.39    8.90
 -11  -4  -3   75.49   18.70
  11  -4   3   46.00   16.50
  11   4   3   20.70   20.80
 -11   4  -3   64.19   18.00
 -11   4  -3   43.10   15.20
 -11   4  -3   58.69   14.80
  11   4   3   80.69   17.80
 -12  -4  -3   25.70    7.80
 -12  -4  -3   35.40   16.90
 -12  -4  -3   32.80    8.40
 -12  -4  -3   23.60   13.80
 -12   4  -3   47.20   18.70
  12   4   3   33.10   15.90
 -12   4  -3   32.40   13.00
  12   4   3   28.30   17.70
 -12   4  -3   28.60   13.60
 -13  -4  -3   75.99   15.90
 -13  -4  -3   78.49   10.80
 -13  -4  -3   49.99   19.30
 -13  -4  -3   51.29    9.20
  13  -4   3   39.80   17.90
 -13   4  -3   64.29   15.90
  13   4   3   53.09   17.20
 -13   4  -3   76.59   20.50
 -14  -4  -3    7.40   12.80
 -14  -4  -3   11.50    7.40
 -14  -4  -3   -0.70    7.40
 -14  -4  -3    6.50   16.10
 -14   4  -3    7.00   17.70
  14   4   3   21.40   17.60
 -14   4  -3   13.10   12.00
 -15  -4  -3    4.20    8.30
 -15  -4  -3   -1.00   20.20
 -15  -4  -3   -4.00    7.10
 -15  -4  -3    9.10   16.30
 -15   4  -3   -9.70   13.20
  15   4   3  -10.50   13.50
 -15   4  -3   -2.70   19.50
 -16  -4  -3   31.20   17.60
 -16  -4  -3   14.10   12.90
 -16  -4  -3    7.40    8.60
 -16  -4  -3    6.00    7.90
 -16   4  -3    5.00   12.30
  16   4   3   -1.00   13.60
 -16   4  -3  -15.60   17.60
 -17  -4  -3   23.50   14.00
 -17  -4  -3    8.30    7.60
 -17  -4  -3   19.50    9.70
 -17  -4  -3   43.40   17.70
 -17   4  -3   24.80   15.20
 -17   4  -3  -15.50   16.70
  17   4   3  -17.70   13.50
 -17  -5   3    8.60   13.80
 -17  -5   3   15.50    5.00
 -17  -5   3    5.10    4.70
 -17   5   3   17.60   17.00
 -17   5   3   -5.90   25.10
  16  -5  -3   55.59   18.10
 -16  -5   3   27.00   16.80
 -16  -5   3   60.69   15.80
 -16   5   3   15.20   14.20
 -16   5   3   39.10   18.00
 -15  -5   3    8.60   16.20
 -15  -5   3   12.30   14.40
  15  -5  -3  -17.80   13.50
  15   5  -3   -2.80   15.60
 -15   5   3   12.60   12.20
 -15   5   3    3.80   16.10
 -14  -5   3   -4.20   12.30
  14  -5  -3   14.50   14.30
 -14  -5   3   23.90   17.60
 -14   5   3   -6.10   14.50
  14   5  -3   30.50   17.20
 -14   5   3   -1.90   13.50
 -13  -5   3   14.30   14.40
 -13  -5   3    5.10   16.70
  13  -5  -3   24.30   14.10
 -13   5   3   12.90   12.80
 -13   5   3    8.60   15.20
  13   5  -3   16.60   16.30
  12  -5  -3   32.60   13.10
 -12  -5   3   24.50   16.60
 -12  -5   3   24.60   13.80
  12  -5  -3   34.60   13.90
 -12   5   3   28.30   13.80
  12   5  -3   35.80   19.00
 -12   5   3   26.00   14.40
  11  -5  -3   66.69   16.20
  11  -5  -3   85.59   15.10
 -11  -5   3   61.79   18.50
 -11  -5   3  115.19   18.80
  11   5  -3  102.29   19.80
 -11   5   3  104.49   16.70
 -11   5   3   83.69   26.80
  10  -5  -3   14.90   10.90
 -10  -5   3    1.00   14.10
  10  -5  -3   -5.90   17.50
  10  -5  -3    8.80    6.50
 -10  -5   3    1.10   12.50
 -10   5   3   20.10   11.90
  10   5  -3   33.20   15.50
  10   5  -3   14.50   15.10
 -10   5   3   13.40   11.90
 -10   5   3    2.70    5.70
   9  -5  -3  210.48   20.20
   9  -5  -3  244.28   15.20
  -9  -5   3  218.48   24.70
   9  -5  -3  236.78   17.50
  -9  -5   3  223.48   22.40
   9   5  -3  220.78   24.40
   9   5  -3  201.68   24.40
  -9   5   3  254.27   20.70
  -9   5   3  222.68   13.00
   8  -5  -3   58.29   10.20
  -8  -5   3   67.49   14.20
   8  -5  -3   49.60   11.60
   8  -5  -3   60.99   10.70
  -8  -5   3   51.49   15.10
   8   5  -3   47.40   15.40
  -8   5   3   57.29   11.90
  -8   5   3   49.99    8.90
  -8   5   3   77.49   11.80
   8   5  -3   39.30   15.10
   7  -5  -3    3.90    8.50
   7  -5  -3    7.70    7.30
   7  -5  -3    8.00    9.90
  -7  -5   3   11.90   12.10
  -7  -5   3    3.80   11.70
   7   5  -3   -7.00   11.40
   7   5  -3   13.70   12.70
  -7   5   3    9.20    9.90
  -7   5   3    0.90    7.60
  -7   5   3   -3.30    7.60
  -6  -5   3   -7.40   10.60
   6  -5  -3    7.50    8.80
  -6  -5   3    0.10   10.00
   6  -5  -3    0.30    8.70
   6   5  -3    3.80   10.60
  -6   5   3    5.10    9.00
  -6   5   3  -10.70    6.10
   6   5  -3    1.70   10.70
  -6   5   3   -6.10    7.70
  -5  -5   3   42.50   12.90
   5  -5  -3   66.69   12.00
  -5  -5   3   70.29   13.70
   5  -5  -3   77.79   12.20
  -5   5   3   89.29   12.20
  -5   5   3   62.79   11.00
  -5   5   3   84.99    9.20
   5   5  -3   57.49   12.70
   5   5  -3   74.39   15.30
  -5   5   3   74.59    9.40
   4  -5  -3   -4.70    8.10
  -4  -5   3   10.20   11.80
   4  -5  -3    7.00   10.80
  -4  -5   3    0.30    9.60
  -4   5   3   19.50    8.60
  -4   5   3   11.30    6.20
  -4   5   3   14.00    5.30
   4   5  -3    4.50   10.70
   4   5  -3   10.40    3.80
   4   5  -3   -7.20   10.80
   4   5  -3   14.60    3.30
  -4   5   3   18.90    9.70
  -3  -5   3  163.88   20.20
   3  -5  -3  171.88   17.20
   3  -5  -3  139.49   13.10
  -3  -5   3  168.48   17.50
   3   5  -3  153.88   16.90
   3   5  -3  143.69   17.60
   3   5  -3  162.88    8.20
   3   5  -3  173.38    9.20
  -3   5   3  173.48   13.70
  -3   5   3  162.78    9.60
  -3   5   3  146.79   15.40
   2  -5  -3  505.65   19.90
  -2  -5   3  511.65   24.50
  -2  -5   3  548.05   25.70
   2  -5  -3  532.35   25.80
  -2   5   3  550.64   15.40
  -2   5   3  532.25   15.70
   2   5  -3  514.85   26.70
  -2   5   3  512.25   20.80
   2   5  -3  601.24   17.70
   2   5  -3  522.45   25.10
   2   5  -3  544.65   16.80
  -2   5   3  523.95   24.70
   1  -5  -3   91.29    9.80
   1  -5  -3   75.79   13.20
   1  -5  -3   86.19   10.10
  -1  -5   3   85.09   13.20
  -1  -5   3   74.79   14.30
   1   5  -3   78.89   13.70
   1   5  -3   94.39    9.00
   1   5  -3   80.59   14.40
  -1   5   3  111.19   10.90
   1   5  -3   81.99    8.80
  -1   5   3   73.79    7.90
  -1   5   3   83.29   14.00
   0  -5   3  956.50   32.30
   0  -5  -3  889.11   34.80
   0  -5  -3  908.51   26.20
   0  -5   3  926.31   32.60
   0  -5  -3  910.61   26.30
   0   5   3  935.91   26.20
   0   5  -3  936.41   33.80
   0   5   3  915.21   33.70
   0   5  -3  916.81   26.80
   0   5   3  875.71   25.70
   0   5  -3  909.61   32.90
   0   5  -3  954.30   27.40
  -1  -5  -3  134.59   10.00
  -1  -5  -3  135.39   13.30
   1  -5   3  134.49   16.10
  -1  -5  -3  143.89   17.30
   1   5   3  125.09   12.40
   1   5   3  146.29   17.80
   1   5   3  147.99   10.50
  -1   5  -3  136.59   16.60
  -1   5  -3  113.49   14.20
  -1   5  -3  145.79   18.00
  -1   5  -3  131.59   12.60
  -1   5  -3  146.69   11.80
  -2  -5  -3 1514.75   35.20
  -2  -5  -3 1399.66   46.20
   2  -5   3 1479.95   43.40
  -2  -5  -3 1536.45   41.20
  -2   5  -3 1398.16   43.80
   2   5   3 1493.35   47.40
  -2   5  -3 1469.95   43.80
  -2   5  -3 1440.46   42.50
   2   5   3 1392.76   39.60
  -2   5  -3 1465.95   39.90
   2   5   3 1466.35   34.70
  -2   5  -3 1393.96   39.70
  -3  -5  -3  455.95   22.30
   3  -5   3  382.56   20.80
  -3  -5  -3  448.96   26.10
  -3  -5  -3  411.66   13.60
  -3   5  -3  375.36   18.10
  -3   5  -3  415.96   21.10
   3   5   3  446.66   13.60
   3   5   3  415.86   25.40
  -3   5  -3  399.26   20.20
  -3   5  -3  428.76   19.50
  -3   5  -3  429.86   23.60
   3   5   3  417.16   20.70
  -4  -5  -3   36.90    5.00
  -4  -5  -3   37.80   11.80
   4  -5   3   22.00    9.40
  -4  -5  -3   40.30   13.80
   4   5   3   25.20   10.70
  -4   5  -3   33.20    8.90
   4   5   3   31.20    4.90
   4   5   3   32.30   11.60
  -4   5  -3   27.50    9.10
  -4   5  -3   35.80    9.40
  -4   5  -3   54.69   13.10
  -4   5  -3   30.30    9.80
  -5  -5  -3  135.19    7.00
  -5  -5  -3  131.39   18.20
  -5  -5  -3  142.49   17.90
  -5   5  -3  150.38   20.00
   5   5   3  142.19   18.60
  -5   5  -3  121.89   13.80
   5   5   3  137.59    6.80
  -5   5  -3  124.39   12.90
  -5   5  -3  121.79   14.30
   5   5   3  166.18   20.40
  -5   5  -3  108.49   14.30
  -5   5  -3  118.59   13.60
  -6  -5  -3   57.99   15.10
   6  -5   3   60.89   12.20
  -6  -5  -3   75.49   14.70
  -6  -5  -3   65.89    5.60
  -6   5  -3   67.99   11.80
  -6   5  -3   53.29    9.30
  -6   5  -3   81.59   11.10
  -6   5  -3   78.49   13.10
   6   5   3   57.29   15.30
   6   5   3   56.09   13.70
  -6   5  -3   61.29   11.80
  -7  -5  -3   26.80   13.90
   7  -5   3   47.40   12.50
  -7  -5  -3   45.20   14.00
  -7  -5  -3   36.40    4.30
   7   5   3   46.50   15.40
  -7   5  -3   40.70    7.80
  -7   5  -3   29.80   10.30
  -7   5  -3   29.30   11.40
  -7   5  -3   54.99    9.70
  -7   5  -3   28.70   11.40
   7   5   3   30.00   13.60
  -8  -5  -3   13.00    4.10
   8  -5   3   26.80   11.90
  -8  -5  -3   -1.10   11.20
  -8  -5  -3   10.90   13.80
   8   5   3   23.30   14.80
  -8   5  -3   13.50   11.10
  -8   5  -3   25.60    8.40
  -8   5  -3   14.20    6.40
  -8   5  -3   15.30   11.30
   8   5   3   21.80   14.30
  -8   5  -3   22.60   12.20
  -9  -5  -3   11.50    4.40
  -9  -5  -3   14.80   14.60
  -9  -5  -3    7.30    4.20
   9  -5   3    5.50   11.60
  -9  -5  -3    1.50   13.50
  -9   5  -3   10.70   10.40
  -9   5  -3   11.00    5.70
   9   5   3   18.60   15.30
  -9   5  -3    6.00   12.50
   9   5   3   20.10   13.60
  -9   5  -3   26.80    7.30
  -9   5  -3    0.90   12.00
 -10  -5  -3   22.70    5.30
  10  -5   3   27.80   13.80
 -10  -5  -3   41.90   16.90
 -10  -5  -3   26.50   14.80
 -10  -5  -3   14.40    4.90
  10   5   3   33.50   18.20
 -10   5  -3   20.90    5.30
  10   5   3   20.40   16.70
 -10   5  -3   26.90   12.60
 -10   5  -3   34.30   15.20
 -10   5  -3   21.50   13.30
 -11  -5  -3    9.00    5.20
 -11  -5  -3   11.30    5.60
 -11  -5  -3   -8.30   26.10
 -11  -5  -3   14.50   13.80
  11  -5   3   10.40   13.10
 -11   5  -3    3.00   11.70
  11   5   3   26.40   15.70
 -11   5  -3   17.00   15.30
  11   5   3    4.70   16.20
  12  -5   3   -6.30   13.30
 -12  -5  -3   -0.10    5.30
 -12  -5  -3    6.60   16.20
 -12  -5  -3    0.90    5.30
 -12  -5  -3   -6.60   12.50
  12   5   3  -18.20   15.30
 -12   5  -3   -5.40   12.70
 -12   5  -3    6.30   15.60
  12   5   3    7.30   14.80
 -13  -5  -3   -1.90   12.90
  13  -5   3   -6.10   13.50
 -13  -5  -3   -2.60    5.50
 -13  -5  -3   -0.10    5.70
 -13  -5  -3    1.70   16.60
 -13   5  -3    1.60   13.10
 -13   5  -3  -20.30   15.20
  13   5   3    8.60   15.00
 -14  -5  -3    5.50    6.30
 -14  -5  -3   12.60   13.60
 -14  -5  -3   16.70   16.70
 -14  -5  -3    5.40    6.20
 -14   5  -3   -5.50   17.20
 -14   5  -3    8.40   12.80
 -15  -5  -3   12.80   16.10
 -15  -5  -3    2.40    6.50
 -15  -5  -3    9.80   13.80
 -15   5  -3  -27.70   17.60
 -15   5  -3    0.90   13.40
 -16  -5  -3   12.00   14.40
 -16  -5  -3   26.90   25.30
 -16  -5  -3   11.90   10.40
 -16   5  -3   11.60   14.60
 -16   5  -3    0.80   19.40
 -16  -6   3   46.80   20.00
  16  -6  -3   -0.70   13.90
 -16  -6   3   22.10   14.40
 -16   6   3   21.50   19.10
 -16   6   3   -1.00   14.50
 -15  -6   3   21.30   17.50
  15  -6  -3   -0.20   16.30
 -15  -6   3   11.60   15.00
 -15   6   3    6.80   15.00
 -15   6   3   11.50   17.90
  14  -6  -3    4.90   14.10
 -14  -6   3    9.40   13.90
 -14  -6   3   21.00   18.30
 -14   6   3    1.00   12.60
 -14   6   3   -3.90   14.70
 -13  -6   3   17.50   17.60
  13  -6  -3    7.80   13.00
 -13  -6   3   13.90   13.90
 -13   6   3    5.90   14.40
 -13   6   3    9.70   14.10
 -12  -6   3   52.59   20.10
  12  -6  -3   31.00   13.60
 -12  -6   3   33.70   15.30
  12   6  -3   45.50   18.00
  12   6  -3    6.80   17.80
 -12   6   3    8.20   13.60
 -12   6   3   27.40   14.20
 -11  -6   3   36.40   16.10
  11  -6  -3   30.00   12.80
 -11  -6   3   22.40   18.20
 -11   6   3   17.50    7.00
 -11   6   3   30.40    6.90
 -11   6   3   11.80   12.70
  11   6  -3   46.00   16.80
 -11   6   3   35.90   14.10
  11   6  -3   19.40   17.10
  10  -6  -3   14.40   14.10
  10  -6  -3    7.20    8.80
 -10  -6   3    4.50   15.50
 -10  -6   3    6.50   21.20
  10  -6  -3   14.40   17.70
 -10   6   3   12.10   11.60
 -10   6   3   20.90   13.40
  10   6  -3    9.20   16.10
 -10   6   3    0.90    7.70
   9  -6  -3    3.40   10.90
  -9  -6   3   11.40   14.70
  -9  -6   3   12.20   12.30
   9  -6  -3   -0.70    9.90
   9  -6  -3   10.30    9.70
  -9   6   3   23.00   13.80
  -9   6   3    6.40   12.30
  -9   6   3   17.20    9.10
   9   6  -3   -2.50   14.90
   9   6  -3   13.10   16.40
  -8  -6   3   88.89   18.60
   8  -6  -3   66.09   15.50
  -8  -6   3  115.29   19.30
   8  -6  -3  104.69   17.20
   8   6  -3   72.29   16.90
  -8   6   3  102.79   13.00
  -8   6   3   77.89   14.30
   8   6  -3   94.29   18.40
  -8   6   3  102.69   12.60
  -7  -6   3    0.20   13.10
   7  -6  -3   -1.90   10.50
   7  -6  -3    0.80   10.30
  -7  -6   3   -5.10   11.60
  -7   6   3    6.80    9.60
  -7   6   3   -7.50    7.70
  -7   6   3    4.80   10.50
   7   6  -3   23.70   13.70
   7   6  -3   26.60   15.50
  -7   6   3   -1.40   10.20
  -6  -6   3   36.10   13.30
  -6  -6   3   35.60   14.30
   6  -6  -3   26.60   11.90
   6  -6  -3   35.80   11.20
   6   6  -3   18.60   12.10
  -6   6   3   26.60   10.90
  -6   6   3   25.90   10.70
   6   6  -3   13.70   13.30
  -6   6   3   26.60   10.20
  -6   6   3   15.20    7.40
  -5  -6   3   49.00   13.90
  -5  -6   3   55.59   14.70
   5  -6  -3   57.49   13.20
   5  -6  -3   36.20   11.50
  -5   6   3   44.80   11.90
  -5   6   3   57.49    7.90
  -5   6   3   81.89   10.30
   5   6  -3   38.10   12.70
  -5   6   3   64.79   11.80
   5   6  -3   41.10   13.60
   4  -6  -3   32.60   12.10
  -4  -6   3   32.20   12.80
  -4  -6   3   38.00   12.80
   4  -6  -3   46.90   10.80
  -4   6   3   39.80    6.30
  -4   6   3   45.40   10.30
   4   6  -3   32.80    5.20
  -4   6   3   23.90   11.90
   4   6  -3   18.30   12.10
   4   6  -3   36.20    4.70
  -4   6   3   60.69    8.20
   4   6  -3   38.80   12.00
  -3  -6   3   56.19   14.00
   3  -6  -3   44.40    9.80
  -3  -6   3   67.99   13.60
   3  -6  -3   60.89   13.30
   3   6  -3   81.59    7.90
   3   6  -3   44.40   12.10
  -3   6   3   61.29    7.40
  -3   6   3   50.29   12.30
   3   6  -3   41.10   13.30
  -2  -6   3  127.39   17.50
   2  -6  -3  102.39   15.90
  -2  -6   3  110.89   14.60
   2  -6  -3   90.49   13.10
   2   6  -3   97.59    9.10
   2   6  -3  108.49   16.30
  -2   6   3  120.39   12.40
  -2   6   3   79.79    8.30
  -2   6   3   79.49   13.70
   2   6  -3  102.39   17.20
  -2   6   3   82.49    8.00
   2   6  -3   99.99    9.20
  -1  -6   3   -1.30    9.90
   1  -6  -3    2.50   11.50
  -1  -6   3    3.10   11.60
   1  -6  -3   -3.90    7.40
  -1   6   3   -2.00    5.80
   1   6  -3    0.40   10.70
   1   6  -3    5.70    6.90
   1   6  -3   -0.50    6.00
  -1   6   3    0.30    9.50
   1   6  -3  -15.80    9.40
  -1   6   3    3.20   12.00
   0  -6   3    1.50   10.70
   0  -6  -3  -11.00   11.60
   0  -6   3    7.50   12.20
   0  -6  -3    2.00    7.10
   0  -6  -3    7.90    7.50
   0   6  -3    1.20    9.00
   0   6   3   12.70    7.30
   0   6   3   12.60   11.80
   0   6  -3    7.60    7.20
   0   6   3   18.90    7.60
   0   6  -3   -2.40   10.90
   0   6  -3    4.80    7.90
   1  -6   3   36.60   12.10
  -1  -6  -3   23.60   13.30
  -1  -6  -3   21.50    7.40
  -1  -6  -3   40.10    9.60
   1   6   3   21.10    8.20
  -1   6  -3   30.80    8.80
  -1   6  -3   36.50   12.10
   1   6   3   42.30    7.60
   1   6   3   25.60   12.00
  -1   6  -3   57.99   13.70
  -2  -6  -3   10.70    6.20
  -2  -6  -3   18.10    9.70
  -2  -6  -3    1.10   12.30
   2  -6   3   24.10   11.60
   2   6   3   10.70   11.60
  -2   6  -3   12.00   10.60
  -2   6  -3   -0.70    7.60
  -2   6  -3    9.40    8.30
  -2   6  -3   16.90   12.00
   2   6   3   13.60    9.20
  -2   6  -3   21.40   12.40
   2   6   3   24.40    6.40
  -3  -6  -3  416.46   27.60
   3  -6   3  405.96   23.60
  -3  -6  -3  411.36   14.40
  -3  -6  -3  429.26   22.90
  -3   6  -3  434.06   25.30
  -3   6  -3  438.06   22.20
   3   6   3  409.86   14.00
  -3   6  -3  419.76   20.30
  -3   6  -3  390.86   20.20
   3   6   3  427.36   26.10
  -3   6  -3  383.16   23.60
   3   6   3  384.36   21.20
  -4  -6  -3   72.99   13.60
  -4  -6  -3   66.69   15.00
   4  -6   3   74.89   13.10
  -4  -6  -3   66.29    6.20
  -4   6  -3   81.39   27.90
  -4   6  -3   51.69   12.80
   4   6   3   71.49   16.80
  -4   6  -3   75.89   11.60
  -4   6  -3   65.69   11.90
   4   6   3   78.59   13.80
   4   6   3   69.49    6.30
  -4   6  -3   56.99   12.00
  -5  -6  -3  235.78   22.00
  -5  -6  -3  213.38   23.70
   5   6   3  226.28   21.20
  -5   6  -3  236.78   18.50
  -5   6  -3  224.88   19.10
  -5   6  -3  213.58   17.60
  -5   6  -3  235.78   18.90
   5   6   3  248.58   23.00
  -5   6  -3  229.28   22.40
  -5   6  -3  215.88   17.40
  -6  -6  -3    9.60   12.80
  -6  -6  -3   11.90   14.00
   6   6   3    3.40   11.80
  -6   6  -3   19.10   14.60
  -6   6  -3   13.50    9.10
  -6   6  -3   -1.70    9.80
  -6   6  -3   27.20   11.30
  -6   6  -3   12.70   10.40
  -6   6  -3   14.40   11.40
   6   6   3    7.20   14.10
  -7  -6  -3    7.10   13.90
  -7  -6  -3   19.80   15.00
  -7   6  -3   -1.40   10.80
  -7   6  -3   10.00    9.80
  -7   6  -3    9.30    9.70
   7   6   3    3.00   13.20
  -7   6  -3   20.60   12.70
  -7   6  -3   22.80   15.70
  -8  -6  -3   -5.40   21.70
   8  -6   3    7.60   11.40
  -8  -6  -3   -3.50   14.10
  -8   6  -3    0.00   13.30
  -8   6  -3   19.90    9.10
  -8   6  -3    2.30    7.50
  -8   6  -3    3.30   11.70
   8   6   3   -5.20   14.40
  -8   6  -3  -12.20   16.20
  -8   6  -3   14.20   11.90
   8   6   3    7.90   15.00
  -9  -6  -3  178.98   22.40
  -9  -6  -3  194.48   25.20
   9  -6   3  225.78   22.50
  -9   6  -3  178.48   12.70
   9   6   3  162.58   22.80
   9   6   3  151.58   23.20
  -9   6  -3  206.98   21.70
  -9   6  -3  161.08   22.20
  -9   6  -3  211.98   20.30
  -9   6  -3  221.58   15.30
 -10  -6  -3   59.59   18.50
 -10  -6  -3   86.19   19.00
  10  -6   3   60.79   16.30
 -10   6  -3   90.69   18.90
 -10   6  -3   57.19    7.90
  10   6   3   59.09   17.20
 -10   6  -3   61.49   14.40
  10   6   3   72.39   20.10
 -10   6  -3   98.89   11.00
 -11  -6  -3   37.50   16.30
 -11  -6  -3   40.30   18.40
  11  -6   3   48.80   15.90
  11   6   3    8.30   18.00
 -11   6  -3   54.49   18.30
 -11   6  -3   56.79   15.80
 -12  -6  -3   27.40   17.50
 -12  -6  -3   22.70   15.20
  12  -6   3   34.50   16.10
 -12   6  -3   23.40   14.40
 -12   6  -3   28.80   31.60
  13  -6   3   17.60   14.90
 -13  -6  -3   13.90   15.50
 -13  -6  -3   23.60   15.60
 -13   6  -3   -0.90   11.70
 -13   6  -3   -0.30   16.40
 -14  -6  -3   56.29   18.70
 -14  -6  -3   51.39   17.20
 -14   6  -3   30.60   20.80
 -15  -6  -3   49.20   18.10
 -15  -6  -3   21.00   14.90
 -15   6  -3  -11.70   12.90
 -15   6  -3  -11.90   17.70
 -15  -7   3    2.10   13.30
 -15  -7   3   55.19   20.40
 -15   7   3   35.60   19.30
 -15   7   3   -2.80   13.90
 -14  -7   3   23.30   15.60
  14  -7  -3   23.40   12.70
 -14  -7   3   24.80   18.10
 -14   7   3    2.70   17.40
 -14   7   3  -17.40   15.20
 -13  -7   3   20.90   14.80
  13  -7  -3   16.30   11.90
 -13  -7   3   35.80   18.90
 -13   7   3   -3.70   14.00
 -13   7   3   -2.00   14.30
 -12  -7   3    0.60   13.80
  12  -7  -3    5.30   10.20
 -12  -7   3   -3.20   16.70
 -12   7   3   -9.10   12.10
 -12   7   3    7.00    6.00
 -12   7   3   -7.00   14.10
  11  -7  -3    2.60   11.20
 -11  -7   3   17.90   15.50
 -11  -7   3    9.90   16.90
 -11   7   3   29.90   16.30
  11   7  -3   -6.10   17.40
 -11   7   3   17.30   12.80
 -11   7   3  -12.50    8.10
 -10  -7   3    7.00   15.10
 -10  -7   3   13.80   17.50
 -10   7   3   -7.70    9.20
 -10   7   3   -1.80   10.90
 -10   7   3    6.00   27.60
  10   7  -3    9.60   16.70
 -10   7   3   -5.20   14.30
  -9  -7   3   -4.80   15.60
   9  -7  -3  -13.90   12.80
  -9  -7   3    1.40   12.50
   9  -7  -3   -8.30   11.80
  -9   7   3  -14.70   12.40
  -9   7   3   -2.00   11.40
  -9   7   3   -0.90   15.20
  -9   7   3    3.40   10.10
  -8  -7   3   16.00   15.80
  -8  -7   3   20.00   16.10
   8  -7  -3   24.80   13.10
   8  -7  -3   37.40   14.90
   8   7  -3   30.90   16.20
  -8   7   3    3.70   11.10
   8   7  -3   31.50   17.50
  -8   7   3   29.10   15.60
  -8   7   3    2.30    9.30
   7  -7  -3   29.80   13.60
  -7  -7   3   29.50   15.00
   7  -7  -3   23.20   13.30
  -7  -7   3   18.30   15.20
   7   7  -3   13.40   14.50
  -7   7   3   15.00   12.10
   7   7  -3   29.20   16.70
  -7   7   3   29.70   13.10
  -7   7   3   49.70   13.90
  -7   7   3   14.50    9.10
   6  -7  -3   58.39   13.60
   6  -7  -3   36.90   14.40
  -6  -7   3   39.70   15.70
   6   7  -3   48.30   15.20
   6   7  -3   61.69   18.10
  -6   7   3   33.70   13.40
  -6   7   3   67.99   12.90
  -6   7   3   35.80    8.40
  -6   7   3   65.39   13.50
   5  -7  -3   -4.80   12.40
  -5  -7   3  -11.40   11.40
  -5  -7   3    7.60   13.60
   5  -7  -3    4.80   11.10
  -5   7   3   14.10    9.00
  -5   7   3    4.60   11.90
   5   7  -3    9.30   14.90
  -5   7   3    8.80   10.90
   5   7  -3   -7.10   11.60
  -5   7   3   -0.90    6.40
  -4  -7   3   -9.90   13.20
  -4  -7   3   24.10   13.90
   4  -7  -3    9.70   11.10
   4  -7  -3    2.70   12.90
   4   7  -3   17.20    5.10
  -4   7   3   52.09   11.90
  -4   7   3   16.20   12.60
   4   7  -3   17.30   12.80
   4   7  -3    8.50    5.60
   4   7  -3    7.20   15.50
   3  -7  -3   53.29   16.20
  -3  -7   3   59.59   14.70
   3  -7  -3   43.30   12.10
  -3  -7   3   32.50   15.00
   3   7  -3   61.39    7.80
   3   7  -3   48.50   14.00
  -3   7   3   61.09   15.60
   3   7  -3   43.60   14.60
  -3   7   3   62.49   11.90
   3   7  -3   58.89    8.40
  -2  -7   3   99.29   18.60
  -2  -7   3  101.59   16.20
   2  -7  -3   93.89   12.90
   2  -7  -3   88.39   17.40
   2   7  -3   97.39   18.70
   2   7  -3  102.99   10.10
   2   7  -3   90.49   10.00
  -2   7   3   92.09   12.70
   2   7  -3  115.29   18.10
  -2   7   3   77.89    8.50
  -2   7   3   83.79    9.10
  -2   7   3   89.19   16.70
   1  -7  -3   30.00   13.80
  -1  -7   3   43.40   13.60
  -1  -7   3   36.60   15.00
   1  -7  -3   22.70   10.10
   1   7  -3   47.50   12.60
  -1   7   3   32.30    8.10
  -1   7   3   26.80    7.30
  -1   7   3   43.00   10.50
   1   7  -3    6.60   13.20
  -1   7   3   36.00   14.20
   1   7  -3   39.40    8.90
   1   7  -3   32.10   15.00
   0  -7   3   -7.90   10.40
   0  -7  -3   26.10   15.30
   0  -7   3   -8.70   11.70
   0  -7  -3   17.20    9.10
   0  -7  -3   -9.00    8.20
   0   7  -3   -6.70   10.20
   0   7   3   -1.60    7.80
   0   7  -3  -18.50    7.50
   0   7  -3   11.80   13.40
   0   7   3   -3.40    8.30
   0   7   3   11.00   13.30
   0   7  -3   -6.50   12.50
  -1  -7  -3  190.78   13.70
   1  -7   3  200.08   22.10
  -1  -7  -3  190.98   17.00
  -1  -7  -3  173.98   21.90
   1   7   3  180.38   21.30
  -1   7  -3  212.68   28.10
   1   7   3  182.98   13.50
  -1   7  -3  183.78   16.20
   1   7   3  192.28   15.90
  -1   7  -3  174.48   18.00
  -1   7  -3  203.78   22.60
  -1   7  -3  186.58   15.30
   2  -7   3  199.18   21.90
  -2  -7  -3  211.58   19.20
  -2  -7  -3  213.98   23.00
  -2  -7  -3  213.58   13.30
  -2   7  -3  267.57   28.90
   2   7   3  261.87   26.10
   2   7   3  191.28   17.90
  -2   7  -3  230.08   17.30
   2   7   3  245.68   13.40
  -2   7  -3  292.97   25.10
  -2   7  -3  219.08   18.60
  -2   7  -3  204.38   16.90
  -3  -7  -3   86.89    9.40
  -3  -7  -3   77.79   17.90
  -3  -7  -3   76.89   18.70
   3  -7   3   75.59   15.80
  -3   7  -3   67.19   12.30
   3   7   3   89.49    9.50
  -3   7  -3   48.50   11.30
  -3   7  -3   54.89   15.40
  -3   7  -3   86.19   19.30
  -3   7  -3   80.69   13.80
   3   7   3   62.59   13.40
   4  -7   3   58.69   14.50
  -4  -7  -3   54.09    6.20
  -4  -7  -3   61.29   15.20
  -4  -7  -3   37.80   18.60
  -4   7  -3   45.60   12.00
  -4   7  -3   48.60   11.70
   4   7   3   37.90   15.20
  -4   7  -3   49.40   15.30
  -4   7  -3   44.50   12.90
   4   7   3   50.99   13.80
   4   7   3   53.69    6.00
  -4   7  -3   79.19   19.70
  -5  -7  -3   10.90   13.60
  -5  -7  -3   16.60   14.60
  -5   7  -3   13.00   11.10
   5   7   3   33.30   16.80
  -5   7  -3   10.20   12.60
  -5   7  -3   24.10   11.20
  -5   7  -3   18.50   11.90
   5   7   3   17.60   13.50
  -5   7  -3   19.10   11.60
  -5   7  -3   55.99   20.90
  -6  -7  -3   72.59   17.00
  -6  -7  -3   65.79   18.80
  -6   7  -3   45.90   13.60
  -6   7  -3   57.09   13.80
  -6   7  -3   50.49   13.50
   6   7   3   24.40   14.70
  -6   7  -3   76.79   22.10
  -6   7  -3   59.79   13.30
   6   7   3   89.29   19.90
  -7  -7  -3   -4.40   15.40
  -7  -7  -3   17.10   15.50
   7   7   3   21.00   15.30
  -7   7  -3   21.00   12.90
  -7   7  -3   12.50   10.40
  -7   7  -3   -3.00   13.10
  -7   7  -3   17.40   11.00
  -7   7  -3   37.90   21.90
  -7   7  -3  -11.30   11.20
   7   7   3   10.10   14.80
  -8  -7  -3   -2.10   15.30
  -8  -7  -3    0.50   14.90
  -8   7  -3   -4.30   11.80
   8   7   3  -16.90   14.40
  -8   7  -3   23.60   10.70
  -8   7  -3    8.40    9.30
  -8   7  -3  -12.10   11.80
  -8   7  -3    3.20   20.40
  -8   7  -3    5.30   12.10
  -9  -7  -3   73.69   19.60
  -9  -7  -3   48.50   18.30
  -9   7  -3   91.39   24.50
  -9   7  -3   32.70   14.40
  -9   7  -3   44.20   15.40
  -9   7  -3   65.39   12.10
  -9   7  -3   39.80   10.40
 -10  -7  -3   22.10   17.10
 -10  -7  -3    5.90   14.10
  10   7   3  -20.10   16.60
 -10   7  -3    9.60    8.80
 -10   7  -3   -4.40   14.20
 -10   7  -3   16.40   13.70
 -10   7  -3  -29.70   21.40
 -10   7  -3   -3.80    6.90
 -11  -7  -3    9.10   16.60
 -11  -7  -3   11.10   14.60
 -11   7  -3  -22.80   14.60
 -11   7  -3    2.50    5.90
 -11   7  -3   26.40   15.10
 -11   7  -3   13.60    7.70
  12  -7   3   25.00   14.00
 -12  -7  -3   61.29   20.30
 -12  -7  -3   30.80   16.00
 -12   7  -3    5.90   16.60
 -12   7  -3   24.20   15.70
 -13  -7  -3   43.50   18.80
 -13  -7  -3    6.30   14.10
 -13   7  -3   -2.30   16.70
 -13   7  -3   31.30   25.80
 -13  -8   3    6.50   18.00
 -13  -8   3   12.60   16.80
 -13   8   3   10.70   18.80
 -13   8   3   15.30   19.30
 -12  -8   3   23.00   19.00
 -12  -8   3   30.30   16.60
 -12   8   3   16.30    8.90
 -12   8   3   -6.40   14.50
 -12   8   3   30.50   16.20
 -11  -8   3   -9.10   13.90
 -11  -8   3   15.10   17.30
 -11   8   3   -5.60   13.70
 -11   8   3   12.40   12.70
 -11   8   3   57.69   20.80
 -10  -8   3   14.80   17.10
 -10  -8   3   11.20   15.70
  10  -8  -3   -4.70   10.90
  10   8  -3  -15.00   22.10
 -10   8   3   -3.90   10.70
 -10   8   3   59.99   18.90
 -10   8   3   12.20   13.60
   9  -8  -3   11.40   13.00
  -9  -8   3   -5.00   16.30
  -9  -8   3  -13.00   14.20
  -9   8   3   66.09   17.30
   9   8  -3  -38.20   14.70
  -9   8   3   11.70   14.50
  -9   8   3    0.30   10.10
  -9   8   3    6.20   12.00
  -8  -8   3    3.00   15.50
   8  -8  -3    8.20   14.20
  -8  -8   3    9.80   15.70
   8  -8  -3   -4.70   16.90
  -8   8   3   -6.10    8.70
  -8   8   3   12.60   13.20
   8   8  -3   -5.80   17.80
  -8   8   3    9.40   13.10
  -8   8   3   34.10   14.40
   7  -8  -3   -8.30   12.50
  -7  -8   3    8.00   16.20
   7  -8  -3    1.60   13.60
  -7  -8   3   13.20   15.80
  -7   8   3    1.90   13.10
   7   8  -3    1.70   14.40
  -7   8   3   13.10   13.30
  -7   8   3  -19.90    7.70
  -7   8   3   14.30   13.00
  -6  -8   3   78.89   19.00
   6  -8  -3   56.59   18.00
  -6  -8   3   52.09   18.30
   6  -8  -3   68.99   16.60
   6   8  -3   48.00   16.10
  -6   8   3   58.49   15.80
  -6   8   3   64.39   14.50
   5  -8  -3   67.79   17.60
  -5  -8   3   89.69   20.00
   5  -8  -3   59.69   15.00
  -5  -8   3   64.19   18.00
   5   8  -3   51.69   15.20
  -5   8   3   78.39   15.10
  -5   8   3   81.19   16.60
   4  -8  -3   -5.70   14.20
   4  -8  -3  -19.70   10.80
  -4  -8   3  -11.90   14.70
  -4  -8   3  -11.70   12.70
  -4   8   3    5.10   14.20
   4   8  -3   -3.70    5.20
   4   8  -3    2.70   13.70
  -4   8   3    1.30   10.50
   4   8  -3    2.10   11.60
   3  -8  -3    6.90   11.40
  -3  -8   3   -2.80   14.60
  -3  -8   3   -7.00   12.80
   3  -8  -3    7.70   14.10
   3   8  -3   25.10   13.00
   3   8  -3   -8.10   15.20
  -3   8   3    3.50   13.90
   3   8  -3    2.50    6.80
  -3   8   3   26.80   11.50
   3   8  -3   -1.30    7.20
  -2  -8   3  227.98   24.70
   2  -8  -3  230.08   25.90
  -2  -8   3  232.08   24.60
   2  -8  -3  244.08   19.30
   2   8  -3  256.07   23.40
  -2   8   3  173.78   23.50
  -2   8   3  221.08   18.20
   2   8  -3  175.48   23.40
   2   8  -3  220.28   14.90
   2   8  -3  253.97   15.00
   1  -8  -3  102.09   13.80
  -1  -8   3  110.09   17.40
   1  -8  -3   78.99   18.50
  -1  -8   3   94.29   21.00
  -1   8   3  128.49   14.40
  -1   8   3   77.99   18.40
   1   8  -3   99.09   18.70
  -1   8   3   79.79   10.50
   1   8  -3   92.59   17.90
  -1   8   3  114.49   11.20
   1   8  -3   82.49   11.70
   0  -8  -3   10.80    9.20
   0  -8   3  -11.20   14.10
   0   8  -3    0.50    8.20
   0   8  -3   -4.80   14.10
   0   8  -3   -8.40    8.90
   0   8  -3   14.40   11.40
   0   8   3    0.50    8.80
   0   8   3    7.20    9.10
   0   8   3   20.00   16.10
   0   8  -3    2.90   15.80
   1  -8   3   10.50   14.80
  -1  -8  -3   14.50   14.50
  -1  -8  -3   17.30    8.60
  -1  -8  -3   20.50   11.40
  -1   8  -3   30.50   10.90
  -1   8  -3   42.10   16.70
  -1   8  -3   23.00   11.70
   1   8   3   -6.20    9.70
  -1   8  -3   -0.90   10.00
  -1   8  -3   17.00   16.80
   1   8   3   32.00   16.40
   1   8   3   22.20   10.70
  -2  -8  -3   23.10    8.10
   2  -8   3   37.00   16.10
  -2  -8  -3   24.20   14.70
  -2  -8  -3   19.30   16.80
   2   8   3   37.70    8.50
  -2   8  -3   14.00   11.30
  -2   8  -3   42.50   16.20
  -2   8  -3   29.20   11.40
  -2   8  -3   63.39   20.90
  -2   8  -3   19.80   11.50
   2   8   3   39.70   16.10
   2   8   3   20.00   11.70
  -3  -8  -3   32.80   17.90
   3  -8   3   32.90   15.00
  -3  -8  -3   27.40   13.60
  -3  -8  -3   23.50    6.90
  -3   8  -3   35.70   12.40
  -3   8  -3   52.99   21.70
  -3   8  -3   18.30   15.90
  -3   8  -3   -2.00   10.40
   3   8   3   34.60   15.80
   3   8   3   33.40    7.20
  -3   8  -3   41.10   12.30
  -4  -8  -3   39.00   14.90
   4  -8   3   39.50   15.50
  -4  -8  -3   43.20   16.20
  -4   8  -3   48.80   13.10
  -4   8  -3   39.20   12.80
   4   8   3   24.20   13.70
  -4   8  -3   39.90   12.30
   4   8   3   49.99    6.00
  -4   8  -3   56.19   16.40
  -4   8  -3  112.39   24.00
  -5  -8  -3   23.50   17.80
  -5  -8  -3   36.20   15.30
   5  -8   3   46.30   14.60
  -5   8  -3   19.80   12.10
  -5   8  -3   20.60   13.00
   5   8   3   10.00   14.40
  -5   8  -3    8.60   13.50
  -5   8  -3   35.20   12.80
  -5   8  -3  101.39   24.80
  -5   8  -3   41.60   12.60
  -6  -8  -3   55.29   17.40
  -6  -8  -3   32.00   16.20
  -6   8  -3   52.79   14.30
   6   8   3   31.70   15.80
  -6   8  -3   51.39   14.70
  -6   8  -3   58.99   14.30
  -6   8  -3   57.99   13.50
  -6   8  -3  110.49   27.10
  -6   8  -3   52.79   14.30
  -7  -8  -3   54.29   17.70
  -7  -8  -3   37.10   18.10
  -7   8  -3  110.19   27.10
  -7   8  -3   61.59   13.80
  -7   8  -3   38.60   12.70
  -7   8  -3   41.00   14.20
   7   8   3   28.80   16.50
  -7   8  -3   33.20   14.00
  -8  -8  -3   35.70   17.10
  -8  -8  -3   42.70   17.60
  -8   8  -3    5.90   13.10
   8   8   3  -12.90   15.70
  -8   8  -3   79.69   27.60
  -8   8  -3   25.40   11.60
  -8   8  -3   13.40   13.90
  -8   8  -3    5.10   10.80
  -9  -8  -3    2.70   15.10
  -9  -8  -3   23.60   24.50
  -9   8  -3    4.70   12.60
  -9   8  -3   95.59   26.70
  -9   8  -3   38.70   10.70
  -9   8  -3   -7.70    9.00
   9   8   3  -23.90   15.40
  -9   8  -3   -9.30   13.30
 -10  -8  -3   43.20   17.80
 -10  -8  -3   38.10   18.70
 -10   8  -3  121.89   26.50
 -10   8  -3    8.30   13.50
 -10   8  -3   19.00    8.80
 -10   8  -3   22.30   16.30
 -10   8  -3   39.50   12.40
 -11  -8  -3    3.30   15.50
 -11  -8  -3   18.10   17.70
 -11   8  -3   -8.20   16.00
 -11   8  -3  -10.60    8.40
 -11   8  -3   10.40   13.10
 -12  -8  -3   91.99   21.20
 -12  -8  -3   39.40   20.80
 -11   9   3   13.50   17.40
 -10  -9   3    7.10   25.00
 -10  -9   3   43.40   19.30
  10  -9  -3   29.40   14.10
 -10   9   3   31.70   12.80
 -10   9   3    9.30   14.50
 -10   9   3  -10.20   13.00
  -9  -9   3   36.30   18.80
  -9  -9   3   38.20   17.80
   9  -9  -3   52.89   15.90
  -9   9   3   26.50   15.40
  -9   9   3   36.30   11.60
  -9   9   3   38.20   14.60
  -8  -9   3   34.80   17.80
  -8  -9   3   12.50   16.00
   8  -9  -3   -1.90   14.50
  -8   9   3   21.40   14.30
  -8   9   3  -22.20   12.70
   8   9  -3  -15.80   15.10
   7  -9  -3   22.10   16.60
  -7  -9   3   -3.30   17.30
  -7  -9   3   -6.00   14.20
  -7   9   3    7.70   13.00
  -7   9   3  -17.80   13.60
   7   9  -3   12.40   16.00
  -6  -9   3   75.39   18.30
   6  -9  -3   42.80   18.00
  -6  -9   3   20.80   15.40
   6  -9  -3   19.70   13.90
  -6   9   3   46.30   15.10
   6   9  -3   48.80   16.30
  -6   9   3   40.80   20.00
  -5  -9   3   13.40   16.60
  -5  -9   3   36.00   16.10
   5  -9  -3   27.70   14.10
   5  -9  -3   43.30   30.50
   5   9  -3   81.89   16.60
  -5   9   3   28.30   16.30
  -4  -9   3    6.20   16.40
  -4  -9   3   -0.60   15.20
   4  -9  -3   14.50   16.70
   4  -9  -3   14.80   12.50
   4   9  -3   41.00   13.90
   4   9  -3   10.90    5.50
  -4   9   3    8.90   15.40
  -4   9   3   39.90   13.40
   4   9  -3   16.20    5.80
   3  -9  -3   51.49   14.10
  -3  -9   3   40.60   15.90
  -3  -9   3   60.49   17.70
   3  -9  -3   38.40   18.60
   3   9  -3   77.59   15.30
  -3   9   3   71.89   18.50
  -3   9   3   58.89   13.40
   3   9  -3   34.10    9.10
   3   9  -3   59.89    9.40
   2  -9  -3   18.80   11.90
  -2  -9   3   26.40   14.80
  -2  -9   3    8.70   16.00
   2  -9  -3   30.30   18.00
   2   9  -3   15.70    9.60
  -2   9   3   24.00   12.00
   2   9  -3   48.30   14.10
   2   9  -3   23.40    9.50
  -2   9   3   19.00   16.60
   1  -9  -3   -5.00   15.80
   1  -9  -3   12.40   10.30
  -1  -9   3   -4.80   15.40
  -1   9   3    0.50    8.60
   1   9  -3   -5.90    9.30
   1   9  -3   16.60   10.00
   1   9  -3   20.90   13.10
  -1   9   3   17.40   10.70
   0  -9  -3    6.90    9.20
   0  -9   3   12.40   16.30
   0  -9  -3    6.00   15.80
   0   9  -3   11.20   13.70
   0   9  -3   20.50   12.10
   0   9   3   13.50    9.90
   0   9   3    3.50    7.10
   0   9  -3   17.40   10.00
   0   9   3  -11.50    9.10
   0   9  -3    1.40   10.20
  -1  -9  -3   44.20   11.20
  -1  -9  -3   37.90   18.80
  -1  -9  -3   38.60   12.40
   1  -9   3   45.20   17.10
  -1   9  -3   19.20   11.50
   1   9   3   16.70   11.80
  -1   9  -3   36.90   12.00
  -1   9  -3   37.30   12.80
  -1   9  -3   70.69   18.90
  -1   9  -3   44.90   16.60
   1   9   3   69.59   10.60
   2  -9   3    3.60   14.80
  -2  -9  -3   11.90   18.50
  -2  -9  -3    8.70   16.30
  -2   9  -3   -2.80   11.20
  -2   9  -3   51.09   18.30
  -2   9  -3   57.89   18.00
   2   9   3   -6.20   11.50
  -2   9  -3  -13.30   10.30
  -2   9  -3    2.40   11.40
   2   9   3   29.60   10.50
  -3  -9  -3   40.80   13.70
   3  -9   3   30.70   16.80
  -3  -9  -3   47.50   17.20
  -3   9  -3    3.80   11.20
  -3   9  -3   38.20   12.90
   3   9   3   41.80    7.80
  -3   9  -3   52.69   16.40
  -3   9  -3   39.00   12.90
   3   9   3   21.10   13.30
   3   9   3   59.19    7.90
   4  -9   3   28.00   26.40
  -4  -9  -3   47.20   19.10
  -4  -9  -3   23.90   14.50
   4   9   3  -19.30   13.70
  -4   9  -3    5.90   11.30
  -4   9  -3   17.70   12.40
  -4   9  -3   42.30   15.80
  -4   9  -3  110.79   24.90
  -5  -9  -3   17.00   14.70
  -5  -9  -3   12.70   16.30
  -5   9  -3   -2.30   11.70
  -5   9  -3   -7.20   11.20
  -5   9  -3   12.40   11.80
  -5   9  -3    3.60   13.20
   5   9   3  -16.50   14.30
  -5   9  -3   31.50   14.20
  -6  -9  -3   22.60   15.60
  -6  -9  -3   20.40   15.20
  -6   9  -3   27.20   14.50
  -6   9  -3   17.30   13.40
  -6   9  -3   -0.50   11.90
  -6   9  -3    6.50   12.30
  -7  -9  -3   25.20   15.70
  -7  -9  -3    7.30   15.60
  -7   9  -3   -6.00   12.40
  -7   9  -3   15.60   11.60
  -7   9  -3  -16.10   11.10
   7   9   3  -30.80   15.50
  -7   9  -3  -22.90   12.20
  -8  -9  -3   37.80   18.30
  -8  -9  -3    8.80   15.90
  -8   9  -3   28.00   14.60
  -8   9  -3   26.00   12.90
  -8   9  -3  -14.00   11.90
  -8   9  -3    8.70   12.20
  -9  -9  -3   17.20   17.70
  -9  -9  -3    9.60   14.30
  -9   9  -3   12.60   11.00
  -9   9  -3   16.20   14.90
  -9   9  -3   13.80   11.50
  -9   9  -3  -22.20   13.40
  -8 -10   3   13.00   16.70
   8 -10  -3    3.60   15.90
  -8 -10   3  -14.70   16.00
  -8  10   3   32.60   14.40
  -8  10   3  -18.10   15.00
   7 -10  -3   23.90   16.90
  -7 -10   3   -0.80   15.70
  -7 -10   3    9.90   14.00
  -7  10   3   28.50   14.50
  -7  10   3    2.30   16.00
   7  10  -3  -14.90   14.80
   6 -10  -3    5.30   17.30
  -6 -10   3   29.30   24.30
  -6 -10   3   -9.90   21.50
   6  10  -3   21.40   17.70
  -6  10   3   15.10   14.10
  -5 -10   3   -5.30   15.20
  -5 -10   3   -7.60   16.50
   5 -10  -3   -0.50   17.20
  -5  10   3   32.20   14.00
   4 -10  -3   10.80   12.20
   4 -10  -3   24.80   18.10
  -4 -10   3   14.20   16.20
  -4 -10   3   -0.10   16.50
   4  10  -3   36.40   13.40
  -4  10   3   17.00   12.30
   3 -10  -3  -12.90   19.70
  -3 -10   3    7.20   15.80
   3 -10  -3   19.00   18.20
  -3 -10   3  -18.30   12.70
  -3  10   3   -1.60   12.30
   3  10  -3   56.59   13.40
   3  10  -3   -0.50    7.10
   3  10  -3   14.10    7.70
   2 -10  -3   -9.80   10.10
  -2 -10   3    7.00   15.90
  -2 -10   3   16.90   14.60
   2 -10  -3   11.20   16.30
   2  10  -3   63.19   13.50
  -2  10   3   21.40   12.20
   1 -10  -3   47.20   19.10
  -1 -10   3   53.89   19.50
   1  10  -3   32.10   14.00
   1  10  -3   11.00   10.80
  -1  10   3   51.09   12.50
  -1  10   3   60.79   13.30
   1  10  -3   68.79   13.30
   1  10  -3   51.19   11.30
   0 -10   3   26.30   17.70
   0 -10  -3    2.40   16.60
   0  10  -3   -1.50   10.60
   0  10  -3    3.30   11.90
   0  10   3  -18.80    9.90
   0  10   3   15.70   10.10
   0  10   3   11.20   10.30
   0  10  -3  -32.00   10.40
   1 -10   3   26.00   16.50
  -1 -10  -3   34.40   18.50
  -1  10  -3    4.80   11.60
  -1  10  -3   11.90   12.40
   1  10   3   25.90    9.10
   1  10   3   11.90   10.10
   1  10   3   -0.50    7.90
  -1  10  -3  -27.00   10.00
   2 -10   3   12.20   16.60
  -2 -10  -3    1.00   16.70
  -2 -10  -3   16.10   14.80
  -2  10  -3  -22.50   10.80
   2  10   3   -6.80    7.80
  -2  10  -3    2.60   20.40
  -2  10  -3  -11.20   10.70
  -3 -10  -3   27.40   13.40
  -3 -10  -3    9.10   16.60
   3 -10   3   10.60   17.00
   3  10   3   12.30    6.20
   3  10   3  -26.00   13.40
   3  10   3   -1.00    6.70
  -3  10  -3    1.00   11.80
  -3  10  -3  -18.80   11.40
  -3  10  -3   -7.10   10.90
   4 -10   3    6.20   14.80
  -4 -10  -3   23.20   13.70
  -4  10  -3   -2.80   11.30
  -4  10  -3   -5.70   12.70
   4  10   3  -19.10   13.80
  -4  10  -3  -13.40   12.00
  -5 -10  -3   23.40   18.60
  -5 -10  -3   25.50   15.00
   5  10   3  -13.40   17.10
  -5  10  -3   -5.70   12.50
  -5  10  -3   45.00   15.30
  -5  10  -3    3.10   12.20
  -6 -10  -3   13.70   14.60
  -6 -10  -3   23.70   16.50
  -6  10  -3   27.90   14.70
  -6  10  -3  -17.20   13.00
  -6  10  -3    6.20   13.10
  -6  10  -3    2.00   12.10
 -20   0   4   64.49   16.20
 -20   0   4   59.59   19.30
 -19   0   4   10.50   13.70
 -19   0   4   17.80   16.10
 -18   0   4   25.50   18.00
 -18   0   4    8.20   10.50
  18   0  -4   -9.60    4.70
 -18   0   4   -0.80   11.60
  17   0  -4   -8.20    6.60
 -17   0   4  -11.30   13.40
  17   0  -4    9.40   16.10
 -17   0   4   -6.90   16.60
  17   0  -4   -3.70    5.50
  16   0  -4   -4.20    5.80
 -16   0   4   -3.50   10.90
 -16   0   4   18.00   16.80
  16   0  -4   20.70   16.30
  16   0  -4   -0.40    7.50
 -15   0   4   -1.10   15.20
 -15   0   4   -9.50   10.30
  15   0  -4    1.10    7.60
  15   0  -4  -16.60   15.80
  15   0  -4  -10.90   13.10
  15   0  -4   -2.00    6.40
  14   0  -4    9.30    8.30
 -14   0   4    2.80   15.10
  14   0  -4    5.10    6.60
  14   0  -4    0.30   12.10
 -14   0   4    9.70   10.00
  14   0  -4   15.40   16.70
  13   0  -4   -0.40    6.40
  13   0  -4   15.20    8.70
 -13   0   4   14.20   14.60
 -13   0   4    3.60    9.30
  13   0  -4   -1.00   10.40
  13   0  -4   13.50   15.40
  12   0  -4   46.40    7.70
 -12   0   4   43.90   14.50
  12   0  -4   37.30   11.00
  12   0  -4   51.99   14.90
  12   0  -4   53.79    9.10
 -12   0   4   61.69   10.80
 -11   0   4    4.60    7.90
  11   0  -4    8.40    9.00
  11   0  -4    4.90    5.90
  11   0  -4    2.90   11.40
 -11   0   4   -0.30   11.10
  11   0  -4   -1.80    6.90
  10   0  -4  208.08   11.80
  10   0  -4  188.08   20.60
  10   0  -4  176.38   13.10
 -10   0   4  186.28   14.80
 -10   0   4  188.48   21.20
   9   0  -4   13.60   12.10
   9   0  -4    8.20    6.20
  -9   0   4    3.60   11.70
   9   0  -4   -7.20    8.40
   9   0  -4   11.60    7.40
  -8   0   4   28.90    8.90
   8   0  -4   22.00    8.80
  -8   0   4   22.60   14.30
   8   0  -4   25.70    7.50
   8   0  -4   46.00    7.20
   8   0  -4   33.20   12.50
   7   0  -4    6.50    6.30
   7   0  -4    4.10    5.30
   7   0  -4   -2.20    7.00
  -7   0   4   -2.40    9.60
   7   0  -4   12.00   10.40
  -7   0   4    4.20    7.20
  -6   0   4  130.09   10.40
   6   0  -4  129.59    9.40
   6   0  -4  134.59   10.30
  -6   0   4  134.09   14.30
   6   0  -4  134.69   14.60
   6   0  -4  145.99    9.40
   5   0  -4   -9.30    7.40
   5   0  -4   -2.90    5.60
  -5   0   4    1.20    5.70
  -5   0   4   -5.30    4.50
   5   0  -4    2.20    4.60
  -5   0   4   -9.60    7.10
  -4   0   4 1839.52   45.40
  -4   0   4 1829.52   41.90
   4   0  -4 1837.52   41.80
  -4   0   4 1847.52   42.00
   4   0  -4 1802.82   45.60
   4   0  -4 1817.62   42.10
   3   0  -4    3.30    5.10
   3   0  -4    6.40    4.40
  -3   0   4   -1.80    6.00
   3   0  -4   -5.70    5.90
  -3   0   4    0.40    4.10
  -3   0   4   -4.00    4.40
   2   0  -4 2247.48   48.20
   2   0  -4 2188.98   47.50
  -2   0   4 2094.59   47.90
  -2   0   4 2207.48   47.60
   2   0  -4 2118.69   49.50
  -2   0   4 2140.99   49.50
  -1   0   4    3.20    4.00
   1   0  -4    1.20    3.90
   1   0  -4    7.00    5.00
   1   0  -4    0.60    4.00
  -1   0   4   -1.00    4.90
  -1   0   4    4.20    3.60
   0   0  -4  307.27   13.10
   0   0   4  327.17   11.20
   0   0   4  311.87   11.00
   0   0   4  304.47   12.80
   0   0  -4  292.07   10.20
   0   0  -4  337.67   12.00
  -1   0  -4   -1.00    4.00
   1   0   4    0.30    5.50
   1   0   4   -2.40    4.70
  -1   0  -4   12.90    5.70
  -1   0  -4   -1.20    5.90
   1   0   4   -1.60    4.60
  -2   0  -4 9460.15  244.48
   3   0   4    6.70    5.00
  -3   0  -4    5.40    5.70
  -3   0  -4    6.60    7.50
  -3   0  -4    6.20    5.50
   3   0   4    1.50    6.80
   3   0   4    1.70    4.80
   4   0   4  986.10   25.80
   4   0   4  937.81   26.40
  -4   0  -4  975.10   31.20
  -4   0  -4  933.71   26.40
  -4   0  -4  980.00   26.40
   4   0   4  967.60   31.00
  -5   0  -4   -9.20    6.00
   5   0   4    2.70    7.00
  -5   0  -4   -2.00    8.80
  -5   0  -4   -0.40    6.60
   5   0   4    1.00    8.80
   5   0   4    3.20    5.70
   6   0   4   41.00   11.70
   6   0   4   46.00    8.00
  -6   0  -4   42.90    9.00
  -6   0  -4   29.90   11.80
  -6   0  -4   36.90    8.70
  -6   0  -4   41.70    9.40
   7   0   4   12.70    6.70
  -7   0  -4    4.00    8.20
  -7   0  -4    5.60    7.60
   7   0   4    8.90   10.00
  -7   0  -4   17.50   12.10
  -7   0  -4   -1.60    7.00
  -8   0  -4  626.94   22.80
  -8   0  -4  638.24   22.00
   8   0   4  606.44   20.70
   8   0   4  608.54   29.40
  -8   0  -4  606.44   23.30
  -8   0  -4  622.64   30.00
  -9   0  -4   -4.40    7.30
   9   0   4   11.50    6.50
  -9   0  -4   -6.60    6.30
  -9   0  -4   -4.20   11.00
  -9   0  -4   -3.80    6.90
   9   0   4    2.00   11.00
 -10   0  -4   62.19   11.10
  10   0   4   49.10    8.50
  10   0   4   44.30   14.40
 -10   0  -4   43.00   10.20
 -10   0  -4   54.99    9.10
 -10   0  -4   56.99   15.80
 -11   0  -4   -7.50    8.90
 -11   0  -4  -10.50    7.70
  11   0   4   -1.10    6.60
  11   0   4    0.20   12.50
 -11   0  -4    2.30    7.20
 -11   0  -4  -13.60   13.30
 -12   0  -4  105.69   15.20
  12   0   4  102.29   11.90
 -12   0  -4  114.29   12.20
  12   0   4  127.89   21.80
 -12   0  -4  119.29   21.70
 -12   0  -4  122.79   14.60
 -13   0  -4    1.80    7.70
  13   0   4   -4.10   14.30
  13   0   4  -12.10    6.60
 -13   0  -4    1.10   16.50
 -13   0  -4    7.40   10.00
 -13   0  -4    5.40   11.10
 -14   0  -4   12.10   11.00
  14   0   4   -2.20    6.70
 -14   0  -4   -1.00    7.40
 -14   0  -4   18.90   12.20
 -14   0  -4    9.30   17.40
 -15   0  -4    3.20   18.10
 -15   0  -4    3.80   11.80
  15   0   4  -12.70    6.20
 -15   0  -4   -0.30    7.60
 -15   0  -4   12.50   10.50
 -16   0  -4    8.50    7.00
  16   0   4  -10.10    5.70
 -16   0  -4    1.50   11.40
 -16   0  -4   -6.40   18.00
 -17   0  -4  -25.20   15.40
  17   0   4   -6.90    5.40
 -17   0  -4   -3.90   11.70
 -18   0  -4   25.50   20.20
 -18   0  -4    7.30   12.50
 -19  -1   4   82.89   22.30
 -19  -1   4   76.39   15.10
 -19  -1   4   94.29   14.20
 -19   1   4   71.19   20.40
 -19   1   4   48.30   14.80
 -18  -1   4   19.70   17.20
 -18  -1   4  -16.40    9.00
 -18   1   4    0.00   11.80
 -18   1   4   -4.60   14.80
  18   1  -4    6.30   11.60
  18   1  -4  -14.70    9.30
 -17  -1   4    6.40   16.60
 -17  -1   4    8.90   11.90
  17  -1  -4   43.70   20.30
 -17  -1   4    2.70    9.40
 -17   1   4   -4.40   15.70
  17   1  -4    1.10    9.40
 -17   1   4   12.40   12.10
  17   1  -4   13.20   10.70
 -16  -1   4   -1.30   10.90
 -16  -1   4   23.40   18.30
  16  -1  -4    6.20   17.20
  16  -1  -4   14.30   15.20
  16   1  -4    2.20   13.60
 -16   1   4   21.50   17.20
 -16   1   4  -13.70   11.50
  16   1  -4    9.80    9.70
  16   1  -4   14.90   10.60
  15  -1  -4  118.79   21.80
 -15  -1   4  119.89   21.80
 -15  -1   4  162.68   17.50
  15  -1  -4  117.29   29.50
  15   1  -4  182.08   18.00
 -15   1   4  129.49   16.80
 -15   1   4  151.28   30.20
  15   1  -4  140.19   17.50
  15   1  -4  101.69   22.00
  15   1  -4  117.29   16.70
 -14  -1   4  159.98   16.40
  14  -1  -4  126.99   21.40
 -14  -1   4  155.78   23.60
  14  -1  -4  150.58   19.20
 -14   1   4  142.59   21.70
  14   1  -4  170.48   17.70
  14   1  -4  133.29   23.20
 -14   1   4  172.58   18.20
  14   1  -4  179.88   18.70
 -13  -1   4   39.20   10.50
 -13  -1   4   43.30   15.80
  13  -1  -4   30.50   15.70
  13  -1  -4   45.20   13.60
 -13   1   4   23.90   11.00
  13   1  -4   48.80   12.10
 -13   1   4   42.30   16.00
  13   1  -4   38.80   12.40
  13   1  -4   33.20   10.30
  13   1  -4   28.60   15.70
  12  -1  -4   13.60    5.00
 -12  -1   4    8.40    8.50
  12  -1  -4  -18.00    9.20
  12  -1  -4   24.20    4.30
  12  -1  -4    5.80   13.20
 -12  -1   4   13.00   13.20
 -12   1   4    1.30   12.50
  12   1  -4   13.80    8.60
  12   1  -4   -4.30    9.20
 -12   1   4    6.40    8.80
  12   1  -4   13.00   13.70
  12   1  -4   16.40   10.20
  11  -1  -4   65.49   14.70
 -11  -1   4   89.99   16.80
  11  -1  -4   89.19    6.50
 -11  -1   4  105.59   11.00
  11  -1  -4   89.69    8.40
  11  -1  -4   77.49   12.40
  11   1  -4   81.89   11.30
  11   1  -4   74.49   11.40
 -11   1   4   91.59   11.80
  11   1  -4   71.09   11.00
 -11   1   4   87.69   16.00
  11   1  -4   73.99   15.80
  10  -1  -4    5.90    5.40
  10  -1  -4   -1.10    8.30
 -10  -1   4   10.60    7.60
  10  -1  -4   11.30    4.10
  10  -1  -4    7.30   11.00
 -10  -1   4   16.30   12.10
  10   1  -4    4.30    7.50
  10   1  -4    3.30    7.70
  10   1  -4   25.30   13.00
  10   1  -4    9.50    9.10
 -10   1   4    5.40   11.10
 -10   1   4   10.90    7.80
   9  -1  -4  114.19   15.50
   9  -1  -4  131.89   13.80
  -9  -1   4  135.39   17.70
   9  -1  -4  135.39    7.70
   9  -1  -4  116.69    9.20
  -9  -1   4  129.49   12.10
   9   1  -4  136.49   14.10
  -9   1   4  121.99   16.20
   9   1  -4  105.69   13.60
   9   1  -4  138.49   12.30
  -9   1   4  137.29   14.20
   9   1  -4   87.69   15.20
  -8  -1   4   64.19    8.90
   8  -1  -4   40.60   12.10
   8  -1  -4   58.29    6.90
   8  -1  -4   39.70   10.20
  -8  -1   4   48.00   14.00
   8  -1  -4   54.19    6.40
  -8   1   4   71.89   11.20
   8   1  -4   51.99   25.20
  -8   1   4   31.00   12.30
   8   1  -4   39.00    9.50
   8   1  -4   57.39   10.20
   8   1  -4   55.29    9.00
   7  -1  -4  887.91   27.40
   7  -1  -4  821.52   29.90
  -7  -1   4  865.41   24.00
  -7  -1   4  869.51   32.70
   7  -1  -4  872.61   21.50
  -7   1   4  843.72   26.10
   7   1  -4  825.12   32.50
   7   1  -4  864.01   26.70
  -7   1   4  874.71   22.10
   7   1  -4  801.52   26.50
   7   1  -4  855.01   24.40
  -7   1   4  866.41   30.30
  -6  -1   4  126.19    9.20
   6  -1  -4  149.88   14.00
   6  -1  -4  144.29    7.80
   6  -1  -4  142.99   11.80
  -6  -1   4  126.59   15.30
  -6   1   4  138.79   12.00
   6   1  -4  160.88   12.10
   6   1  -4  127.09   15.10
  -6   1   4  152.28    7.90
  -6   1   4  129.79   12.90
   6   1  -4  147.49    9.50
   6   1  -4  152.38   11.70
   5  -1  -4  231.68    9.40
  -5  -1   4  226.98   16.00
   5  -1  -4  228.08   13.80
  -5  -1   4  205.48    9.90
   5  -1  -4  221.08   12.40
   5   1  -4  201.08   12.30
  -5   1   4  201.88   11.70
   5   1  -4  206.08   15.50
  -5   1   4  217.08    9.00
   5   1  -4  225.18   10.40
   5   1  -4  211.78   12.60
  -5   1   4  236.88   13.70
   4  -1  -4    9.40    4.70
  -4  -1   4    3.10    8.50
   4  -1  -4    5.90    6.20
   4  -1  -4    0.30    6.80
  -4  -1   4    3.20    4.80
   4   1  -4    4.10    6.50
  -4   1   4    5.00    6.70
  -4   1   4   10.30    4.30
   4   1  -4   -3.30    6.20
   4   1  -4   -9.50    7.80
  -4   1   4   -6.60    6.40
   4   1  -4    4.20    5.00
   3  -1  -4 1500.45   35.10
  -3  -1   4 1531.85   33.30
  -3  -1   4 1461.25   36.40
   3  -1  -4 1399.56   34.30
  -3  -1   4 1468.95   38.80
   3   1  -4 1457.55   33.20
   3   1  -4 1427.56   35.90
  -3   1   4 1458.25   34.10
  -3   1   4 1498.55   35.30
   3   1  -4 1518.45   36.70
   3   1  -4 1525.35   38.80
  -3   1   4 1428.66   34.70
  -2  -1   4   -0.90    3.70
   2  -1  -4   -7.00    4.40
  -2  -1   4   -1.20    6.50
  -2  -1   4    4.20    5.60
   2  -1  -4   -0.80    5.10
   2  -1  -4    9.70    4.90
   2   1  -4    0.10    7.00
   2   1  -4   -1.30    3.60
  -2   1   4    0.60    4.70
  -2   1   4    4.20    4.80
   2   1  -4   -2.60    4.90
  -2   1   4   -4.20    4.20
   1  -1  -4   40.90    5.30
   1  -1  -4   31.10    5.20
   1  -1  -4   39.90    5.20
  -1  -1   4   39.00    6.00
  -1  -1   4   40.00    7.90
   1  -1  -4   44.40    7.20
  -1  -1   4   32.20    5.00
   1   1  -4   40.30    6.00
   1   1  -4   35.70    5.20
   1   1  -4   55.69    8.50
  -1   1   4   43.70    6.40
  -1   1   4   40.40    6.00
   0  -1   4 1138.29   28.20
   0  -1  -4 1197.58   28.90
   0  -1  -4 1137.49   27.80
   0  -1   4 1124.59   31.20
   0  -1  -4 1211.98   30.70
   0  -1   4 1207.88   29.30
   0   1   4 1198.28   28.80
   0   1  -4 1192.48   28.40
   0   1  -4 1191.28   31.80
   0   1   4 1188.68   29.80
   0   1  -4 1207.58   31.70
   0   1  -4 1208.68   29.20
   0   1   4 1152.78   27.90
  -1  -1  -4 2177.68   49.00
  -1  -1  -4 2194.78   51.79
  -1  -1  -4 2183.98   51.29
   1  -1   4 2266.07   53.49
   1  -1   4 2237.78   49.90
   1  -1   4 2199.48   50.19
  -1   1  -4 2248.38   53.49
   1   1   4 2155.28   49.10
   1   1   4 2284.97   51.49
   1   1   4 2198.48   51.39
  -1   1  -4 2328.57   50.49
  -1   1  -4 2248.18   49.80
   2  -1   4  866.51   24.40
   2  -1   4  880.41   26.90
  -2  -1  -4  843.52   25.10
   2  -1   4  866.31   22.60
  -2  -1  -4  844.12   22.50
  -2  -1  -4  895.51   26.40
   2   1   4  834.52   25.70
  -2   1  -4  859.91   22.40
  -2   1  -4  906.31   27.30
  -2   1  -4  859.51   24.10
   2   1   4  856.81   22.40
   2   1   4  899.11   25.30
   3  -1   4  481.85   20.10
  -3  -1  -4  471.35   15.10
   3  -1   4  485.75   17.00
   3  -1   4  512.85   15.10
  -3  -1  -4  496.65   19.80
  -3  -1  -4  486.65   18.60
   3   1   4  508.25   20.10
  -3   1  -4  507.25   15.10
   3   1   4  470.55   17.70
  -3   1  -4  493.05   17.30
   3   1   4  516.75   15.90
  -3   1  -4  481.45   20.30
   4  -1   4 1188.98   35.90
   4  -1   4 1236.88   33.10
   4  -1   4 1220.28   29.40
  -4  -1  -4 1196.48   30.40
  -4  -1  -4 1178.28   36.00
  -4  -1  -4 1214.58   33.60
   4   1   4 1187.58   35.80
   4   1   4 1218.68   33.20
  -4   1  -4 1240.38   29.60
  -4   1  -4 1223.38   36.50
  -4   1  -4 1209.88   32.50
  -4   1  -4 1173.98   32.30
   4   1   4 1210.98   30.70
  -5  -1  -4  931.41   28.70
   5  -1   4  903.41   31.60
  -5  -1  -4  899.91   25.40
  -5  -1  -4  861.81   31.50
   5  -1   4  896.01   23.40
  -5   1  -4  907.01   27.80
  -5   1  -4  906.41   31.80
   5   1   4  872.21   31.30
   5   1   4  915.61   25.90
  -5   1  -4  915.61   23.90
  -5   1  -4  891.61   27.40
   5   1   4  883.01   27.40
  -6  -1  -4  413.06   19.00
   6  -1   4  420.26   14.10
   6  -1   4  403.06   22.80
  -6  -1  -4  416.36   24.30
  -6  -1  -4  391.66   16.60
  -6   1  -4  435.26   23.70
  -6   1  -4  405.26   19.10
   6   1   4  398.06   22.90
   6   1   4  427.26   17.10
  -6   1  -4  419.76   18.80
  -6   1  -4  415.26   15.10
   6   1   4  401.76   19.10
  -7  -1  -4   29.60    8.50
   7  -1   4   43.10   12.50
  -7  -1  -4   48.10   13.60
   7  -1   4   38.20    5.90
  -7  -1  -4   40.20    8.40
  -7  -1  -4   35.50    9.50
   7   1   4   52.29   13.00
   7   1   4   40.00    9.70
  -7   1  -4   37.00    9.60
  -7   1  -4   47.80   13.50
  -7   1  -4   21.60    9.30
  -7   1  -4   34.20    7.00
  -8  -1  -4  276.77   22.70
   8  -1   4  273.27   21.20
  -8  -1  -4  264.37   14.10
  -8  -1  -4  271.07   16.60
   8  -1   4  297.47   11.60
  -8  -1  -4  260.07   15.20
  -8   1  -4  284.87   12.90
   8   1   4  260.27   16.10
  -8   1  -4  280.27   16.50
  -8   1  -4  284.87   22.40
  -8   1  -4  289.07   17.20
   8   1   4  267.27   21.30
   9  -1   4   12.00    4.90
  -9  -1  -4   23.10    8.30
  -9  -1  -4   24.50    7.70
   9  -1   4   -0.10   10.60
  -9  -1  -4   22.80   12.50
  -9  -1  -4   15.70    8.30
  -9   1  -4    9.20    7.90
   9   1   4   -0.20   10.60
  -9   1  -4   14.50    6.00
  -9   1  -4   12.90    8.30
  -9   1  -4    8.80   11.70
   9   1   4   13.20    8.30
  10  -1   4    5.60    4.80
 -10  -1  -4   21.60    8.90
  10  -1   4   12.30   12.10
 -10  -1  -4    9.50   12.80
 -10  -1  -4    1.90    7.40
 -10  -1  -4   11.50   10.00
  10   1   4    2.70    8.30
 -10   1  -4   24.00    9.50
 -10   1  -4    1.20    9.50
 -10   1  -4    5.50    5.80
  10   1   4   -2.80   11.50
 -10   1  -4    1.50   12.10
 -11  -1  -4   60.59   11.80
 -11  -1  -4   60.69   11.20
  11  -1   4   34.80   15.40
 -11  -1  -4   68.19   17.70
  11  -1   4   51.89    6.40
 -11  -1  -4   45.60   10.40
 -11   1  -4   32.40   10.50
 -11   1  -4   55.49    7.70
 -11   1  -4   60.59   17.70
  11   1   4   37.80   15.10
 -11   1  -4   57.69   11.70
  11   1   4   40.80   10.50
 -12  -1  -4    2.10    9.80
  12  -1   4    0.60   14.30
 -12  -1  -4    2.90    9.10
  12  -1   4   -1.90    4.70
 -12  -1  -4   10.20   16.20
 -12  -1  -4    0.20    8.10
 -12   1  -4    9.80   11.30
 -12   1  -4   21.00   16.30
  12   1   4    2.50    9.30
  12   1   4   16.20   14.70
 -12   1  -4   14.00    6.30
 -12   1  -4    6.70    9.60
 -13  -1  -4  170.78   26.30
 -13  -1  -4  129.19   15.40
  13  -1   4  108.29   20.50
 -13  -1  -4  112.09   15.20
  13  -1   4  124.09    8.70
 -13  -1  -4  157.18   16.20
 -13   1  -4  133.59   10.50
  13   1   4  116.89   21.80
 -13   1  -4  128.79   17.30
 -13   1  -4  145.49   19.30
 -13   1  -4  106.99   22.90
 -14  -1  -4   29.20   17.90
 -14  -1  -4   47.00   11.10
 -14  -1  -4   39.40   10.70
  14  -1   4   35.70    5.10
 -14  -1  -4   35.60   12.10
 -14   1  -4   37.50   19.60
 -14   1  -4   46.40   14.10
  14   1   4   11.40   10.10
 -14   1  -4   36.60   12.80
 -14   1  -4   38.40    6.00
 -15  -1  -4   12.60   11.10
 -15  -1  -4   10.00   11.00
 -15  -1  -4    7.30   17.40
 -15  -1  -4    7.10    9.30
 -15   1  -4    0.40   11.60
 -15   1  -4    0.40   17.90
  15   1   4   -6.90    9.40
 -16  -1  -4   11.60   10.10
 -16  -1  -4    7.70   11.50
 -16  -1  -4   15.20   18.70
 -16  -1  -4   17.30    9.50
  16   1   4   -3.20    9.00
 -16   1  -4    8.70   19.50
 -16   1  -4   17.60   13.10
 -17  -1  -4   26.00    9.00
 -17  -1  -4    8.10   12.10
 -17  -1  -4    6.80   21.90
 -17   1  -4   24.60   21.10
  17   1   4   -0.50    9.00
 -17   1  -4    7.90   12.60
 -18  -1  -4   -4.70   16.30
 -18  -1  -4   17.80   12.40
 -18  -1  -4   18.90    8.10
 -18   1  -4   -4.10   19.30
 -18   1  -4   19.40   13.70
 -19  -2   4    8.50   12.50
 -19  -2   4   12.70    9.50
 -19  -2   4   -0.60   20.50
 -19   2   4   24.90   18.80
  19   2  -4   -1.60   11.20
  19   2  -4   18.30   12.30
 -19   2   4    6.60   13.70
 -18  -2   4   23.00   17.70
 -18  -2   4    6.90   10.90
 -18  -2   4    2.00    8.70
 -18   2   4   39.00   18.80
 -18   2   4    9.20   12.80
  18   2  -4   28.20   12.20
  18   2  -4   -9.80   11.10
 -17  -2   4    7.00   14.80
 -17  -2   4   17.80   11.00
 -17  -2   4    8.50    9.50
  17   2  -4   11.20   11.30
  17   2  -4    2.50   11.80
 -17   2   4   13.00   16.20
 -17   2   4    4.20   13.80
 -16  -2   4   10.20    9.60
 -16  -2   4   18.60   11.00
  16  -2  -4    4.30   17.00
 -16  -2   4   20.90   17.90
  16  -2  -4   -7.40   24.60
 -16   2   4   31.00   17.40
  16   2  -4    9.20   11.80
  16   2  -4   24.50   13.70
 -16   2   4    3.40   13.00
 -15  -2   4   87.99   20.50
  15  -2  -4  109.19   21.80
 -15  -2   4  126.39   13.80
  15  -2  -4   85.19   17.80
 -15  -2   4   97.39   12.70
 -15   2   4   77.89   15.30
 -15   2   4  133.49   22.10
  15   2  -4   65.19   23.80
  15   2  -4  125.29   16.70
  15   2  -4  118.79   17.60
 -14  -2   4   31.30   17.50
  14  -2  -4   30.50   24.10
  14  -2  -4   54.89   17.50
 -14  -2   4   51.49   10.80
  14   2  -4   58.09   14.80
 -14   2   4   43.00   16.80
  14   2  -4   28.20   17.20
  14   2  -4   49.30   12.10
 -14   2   4   30.80   12.20
  14   2  -4   41.50   13.50
 -13  -2   4   51.89   11.00
  13  -2  -4   52.79   14.60
 -13  -2   4   64.79   10.50
 -13  -2   4   47.30   16.30
  13  -2  -4   45.80   16.30
  13   2  -4   61.89   14.40
 -13   2   4   50.09   12.90
  13   2  -4   32.60   17.10
  13   2  -4   51.39   12.10
 -13   2   4   92.19   18.10
  12  -2  -4   85.99   16.60
 -12  -2   4  123.89   12.90
 -12  -2   4  113.69   13.60
 -12  -2   4  110.39   19.30
  12  -2  -4   78.29   13.20
  12   2  -4  126.19   16.20
  12   2  -4  108.29   12.20
 -12   2   4   97.19   17.10
  12   2  -4   61.29   16.40
 -12   2   4  111.39   14.30
  11  -2  -4    3.00   10.30
  11  -2  -4    3.30   11.70
 -11  -2   4   13.20    7.30
 -11  -2   4    8.00    8.40
 -11  -2   4    2.20   11.60
  11   2  -4   15.50    8.40
 -11   2   4    4.70    8.30
 -11   2   4   12.80   12.20
  11   2  -4   17.90   19.20
  11   2  -4    9.30   13.20
  10  -2  -4    7.60    9.90
 -10  -2   4    7.60    6.30
 -10  -2   4   -0.90   11.00
 -10  -2   4   -1.50    8.00
  10  -2  -4    2.40    9.60
  10   2  -4    3.30   11.60
 -10   2   4    4.40   10.60
  10   2  -4   11.40   10.00
  10   2  -4   11.70    7.20
 -10   2   4    7.80    8.70
  -9  -2   4   45.70   18.40
   9  -2  -4   71.39   13.20
  -9  -2   4   61.59    8.00
  -9  -2   4   40.30   13.40
   9  -2  -4   39.00   11.00
   9   2  -4   46.40   11.40
   9   2  -4   46.60    7.90
  -9   2   4   51.39   12.60
  -9   2   4   47.10   10.70
   9   2  -4   49.30   14.70
  -8  -2   4  161.28   15.70
   8  -2  -4  167.18   16.00
   8  -2  -4  166.78    9.00
   8  -2  -4  194.18   18.00
  -8  -2   4  148.39   18.20
  -8  -2   4  157.68   10.80
   8   2  -4  141.89   16.00
  -8   2   4  173.28    7.70
   8   2  -4  144.09   18.70
  -8   2   4  179.78   18.70
   8   2  -4  171.78   11.50
  -7  -2   4  588.64   28.90
   7  -2  -4  601.34   17.60
   7  -2  -4  581.34   23.40
  -7  -2   4  632.94   17.90
   7  -2  -4  609.94   24.10
  -7  -2   4  587.64   23.50
  -7   2   4  621.64   16.40
   7   2  -4  594.04   18.20
  -7   2   4  619.44   24.50
   7   2  -4  597.94   24.80
  -7   2   4  617.04   23.60
   7   2  -4  595.54   28.80
  -6  -2   4  124.69   13.50
   6  -2  -4  109.99    9.20
   6  -2  -4  120.39   12.10
   6  -2  -4  126.39   12.30
  -6  -2   4  139.19   16.20
  -6  -2   4   92.09    8.00
   6   2  -4  101.79   12.30
  -6   2   4  135.99   12.90
   6   2  -4   95.09   13.40
  -6   2   4   95.89   12.80
   6   2  -4  118.99    8.30
  -6   2   4  130.69    8.00
   5  -2  -4   78.09    9.90
  -5  -2   4  101.39   13.40
   5  -2  -4   64.39    8.40
   5  -2  -4   80.79    8.80
  -5  -2   4   88.09   10.30
  -5  -2   4   65.39    6.20
  -5   2   4   76.09   10.10
   5   2  -4   68.79    6.60
  -5   2   4   86.29    7.60
  -5   2   4   93.09   10.70
   5   2  -4   71.69   10.40
   5   2  -4   92.59   13.10
  -4  -2   4  479.45   21.40
  -4  -2   4  491.25   13.30
   4  -2  -4  500.05   16.80
   4  -2  -4  489.85   15.50
   4  -2  -4  480.95   17.80
  -4  -2   4  506.95   19.80
   4   2  -4  470.95   21.40
  -4   2   4  508.75   15.80
  -4   2   4  482.75   15.70
  -4   2   4  518.35   18.30
   4   2  -4  484.05   13.40
   4   2  -4  485.75   19.20
  -3  -2   4   23.50    8.20
  -3  -2   4    9.80    8.20
  -3  -2   4   26.00    4.10
   3  -2  -4   27.00    4.40
   3  -2  -4   24.50    7.20
   3  -2  -4   36.30    7.10
  -3   2   4   24.80    6.30
   3   2  -4   16.70    8.30
  -3   2   4   28.20    4.50
   3   2  -4   19.20    7.10
  -3   2   4   35.70    7.40
  -2  -2   4 1820.22   46.80
   2  -2  -4 1836.62   44.50
   2  -2  -4 1775.12   42.60
  -2  -2   4 1835.32   45.10
  -2  -2   4 1851.61   40.60
  -2   2   4 1760.82   43.60
   2   2  -4 1835.22   40.40
   2   2  -4 1792.62   46.70
   2   2  -4 1821.02   45.20
   2   2  -4 1874.71   46.00
  -2   2   4 1835.62   42.70
   1  -2  -4    2.10    5.60
   1  -2  -4   -0.10    6.60
  -1  -2   4    5.30    7.80
  -1  -2   4    2.10    5.10
   1  -2  -4    9.90    3.20
  -1   2   4    1.50    5.90
  -1   2   4    1.70    6.60
   1   2  -4    1.10    6.20
   1   2  -4   -7.30    7.10
   1   2  -4    2.00    4.30
   1   2  -4   -2.70    6.70
  -1   2   4   -0.90    3.10
   0  -2   4  756.22   21.30
   0  -2  -4  756.62   19.90
   0  -2  -4  733.73   20.10
   0  -2   4  778.52   25.10
   0  -2  -4  754.92   24.90
   0   2   4  769.02   24.30
   0   2  -4  766.32   25.00
   0   2   4  761.02   20.20
   0   2  -4  785.82   23.10
   0   2  -4  747.03   22.30
   0   2   4  767.22   19.80
   0   2  -4  760.82   20.70
  -1  -2  -4   86.29    9.10
  -1  -2  -4   79.19   10.00
   1  -2   4   75.69    9.20
   1  -2   4   81.99    8.10
  -1  -2  -4   72.19    7.40
  -1   2  -4   87.19   10.30
  -1   2  -4   81.09    8.30
  -1   2  -4  105.79   11.30
  -1   2  -4   74.39    8.10
  -1   2  -4   59.59    7.30
   1   2   4   76.29    8.50
   1   2   4   63.49    7.00
   1   2   4   94.19   10.80
   2  -2   4   68.39    8.40
  -2  -2  -4   87.99    9.70
  -2  -2  -4   99.89   11.70
  -2  -2  -4   82.39    7.20
   2  -2   4   90.49    9.40
   2  -2   4   83.19   10.60
   2   2   4   88.19    7.10
   2   2   4   78.69   10.60
   2   2   4   81.99    9.20
  -2   2  -4   66.49    7.90
  -2   2  -4   71.79   10.00
  -2   2  -4   98.49    9.40
  -3  -2  -4  104.59   13.20
  -3  -2  -4  124.49   13.30
   3  -2   4  136.09    9.80
  -3  -2  -4  109.09    7.80
   3  -2   4  108.69   13.00
  -3   2  -4  122.29   10.90
   3   2   4  143.49   13.90
   3   2   4  126.89    8.00
  -3   2  -4  111.79   12.40
  -3   2  -4  114.29    8.30
  -3   2  -4  120.29   10.20
   3   2   4  121.39   11.80
  -4  -2  -4  114.69   13.60
  -4  -2  -4   96.19   12.90
  -4  -2  -4   88.89    8.20
   4  -2   4   99.49   12.60
   4  -2   4   94.49    8.80
   4   2   4  103.69   12.80
  -4   2  -4  103.49   10.50
  -4   2  -4  111.89   14.20
   4   2   4  112.29   13.70
  -4   2  -4   94.09    8.30
   4   2   4   92.09    8.70
  -4   2  -4  118.59   11.60
   5  -2   4  444.86   22.60
  -5  -2  -4  456.35   21.80
  -5  -2  -4  475.35   24.70
  -5  -2  -4  437.96   15.60
   5  -2   4  429.06   15.00
  -5   2  -4  435.56   14.60
  -5   2  -4  448.86   34.00
   5   2   4  449.06   16.10
   5   2   4  435.46   23.50
  -5   2  -4  422.46   18.60
  -5   2  -4  452.35   20.30
   5   2   4  441.56   20.70
  -6  -2  -4   50.19   13.70
  -6  -2  -4   32.30   11.10
   6  -2   4   39.70    6.10
  -6  -2  -4   35.50    7.30
  -6   2  -4   20.80    9.10
   6   2   4   16.70   10.80
   6   2   4   35.20    8.00
  -6   2  -4   43.90    6.20
  -6   2  -4   42.40   10.10
  -6   2  -4   40.70   12.40
   7  -2   4   62.69    6.50
  -7  -2  -4   65.59    8.70
  -7  -2  -4   52.09   11.80
  -7  -2  -4   68.79    8.20
  -7  -2  -4   69.59   14.70
   7  -2   4   46.80   12.20
   7   2   4   38.50   11.10
  -7   2  -4   54.89   11.20
  -7   2  -4   65.79   13.20
   7   2   4   54.89   13.50
  -7   2  -4   60.99    7.50
  -7   2  -4   44.50    9.20
  -8  -2  -4  247.78   21.90
   8  -2   4  227.78   10.00
  -8  -2  -4  232.78   17.00
  -8  -2  -4  232.28   13.70
  -8  -2  -4  224.88   12.60
   8  -2   4  240.88   19.80
  -8   2  -4  261.17   17.50
  -8   2  -4  260.57   10.80
  -8   2  -4  241.08   22.00
  -8   2  -4  239.78   16.50
   8   2   4  229.78   20.80
   8   2   4  231.98   20.90
  -9  -2  -4   82.69   13.00
  -9  -2  -4   71.29   10.20
   9  -2   4   66.89    6.90
  -9  -2  -4   63.99    9.00
   9  -2   4   44.30   13.50
  -9  -2  -4   46.30   15.10
   9   2   4   40.90   14.00
  -9   2  -4   64.19   13.00
  -9   2  -4   89.89   16.80
   9   2   4   57.19   11.70
  -9   2  -4   82.19   12.70
  -9   2  -4   60.19    7.30
  10  -2   4   30.70   13.10
 -10  -2  -4   43.30    8.80
  10  -2   4   52.09    5.30
 -10  -2  -4   56.89   10.20
 -10  -2  -4   40.40   16.00
 -10  -2  -4   30.40   10.90
  10   2   4   45.80   15.10
 -10   2  -4   40.30    5.20
 -10   2  -4   39.10   12.10
 -10   2  -4   15.30    9.10
 -10   2  -4   47.60   15.40
  10   2   4   39.80   11.00
 -11  -2  -4  129.29   13.20
 -11  -2  -4  101.89   12.40
 -11  -2  -4  112.99   15.60
  11  -2   4   86.19   17.40
 -11  -2  -4  111.79   20.40
 -11   2  -4  109.39   20.00
 -11   2  -4  115.49   15.60
 -11   2  -4   97.59   15.20
  11   2   4   77.29   18.70
  11   2   4   85.49   14.10
  12  -2   4   -6.80   13.40
 -12  -2  -4    1.40    8.00
 -12  -2  -4   -1.00    8.60
 -12  -2  -4   -5.20    9.70
  12   2   4   -0.30   10.60
 -12   2  -4    1.00   11.10
  12   2   4  -14.10   13.60
 -12   2  -4    6.50   16.10
 -12   2  -4   -2.90   10.70
 -13  -2  -4   -6.60    8.90
 -13  -2  -4    0.80    8.50
  13  -2   4   -9.00   14.00
 -13  -2  -4   -1.80    9.60
 -13  -2  -4    6.70   16.90
 -13   2  -4    6.00   11.00
  13   2   4  -17.80   10.60
  13   2   4   -4.80   14.60
 -13   2  -4   -7.10   17.20
 -13   2  -4    6.20   11.10
 -14  -2  -4   -4.00    9.90
 -14  -2  -4  -12.20    8.10
 -14  -2  -4   -5.10   16.00
 -14  -2  -4    8.60   10.00
 -14   2  -4  -10.30   16.80
 -14   2  -4    0.90   10.90
  14   2   4  -13.00   10.70
 -15  -2  -4    8.50    9.30
 -15  -2  -4   11.90   10.50
 -15  -2  -4   -1.30   10.00
 -15  -2  -4  -10.80   16.10
  15   2   4  -28.10   10.00
 -15   2  -4  -10.30   18.20
 -15   2  -4    4.20   13.20
 -16  -2  -4  -10.40   14.50
 -16  -2  -4   13.40   10.30
 -16  -2  -4    0.80   10.20
 -16  -2  -4   -4.10   10.00
 -16   2  -4    0.70   13.10
  16   2   4  -12.50   10.50
 -16   2  -4   -2.00   18.90
 -17  -2  -4   43.30   12.00
 -17  -2  -4   28.20   10.70
 -17  -2  -4   39.20   29.40
 -17  -2  -4    9.90   10.90
 -17   2  -4    6.70   19.90
  17   2   4  -25.30   10.80
 -17   2  -4   16.90   13.60
 -19  -3   4    1.50    8.00
 -19  -3   4   23.40   18.30
 -19  -3   4   10.40   11.00
 -19   3   4   44.00   19.40
 -19   3   4    0.90   16.60
  19   3  -4   -0.10   14.60
  19   3  -4   39.10   13.40
 -18  -3   4   83.99   21.40
 -18  -3   4   59.19   10.90
 -18  -3   4   52.19   11.90
  18   3  -4   88.99   15.90
 -18   3   4   28.40   14.40
 -18   3   4   90.99   21.40
  18   3  -4   59.29   17.60
 -17  -3   4   27.70    9.10
 -17  -3   4   27.20   17.50
 -17  -3   4   23.40    9.80
  17   3  -4   48.50   15.00
 -17   3   4   39.60   18.90
  17   3  -4   34.40   15.20
 -17   3   4   31.40   14.60
 -16  -3   4   27.90   17.70
 -16  -3   4   32.70   12.10
 -16  -3   4   18.10    8.50
  16  -3  -4   18.80   18.10
 -16  -3   4    7.00    9.50
  16   3  -4   31.60   15.50
 -16   3   4   32.30   14.70
 -16   3   4   39.60   17.70
  16   3  -4   34.40   16.00
 -15  -3   4   10.70   11.00
 -15  -3   4   17.10   16.70
 -15  -3   4    3.60    8.50
 -15  -3   4    3.60    7.70
 -15   3   4    9.40   15.80
 -15   3   4    4.70   13.00
  15   3  -4   14.80   14.00
 -14  -3   4   89.99   11.20
 -14  -3   4   87.59   11.10
 -14  -3   4  118.09   16.30
 -14  -3   4  114.29   21.90
  14  -3  -4   80.69   16.20
  14  -3  -4   66.89   17.80
 -14   3   4   89.19   19.30
  14   3  -4   70.29   21.40
 -14   3   4   52.29   13.90
  14   3  -4   84.59   17.30
 -13  -3   4    9.20    7.60
  13  -3  -4   -1.50   13.30
 -13  -3   4  -12.70   13.40
  13  -3  -4   -4.20   13.10
 -13  -3   4   -6.80    6.50
 -13  -3   4   -4.60   10.00
  13   3  -4    8.30   13.20
 -13   3   4   11.70   11.70
 -13   3   4    4.00   13.60
  13   3  -4  -15.00   14.70
 -12  -3   4  106.59   11.20
  12  -3  -4  111.39   17.10
  12  -3  -4  103.99   17.20
 -12  -3   4  112.49   15.00
 -12  -3   4  154.68   22.70
  12   3  -4  101.89   17.70
 -12   3   4  132.19   18.70
 -12   3   4   97.79   15.00
  12   3  -4   68.59   18.30
  11  -3  -4  288.27   23.00
 -11  -3   4  298.37   19.90
 -11  -3   4  289.97   26.30
 -11  -3   4  306.07   13.50
  11   3  -4  313.37   14.10
  11   3  -4  269.47   25.60
  11   3  -4  309.07   23.90
 -11   3   4  304.87   22.90
 -11   3   4  309.67   20.80
 -10  -3   4   -8.30    8.40
 -10  -3   4    4.30    5.30
  10  -3  -4    2.20    9.70
  10  -3  -4  -10.80    9.70
 -10  -3   4    9.90   13.00
  10   3  -4  -10.00    5.60
 -10   3   4    2.10   10.30
  10   3  -4    8.10   12.90
  10   3  -4    5.70   11.20
 -10   3   4   10.20   10.00
   9  -3  -4    9.10    8.70
  -9  -3   4   12.80   12.30
   9  -3  -4   23.50    9.60
  -9  -3   4   19.90    5.40
  -9  -3   4   21.20   10.10
   9  -3  -4   14.10    4.90
   9   3  -4    2.90   10.00
   9   3  -4   21.60    5.80
   9   3  -4   14.70   12.60
  -9   3   4   22.10    3.80
  -9   3   4   23.50   12.00
  -9   3   4   14.70    9.60
  -8  -3   4   40.20   10.10
  -8  -3   4   26.00   12.80
   8  -3  -4   22.10    9.70
   8  -3  -4   38.70    9.70
   8  -3  -4   28.40    6.50
  -8  -3   4   22.50    4.90
   8   3  -4   22.50   11.10
   8   3  -4   35.40    5.60
  -8   3   4   33.30    5.00
  -8   3   4   38.10   10.40
   8   3  -4   19.80   12.60
  -8   3   4   29.40   10.20
   7  -3  -4   49.30   11.20
   7  -3  -4   59.69    8.50
  -7  -3   4   60.89   14.50
  -7  -3   4   72.89   12.90
   7  -3  -4   68.49   10.30
  -7  -3   4   65.89    5.70
   7   3  -4   59.39   14.10
  -7   3   4   86.39   11.80
  -7   3   4   93.99    8.80
   7   3  -4   61.49    5.90
  -7   3   4   93.19   13.20
  -6  -3   4  -10.90   11.10
  -6  -3   4    4.30    3.60
   6  -3  -4    1.90    7.30
  -6  -3   4    4.40    9.90
   6  -3  -4    4.90    7.20
   6   3  -4    0.90    3.90
   6   3  -4   -7.70   10.30
   6   3  -4  -13.40   10.60
  -6   3   4   -1.50    8.50
  -6   3   4    3.40    7.80
  -6   3   4    6.90    6.10
   5  -3  -4   24.10    9.00
  -5  -3   4   38.90   12.90
   5  -3  -4   55.59    7.60
  -5  -3   4   45.30    4.40
   5  -3  -4   34.10   10.40
  -5   3   4   60.09    8.50
   5   3  -4   45.50    5.00
   5   3  -4   38.50   11.40
   5   3  -4   27.00   12.60
  -5   3   4   56.79    8.40
   4  -3  -4    6.70    4.30
   4  -3  -4   -3.20    7.20
  -4  -3   4   -6.40    9.10
   4  -3  -4   -4.30    7.20
  -4  -3   4   -0.10    8.00
  -4  -3   4   -2.90    3.40
   4   3  -4  -14.30    7.40
  -4   3   4  -11.60    7.70
   4   3  -4   -0.90    9.50
   4   3  -4   -9.10    3.30
  -4   3   4    0.80    4.60
  -4   3   4   -0.60    6.80
  -3  -3   4   29.80    4.60
  -3  -3   4   35.00   10.00
  -3  -3   4    5.70    9.10
   3  -3  -4   29.70    8.80
   3  -3  -4   33.20    7.70
   3   3  -4   34.80   10.20
  -3   3   4   40.00    8.40
   3   3  -4   37.50    4.50
  -3   3   4   27.60    8.30
   3   3  -4   29.70    9.10
  -2  -3   4  144.39   14.20
  -2  -3   4  149.39    8.30
  -2  -3   4  167.18   14.70
   2  -3  -4  134.19   13.90
   2  -3  -4  139.69   10.80
  -2   3   4  155.08   11.20
  -2   3   4  139.79   12.90
   2   3  -4  161.38    8.10
   2   3  -4  158.08   15.30
   2   3  -4  130.79   13.50
  -1  -3   4  526.25   20.30
  -1  -3   4  535.55   16.50
   1  -3  -4  529.65   21.90
   1  -3  -4  515.55   17.50
  -1  -3   4  517.45   21.30
  -1   3   4  512.85   16.80
   1   3  -4  522.75   20.70
   1   3  -4  514.55   15.80
  -1   3   4  511.55   21.10
   1   3  -4  489.55   21.20
   0  -3  -4   96.19   12.10
   0  -3  -4   81.99    8.70
   0  -3   4   98.89    9.00
   0  -3  -4   83.99    8.30
   0  -3   4   97.49   12.10
   0  -3   4  102.39   11.90
   0   3   4   96.59   12.10
   0   3  -4   97.59    8.10
   0   3   4   84.19    8.90
   0   3  -4  119.89   12.60
   0   3   4   93.99    7.40
   0   3  -4   95.39    8.70
   0   3  -4  108.79   11.40
   0   3  -4   93.49   11.00
  -1  -3  -4  541.25   16.30
  -1  -3  -4  536.55   18.60
  -1  -3  -4  555.14   23.80
  -1   3  -4  563.44   22.00
  -1   3  -4  541.45   18.40
   1   3   4  561.04   23.20
  -1   3  -4  529.15   19.80
  -1   3  -4  536.95   20.10
  -1   3  -4  554.54   18.00
   1   3   4  541.25   16.20
  -1   3  -4  513.95   21.80
   1   3   4  549.74   17.90
  -2  -3  -4  105.09    8.60
  -2  -3  -4   90.09   12.50
  -2  -3  -4  102.69   12.80
  -2   3  -4  107.19   13.00
   2   3   4  114.69   11.90
  -2   3  -4   89.79   10.70
  -2   3  -4  120.99   11.10
  -2   3  -4  113.19   11.10
   2   3   4   94.39   12.60
   2   3   4  103.69    7.90
  -2   3  -4  110.89   12.90
  -2   3  -4  103.09   10.40
  -3  -3  -4  166.98    9.80
  -3  -3  -4  160.58   17.10
   3  -3   4  166.68   15.80
   3   3   4  172.28   16.20
  -3   3  -4  169.98   12.90
  -3   3  -4  187.48   15.80
  -3   3  -4  159.48   13.70
   3   3   4  169.38    9.60
   3   3   4  192.68   15.50
  -3   3  -4  179.88   12.70
  -3   3  -4  150.08   11.80
  -4  -3  -4  115.89   15.50
  -4  -3  -4  112.09    8.80
  -4  -3  -4  130.39   15.30
   4  -3   4  109.59   14.90
  -4   3  -4  120.39   12.90
   4   3   4   92.89   13.60
  -4   3  -4  106.89   10.40
   4   3   4  127.39   15.80
  -4   3  -4  121.79   13.00
   4   3   4  112.49    8.60
  -4   3  -4  120.99   15.30
  -4   3  -4  100.09   11.00
   5  -3   4   16.10    9.70
  -5  -3  -4   28.20    6.20
  -5  -3  -4   18.70   15.00
  -5  -3  -4   31.30   11.80
  -5   3  -4   21.90    9.60
   5   3   4   11.80   13.00
  -5   3  -4   27.90    6.10
   5   3   4   22.90   10.70
  -5   3  -4   22.10   10.00
  -5   3  -4   23.80   10.50
   5   3   4    4.40    5.60
  -5   3  -4   12.40    6.50
   6  -3   4    0.20    8.70
  -6  -3  -4   -1.50   10.90
  -6  -3  -4   -4.80    9.20
  -6  -3  -4    1.60    4.90
  -6   3  -4    5.90    8.20
  -6   3  -4    1.40    9.20
  -6   3  -4    0.10    4.70
   6   3   4   -3.10    9.90
   6   3   4   -9.80   10.20
  -6   3  -4   -8.50    8.60
   6   3   4    9.50    5.60
  -6   3  -4    6.30    5.70
  -7  -3  -4  239.78   21.10
  -7  -3  -4  243.58   18.80
  -7  -3  -4  237.58   11.70
   7  -3   4  209.48   18.90
   7   3   4  210.98   20.60
  -7   3  -4  206.08   10.10
  -7   3  -4  212.08   16.80
  -7   3  -4  208.88   16.10
  -7   3  -4  213.28   11.50
   7   3   4  226.58   11.80
   7   3   4  226.78   19.40
  -7   3  -4  215.78   18.90
  -8  -3  -4   54.49   13.30
  -8  -3  -4   51.49    7.60
  -8  -3  -4   56.19    8.10
   8  -3   4   45.00   13.10
  -8  -3  -4   41.40   14.30
  -8   3  -4   66.99   12.50
  -8   3  -4   43.10    5.70
   8   3   4   33.10   13.40
  -8   3  -4   52.69   11.50
   8   3   4   54.89   12.80
  -8   3  -4   59.39    6.60
  -8   3  -4   58.99   13.90
  -9  -3  -4   18.60   11.10
   9  -3   4   28.70   12.60
  -9  -3  -4   26.10    7.60
  -9  -3  -4   10.50   13.30
  -9  -3  -4   17.10    6.50
  -9   3  -4   26.60    4.90
  -9   3  -4   10.80    9.20
  -9   3  -4   35.00   13.60
   9   3   4   16.20   13.20
   9   3   4   25.00   12.50
  -9   3  -4   29.00    4.60
  -9   3  -4   17.40   10.60
 -10  -3  -4  347.87   22.80
 -10  -3  -4  335.47   28.20
 -10  -3  -4  304.57   15.40
  10  -3   4  300.27   24.30
  10   3   4  345.47   24.80
 -10   3  -4  294.77   27.40
  10   3   4  290.37   28.10
 -10   3  -4  345.67   22.00
 -10   3  -4  300.57   20.70
 -11  -3  -4   14.50   11.20
 -11  -3  -4   -1.10   14.30
 -11  -3  -4   15.70    8.30
 -11  -3  -4    1.80   11.60
  11  -3   4   16.40   13.20
 -11   3  -4   19.00   15.40
 -11   3  -4   10.60   10.90
 -11   3  -4   14.20   11.20
  11   3   4   -2.10   11.90
 -12  -3  -4  -13.30   10.50
  12  -3   4   -6.10   13.00
 -12  -3  -4    2.70    8.40
 -12  -3  -4    6.10   15.70
 -12  -3  -4   -1.30    7.40
  12   3   4    1.50   12.40
  12   3   4    5.90   15.60
 -12   3  -4   -6.70    9.50
 -12   3  -4   -6.80   11.90
 -12   3  -4   -0.30   16.10
 -13  -3  -4   63.09   11.40
  13  -3   4   65.19   18.80
 -13  -3  -4   48.90   14.40
 -13  -3  -4   63.59   19.90
 -13  -3  -4   67.69   10.80
  13   3   4   46.60   14.80
 -13   3  -4   80.99   20.90
 -13   3  -4   58.99   15.50
 -14  -3  -4    8.20   16.50
 -14  -3  -4   -9.90    7.80
 -14  -3  -4  -11.40    8.50
 -14  -3  -4   -6.00   10.80
 -14   3  -4   -4.10   17.00
 -14   3  -4    1.60   13.10
  14   3   4    5.00   13.00
 -15  -3  -4   16.70   12.40
 -15  -3  -4   -1.80   15.30
 -15  -3  -4   -3.10    8.10
 -15  -3  -4   10.30    9.70
  15   3   4    6.40   13.10
 -15   3  -4  -12.20   11.80
 -15   3  -4  -14.90   17.80
 -16  -3  -4  126.59   17.90
 -16  -3  -4  135.39   14.50
 -16  -3  -4  145.69   26.00
 -16  -3  -4   92.39   14.80
 -16   3  -4   83.09   17.00
  16   3   4   87.59   16.50
 -16   3  -4  106.09   25.80
 -17  -3  -4   -0.30   10.10
 -17  -3  -4   16.20   16.80
 -17  -3  -4    6.70   11.90
 -17   3  -4  -26.30   16.00
 -18  -4   4   25.00   19.30
 -18  -4   4   15.40    7.00
 -18  -4   4    4.60    7.70
 -18   4   4   35.30   17.40
  18   4  -4    5.60   15.70
 -18   4   4    0.70   24.30
 -17  -4   4   -0.50    7.60
 -17  -4   4    8.70    7.60
 -17  -4   4   -2.50   15.70
 -17   4   4  -11.00   13.60
 -17   4   4    3.40   15.90
  17   4  -4   51.09   16.30
 -16  -4   4   91.99   16.20
 -16  -4   4   72.29    9.00
 -16  -4   4   71.59   21.30
 -16  -4   4  102.39   12.30
  16  -4  -4   71.29   19.80
  16   4  -4   91.89   23.10
 -16   4   4   97.29   20.70
 -16   4   4   36.00   14.00
 -15  -4   4  107.59   10.30
 -15  -4   4  106.29   11.20
  15  -4  -4   82.39   24.30
 -15  -4   4  109.59   17.70
 -15  -4   4  116.69   24.20
 -15   4   4   78.49   19.10
  15   4  -4  128.59   21.30
 -15   4   4   56.39   16.00
 -14  -4   4   79.29   16.10
 -14  -4   4   79.89    8.70
  14  -4  -4   45.90   16.50
 -14  -4   4   76.19   21.00
 -14  -4   4   58.49    7.90
 -14   4   4   97.19   19.50
 -14   4   4   53.59   15.50
  14   4  -4   61.39   18.40
 -13  -4   4   36.20   16.90
  13  -4  -4   15.80   14.00
 -13  -4   4   27.20    6.70
 -13  -4   4   25.80    6.10
 -13  -4   4   15.80   12.90
  13  -4  -4   32.40   15.60
  13   4  -4   38.70   16.50
 -13   4   4   24.90   15.20
 -13   4   4   17.80   13.30
  13   4  -4    1.00   16.80
 -12  -4   4   11.80    5.70
  12  -4  -4   -5.40   11.60
 -12  -4   4    7.60    5.10
  12  -4  -4    8.10   12.90
 -12  -4   4    5.00   11.90
 -12  -4   4   21.30   16.00
  12   4  -4   18.60   17.80
 -12   4   4   17.40   13.30
  12   4  -4   10.60   14.80
 -12   4   4   19.50   11.40
 -11  -4   4   29.10    5.00
 -11  -4   4    9.70   14.40
 -11  -4   4   25.80    5.40
 -11  -4   4   22.10   12.10
  11  -4  -4   16.20   12.50
  11  -4  -4   28.20   12.30
 -11   4   4   27.00   11.30
 -11   4   4   26.10   12.70
  11   4  -4   25.70   14.70
  11   4  -4   21.20   15.70
 -10  -4   4   25.80   14.40
  10  -4  -4    4.30   11.50
  10  -4  -4    4.80    5.30
 -10  -4   4   10.20    3.70
 -10  -4   4   11.40   11.20
 -10  -4   4   14.60    4.20
  10  -4  -4   19.30   11.30
 -10   4   4   12.70   10.60
  10   4  -4    6.10   13.20
 -10   4   4    2.50    9.20
 -10   4   4   10.10    3.80
  10   4  -4   25.70   14.10
   9  -4  -4    7.00    8.70
   9  -4  -4    8.00    6.40
  -9  -4   4    3.90   10.10
   9  -4  -4    6.50    8.90
  -9  -4   4   -2.60   12.00
  -9   4   4    9.10    9.50
   9   4  -4   -1.70   10.80
  -9   4   4    7.30    5.00
  -9   4   4   -0.70   10.20
   9   4  -4    8.30   13.00
  -8  -4   4  433.26   27.30
   8  -4  -4  459.35   17.70
   8  -4  -4  441.96   19.90
   8  -4  -4  395.46   21.80
  -8  -4   4  398.46   22.50
   8   4  -4  404.06   26.30
  -8   4   4  422.46   15.70
   8   4  -4  445.96   26.10
  -8   4   4  455.95   22.50
  -8   4   4  451.55   20.70
   7  -4  -4   80.49   10.10
  -7  -4   4  102.99   16.80
   7  -4  -4   67.99   11.60
   7  -4  -4   84.39   10.50
  -7  -4   4   81.19   13.80
   7   4  -4   66.09   14.40
  -7   4   4   92.09   10.60
   7   4  -4   68.99   13.90
  -7   4   4   76.69   12.20
  -7   4   4  109.69   12.30
   6  -4  -4  445.16   19.80
   6  -4  -4  413.76   20.80
  -6  -4   4  449.66   25.50
  -6  -4   4  450.25   24.20
   6  -4  -4  429.66   16.40
  -6   4   4  428.36   17.90
  -6   4   4  437.66   21.20
  -6   4   4  430.06   16.90
   6   4  -4  417.66   23.50
   6   4  -4  413.06   24.60
   5  -4  -4  369.86   19.10
  -5  -4   4  369.96   21.20
  -5  -4   4  337.67   22.90
   5  -4  -4  352.26   19.20
   5  -4  -4  366.86   13.50
  -5   4   4  380.36   19.60
  -5   4   4  372.26   17.80
   5   4  -4  357.46   21.80
  -5   4   4  382.36   14.20
   5   4  -4  373.16   27.70
  -4  -4   4  200.08   18.70
   4  -4  -4  165.28   15.90
   4  -4  -4  189.28   14.90
  -4  -4   4  205.98   30.20
  -4   4   4  191.78   15.80
   4   4  -4  206.18    7.90
   4   4  -4  187.68   19.80
   4   4  -4  216.18   19.40
  -4   4   4  224.38   15.90
   4   4  -4  198.18    8.50
  -3  -4   4  131.99   16.90
   3  -4  -4  164.48   13.30
   3  -4  -4  118.29   14.30
  -3  -4   4  138.09   16.00
  -3   4   4  130.39   14.00
   3   4  -4  128.89    8.80
  -3   4   4  192.08   14.10
   3   4  -4  142.49   16.50
   3   4  -4  134.49    7.90
   3   4  -4  124.99   23.70
  -2  -4   4  482.55   22.80
   2  -4  -4  478.15   18.90
   2  -4  -4  489.55   23.80
  -2  -4   4  488.95   24.30
   2   4  -4  525.05   16.50
   2   4  -4  504.05   16.00
  -2   4   4  499.15   23.10
   2   4  -4  503.65   25.10
  -2   4   4  518.35   19.90
   2   4  -4  496.05   23.10
  -1  -4   4  140.59   16.50
   1  -4  -4  143.59   12.10
  -1  -4   4  159.88   15.60
   1   4  -4  156.78   16.60
   1   4  -4  168.98   16.60
  -1   4   4  193.38   12.90
   1   4  -4  181.48   10.90
  -1   4   4  143.99   15.10
   1   4  -4  178.98   11.70
   0  -4  -4    8.80    7.10
   0  -4   4    4.90    9.40
   0  -4   4    4.80   10.40
   0  -4  -4   -7.10   11.10
   0  -4  -4  -12.10    6.20
   0   4   4   13.40    6.00
   0   4  -4   11.80    7.40
   0   4   4    2.80    6.90
   0   4  -4   10.90    6.70
   0   4   4    1.10    9.80
   0   4  -4   -0.60    9.00
   0   4  -4   -6.20    9.00
  -1  -4  -4  170.78   17.40
  -1  -4  -4  161.88   13.60
  -1  -4  -4  171.98   11.30
   1  -4   4  159.98   16.00
  -1   4  -4  164.18   12.30
  -1   4  -4  181.48   11.90
   1   4   4  200.48   12.70
  -1   4  -4  136.49   14.20
  -1   4  -4  147.39   14.90
  -1   4  -4  157.98   17.10
   1   4   4  186.48   10.90
  -2  -4  -4  555.14   17.20
  -2  -4  -4  539.25   25.70
  -2  -4  -4  562.84   22.50
  -2   4  -4  515.85   20.50
   2   4   4  534.85   20.90
  -2   4  -4  560.44   25.00
  -2   4  -4  520.15   21.80
  -2   4  -4  557.44   23.70
  -2   4  -4  508.35   21.50
   2   4   4  593.54   17.10
   2   4   4  541.65   25.50
  -3  -4  -4   13.60    5.50
  -3  -4  -4   -6.90    8.80
  -3  -4  -4    0.50    9.70
  -3   4  -4   15.70    7.70
  -3   4  -4    3.70    8.60
  -3   4  -4   12.20    7.50
  -3   4  -4    9.20    8.50
   3   4   4    8.00    9.00
  -3   4  -4   -2.30    8.90
   3   4   4    7.20   10.00
   3   4   4    2.50    4.80
   4  -4   4   36.00   10.50
  -4  -4  -4   37.50   12.90
  -4  -4  -4   29.00   10.70
  -4  -4  -4   43.90    6.00
   4   4   4   29.80   12.90
  -4   4  -4   30.50    9.90
   4   4   4   40.20    5.70
  -4   4  -4   40.40   10.30
   4   4   4   38.60   10.70
  -4   4  -4   44.90    8.80
  -4   4  -4   44.90    9.70
  -4   4  -4   32.30    8.30
  -4   4  -4   30.20   10.20
  -5  -4  -4    8.10   10.60
  -5  -4  -4   -3.10    9.40
  -5  -4  -4    3.00    4.60
   5   4   4    4.80   10.00
  -5   4  -4    7.60    8.40
   5   4   4   -2.90    4.40
   5   4   4   11.00   10.10
  -5   4  -4    1.50    5.80
  -5   4  -4   12.40    6.90
  -5   4  -4   -4.50    8.10
  -5   4  -4    0.20    8.50
   6  -4   4   11.80    9.40
  -6  -4  -4    2.00   10.30
  -6  -4  -4   15.10   11.60
  -6  -4  -4   11.80    5.10
  -6   4  -4   16.60    5.80
  -6   4  -4   33.40   10.40
  -6   4  -4   21.60    7.00
   6   4   4    9.00   11.90
   6   4   4   13.60   10.90
  -6   4  -4   17.00    9.70
   6   4   4   15.00    5.00
  -6   4  -4   16.70   10.10
  -7  -4  -4   69.79    7.40
  -7  -4  -4   76.39   14.70
   7  -4   4   92.39   14.70
  -7  -4  -4   63.99   14.60
   7   4   4   56.29   14.80
  -7   4  -4   71.79    8.90
  -7   4  -4   77.59   14.00
  -7   4  -4   89.29   13.20
   7   4   4   64.29   14.60
  -7   4  -4   92.89   13.50
  -7   4  -4   83.89    9.40
  -8  -4  -4  218.68   19.80
  -8  -4  -4  243.68   11.80
  -8  -4  -4  245.08   23.90
  -8  -4  -4  232.98   11.80
   8  -4   4  235.08   21.30
  -8   4  -4  253.87   11.60
  -8   4  -4  267.67   13.30
  -8   4  -4  250.47   19.80
  -8   4  -4  275.17   19.40
   8   4   4  276.97   23.00
  -8   4  -4  258.57   22.30
   8   4   4  252.27   22.80
  -9  -4  -4  290.77   23.60
  -9  -4  -4  315.97   14.10
  -9  -4  -4  327.47   26.60
   9  -4   4  322.37   25.00
  -9  -4  -4  321.47   14.10
  -9   4  -4  334.47   13.80
  -9   4  -4  311.67   12.10
   9   4   4  320.57   25.00
  -9   4  -4  339.97   22.10
  -9   4  -4  341.07   23.20
   9   4   4  329.17   26.30
  -9   4  -4  318.07   25.80
  10  -4   4   11.70   12.70
 -10  -4  -4    5.10    6.80
 -10  -4  -4    8.20   14.00
 -10  -4  -4    1.40   12.00
 -10  -4  -4    0.00    5.80
 -10   4  -4   -5.20   10.60
 -10   4  -4    2.90   13.80
  10   4   4   -0.40   13.60
  10   4   4    6.80   14.50
 -10   4  -4    4.20   12.00
 -11  -4  -4   27.00    7.70
 -11  -4  -4   -7.00   12.00
  11  -4   4   10.20   13.50
 -11  -4  -4   18.50   16.00
 -11  -4  -4    7.20    7.20
  11   4   4   -1.70   15.00
 -11   4  -4   -6.60   12.00
  11   4   4   39.90   16.10
 -11   4  -4   32.30   13.30
 -11   4  -4   13.00   16.10
 -12  -4  -4   36.60   14.70
 -12  -4  -4   25.50    7.90
 -12  -4  -4    8.70   16.20
 -12  -4  -4   12.80    7.80
  12  -4   4   32.70   16.60
  12   4   4    9.90   16.50
 -12   4  -4   13.20   12.00
 -12   4  -4   32.40   22.10
  12   4   4  -12.90   13.30
  13  -4   4   37.60   17.00
 -13  -4  -4   40.50   18.20
 -13  -4  -4   42.00    8.90
 -13  -4  -4   23.80    8.50
 -13  -4  -4   26.60   14.80
 -13   4  -4   30.90   14.50
 -13   4  -4   31.30   18.80
 -14  -4  -4   26.80   16.70
 -14  -4  -4   -0.10    7.40
 -14  -4  -4    8.40    7.80
 -14  -4  -4   19.90   15.90
  14   4   4   11.90   14.70
 -14   4  -4   20.50   13.70
 -14   4  -4  -10.30   18.20
 -15  -4  -4   13.30    7.90
 -15  -4  -4   -0.30    8.30
 -15  -4  -4   12.10   12.20
 -15  -4  -4   31.60   17.40
  15   4   4    7.70   13.40
 -15   4  -4    5.20   14.00
 -15   4  -4  -10.20   17.20
 -16  -4  -4   10.90   20.30
 -16  -4  -4    6.70    9.60
 -16  -4  -4    9.10    8.20
 -16  -4  -4   14.10   13.80
  16   4   4   -5.10   14.70
 -16   4  -4   -3.90   20.00
 -17  -5   4   59.19   16.20
 -17  -5   4   72.49    7.40
 -17  -5   4   44.80    5.70
 -17   5   4   54.49   22.10
  16  -5  -4  -15.60   13.50
 -16  -5   4   19.00   18.20
 -16  -5   4   13.40   13.90
 -16   5   4   18.70   14.80
 -16   5   4   10.20   15.60
 -15  -5   4    5.00   13.80
  15  -5  -4   -9.40   14.10
 -15  -5   4   20.60   16.60
 -15   5   4    2.40   14.90
  15   5  -4   31.40   16.90
 -15   5   4   -2.10   13.60
 -14  -5   4    0.70   16.00
 -14  -5   4   23.00   14.40
  14  -5  -4    5.60   14.30
 -14   5   4  -27.80   12.40
  14   5  -4   36.10   17.30
 -14   5   4    6.10   14.80
 -13  -5   4   20.80   15.50
 -13  -5   4   17.30   18.00
  13  -5  -4    2.80   11.90
  13   5  -4   -1.70   22.00
  13   5  -4    4.80   16.20
 -13   5   4   -0.80   13.30
 -13   5   4   13.40   14.70
 -12  -5   4  206.98   22.90
  12  -5  -4  106.49   17.00
 -12  -5   4  223.58   28.10
  12  -5  -4  154.68   20.80
 -12   5   4  225.28   23.10
  12   5  -4  145.39   32.20
 -12   5   4  208.18   22.80
  12   5  -4  152.48   23.80
 -11  -5   4  -22.80   13.70
  11  -5  -4   -0.50   12.00
 -11  -5   4    5.10   12.80
  11  -5  -4   -3.20   10.10
 -11   5   4   -4.00   11.60
  11   5  -4   -5.00   14.00
 -11   5   4   -8.90    4.00
 -10  -5   4   -2.40   12.00
  10  -5  -4    0.20    7.90
  10  -5  -4    9.80   12.30
 -10  -5   4    2.10   14.30
  10  -5  -4   20.60   10.30
 -10   5   4    4.00    6.20
 -10   5   4   -6.20   11.50
  10   5  -4   21.30   15.10
 -10   5   4   11.80   11.10
  10   5  -4   17.60   16.30
   9  -5  -4  299.07   16.90
   9  -5  -4  307.77   18.90
  -9  -5   4  262.17   26.10
  -9  -5   4  296.17   23.70
   9  -5  -4  259.07   21.40
   9   5  -4  331.97   28.50
  -9   5   4  287.17   14.60
   9   5  -4  330.47   26.90
  -9   5   4  302.27   21.90
  -9   5   4  314.37   19.90
   8  -5  -4   19.50    9.60
  -8  -5   4    6.00   13.10
   8  -5  -4   17.70    8.30
  -8  -5   4   11.20   11.80
   8  -5  -4   22.80   11.20
  -8   5   4   28.30   12.00
  -8   5   4   13.20    8.00
  -8   5   4   19.70    8.90
   8   5  -4   26.20   13.70
   8   5  -4   35.90   13.90
   7  -5  -4  160.98   12.30
   7  -5  -4  152.98   15.30
  -7  -5   4  162.98   17.70
  -7  -5   4  128.79   18.00
[truncated: 1,282,771 more chars]
