# Supplementary material for: A photochemical method to evidence directional molecular motions
Source: Nat Commun. 2023 Jul 31;14:4595. doi: 10.1038/s41467-023-40190-4 (PMC10390485; doi:10.1038/s41467-023-40190-4)
Supplement: Supplementary file 4 — Source Data [file 41467_2023_40190_MOESM4_ESM.zip › yv042_revision.cif]

 
data_yv042
 
_publ_contact_author_name       'Henry Dube'
_publ_contact_author_address
;
Friedrich-Alexander-Universitaet Erlangen-Nuernberg
Department of Chemistry and Pharmacy, 
Nikolaus- Fiebiger-Str. 10
91058 Erlangen
;

loop_
 _publ_author_name
 _publ_author_address
'Benjamin Regen-Pregizer'
;
Friedrich-Alexander-Universitaet Erlangen-Nuernberg
Department of Chemistry and Pharmacy, 
Nikolaus- Fiebiger-Str. 10
91058 Erlangen
;
'Stefan Thumser'
;
Department Chemie
Ludwig-Maximilians Universit\"at
Butenandtstra\&se 5-13 (Haus F)
D-81377 M\"unchen
Bundesrepublik Deutschland
;
'Peter Mayer'
;
Department Chemie
Ludwig-Maximilians Universit\"at
Butenandtstra\&se 5-13 (Haus D)
D-81377 M\"unchen
Bundesrepublik Deutschland
;
'Henry Dube'
;
Friedrich-Alexander-Universitaet Erlangen-Nuernberg
Department of Chemistry and Pharmacy, 
Nikolaus- Fiebiger-Str. 10
91058 Erlangen
;

_publ_contact_author_email 'henry.dube@fau.de'
_publ_contact_author_fax   ?
_publ_contact_author_phone ?


_publ_requested_journal 'Angew. Chem.'
_publ_section_title     
;
A (Photo)-Chemical Method to Elucidate Directional Molecular Motions
;
_publ_section_abstract  ?
_publ_section_comment   ?


_audit_creation_method            'SHELXL-2018/3'
_shelx_SHELXL_version_number      '2018/3'
_chemical_name_systematic         ?
_chemical_name_common             ?
_chemical_melting_point           ?
_chemical_formula_moiety          'C38 H40 F N3 O6 S, C H2 Cl2'
_chemical_formula_sum
 'C39 H42 Cl2 F N3 O6 S' 
_chemical_formula_weight          770.71

loop_
 _atom_type_symbol
 _atom_type_description
 _atom_type_scat_dispersion_real
 _atom_type_scat_dispersion_imag
 _atom_type_scat_source
 'C'  'C'   0.0033   0.0016
 'International Tables Vol C Tables 4.2.6.8 and 6.1.1.4'
 'H'  'H'   0.0000   0.0000
 'International Tables Vol C Tables 4.2.6.8 and 6.1.1.4'
 'Cl'  'Cl'   0.1484   0.1585
 'International Tables Vol C Tables 4.2.6.8 and 6.1.1.4'
 'F'  'F'   0.0171   0.0103
 'International Tables Vol C Tables 4.2.6.8 and 6.1.1.4'
 'N'  'N'   0.0061   0.0033
 'International Tables Vol C Tables 4.2.6.8 and 6.1.1.4'
 'O'  'O'   0.0106   0.0060
 'International Tables Vol C Tables 4.2.6.8 and 6.1.1.4'
 'S'  'S'   0.1246   0.1234
 'International Tables Vol C Tables 4.2.6.8 and 6.1.1.4'
 
_space_group_crystal_system       triclinic
_space_group_IT_number            2
_space_group_name_H-M_alt         'P -1'
_space_group_name_Hall            '-P 1'
 
_shelx_space_group_comment
;
The symmetry employed for this shelxl refinement is uniquely defined
by the following loop, which should always be used as a source of
symmetry information in preference to the above space-group names.
They are only intended as comments.
;
 
loop_
 _space_group_symop_operation_xyz
 'x, y, z'
 '-x, -y, -z'
 
_cell_length_a                    11.1182(10)
_cell_length_b                    13.0839(10)
_cell_length_c                    15.0986(12)
_cell_angle_alpha                 105.030(3)
_cell_angle_beta                  103.046(3)
_cell_angle_gamma                 111.473(3)
_cell_volume                      1844.1(3)
_cell_formula_units_Z             2
_cell_measurement_temperature     102(2)
_cell_measurement_reflns_used           6151
_cell_measurement_theta_min             2.7452
_cell_measurement_theta_max             25.3581
 
_exptl_crystal_description              platelet
_exptl_crystal_colour                   yellow
_exptl_crystal_density_meas       ?
_exptl_crystal_density_method      'not measured'
_exptl_crystal_density_diffrn     1.388          
_exptl_crystal_F_000              808
_exptl_transmission_factor_min    ?
_exptl_transmission_factor_max    ?
_exptl_crystal_size_max           0.080
_exptl_crystal_size_mid           0.050
_exptl_crystal_size_min           0.020
_exptl_absorpt_coefficient_mu     0.289
_shelx_estimated_absorpt_T_min    0.977
_shelx_estimated_absorpt_T_max    0.994
_exptl_absorpt_correction_type          Multi-Scan
_exptl_absorpt_correction_T_min         0.91
_exptl_absorpt_correction_T_max         0.99
_exptl_absorpt_process_details 
;
SADABS-2016/2 - Bruker AXS area detector scaling and absorption correction
;
_exptl_absorpt_special_details    ?
_diffrn_ambient_temperature       102(2)
_diffrn_radiation_wavelength      0.71073
_diffrn_radiation_type            MoK\a
_diffrn_source                    'rotating anode (TXS)'
_diffrn_measurement_device_type   'Bruker D8 Venture TXS'
_diffrn_measurement_method        'mix of phi and omega scans'
_diffrn_detector_type             'Photon II'
_diffrn_detector_area_resol_mean  7.3910
_diffrn_reflns_number             20287
_diffrn_reflns_av_unetI/netI      0.0643
_diffrn_reflns_av_R_equivalents   0.0558
_diffrn_reflns_limit_h_min        -13
_diffrn_reflns_limit_h_max        13
_diffrn_reflns_limit_k_min        -15
_diffrn_reflns_limit_k_max        15
_diffrn_reflns_limit_l_min        -18
_diffrn_reflns_limit_l_max        18
_diffrn_reflns_theta_min          2.591
_diffrn_reflns_theta_max          25.350
_diffrn_reflns_theta_full         25.242
_diffrn_measured_fraction_theta_max   0.990
_diffrn_measured_fraction_theta_full  0.990
_diffrn_reflns_Laue_measured_fraction_max    0.990
_diffrn_reflns_Laue_measured_fraction_full   0.990
_diffrn_reflns_point_group_measured_fraction_max   0.990
_diffrn_reflns_point_group_measured_fraction_full  0.990
_reflns_number_total              6678
_reflns_number_gt                 4540
_reflns_threshold_expression      'I > 2\s(I)'
_reflns_Friedel_coverage          0.000
_reflns_Friedel_fraction_max      .
_reflns_Friedel_fraction_full     .
 
_reflns_special_details
;
 Reflections were merged by SHELXL according to the crystal
 class for the calculation of statistics and refinement.
 
 _reflns_Friedel_fraction is defined as the number of unique
 Friedel pairs measured divided by the number that would be
 possible theoretically, ignoring centric projections and
 systematic absences.
;
 
_computing_data_collection     'APEX3 v2016.5-0, Bruker AXS (2016)'
_computing_cell_refinement              'SAINT V8.38A (Bruker AXS Inc., 2017)'
_computing_data_reduction               'SAINT V8.38A (Bruker AXS Inc., 2017)'
_computing_structure_solution     'SHELXT 2014/5 (Sheldrick, 2014)'
_computing_structure_refinement 'SHELXL-2018/3 (Sheldrick, 2018)'
_computing_molecular_graphics     ?
_computing_publication_material   ?
_refine_special_details 
;
CH2Cl2 disordered over two sites, split model applied, sof fixed to 0.5 for 
each PART due to symmetry reasons.
;
_refine_ls_structure_factor_coef  Fsqd
_refine_ls_matrix_type            full
_refine_ls_weighting_scheme       calc
_refine_ls_weighting_details
'w=1/[\s^2^(Fo^2^)+(0.0705P)^2^+1.5056P] where P=(Fo^2^+2Fc^2^)/3'
_atom_sites_solution_primary      ?
_atom_sites_solution_secondary    ?
_atom_sites_solution_hydrogens    geom
_refine_ls_hydrogen_treatment     constr
_refine_ls_extinction_method      none
_refine_ls_extinction_coef        .
_refine_ls_number_reflns          6678
_refine_ls_number_parameters      491
_refine_ls_number_restraints      6
_refine_ls_R_factor_all           0.0921
_refine_ls_R_factor_gt            0.0558
_refine_ls_wR_factor_ref          0.1560
_refine_ls_wR_factor_gt           0.1374
_refine_ls_goodness_of_fit_ref    1.034
_refine_ls_restrained_S_all       1.033
_refine_ls_shift/su_max           0.000
_refine_ls_shift/su_mean          0.000
 
loop_
 _atom_site_label
 _atom_site_type_symbol
 _atom_site_fract_x
 _atom_site_fract_y
 _atom_site_fract_z
 _atom_site_U_iso_or_equiv
 _atom_site_adp_type
 _atom_site_occupancy
 _atom_site_site_symmetry_order  
 _atom_site_calc_flag
 _atom_site_refinement_flags_posn
 _atom_site_refinement_flags_adp
 _atom_site_refinement_flags_occupancy
 _atom_site_disorder_assembly
 _atom_site_disorder_group
C1 C 0.5454(3) 0.1574(3) 0.5179(2) 0.0240(7) Uani 1 1 d . . . . .
C2 C 0.4649(3) 0.1340(3) 0.5746(2) 0.0275(7) Uani 1 1 d . . . . .
H2 H 0.366999 0.090713 0.544908 0.033 Uiso 1 1 calc R U . . .
C3 C 0.5289(3) 0.1746(3) 0.6753(2) 0.0278(7) Uani 1 1 d . . . . .
C4 C 0.6747(3) 0.2397(3) 0.7185(2) 0.0236(7) Uani 1 1 d . . . . .
C5 C 0.7561(3) 0.2615(3) 0.6607(2) 0.0253(7) Uani 1 1 d . . . . .
C6 C 0.6879(3) 0.2179(3) 0.5580(2) 0.0235(6) Uani 1 1 d . . . . .
C7 C 0.7517(3) 0.2327(3) 0.4835(2) 0.0340(8) Uani 1 1 d . . . . .
C8 C 0.6442(3) 0.1799(3) 0.3830(2) 0.0282(7) Uani 1 1 d . . . . .
C9 C 0.6627(3) 0.1812(3) 0.2966(2) 0.0255(7) Uani 1 1 d . . . . .
C10 C 0.5542(3) 0.1481(3) 0.2030(2) 0.0256(7) Uani 1 1 d . . . . .
C11 C 0.4129(3) 0.1183(3) 0.1806(2) 0.0281(7) Uani 1 1 d . . . . .
H11 H 0.371717 0.110285 0.228706 0.034 Uiso 1 1 calc R U . . .
C12 C 0.3348(3) 0.1010(3) 0.0881(2) 0.0292(7) Uani 1 1 d . . . . .
C13 C 0.3943(3) 0.1119(3) 0.0168(2) 0.0320(7) Uani 1 1 d . . . . .
H13 H 0.339440 0.100265 -0.046482 0.038 Uiso 1 1 calc R U . . .
C14 C 0.5311(3) 0.1392(3) 0.0376(2) 0.0339(8) Uani 1 1 d . . . . .
H14 H 0.570982 0.145419 -0.011358 0.041 Uiso 1 1 calc R U . . .
C15 C 0.6121(3) 0.1580(3) 0.1313(2) 0.0310(7) Uani 1 1 d . . . . .
C16 C 0.7611(3) 0.1863(3) 0.1679(2) 0.0379(8) Uani 1 1 d . . . . .
H16A H 0.817029 0.252010 0.151313 0.045 Uiso 1 1 calc R U . . .
H16B H 0.774531 0.116074 0.138691 0.045 Uiso 1 1 calc R U . . .
C17 C 0.8031(3) 0.2228(3) 0.2804(2) 0.0302(7) Uani 1 1 d . . . . .
C18 C 0.4426(3) 0.1502(3) 0.7382(3) 0.0392(8) Uani 1 1 d . . . . .
H18A H 0.473062 0.108965 0.777153 0.059 Uiso 1 1 calc R U . . .
H18B H 0.345106 0.100501 0.696141 0.059 Uiso 1 1 calc R U . . .
H18C H 0.453530 0.225355 0.782240 0.059 Uiso 1 1 calc R U . . .
C19 C 0.9101(3) 0.3347(3) 0.7075(2) 0.0329(8) Uani 1 1 d . . . . .
H19A H 0.954916 0.300839 0.667932 0.049 Uiso 1 1 calc R U . . .
H19B H 0.941376 0.334895 0.773722 0.049 Uiso 1 1 calc R U . . .
H19C H 0.934695 0.416167 0.711562 0.049 Uiso 1 1 calc R U . . .
C20 C 0.8815(4) 0.3592(3) 0.3267(3) 0.0487(10) Uani 1 1 d . . . . .
H20A H 0.966234 0.386244 0.311593 0.073 Uiso 1 1 calc R U . . .
H20B H 0.905491 0.385574 0.398079 0.073 Uiso 1 1 calc R U . . .
H20C H 0.822678 0.392449 0.300048 0.073 Uiso 1 1 calc R U . . .
C21 C 0.8883(4) 0.1629(4) 0.3125(3) 0.0460(9) Uani 1 1 d . . . . .
H21A H 0.974452 0.192749 0.299395 0.069 Uiso 1 1 calc R U . . .
H21B H 0.835798 0.077021 0.275939 0.069 Uiso 1 1 calc R U . . .
H21C H 0.909995 0.180021 0.382914 0.069 Uiso 1 1 calc R U . . .
C22 C 0.1338(3) 0.0856(3) 0.1323(2) 0.0314(7) Uani 1 1 d . . . . .
H22A H 0.160229 0.047634 0.176946 0.038 Uiso 1 1 calc R U . . .
H22B H 0.031852 0.043874 0.099925 0.038 Uiso 1 1 calc R U . . .
C23 C 0.1772(3) 0.2125(3) 0.1909(2) 0.0289(7) Uani 1 1 d . . . . .
C24 C 0.2844(3) 0.2936(3) 0.2761(2) 0.0337(8) Uani 1 1 d . . . . .
H24 H 0.354190 0.281324 0.314609 0.040 Uiso 1 1 calc R U . . .
C25 C 0.3528(4) 0.5071(3) 0.3771(2) 0.0386(8) Uani 1 1 d . . . . .
H25A H 0.351318 0.571874 0.355343 0.046 Uiso 1 1 calc R U . . .
H25B H 0.450037 0.520508 0.400651 0.046 Uiso 1 1 calc R U . . .
C26 C 0.2990(4) 0.5103(3) 0.4602(3) 0.0426(9) Uani 1 1 d . . . . .
H26A H 0.349450 0.590888 0.512026 0.051 Uiso 1 1 calc R U . . .
H26B H 0.199466 0.490098 0.436068 0.051 Uiso 1 1 calc R U . . .
C27 C 0.2265(4) 0.3883(4) 0.5500(3) 0.0527(10) Uani 1 1 d . . . . .
H27A H 0.133356 0.328721 0.502205 0.063 Uiso 1 1 calc R U . . .
H27B H 0.218026 0.456321 0.590379 0.063 Uiso 1 1 calc R U . . .
C28 C 0.2839(4) 0.3352(3) 0.6138(3) 0.0505(10) Uani 1 1 d . . . . .
H28A H 0.209477 0.284916 0.631500 0.061 Uiso 1 1 calc R U . . .
H28B H 0.316948 0.283639 0.576845 0.061 Uiso 1 1 calc R U . . .
C29 C 0.3504(3) 0.4513(3) 0.7810(2) 0.0366(8) Uani 1 1 d . . . . .
H29A H 0.324376 0.384697 0.803909 0.044 Uiso 1 1 calc R U . . .
H29B H 0.267755 0.463904 0.759436 0.044 Uiso 1 1 calc R U . . .
C30 C 0.4627(3) 0.5607(3) 0.8632(3) 0.0372(8) Uani 1 1 d . . . . .
H30A H 0.492080 0.626439 0.839578 0.045 Uiso 1 1 calc R U . . .
H30B H 0.428089 0.583818 0.916211 0.045 Uiso 1 1 calc R U . . .
C31 C 0.6789(4) 0.6374(3) 0.9857(2) 0.0355(8) Uani 1 1 d . . . . .
H31A H 0.644683 0.640291 1.040920 0.043 Uiso 1 1 calc R U . . .
H31B H 0.696156 0.712014 0.974528 0.043 Uiso 1 1 calc R U . . .
C32 C 0.8112(3) 0.6277(3) 1.0118(2) 0.0329(8) Uani 1 1 d . . . . .
H32A H 0.837617 0.613323 0.953068 0.040 Uiso 1 1 calc R U . . .
H32B H 0.885090 0.704158 1.062671 0.040 Uiso 1 1 calc R U . . .
C33 C 0.8010(3) 0.4345(3) 0.9868(2) 0.0284(7) Uani 1 1 d . . . . .
C34 C 0.7400(3) 0.3899(3) 0.8847(2) 0.0269(7) Uani 1 1 d . . . . .
H34 H 0.698350 0.429579 0.854056 0.032 Uiso 1 1 calc R U . . .
C35 C 0.7399(3) 0.2879(3) 0.8279(2) 0.0257(7) Uani 1 1 d . . . . .
C36 C 0.8004(3) 0.2327(3) 0.8759(2) 0.0265(7) Uani 1 1 d . . . . .
C37 C 0.8588(3) 0.2733(3) 0.9761(2) 0.0304(7) Uani 1 1 d . . . . .
H37 H 0.896976 0.231535 1.006542 0.037 Uiso 1 1 calc R U . . .
C38 C 0.8607(3) 0.3762(3) 1.0317(2) 0.0323(8) Uani 1 1 d . . . . .
H38 H 0.903193 0.407194 1.101143 0.039 Uiso 1 1 calc R U . . .
F1 F 0.80295(19) 0.13273(16) 0.82036(13) 0.0363(5) Uani 1 1 d . . . . .
N1 N 0.1021(3) 0.2673(3) 0.16136(19) 0.0345(7) Uani 1 1 d . . . . .
N2 N 0.1596(3) 0.3780(3) 0.2242(2) 0.0349(7) Uani 1 1 d . . . . .
N3 N 0.2706(3) 0.3939(2) 0.29410(18) 0.0294(6) Uani 1 1 d . . . . .
O1 O 0.8764(3) 0.2871(3) 0.50250(18) 0.0662(9) Uani 1 1 d . . . . .
O2 O 0.1963(2) 0.0730(2) 0.05823(15) 0.0349(5) Uani 1 1 d . . . . .
O3 O 0.3181(2) 0.4273(2) 0.49868(16) 0.0386(6) Uani 1 1 d . . . . .
O4 O 0.3943(3) 0.4222(2) 0.70065(17) 0.0456(6) Uani 1 1 d . . . . .
O5 O 0.5771(2) 0.54003(19) 0.90015(16) 0.0351(5) Uani 1 1 d . . . . .
O6 O 0.8034(2) 0.5345(2) 1.04776(15) 0.0348(5) Uani 1 1 d . . . . .
S1 S 0.47742(8) 0.11824(7) 0.39061(5) 0.0274(2) Uani 1 1 d . . . . .
C39 C -0.0780(10) 0.0244(8) 0.6554(5) 0.058(4) Uani 0.5 1 d D . P A -1
H39A H -0.102559 -0.056321 0.655506 0.069 Uiso 0.5 1 calc R U P A -1
H39B H -0.151587 0.046187 0.665635 0.069 Uiso 0.5 1 calc R U P A -1
Cl1 Cl 0.08292(12) 0.12706(10) 0.74853(9) 0.0710(4) Uani 0.5 1 d D . P A -1
Cl2 Cl -0.0599(2) 0.0292(2) 0.54356(17) 0.0767(7) Uani 0.5 1 d D . P A -1
C39B C -0.0762(8) 0.0697(6) 0.6525(8) 0.047(3) Uani 0.5 1 d D . P B -2
H39C H -0.139696 0.095846 0.676939 0.057 Uiso 0.5 1 calc R U P B -2
H39D H -0.061742 0.098428 0.599381 0.057 Uiso 0.5 1 calc R U P B -2
Cl1B Cl 0.08292(12) 0.12706(10) 0.74853(9) 0.0710(4) Uani 0.5 1 d D . P B -2
Cl2B Cl -0.14748(19) -0.08586(17) 0.60783(14) 0.0458(5) Uani 0.5 1 d D . P B -2
 
loop_
 _atom_site_aniso_label
 _atom_site_aniso_U_11
 _atom_site_aniso_U_22
 _atom_site_aniso_U_33
 _atom_site_aniso_U_23
 _atom_site_aniso_U_13
 _atom_site_aniso_U_12
C1 0.0266(16) 0.0247(16) 0.0253(16) 0.0119(13) 0.0093(13) 0.0143(13)
C2 0.0212(16) 0.0269(17) 0.0307(17) 0.0107(14) 0.0080(14) 0.0078(14)
C3 0.0298(17) 0.0306(17) 0.0288(17) 0.0145(14) 0.0137(14) 0.0155(14)
C4 0.0250(16) 0.0242(16) 0.0245(15) 0.0112(13) 0.0074(13) 0.0135(13)
C5 0.0286(17) 0.0258(16) 0.0271(16) 0.0129(14) 0.0102(13) 0.0160(14)
C6 0.0226(16) 0.0274(16) 0.0240(16) 0.0117(13) 0.0084(13) 0.0135(13)
C7 0.0220(17) 0.049(2) 0.0278(17) 0.0115(16) 0.0088(14) 0.0143(16)
C8 0.0230(16) 0.0315(17) 0.0304(17) 0.0104(14) 0.0098(14) 0.0133(14)
C9 0.0259(16) 0.0254(16) 0.0262(16) 0.0080(13) 0.0109(13) 0.0126(14)
C10 0.0287(17) 0.0242(16) 0.0267(16) 0.0096(13) 0.0118(13) 0.0137(14)
C11 0.0321(18) 0.0318(17) 0.0239(16) 0.0113(14) 0.0126(14) 0.0158(15)
C12 0.0325(18) 0.0294(17) 0.0237(16) 0.0068(14) 0.0076(14) 0.0157(15)
C13 0.042(2) 0.0344(18) 0.0237(16) 0.0103(14) 0.0111(15) 0.0219(16)
C14 0.039(2) 0.040(2) 0.0282(17) 0.0142(15) 0.0156(15) 0.0204(16)
C15 0.0359(19) 0.0336(18) 0.0291(17) 0.0136(15) 0.0158(15) 0.0177(16)
C16 0.0342(19) 0.052(2) 0.0333(18) 0.0187(17) 0.0175(16) 0.0196(17)
C17 0.0263(17) 0.0343(18) 0.0298(17) 0.0112(15) 0.0127(14) 0.0125(15)
C18 0.0316(19) 0.049(2) 0.0345(19) 0.0188(17) 0.0158(15) 0.0119(17)
C19 0.0266(17) 0.045(2) 0.0282(17) 0.0204(16) 0.0090(14) 0.0138(15)
C20 0.038(2) 0.040(2) 0.063(3) 0.0127(19) 0.0289(19) 0.0106(18)
C21 0.042(2) 0.070(3) 0.050(2) 0.034(2) 0.0274(18) 0.035(2)
C22 0.0279(17) 0.043(2) 0.0288(17) 0.0161(15) 0.0115(14) 0.0187(15)
C23 0.0262(17) 0.045(2) 0.0268(16) 0.0187(15) 0.0143(14) 0.0212(15)
C24 0.0326(18) 0.042(2) 0.0319(18) 0.0171(16) 0.0070(15) 0.0231(16)
C25 0.041(2) 0.0328(19) 0.040(2) 0.0151(16) 0.0079(16) 0.0183(17)
C26 0.045(2) 0.049(2) 0.0346(19) 0.0086(17) 0.0072(16) 0.0304(19)
C27 0.033(2) 0.070(3) 0.044(2) 0.018(2) 0.0109(18) 0.017(2)
C28 0.052(2) 0.045(2) 0.040(2) 0.0150(19) 0.0141(19) 0.0093(19)
C29 0.0322(19) 0.045(2) 0.0372(19) 0.0199(17) 0.0157(16) 0.0170(17)
C30 0.0370(19) 0.039(2) 0.042(2) 0.0176(17) 0.0165(16) 0.0214(17)
C31 0.045(2) 0.039(2) 0.0275(17) 0.0113(16) 0.0153(16) 0.0225(17)
C32 0.0402(19) 0.0286(17) 0.0283(17) 0.0110(14) 0.0117(15) 0.0137(15)
C33 0.0301(17) 0.0325(18) 0.0273(16) 0.0137(14) 0.0134(14) 0.0153(15)
C34 0.0324(17) 0.0328(17) 0.0241(16) 0.0173(14) 0.0123(14) 0.0176(15)
C35 0.0242(16) 0.0314(17) 0.0275(16) 0.0164(14) 0.0127(13) 0.0131(14)
C36 0.0266(16) 0.0287(17) 0.0325(17) 0.0165(14) 0.0147(14) 0.0151(14)
C37 0.0315(18) 0.046(2) 0.0325(18) 0.0278(16) 0.0163(14) 0.0242(16)
C38 0.0325(18) 0.047(2) 0.0255(16) 0.0215(16) 0.0131(14) 0.0190(16)
F1 0.0464(12) 0.0389(11) 0.0389(11) 0.0208(9) 0.0185(9) 0.0287(9)
N1 0.0349(16) 0.0492(18) 0.0301(15) 0.0204(14) 0.0133(13) 0.0252(14)
N2 0.0385(16) 0.0473(18) 0.0314(15) 0.0202(14) 0.0136(13) 0.0279(15)
N3 0.0317(15) 0.0368(16) 0.0265(14) 0.0156(12) 0.0106(12) 0.0197(13)
O1 0.0269(14) 0.119(3) 0.0302(14) 0.0193(15) 0.0116(11) 0.0150(16)
O2 0.0297(12) 0.0483(14) 0.0237(11) 0.0099(11) 0.0063(10) 0.0188(11)
O3 0.0380(13) 0.0485(15) 0.0321(13) 0.0149(11) 0.0136(11) 0.0218(12)
O4 0.0443(15) 0.0524(16) 0.0333(13) 0.0165(12) 0.0157(12) 0.0136(13)
O5 0.0365(13) 0.0369(13) 0.0346(13) 0.0126(11) 0.0111(10) 0.0207(11)
O6 0.0491(14) 0.0416(14) 0.0223(11) 0.0158(10) 0.0150(10) 0.0255(12)
S1 0.0223(4) 0.0347(5) 0.0237(4) 0.0113(3) 0.0078(3) 0.0115(3)
C39 0.063(6) 0.034(7) 0.060(7) 0.003(5) 0.038(5) 0.007(5)
Cl1 0.0545(7) 0.0593(7) 0.0747(8) 0.0013(6) 0.0124(6) 0.0231(6)
Cl2 0.0556(14) 0.0947(18) 0.0530(13) 0.0131(12) 0.0259(11) 0.0126(13)
C39B 0.057(6) 0.038(6) 0.053(6) 0.019(5) 0.025(5) 0.023(5)
Cl1B 0.0545(7) 0.0593(7) 0.0747(8) 0.0013(6) 0.0124(6) 0.0231(6)
Cl2B 0.0373(10) 0.0486(12) 0.0497(11) 0.0172(9) 0.0116(8) 0.0209(9)
 
_geom_special_details
;
 All esds (except the esd in the dihedral angle between two l.s. planes)
 are estimated using the full covariance matrix.  The cell esds are taken
 into account individually in the estimation of esds in distances, angles
 and torsion angles; correlations between esds in cell parameters are only
 used when they are defined by crystal symmetry.  An approximate (isotropic)
 treatment of cell esds is used for estimating esds involving l.s. planes.
;
 
loop_
 _geom_bond_atom_site_label_1
 _geom_bond_atom_site_label_2
 _geom_bond_distance
 _geom_bond_site_symmetry_2
 _geom_bond_publ_flag
C1 C6 1.380(4) . ?
C1 C2 1.382(4) . ?
C1 S1 1.755(3) . ?
C2 C3 1.385(4) . ?
C2 H2 0.9500 . ?
C3 C4 1.416(4) . ?
C3 C18 1.506(4) . ?
C4 C5 1.399(4) . ?
C4 C35 1.495(4) . ?
C5 C6 1.413(4) . ?
C5 C19 1.501(4) . ?
C6 C7 1.477(4) . ?
C7 O1 1.226(4) . ?
C7 C8 1.497(4) . ?
C8 C9 1.369(4) . ?
C8 S1 1.776(3) . ?
C9 C10 1.473(4) . ?
C9 C17 1.553(4) . ?
C10 C15 1.389(4) . ?
C10 C11 1.406(4) . ?
C11 C12 1.379(4) . ?
C11 H11 0.9500 . ?
C12 O2 1.377(4) . ?
C12 C13 1.395(4) . ?
C13 C14 1.367(5) . ?
C13 H13 0.9500 . ?
C14 C15 1.398(4) . ?
C14 H14 0.9500 . ?
C15 C16 1.490(5) . ?
C16 C17 1.546(4) . ?
C16 H16A 0.9900 . ?
C16 H16B 0.9900 . ?
C17 C21 1.510(5) . ?
C17 C20 1.540(5) . ?
C18 H18A 0.9800 . ?
C18 H18B 0.9800 . ?
C18 H18C 0.9800 . ?
C19 H19A 0.9800 . ?
C19 H19B 0.9800 . ?
C19 H19C 0.9800 . ?
C20 H20A 0.9800 . ?
C20 H20B 0.9800 . ?
C20 H20C 0.9800 . ?
C21 H21A 0.9800 . ?
C21 H21B 0.9800 . ?
C21 H21C 0.9800 . ?
C22 O2 1.449(4) . ?
C22 C23 1.494(5) . ?
C22 H22A 0.9900 . ?
C22 H22B 0.9900 . ?
C23 N1 1.358(4) . ?
C23 C24 1.369(4) . ?
C24 N3 1.342(4) . ?
C24 H24 0.9500 . ?
C25 N3 1.458(4) . ?
C25 C26 1.504(5) . ?
C25 H25A 0.9900 . ?
C25 H25B 0.9900 . ?
C26 O3 1.415(4) . ?
C26 H26A 0.9900 . ?
C26 H26B 0.9900 . ?
C27 O3 1.441(4) . ?
C27 C28 1.488(6) . ?
C27 H27A 0.9900 . ?
C27 H27B 0.9900 . ?
C28 O4 1.413(4) . ?
C28 H28A 0.9900 . ?
C28 H28B 0.9900 . ?
C29 O4 1.421(4) . ?
C29 C30 1.489(5) . ?
C29 H29A 0.9900 . ?
C29 H29B 0.9900 . ?
C30 O5 1.418(4) . ?
C30 H30A 0.9900 . ?
C30 H30B 0.9900 . ?
C31 O5 1.415(4) . ?
C31 C32 1.496(5) . ?
C31 H31A 0.9900 . ?
C31 H31B 0.9900 . ?
C32 O6 1.440(4) . ?
C32 H32A 0.9900 . ?
C32 H32B 0.9900 . ?
C33 O6 1.378(4) . ?
C33 C38 1.385(4) . ?
C33 C34 1.395(4) . ?
C34 C35 1.387(4) . ?
C34 H34 0.9500 . ?
C35 C36 1.381(4) . ?
C36 C37 1.371(4) . ?
C36 F1 1.372(3) . ?
C37 C38 1.379(5) . ?
C37 H37 0.9500 . ?
C38 H38 0.9500 . ?
N1 N2 1.320(4) . ?
N2 N3 1.338(4) . ?
C39 Cl2 1.759(8) . ?
C39 Cl1 1.763(7) . ?
C39 H39A 0.9900 . ?
C39 H39B 0.9900 . ?
C39B Cl2B 1.758(7) . ?
C39B Cl1B 1.761(7) . ?
C39B H39C 0.9900 . ?
C39B H39D 0.9900 . ?
 
loop_
 _geom_angle_atom_site_label_1
 _geom_angle_atom_site_label_2
 _geom_angle_atom_site_label_3
 _geom_angle
 _geom_angle_site_symmetry_1
 _geom_angle_site_symmetry_3
 _geom_angle_publ_flag
C6 C1 C2 122.3(3) . . ?
C6 C1 S1 114.0(2) . . ?
C2 C1 S1 123.7(2) . . ?
C1 C2 C3 119.0(3) . . ?
C1 C2 H2 120.5 . . ?
C3 C2 H2 120.5 . . ?
C2 C3 C4 119.8(3) . . ?
C2 C3 C18 119.7(3) . . ?
C4 C3 C18 120.5(3) . . ?
C5 C4 C3 121.0(3) . . ?
C5 C4 C35 120.6(3) . . ?
C3 C4 C35 118.4(3) . . ?
C4 C5 C6 117.9(3) . . ?
C4 C5 C19 120.5(3) . . ?
C6 C5 C19 121.5(3) . . ?
C1 C6 C5 120.0(3) . . ?
C1 C6 C7 112.6(3) . . ?
C5 C6 C7 127.4(3) . . ?
O1 C7 C6 124.1(3) . . ?
O1 C7 C8 124.5(3) . . ?
C6 C7 C8 111.3(3) . . ?
C9 C8 C7 128.4(3) . . ?
C9 C8 S1 122.3(2) . . ?
C7 C8 S1 109.3(2) . . ?
C8 C9 C10 126.5(3) . . ?
C8 C9 C17 126.1(3) . . ?
C10 C9 C17 107.4(2) . . ?
C15 C10 C11 119.5(3) . . ?
C15 C10 C9 109.8(3) . . ?
C11 C10 C9 130.6(3) . . ?
C12 C11 C10 119.2(3) . . ?
C12 C11 H11 120.4 . . ?
C10 C11 H11 120.4 . . ?
O2 C12 C11 124.4(3) . . ?
O2 C12 C13 114.9(3) . . ?
C11 C12 C13 120.7(3) . . ?
C14 C13 C12 120.4(3) . . ?
C14 C13 H13 119.8 . . ?
C12 C13 H13 119.8 . . ?
C13 C14 C15 119.7(3) . . ?
C13 C14 H14 120.2 . . ?
C15 C14 H14 120.2 . . ?
C10 C15 C14 120.5(3) . . ?
C10 C15 C16 111.5(3) . . ?
C14 C15 C16 128.0(3) . . ?
C15 C16 C17 105.4(3) . . ?
C15 C16 H16A 110.7 . . ?
C17 C16 H16A 110.7 . . ?
C15 C16 H16B 110.7 . . ?
C17 C16 H16B 110.7 . . ?
H16A C16 H16B 108.8 . . ?
C21 C17 C20 113.5(3) . . ?
C21 C17 C16 108.2(3) . . ?
C20 C17 C16 107.4(3) . . ?
C21 C17 C9 114.1(3) . . ?
C20 C17 C9 109.1(3) . . ?
C16 C17 C9 103.9(2) . . ?
C3 C18 H18A 109.5 . . ?
C3 C18 H18B 109.5 . . ?
H18A C18 H18B 109.5 . . ?
C3 C18 H18C 109.5 . . ?
H18A C18 H18C 109.5 . . ?
H18B C18 H18C 109.5 . . ?
C5 C19 H19A 109.5 . . ?
C5 C19 H19B 109.5 . . ?
H19A C19 H19B 109.5 . . ?
C5 C19 H19C 109.5 . . ?
H19A C19 H19C 109.5 . . ?
H19B C19 H19C 109.5 . . ?
C17 C20 H20A 109.5 . . ?
C17 C20 H20B 109.5 . . ?
H20A C20 H20B 109.5 . . ?
C17 C20 H20C 109.5 . . ?
H20A C20 H20C 109.5 . . ?
H20B C20 H20C 109.5 . . ?
C17 C21 H21A 109.5 . . ?
C17 C21 H21B 109.5 . . ?
H21A C21 H21B 109.5 . . ?
C17 C21 H21C 109.5 . . ?
H21A C21 H21C 109.5 . . ?
H21B C21 H21C 109.5 . . ?
O2 C22 C23 112.3(3) . . ?
O2 C22 H22A 109.1 . . ?
C23 C22 H22A 109.1 . . ?
O2 C22 H22B 109.1 . . ?
C23 C22 H22B 109.1 . . ?
H22A C22 H22B 107.9 . . ?
N1 C23 C24 107.2(3) . . ?
N1 C23 C22 120.0(3) . . ?
C24 C23 C22 132.7(3) . . ?
N3 C24 C23 106.0(3) . . ?
N3 C24 H24 127.0 . . ?
C23 C24 H24 127.0 . . ?
N3 C25 C26 111.8(3) . . ?
N3 C25 H25A 109.3 . . ?
C26 C25 H25A 109.3 . . ?
N3 C25 H25B 109.3 . . ?
C26 C25 H25B 109.3 . . ?
H25A C25 H25B 107.9 . . ?
O3 C26 C25 108.6(3) . . ?
O3 C26 H26A 110.0 . . ?
C25 C26 H26A 110.0 . . ?
O3 C26 H26B 110.0 . . ?
C25 C26 H26B 110.0 . . ?
H26A C26 H26B 108.3 . . ?
O3 C27 C28 108.8(3) . . ?
O3 C27 H27A 109.9 . . ?
C28 C27 H27A 109.9 . . ?
O3 C27 H27B 109.9 . . ?
C28 C27 H27B 109.9 . . ?
H27A C27 H27B 108.3 . . ?
O4 C28 C27 112.3(3) . . ?
O4 C28 H28A 109.1 . . ?
C27 C28 H28A 109.1 . . ?
O4 C28 H28B 109.1 . . ?
C27 C28 H28B 109.1 . . ?
H28A C28 H28B 107.9 . . ?
O4 C29 C30 110.6(3) . . ?
O4 C29 H29A 109.5 . . ?
C30 C29 H29A 109.5 . . ?
O4 C29 H29B 109.5 . . ?
C30 C29 H29B 109.5 . . ?
H29A C29 H29B 108.1 . . ?
O5 C30 C29 109.9(3) . . ?
O5 C30 H30A 109.7 . . ?
C29 C30 H30A 109.7 . . ?
O5 C30 H30B 109.7 . . ?
C29 C30 H30B 109.7 . . ?
H30A C30 H30B 108.2 . . ?
O5 C31 C32 111.1(3) . . ?
O5 C31 H31A 109.4 . . ?
C32 C31 H31A 109.4 . . ?
O5 C31 H31B 109.4 . . ?
C32 C31 H31B 109.4 . . ?
H31A C31 H31B 108.0 . . ?
O6 C32 C31 113.6(3) . . ?
O6 C32 H32A 108.8 . . ?
C31 C32 H32A 108.8 . . ?
O6 C32 H32B 108.8 . . ?
C31 C32 H32B 108.8 . . ?
H32A C32 H32B 107.7 . . ?
O6 C33 C38 116.7(3) . . ?
O6 C33 C34 123.3(3) . . ?
C38 C33 C34 120.0(3) . . ?
C35 C34 C33 120.3(3) . . ?
C35 C34 H34 119.9 . . ?
C33 C34 H34 119.9 . . ?
C36 C35 C34 117.7(3) . . ?
C36 C35 C4 121.8(3) . . ?
C34 C35 C4 120.5(3) . . ?
C37 C36 F1 118.5(3) . . ?
C37 C36 C35 123.2(3) . . ?
F1 C36 C35 118.2(3) . . ?
C36 C37 C38 118.5(3) . . ?
C36 C37 H37 120.8 . . ?
C38 C37 H37 120.8 . . ?
C37 C38 C33 120.3(3) . . ?
C37 C38 H38 119.8 . . ?
C33 C38 H38 119.8 . . ?
N2 N1 C23 109.2(3) . . ?
N1 N2 N3 107.3(2) . . ?
N2 N3 C24 110.3(3) . . ?
N2 N3 C25 120.2(3) . . ?
C24 N3 C25 129.5(3) . . ?
C12 O2 C22 118.4(2) . . ?
C26 O3 C27 113.6(3) . . ?
C28 O4 C29 112.8(3) . . ?
C31 O5 C30 111.2(2) . . ?
C33 O6 C32 117.7(2) . . ?
C1 S1 C8 92.74(14) . . ?
Cl2 C39 Cl1 106.6(5) . . ?
Cl2 C39 H39A 110.4 . . ?
Cl1 C39 H39A 110.4 . . ?
Cl2 C39 H39B 110.4 . . ?
Cl1 C39 H39B 110.4 . . ?
H39A C39 H39B 108.6 . . ?
Cl2B C39B Cl1B 107.8(4) . . ?
Cl2B C39B H39C 110.2 . . ?
Cl1B C39B H39C 110.2 . . ?
Cl2B C39B H39D 110.2 . . ?
Cl1B C39B H39D 110.2 . . ?
H39C C39B H39D 108.5 . . ?
 
loop_
 _geom_torsion_atom_site_label_1
 _geom_torsion_atom_site_label_2
 _geom_torsion_atom_site_label_3
 _geom_torsion_atom_site_label_4
 _geom_torsion
 _geom_torsion_site_symmetry_1
 _geom_torsion_site_symmetry_2
 _geom_torsion_site_symmetry_3
 _geom_torsion_site_symmetry_4
 _geom_torsion_publ_flag
C6 C1 C2 C3 1.3(5) . . . . ?
S1 C1 C2 C3 -176.4(2) . . . . ?
C1 C2 C3 C4 0.5(4) . . . . ?
C1 C2 C3 C18 179.8(3) . . . . ?
C2 C3 C4 C5 -1.5(4) . . . . ?
C18 C3 C4 C5 179.1(3) . . . . ?
C2 C3 C4 C35 176.7(3) . . . . ?
C18 C3 C4 C35 -2.6(4) . . . . ?
C3 C4 C5 C6 0.9(4) . . . . ?
C35 C4 C5 C6 -177.3(3) . . . . ?
C3 C4 C5 C19 177.6(3) . . . . ?
C35 C4 C5 C19 -0.6(4) . . . . ?
C2 C1 C6 C5 -1.9(4) . . . . ?
S1 C1 C6 C5 176.0(2) . . . . ?
C2 C1 C6 C7 -179.8(3) . . . . ?
S1 C1 C6 C7 -2.0(3) . . . . ?
C4 C5 C6 C1 0.8(4) . . . . ?
C19 C5 C6 C1 -175.8(3) . . . . ?
C4 C5 C6 C7 178.4(3) . . . . ?
C19 C5 C6 C7 1.8(5) . . . . ?
C1 C6 C7 O1 177.4(3) . . . . ?
C5 C6 C7 O1 -0.3(6) . . . . ?
C1 C6 C7 C8 1.2(4) . . . . ?
C5 C6 C7 C8 -176.6(3) . . . . ?
O1 C7 C8 C9 0.3(6) . . . . ?
C6 C7 C8 C9 176.5(3) . . . . ?
O1 C7 C8 S1 -176.1(3) . . . . ?
C6 C7 C8 S1 0.1(3) . . . . ?
C7 C8 C9 C10 -167.7(3) . . . . ?
S1 C8 C9 C10 8.3(4) . . . . ?
C7 C8 C9 C17 9.6(5) . . . . ?
S1 C8 C9 C17 -174.4(2) . . . . ?
C8 C9 C10 C15 -178.5(3) . . . . ?
C17 C9 C10 C15 3.7(3) . . . . ?
C8 C9 C10 C11 6.2(5) . . . . ?
C17 C9 C10 C11 -171.6(3) . . . . ?
C15 C10 C11 C12 -0.8(5) . . . . ?
C9 C10 C11 C12 174.1(3) . . . . ?
C10 C11 C12 O2 -179.2(3) . . . . ?
C10 C11 C12 C13 0.4(5) . . . . ?
O2 C12 C13 C14 -179.9(3) . . . . ?
C11 C12 C13 C14 0.5(5) . . . . ?
C12 C13 C14 C15 -0.9(5) . . . . ?
C11 C10 C15 C14 0.4(5) . . . . ?
C9 C10 C15 C14 -175.5(3) . . . . ?
C11 C10 C15 C16 -178.2(3) . . . . ?
C9 C10 C15 C16 5.9(4) . . . . ?
C13 C14 C15 C10 0.5(5) . . . . ?
C13 C14 C15 C16 178.8(3) . . . . ?
C10 C15 C16 C17 -13.0(4) . . . . ?
C14 C15 C16 C17 168.6(3) . . . . ?
C15 C16 C17 C21 135.7(3) . . . . ?
C15 C16 C17 C20 -101.4(3) . . . . ?
C15 C16 C17 C9 14.2(3) . . . . ?
C8 C9 C17 C21 53.5(4) . . . . ?
C10 C9 C17 C21 -128.7(3) . . . . ?
C8 C9 C17 C20 -74.7(4) . . . . ?
C10 C9 C17 C20 103.1(3) . . . . ?
C8 C9 C17 C16 171.0(3) . . . . ?
C10 C9 C17 C16 -11.2(3) . . . . ?
O2 C22 C23 N1 90.4(3) . . . . ?
O2 C22 C23 C24 -90.4(4) . . . . ?
N1 C23 C24 N3 -0.5(4) . . . . ?
C22 C23 C24 N3 -179.8(3) . . . . ?
N3 C25 C26 O3 66.3(4) . . . . ?
O3 C27 C28 O4 77.7(4) . . . . ?
O4 C29 C30 O5 -64.2(4) . . . . ?
O5 C31 C32 O6 -70.4(3) . . . . ?
O6 C33 C34 C35 -179.2(3) . . . . ?
C38 C33 C34 C35 -0.6(5) . . . . ?
C33 C34 C35 C36 0.7(4) . . . . ?
C33 C34 C35 C4 180.0(3) . . . . ?
C5 C4 C35 C36 -80.9(4) . . . . ?
C3 C4 C35 C36 100.9(3) . . . . ?
C5 C4 C35 C34 99.8(3) . . . . ?
C3 C4 C35 C34 -78.4(4) . . . . ?
C34 C35 C36 C37 0.6(5) . . . . ?
C4 C35 C36 C37 -178.8(3) . . . . ?
C34 C35 C36 F1 -179.0(3) . . . . ?
C4 C35 C36 F1 1.7(4) . . . . ?
F1 C36 C37 C38 177.7(3) . . . . ?
C35 C36 C37 C38 -1.9(5) . . . . ?
C36 C37 C38 C33 2.0(5) . . . . ?
O6 C33 C38 C37 178.0(3) . . . . ?
C34 C33 C38 C37 -0.8(5) . . . . ?
C24 C23 N1 N2 0.5(3) . . . . ?
C22 C23 N1 N2 179.9(3) . . . . ?
C23 N1 N2 N3 -0.3(3) . . . . ?
N1 N2 N3 C24 0.0(3) . . . . ?
N1 N2 N3 C25 -177.2(3) . . . . ?
C23 C24 N3 N2 0.3(4) . . . . ?
C23 C24 N3 C25 177.2(3) . . . . ?
C26 C25 N3 N2 88.5(3) . . . . ?
C26 C25 N3 C24 -88.1(4) . . . . ?
C11 C12 O2 C22 13.1(4) . . . . ?
C13 C12 O2 C22 -166.5(3) . . . . ?
C23 C22 O2 C12 73.1(3) . . . . ?
C25 C26 O3 C27 -157.2(3) . . . . ?
C28 C27 O3 C26 -161.6(3) . . . . ?
C27 C28 O4 C29 94.0(4) . . . . ?
C30 C29 O4 C28 -167.3(3) . . . . ?
C32 C31 O5 C30 -167.6(3) . . . . ?
C29 C30 O5 C31 -173.0(3) . . . . ?
C38 C33 O6 C32 148.7(3) . . . . ?
C34 C33 O6 C32 -32.6(4) . . . . ?
C31 C32 O6 C33 107.2(3) . . . . ?
C6 C1 S1 C8 1.7(2) . . . . ?
C2 C1 S1 C8 179.6(3) . . . . ?
C9 C8 S1 C1 -177.6(3) . . . . ?
C7 C8 S1 C1 -0.9(2) . . . . ?
 
_refine_diff_density_max    0.502
_refine_diff_density_min   -0.528
_refine_diff_density_rms    0.064

_shelx_res_file
;
TITL yv042_0m_a.res in P-1
    yv042.res
    created by SHELXL-2018/3 at 13:11:23 on 26-Apr-2023
REM Old TITL yv042_0m in P-1
REM SHELXT solution in P-1
REM R1 0.166,  Rweak 0.011,  Alpha 0.048,  Orientation as input
REM Formula found by SHELXT:  C39 Cl F2 N6 O4 S
CELL  0.71073  11.1182  13.0839  15.0986  105.030  103.046  111.473
ZERR    2.000   0.0010   0.0010   0.0012    0.003    0.003    0.003
LATT  1
SFAC C H CL F N O S
UNIT 78 84 4 2 6 12 2
TEMP -171
SIZE 0.02 0.05 0.08
L.S. 10
BOND $H
LIST 4
CONF
ACTA
OMIT    -1   1   1   !     1.11        377.85      13.47       0.071       8.12
OMIT    -3   9   0   !   527.20         30.32      10.66       0.020       1.40
SHEL 9.0 0.83
FMAP 2
EXYZ CL1 CL1B
EADP CL1 CL1B
SADI 0.01 C39 CL1 C39 CL2 C39B CL1B C39B CL2B
PLAN -20
WGHT    0.070500    1.505600
FVAR       0.34844
C1    1    0.545388    0.157351    0.517912    11.00000    0.02656    0.02466 =
         0.02533    0.01194    0.00931    0.01434
C2    1    0.464860    0.133988    0.574601    11.00000    0.02119    0.02689 =
         0.03065    0.01067    0.00799    0.00779
AFIX  43
H2    2    0.366999    0.090713    0.544908    11.00000   -1.20000
AFIX   0
C3    1    0.528883    0.174574    0.675324    11.00000    0.02979    0.03059 =
         0.02881    0.01453    0.01365    0.01547
C4    1    0.674742    0.239679    0.718495    11.00000    0.02500    0.02424 =
         0.02454    0.01117    0.00739    0.01353
C5    1    0.756056    0.261461    0.660697    11.00000    0.02860    0.02581 =
         0.02709    0.01286    0.01023    0.01600
C6    1    0.687932    0.217938    0.558021    11.00000    0.02262    0.02741 =
         0.02398    0.01170    0.00843    0.01349
C7    1    0.751737    0.232704    0.483450    11.00000    0.02195    0.04858 =
         0.02779    0.01149    0.00879    0.01429
C8    1    0.644241    0.179867    0.382991    11.00000    0.02300    0.03145 =
         0.03037    0.01038    0.00984    0.01328
C9    1    0.662711    0.181217    0.296589    11.00000    0.02587    0.02535 =
         0.02622    0.00797    0.01091    0.01263
C10   1    0.554184    0.148136    0.203005    11.00000    0.02874    0.02422 =
         0.02666    0.00959    0.01182    0.01371
C11   1    0.412897    0.118348    0.180613    11.00000    0.03207    0.03182 =
         0.02390    0.01126    0.01260    0.01582
AFIX  43
H11   2    0.371717    0.110285    0.228706    11.00000   -1.20000
AFIX   0
C12   1    0.334815    0.100977    0.088068    11.00000    0.03248    0.02938 =
         0.02375    0.00680    0.00758    0.01569
C13   1    0.394324    0.111891    0.016828    11.00000    0.04174    0.03435 =
         0.02372    0.01033    0.01111    0.02194
AFIX  43
H13   2    0.339440    0.100265   -0.046482    11.00000   -1.20000
AFIX   0
C14   1    0.531108    0.139209    0.037609    11.00000    0.03881    0.04010 =
         0.02824    0.01419    0.01557    0.02036
AFIX  43
H14   2    0.570982    0.145419   -0.011358    11.00000   -1.20000
AFIX   0
C15   1    0.612051    0.157967    0.131264    11.00000    0.03593    0.03361 =
         0.02911    0.01363    0.01579    0.01774
C16   1    0.761116    0.186260    0.167920    11.00000    0.03417    0.05150 =
         0.03326    0.01866    0.01749    0.01963
AFIX  23
H16A  2    0.817029    0.252010    0.151313    11.00000   -1.20000
H16B  2    0.774531    0.116074    0.138691    11.00000   -1.20000
AFIX   0
C17   1    0.803081    0.222813    0.280411    11.00000    0.02633    0.03432 =
         0.02982    0.01118    0.01274    0.01249
C18   1    0.442616    0.150224    0.738203    11.00000    0.03160    0.04941 =
         0.03451    0.01880    0.01578    0.01187
AFIX 137
H18A  2    0.473062    0.108965    0.777153    11.00000   -1.50000
H18B  2    0.345106    0.100501    0.696141    11.00000   -1.50000
H18C  2    0.453530    0.225355    0.782240    11.00000   -1.50000
AFIX   0
C19   1    0.910128    0.334694    0.707543    11.00000    0.02665    0.04532 =
         0.02825    0.02036    0.00895    0.01376
AFIX 137
H19A  2    0.954916    0.300839    0.667932    11.00000   -1.50000
H19B  2    0.941376    0.334895    0.773722    11.00000   -1.50000
H19C  2    0.934695    0.416167    0.711562    11.00000   -1.50000
AFIX   0
C20   1    0.881497    0.359161    0.326743    11.00000    0.03753    0.04023 =
         0.06341    0.01273    0.02890    0.01059
AFIX 137
H20A  2    0.966234    0.386244    0.311593    11.00000   -1.50000
H20B  2    0.905491    0.385574    0.398079    11.00000   -1.50000
H20C  2    0.822678    0.392449    0.300048    11.00000   -1.50000
AFIX   0
C21   1    0.888312    0.162891    0.312479    11.00000    0.04179    0.07011 =
         0.04994    0.03403    0.02743    0.03520
AFIX 137
H21A  2    0.974452    0.192749    0.299395    11.00000   -1.50000
H21B  2    0.835798    0.077021    0.275939    11.00000   -1.50000
H21C  2    0.909995    0.180021    0.382914    11.00000   -1.50000
AFIX   0
C22   1    0.133803    0.085622    0.132252    11.00000    0.02794    0.04278 =
         0.02877    0.01612    0.01146    0.01870
AFIX  23
H22A  2    0.160229    0.047634    0.176946    11.00000   -1.20000
H22B  2    0.031852    0.043874    0.099925    11.00000   -1.20000
AFIX   0
C23   1    0.177163    0.212505    0.190930    11.00000    0.02618    0.04503 =
         0.02681    0.01872    0.01430    0.02116
C24   1    0.284354    0.293592    0.276102    11.00000    0.03260    0.04211 =
         0.03190    0.01705    0.00702    0.02310
AFIX  43
H24   2    0.354190    0.281324    0.314609    11.00000   -1.20000
AFIX   0
C25   1    0.352836    0.507053    0.377108    11.00000    0.04140    0.03282 =
         0.04009    0.01515    0.00787    0.01831
AFIX  23
H25A  2    0.351318    0.571874    0.355343    11.00000   -1.20000
H25B  2    0.450037    0.520508    0.400651    11.00000   -1.20000
AFIX   0
C26   1    0.298954    0.510304    0.460152    11.00000    0.04495    0.04852 =
         0.03457    0.00856    0.00717    0.03038
AFIX  23
H26A  2    0.349450    0.590888    0.512026    11.00000   -1.20000
H26B  2    0.199466    0.490098    0.436068    11.00000   -1.20000
AFIX   0
C27   1    0.226505    0.388254    0.549954    11.00000    0.03345    0.06982 =
         0.04430    0.01800    0.01094    0.01659
AFIX  23
H27A  2    0.133356    0.328721    0.502205    11.00000   -1.20000
H27B  2    0.218026    0.456321    0.590379    11.00000   -1.20000
AFIX   0
C28   1    0.283902    0.335157    0.613846    11.00000    0.05192    0.04481 =
         0.04048    0.01500    0.01411    0.00925
AFIX  23
H28A  2    0.209477    0.284916    0.631500    11.00000   -1.20000
H28B  2    0.316948    0.283639    0.576845    11.00000   -1.20000
AFIX   0
C29   1    0.350354    0.451308    0.780983    11.00000    0.03216    0.04484 =
         0.03716    0.01990    0.01568    0.01701
AFIX  23
H29A  2    0.324376    0.384697    0.803909    11.00000   -1.20000
H29B  2    0.267755    0.463904    0.759436    11.00000   -1.20000
AFIX   0
C30   1    0.462724    0.560659    0.863177    11.00000    0.03699    0.03921 =
         0.04220    0.01756    0.01651    0.02137
AFIX  23
H30A  2    0.492080    0.626439    0.839578    11.00000   -1.20000
H30B  2    0.428089    0.583818    0.916211    11.00000   -1.20000
AFIX   0
C31   1    0.678919    0.637423    0.985657    11.00000    0.04464    0.03869 =
         0.02749    0.01132    0.01534    0.02255
AFIX  23
H31A  2    0.644683    0.640291    1.040920    11.00000   -1.20000
H31B  2    0.696156    0.712014    0.974528    11.00000   -1.20000
AFIX   0
C32   1    0.811234    0.627689    1.011837    11.00000    0.04015    0.02855 =
         0.02827    0.01102    0.01166    0.01371
AFIX  23
H32A  2    0.837617    0.613323    0.953068    11.00000   -1.20000
H32B  2    0.885090    0.704158    1.062671    11.00000   -1.20000
AFIX   0
C33   1    0.800964    0.434456    0.986782    11.00000    0.03008    0.03246 =
         0.02730    0.01368    0.01339    0.01531
C34   1    0.739989    0.389880    0.884721    11.00000    0.03236    0.03281 =
         0.02405    0.01733    0.01228    0.01765
AFIX  43
H34   2    0.698350    0.429579    0.854056    11.00000   -1.20000
AFIX   0
C35   1    0.739925    0.287876    0.827878    11.00000    0.02425    0.03142 =
         0.02751    0.01638    0.01265    0.01306
C36   1    0.800406    0.232680    0.875885    11.00000    0.02665    0.02872 =
         0.03251    0.01651    0.01468    0.01513
C37   1    0.858759    0.273308    0.976111    11.00000    0.03148    0.04550 =
         0.03250    0.02778    0.01627    0.02417
AFIX  43
H37   2    0.896976    0.231535    1.006542    11.00000   -1.20000
AFIX   0
C38   1    0.860693    0.376158    1.031701    11.00000    0.03245    0.04688 =
         0.02554    0.02145    0.01313    0.01899
AFIX  43
H38   2    0.903193    0.407194    1.101143    11.00000   -1.20000
AFIX   0
F1    4    0.802950    0.132729    0.820364    11.00000    0.04641    0.03888 =
         0.03891    0.02084    0.01851    0.02866
N1    5    0.102144    0.267319    0.161356    11.00000    0.03492    0.04917 =
         0.03010    0.02037    0.01331    0.02522
N2    5    0.159630    0.377973    0.224214    11.00000    0.03849    0.04732 =
         0.03140    0.02025    0.01362    0.02794
N3    5    0.270650    0.393931    0.294096    11.00000    0.03168    0.03681 =
         0.02650    0.01560    0.01056    0.01973
O1    6    0.876446    0.287123    0.502501    11.00000    0.02695    0.11901 =
         0.03016    0.01934    0.01165    0.01499
O2    6    0.196324    0.072976    0.058226    11.00000    0.02966    0.04830 =
         0.02373    0.00993    0.00634    0.01884
O3    6    0.318079    0.427318    0.498680    11.00000    0.03799    0.04854 =
         0.03209    0.01491    0.01363    0.02180
O4    6    0.394295    0.422175    0.700648    11.00000    0.04433    0.05241 =
         0.03326    0.01653    0.01568    0.01357
O5    6    0.577132    0.540028    0.900152    11.00000    0.03650    0.03691 =
         0.03459    0.01259    0.01113    0.02074
O6    6    0.803362    0.534492    1.047757    11.00000    0.04910    0.04159 =
         0.02231    0.01584    0.01496    0.02548
S1    7    0.477423    0.118240    0.390608    11.00000    0.02230    0.03471 =
         0.02374    0.01125    0.00783    0.01147
PART -1 10.5
C39   1   -0.077977    0.024402    0.655383    10.50000    0.06282    0.03440 =
         0.06037    0.00315    0.03772    0.00677
AFIX  23
H39A  2   -0.102559   -0.056321    0.655506    10.50000   -1.20000
H39B  2   -0.151587    0.046187    0.665635    10.50000   -1.20000
AFIX   0
CL1   3    0.082921    0.127058    0.748526    10.50000    0.05445    0.05927 =
         0.07469    0.00126    0.01244    0.02314
CL2   3   -0.059875    0.029199    0.543564    10.50000    0.05558    0.09470 =
         0.05296    0.01314    0.02590    0.01262
PART -2 10.5
C39B  1   -0.076248    0.069691    0.652467    10.50000    0.05717    0.03803 =
         0.05286    0.01865    0.02508    0.02331
AFIX  23
H39C  2   -0.139696    0.095846    0.676939    10.50000   -1.20000
H39D  2   -0.061742    0.098428    0.599381    10.50000   -1.20000
AFIX   0
CL1B  3    0.082921    0.127058    0.748526    10.50000    0.05445    0.05927 =
         0.07469    0.00126    0.01244    0.02314
CL2B  3   -0.147476   -0.085858    0.607829    10.50000    0.03727    0.04864 =
         0.04970    0.01723    0.01160    0.02092
PART 0
HKLF 4


REM  yv042_0m_a.res in P-1
REM wR2 = 0.1560, GooF = S = 1.034, Restrained GooF = 1.033 for all data
REM R1 = 0.0558 for 4540 Fo > 4sig(Fo) and 0.0921 for all 6678 data
REM 491 parameters refined using 6 restraints

END

WGHT      0.0705      1.5056

REM Highest difference peak  0.502,  deepest hole -0.528,  1-sigma level  0.064
Q1    1   0.3503  0.4839  0.7020  11.00000  0.05    0.50
Q2    1   0.1212  0.0779  0.8115  11.00000  0.05    0.42
Q3    1   0.8459  0.1977  0.4839  11.00000  0.05    0.40
Q4    1   0.3485  0.0772  0.4410  11.00000  0.05    0.38
Q5    1   0.3721  0.4007  0.4893  11.00000  0.05    0.29
Q6    1   0.5563  0.1007  0.3958  11.00000  0.05    0.29
Q7    1   0.6170  0.2351  0.7051  11.00000  0.05    0.27
Q8    1   0.4469  0.0162  0.3524  11.00000  0.05    0.27
Q9    1   0.3535  0.0607  0.3625  11.00000  0.05    0.27
Q10   1   0.7390  0.2011  0.2936  11.00000  0.05    0.26
Q11   1   0.5763  0.1525  0.3892  11.00000  0.05    0.25
Q12   1   0.8487  0.2963  0.3079  11.00000  0.05    0.25
Q13   1   0.7995  0.3966  1.0050  11.00000  0.05    0.25
Q14   1   0.7083  0.2594  0.7750  11.00000  0.05    0.25
Q15   1   0.2803  0.3151  0.5351  11.00000  0.05    0.24
Q16   1   0.2477  0.0634  0.5982  11.00000  0.05    0.24
Q17   1   0.7386  0.2453  0.8390  11.00000  0.05    0.24
Q18   1   0.5239  0.5451  0.8785  11.00000  0.05    0.24
Q19   1   0.2009  0.0368  0.4820  11.00000  0.05    0.24
Q20   1   0.6216  0.2075  0.5412  11.00000  0.05    0.23
;
_shelx_res_checksum   75006

_shelx_hkl_file
;
  -2   0   0  771.42   28.00
  -2   0   0  792.72   28.10
  -2   0   0  847.62   28.30
   2   0   0  813.32   28.30
  -3   0   0  840.02   29.50
  -3   0   0  808.32   29.20
  -3   0   0  852.51   29.20
   3   0   0  828.42   29.50
  -4   0   0  129.69    5.70
  -4   0   0  134.19    6.20
  -4   0   0  140.49    5.90
   4   0   0  140.39    6.20
  -5   0   0  138.99    6.10
  -5   0   0  122.09    6.40
  -5   0   0  129.39    5.90
   5   0   0  133.59    6.60
  -6   0   0    4.30    2.10
  -6   0   0    9.70    2.10
  -6   0   0    8.70    2.10
   6   0   0    6.90    2.20
  -7   0   0   30.30    3.20
  -7   0   0   33.40    3.50
  -7   0   0   27.70    3.50
   7   0   0   32.20    4.00
  -8   0   0   17.60    2.80
  -8   0   0   22.30    3.50
   8   0   0   19.60    3.40
  -9   0   0   11.80    3.00
  -9   0   0   15.40    3.30
  -9   0   0   12.50    3.00
   9   0   0   18.60    3.30
 -10   0   0    6.10    2.80
 -10   0   0    1.00    2.60
  10   0   0    2.50    2.80
 -11   0   0   11.00    3.20
 -11   0   0    3.70    2.60
  12  -1   0    2.60    2.90
 -12   1   0    3.60    2.60
  11  -1   0    3.30    3.20
 -11   1   0    1.30    2.50
  10  -1   0   44.90    5.60
 -10   1   0   50.79    4.50
 -10   1   0   57.79    5.80
   9  -1   0   28.60    4.20
  -9   1   0   20.20    3.10
  -9   1   0   20.50    3.10
  -9   1   0   20.90    3.90
   8  -1   0    6.60    2.80
  -8   1   0   10.60    2.60
  -8   1   0    7.40    2.30
  -8   1   0    7.60    3.00
   7  -1   0   18.60    3.00
  -7   1   0   17.60    2.40
  -7   1   0   17.70    3.10
  -7   1   0   15.00    2.30
   6  -1   0    4.70    2.20
  -6   1   0   -0.50    2.00
  -6   1   0    2.30    1.70
  -6   1   0    3.40    1.60
   5  -1   0   34.90    3.90
   5  -1   0   45.00    3.10
  -5   1   0   39.00    3.20
  -5   1   0   38.70    3.20
  -5   1   0   37.60    4.00
   4  -1   0    3.40    1.20
   4  -1   0   -1.40    1.70
  -4   1   0    1.00    1.40
  -4   1   0    0.20    1.60
   3  -1   0  112.99    4.70
   3  -1   0  108.99    5.20
  -3   1   0  113.39    5.40
  -3   1   0  120.09    4.80
   2  -1   0  814.52   28.30
   1   1   0  252.07    9.00
   1   1   0  260.57    9.20
  -2  -1   0 1891.71   81.09
   2   1   0 1972.00   82.09
  -3  -1   0  456.95   16.00
  -3  -1   0  453.95   16.00
  -3  -1   0  419.36   15.90
   3   1   0  441.66   16.00
   3   1   0  432.56   15.90
  -4  -1   0   -1.60    1.60
  -4  -1   0    0.10    1.50
  -4  -1   0    3.10    1.80
   4   1   0   -0.20    1.60
  -5  -1   0    4.40    1.80
  -5  -1   0    0.40    1.70
  -5  -1   0    3.20    1.50
   5   1   0    3.50    1.80
  -6  -1   0    4.20    2.00
  -6  -1   0    7.30    2.10
  -6  -1   0    2.50    1.60
   6   1   0    3.00    1.90
  -7  -1   0   96.59    5.70
  -7  -1   0   93.39    5.50
  -7  -1   0   93.09    6.60
   7   1   0   99.89    5.90
  -8  -1   0   22.00    3.30
  -8  -1   0   15.80    2.80
  -8  -1   0   14.60    3.10
   8   1   0   21.50    3.30
  -9  -1   0    7.60    2.60
  -9  -1   0   11.90    3.00
   9   1   0    5.80    2.70
 -10  -1   0   13.80    3.30
 -10  -1   0   11.20    3.10
  10   1   0   11.40    3.10
 -11  -1   0   -2.10    2.70
  12  -2   0   15.20    4.10
  11  -2   0   -0.40    2.90
 -11   2   0    1.50    2.50
  10  -2   0    8.20    3.30
 -10   2   0    6.10    2.40
   9  -2   0    1.30    2.40
  -9   2   0    5.70    3.40
  -9   2   0    5.40    2.50
  -9   2   0   -1.90    2.10
   8  -2   0   68.19    5.40
  -8   2   0   65.29    4.50
  -8   2   0   76.39    4.80
  -8   2   0   82.29    6.20
   7  -2   0   43.90    4.50
   7  -2   0   39.40    3.30
  -7   2   0   36.70    4.60
  -7   2   0   43.50    3.50
  -7   2   0   48.40    3.60
   6  -2   0   49.90    4.60
   6  -2   0   52.09    3.40
  -6   2   0   39.70    4.10
  -6   2   0   46.80    3.40
   5  -2   0  151.28    6.40
   5  -2   0  152.38    7.30
  -5   2   0  141.59    7.20
   4  -2   0   32.60    3.40
   4  -2   0   31.80    2.30
  -4   2   0   34.60    2.40
  -4   2   0   30.60    3.40
   3  -2   0 1038.90   36.70
  -3   2   0 1074.89   36.80
   2  -2   0 1525.95   68.09
  -2   2   0 1498.15   66.99
   1  -2   0  400.96   16.10
   1  -2   0  529.35   16.50
  -1   2   0  464.95   16.40
  -1   2   0  455.95   16.10
   0  -2   0  187.68    6.60
   0  -2   0  181.28    6.80
   0   2   0  186.88    6.70
   0   2   0  187.98    6.80
  -1  -2   0   46.20    2.30
   1   2   0   44.00    2.30
  -2  -2   0   79.09    3.80
  -2  -2   0   84.39    3.30
   2   2   0   81.79    3.30
   2   2   0   81.49    3.70
  -3  -2   0  184.18    7.30
  -3  -2   0  198.58    7.70
   3   2   0  202.18    7.80
   3   2   0  181.28    7.30
  -4  -2   0    8.00    1.80
  -4  -2   0    8.70    1.80
   4   2   0    7.60    1.70
   4   2   0    8.90    1.90
  -5  -2   0   31.80    3.30
  -5  -2   0   30.50    2.90
  -5  -2   0   32.10    3.10
   5   2   0   32.10    2.90
  -6  -2   0   89.99    5.20
  -6  -2   0   78.69    4.70
  -6  -2   0   78.79    4.70
   6   2   0   85.19    4.90
  -7  -2   0   -1.70    1.90
  -7  -2   0   -1.70    1.90
   7   2   0   -0.20    1.90
  -8  -2   0    0.50    2.20
  -8  -2   0    0.70    2.50
  -8  -2   0    4.70    2.50
   8   2   0    1.80    2.10
  -9  -2   0   44.20    4.60
  -9  -2   0   45.30    5.00
   9   2   0   44.90    4.70
 -10  -2   0    8.90    2.90
 -10  -2   0    1.50    2.90
 -10  -2   0    5.50    2.60
  12  -3   0   18.30    4.20
 -12   3   0   16.60    3.40
  11  -3   0   11.30    3.70
 -11   3   0   12.70    2.90
 -11   3   0   23.60    5.00
  10  -3   0    1.70    3.10
 -10   3   0    7.50    2.50
 -10   3   0    3.10    2.60
 -10   3   0    6.20    3.60
   9  -3   0    9.80    3.40
  -9   3   0   14.90    3.90
  -9   3   0    8.60    2.30
  -9   3   0    7.00    2.60
   8  -3   0   22.20    3.80
   8  -3   0   20.40    2.50
  -8   3   0   20.10    3.50
  -8   3   0   18.10    2.50
   7  -3   0  145.39    6.60
   7  -3   0  146.99    7.80
  -7   3   0  138.19    7.80
  -7   3   0  155.38    6.70
   6  -3   0   43.90    3.10
   6  -3   0   38.90    4.60
  -6   3   0   46.10    3.30
  -6   3   0   38.30    4.60
   5  -3   0  309.87   11.70
   5  -3   0  307.27   12.80
  -5   3   0  328.37   11.80
  -5   3   0  296.57   12.70
   4  -3   0   95.19    5.50
   4  -3   0   97.29    4.20
  -4   3   0   97.39    4.20
  -4   3   0   86.19    5.10
   3  -3   0   54.59    3.70
   3  -3   0   58.89    2.90
  -3   3   0   61.49    2.90
  -3   3   0   52.59    3.70
   2  -3   0  867.61   30.50
   2  -3   0  884.61   31.00
  -2   3   0  892.11   31.10
  -2   3   0  861.81   30.50
   1  -3   0 9130.09  351.96
  -1   3   0 9999.00  355.76
   0   3   0 1548.84   53.39
  -1  -3   0    4.20    1.30
   1   3   0    6.20    1.40
  -2  -3   0   21.90    2.30
   2   3   0   23.50    2.40
  -3  -3   0   38.70    3.10
  -3  -3   0   29.60    2.10
   3   3   0   32.60    3.10
  -4  -3   0    7.70    1.40
  -4  -3   0    7.00    1.80
   4   3   0    7.90    2.00
   4   3   0    9.20    1.40
  -5  -3   0    3.50    1.90
  -5  -3   0    0.00    1.80
  -5  -3   0    0.10    1.30
   5   3   0    1.30    1.90
   5   3   0    1.90    1.30
  -6  -3   0   13.00    2.20
  -6  -3   0   18.10    3.00
  -6  -3   0   14.20    2.70
   6   3   0   23.00    2.80
  -7  -3   0   14.70    2.80
  -7  -3   0   17.20    3.20
  -7  -3   0   20.10    2.70
  -7  -3   0   13.40    2.40
  -8  -3   0   29.00    3.70
  -8  -3   0   27.30    4.00
  -8  -3   0   25.90    3.50
  -9  -3   0   33.70    4.20
  -9  -3   0   30.50    4.10
  -9  -3   0   38.10    4.20
 -10  -3   0    2.20    2.40
 -10  -3   0   -2.40    2.40
 -10  -3   0   -0.30    2.90
  12  -4   0    0.70    3.30
 -12   4   0    1.90    2.50
  11  -4   0    2.60    3.70
 -11   4   0    3.10    2.30
  10  -4   0    0.30    2.00
  10  -4   0   -0.20    3.40
 -10   4   0   -4.10    2.20
 -10   4   0    2.40    2.20
 -10   4   0    1.90    3.00
   9  -4   0   28.10    4.30
   9  -4   0   36.70    3.70
  -9   4   0   31.60    3.40
  -9   4   0   29.50    4.60
   8  -4   0   58.19    5.60
   8  -4   0   55.49    3.90
  -8   4   0   53.89    3.90
  -8   4   0   49.50    5.70
   7  -4   0   73.49    4.20
   7  -4   0   69.29    5.70
  -7   4   0   76.59    4.30
  -7   4   0   73.99    5.50
   6  -4   0   26.00    3.90
   6  -4   0   25.10    2.60
  -6   4   0   25.50    3.60
  -6   4   0   28.40    2.70
   5  -4   0    3.50    1.50
   5  -4   0    4.50    2.60
  -5   4   0    4.80    1.60
  -5   4   0    2.30    2.70
   4  -4   0    6.60    1.40
   4  -4   0    3.50    2.20
  -4   4   0    4.80    1.30
  -4   4   0    2.30    2.30
   3  -4   0  238.78    9.10
   3  -4   0  237.38    9.90
  -3   4   0  251.77   10.10
  -3   4   0  255.57    9.20
   2  -4   0  790.12   28.60
   2  -4   0  840.32   29.20
  -2   4   0  829.92   28.60
  -2   4   0  818.02   29.20
   1  -4   0 1101.59   38.10
   1  -4   0 1036.50   37.90
  -1   4   0 1126.39   38.00
  -1   4   0 1100.89   38.20
   0  -4   0 1322.27   46.10
   0  -4   0 1320.07   45.80
   0   4   0 1339.67   45.90
  -1  -4   0    1.60    1.30
   1   4   0   -1.40    1.30
  -2  -4   0  113.59    5.40
   2   4   0   99.69    4.90
   3   4   0  312.67   12.20
  -4  -4   0   27.80    2.80
  -4  -4   0   24.50    1.60
  -4  -4   0   18.30    1.70
   4   4   0   28.70    3.00
  -5  -4   0   37.10    3.30
  -5  -4   0   32.80    2.50
  -5  -4   0   39.90    2.50
   5   4   0   35.80    3.80
  -6  -4   0    7.30    2.50
  -6  -4   0   -0.20    1.50
  -6  -4   0    3.00    1.50
  -6  -4   0    5.50    2.90
  -7  -4   0   18.10    2.70
  -7  -4   0   12.30    2.20
  -7  -4   0   14.10    3.20
  -8  -4   0   -0.60    2.00
  -8  -4   0    0.40    2.40
  -8  -4   0    3.30    1.90
  -9  -4   0    2.50    3.10
  -9  -4   0   -1.50    2.20
  12  -5   0   24.50    4.70
 -12   5   0   31.60    3.90
  11  -5   0    0.30    3.40
 -11   5   0    3.00    2.40
  10  -5   0    2.00    2.20
  10  -5   0    2.80    3.20
 -10   5   0    0.80    3.20
 -10   5   0    1.40    2.00
   9  -5   0    1.60    3.10
   9  -5   0   -0.70    1.80
  -9   5   0   -0.90    1.80
  -9   5   0    1.10    3.50
   8  -5   0    9.00    2.00
   8  -5   0    5.70    2.80
  -8   5   0    6.40    1.90
  -8   5   0    8.40    3.20
   7  -5   0   22.30    3.60
   7  -5   0   21.40    2.40
  -7   5   0   26.40    3.90
  -7   5   0   27.20    2.80
   6  -5   0   13.60    3.20
   6  -5   0   13.40    2.00
  -6   5   0   18.70    2.20
  -6   5   0   12.70    3.10
   5  -5   0    3.50    2.70
   5  -5   0    5.70    1.50
  -5   5   0    3.00    2.70
   4  -5   0   12.30    1.80
  -4   5   0   16.20    1.90
  -4   5   0   13.60    3.10
   3  -5   0  331.47   12.40
   3  -5   0  339.57   13.30
  -3   5   0  342.57   12.40
  -3   5   0  344.87   13.40
   2  -5   0  194.28    8.00
   2  -5   0  185.78    7.40
  -2   5   0  194.68    7.40
  -2   5   0  189.18    8.00
   1  -5   0    6.50    1.50
   1  -5   0    8.80    1.40
  -1   5   0   10.00    1.60
  -1   5   0    6.90    1.70
   0  -5   0   68.99    3.70
   0  -5   0   64.39    3.10
   0   5   0   60.79    3.20
   0   5   0   65.99    3.70
   1   5   0   -2.90    1.30
  -2  -5   0   35.60    2.90
   2   5   0   41.20    3.10
  -3  -5   0    0.70    1.50
   3   5   0    3.30    1.70
  -4  -5   0   63.59    4.30
   4   5   0   64.09    4.30
   5   5   0  132.89    6.80
  -6  -5   0   -2.70    2.20
  -6  -5   0   -0.30    2.60
   6   5   0   -3.90    2.30
  -7  -5   0    3.60    2.80
  -8  -5   0   11.60    3.30
  -8  -5   0   10.50    1.50
  -9  -5   0   -0.90    2.80
  13  -6   0    2.10    6.90
 -13   6   0    9.30    4.40
  12  -6   0   -0.40    3.30
 -12   6   0    3.10    2.50
  11  -6   0   23.10    4.80
 -11   6   0   13.20    2.90
  10  -6   0    0.60    3.40
  10  -6   0    1.30    2.10
 -10   6   0    6.20    4.20
 -10   6   0    4.60    3.40
   9  -6   0   18.00    3.90
   9  -6   0   15.90    2.50
  -9   6   0   20.20    4.30
  -9   6   0   20.40    2.80
   8  -6   0   26.30    2.90
   8  -6   0   27.30    4.40
  -8   6   0   25.30    4.20
  -8   6   0   23.80    2.80
   7  -6   0   -0.50    1.40
   7  -6   0   -1.50    2.30
  -7   6   0   -1.90    2.30
  -7   6   0    0.20    1.50
   6  -6   0   11.00    3.00
   6  -6   0   12.10    1.90
  -6   6   0   13.20    1.90
  -6   6   0   12.50    3.20
   5  -6   0  121.69    7.10
   5  -6   0  133.09    5.80
  -5   6   0  140.29    7.50
  -5   6   0  138.39    5.80
   4  -6   0  113.19    5.00
   4  -6   0  110.89    6.40
  -4   6   0   96.99    6.00
  -4   6   0  113.19    5.30
   3  -6   0  177.98    8.00
   3  -6   0  173.38    7.10
  -3   6   0  177.28    7.00
  -3   6   0  167.08    8.00
   2  -6   0  606.24   21.70
   2  -6   0  615.24   22.20
  -2   6   0  619.34   22.30
  -2   6   0  590.44   21.70
   1  -6   0  253.87    9.80
   1  -6   0  260.97    9.90
  -1   6   0  245.48   10.00
  -1   6   0  268.07   10.00
   0  -6   0   80.09    4.30
   0   6   0   86.69    3.80
   0   6   0   82.69    3.70
   0   6   0   86.29    4.40
  -1  -6   0    3.60    1.70
   1   6   0    4.70    1.70
  -2  -6   0   28.90    2.90
   2   6   0   28.20    3.10
  -3  -6   0  224.48    9.30
   3   6   0  211.68    9.20
  -4  -6   0   35.50    3.50
   4   6   0   38.20    3.70
  -5  -6   0    4.30    2.50
   5   6   0    1.20    2.20
   6   6   0   13.90    3.30
  -7  -6   0    1.00    2.90
  -8  -6   0   29.30    4.30
  13  -7   0    4.00    3.70
 -13   7   0    5.40    2.70
  12  -7   0    9.80    4.30
 -12   7   0    3.30    2.60
  11  -7   0    5.60    4.00
 -11   7   0    2.50    2.30
  10  -7   0   50.49    6.10
  10  -7   0   42.80    4.10
   9  -7   0   10.60    2.40
  -9   7   0   10.00    3.80
  -9   7   0   11.50    2.40
   8  -7   0   74.69    4.60
   8  -7   0   77.49    6.50
  -8   7   0   84.79    4.70
  -8   7   0   75.09    6.60
   7  -7   0    8.60    3.30
   7  -7   0   14.60    2.20
  -7   7   0   11.40    2.00
  -7   7   0    9.90    3.20
   6  -7   0   41.00    4.50
   6  -7   0   39.80    3.10
  -6   7   0   44.40    3.10
  -6   7   0   46.20    5.10
   5  -7   0   43.50    4.60
   5  -7   0   35.90    2.90
  -5   7   0   39.60    4.20
  -5   7   0   41.90    3.10
   4  -7   0   -2.30    2.00
  -4   7   0   -0.70    2.50
  -4   7   0   -0.40    1.40
   3  -7   0  466.95   17.80
  -3   7   0  471.55   16.90
  -3   7   0  448.46   17.80
   2  -7   0  385.06   14.30
   2  -7   0  383.36   14.60
  -2   7   0  376.36   14.70
  -2   7   0  388.26   14.30
   1  -7   0  351.16   13.10
   1  -7   0  348.37   13.00
  -1   7   0  340.57   13.10
  -1   7   0  351.36   13.20
   0  -7   0   87.79    4.40
   0   7   0   79.19    3.60
   0   7   0   87.19    4.50
   0   7   0   79.49    3.70
  -1  -7   0   29.70    3.10
   1   7   0   31.10    3.20
  -2  -7   0  121.49    6.00
   2   7   0  122.39    6.20
  -3  -7   0   80.79    5.00
   3   7   0   78.89    4.90
  -4  -7   0   12.00    2.60
   4   7   0   15.10    3.10
   5   7   0   -0.20    2.50
   6   7   0   45.30    4.80
  13  -8   0    5.50    4.10
  12  -8   0    6.90    4.30
 -12   8   0    9.20    2.70
  11  -8   0    5.90    4.00
 -11   8   0    6.00    2.50
  10  -8   0    7.50    3.90
  10  -8   0    3.50    2.10
 -10   8   0    5.70    2.50
   9  -8   0   62.29    6.40
   9  -8   0   54.39    4.30
  -9   8   0   71.79    7.40
  -9   8   0   59.19    4.40
   8  -8   0    1.60    1.80
   8  -8   0    1.20    2.80
  -8   8   0    0.70    1.80
  -8   8   0    0.90    3.30
   7  -8   0   36.30    3.20
   7  -8   0   38.60    4.90
  -7   8   0   36.00    5.00
  -7   8   0   38.20    3.30
   6  -8   0    2.80    1.60
   6  -8   0   -0.20    2.60
  -6   8   0    2.30    1.60
  -6   8   0    2.50    2.50
   5  -8   0    8.80    1.80
   5  -8   0   11.50    2.90
  -5   8   0   12.10    2.00
  -5   8   0   11.10    2.90
   4  -8   0  238.78    9.40
   4  -8   0  229.78   10.30
  -4   8   0  233.08   10.60
  -4   8   0  238.98    9.30
   3  -8   0  271.57   10.60
   3  -8   0  268.37   11.30
  -3   8   0  269.87   11.50
  -3   8   0  269.67   10.50
   2  -8   0    2.50    1.60
   2  -8   0    3.60    1.80
  -2   8   0    2.70    1.70
  -2   8   0    4.10    1.90
   1  -8   0   70.79    3.80
   1  -8   0   68.09    4.00
  -1   8   0   65.09    3.90
  -1   8   0   70.39    4.20
   0  -8   0  152.28    6.80
   0   8   0  146.19    5.80
   0   8   0  157.88    6.90
   0   8   0  145.89    5.90
  -1  -8   0   36.10    3.60
   1   8   0   38.50    3.70
  -2  -8   0    6.70    2.30
   2   8   0    6.60    2.40
  -3  -8   0   -2.10    1.90
   3   8   0    0.60    2.20
   4   8   0    3.20    2.70
   5   8   0    9.40    3.10
   6   8   0    4.00    3.00
  12  -9   0   12.40    4.80
 -12   9   0   10.20    2.90
  11  -9   0    7.00    3.90
 -11   9   0   10.00    2.70
  10  -9   0   16.40    4.30
  10  -9   0   25.50    3.20
 -10   9   0   24.00    3.20
   9  -9   0    1.60    3.20
   9  -9   0    3.90    2.20
  -9   9   0   -0.10    1.90
  -9   9   0    7.80    3.70
   8  -9   0  187.98   10.40
   8  -9   0  171.48    8.10
  -8   9   0  182.78    8.10
  -8   9   0  179.58   10.40
   7  -9   0   51.39    3.80
   7  -9   0   51.99    6.10
  -7   9   0   53.69    5.90
  -7   9   0   53.59    3.90
   6  -9   0   22.90    3.90
   6  -9   0   23.00    2.70
  -6   9   0   20.20    3.80
  -6   9   0   27.90    2.80
   5  -9   0   46.20    4.90
   5  -9   0   45.80    3.60
  -5   9   0   47.30    3.50
  -5   9   0   46.70    5.30
   4  -9   0    3.00    1.70
   4  -9   0    2.20    2.20
  -4   9   0    4.30    2.50
  -4   9   0    1.30    1.70
  -3   9   0   63.79    4.90
   2  -9   0    9.30    2.10
   2  -9   0   13.40    2.30
  -2   9   0   11.30    2.40
  -2   9   0   13.50    2.30
   1  -9   0   57.29    4.00
  -1   9   0   64.89    4.20
  -1   9   0   60.49    3.80
  -1   9   0   58.89    3.70
   0  -9   0   11.40    2.40
   0   9   0   15.40    1.70
   0   9   0    9.90    2.30
   0   9   0   16.60    1.50
   1   9   0   -2.30    1.80
  -2  -9   0   21.50    3.20
   2   9   0   18.20    2.90
   3   9   0    6.70    2.80
   4   9   0    0.60    2.50
   5   9   0    5.60    3.00
 -12  10   0    7.40    2.70
  11 -10   0    4.10    4.20
 -11  10   0   10.00    2.80
  10 -10   0   22.30    3.20
  10 -10   0   28.20    5.00
 -10  10   0   28.50    3.40
   9 -10   0    7.00    3.40
   9 -10   0    0.50    2.10
  -9  10   0    3.80    2.10
   8 -10   0   21.50    2.90
   8 -10   0   17.50    4.40
  -8  10   0   25.90    5.00
  -8  10   0   17.90    2.80
   7 -10   0    6.40    3.60
   7 -10   0    7.40    2.30
  -7  10   0    5.90    3.50
  -7  10   0    8.70    2.30
   6 -10   0   15.80    3.40
   6 -10   0   13.70    2.50
  -6  10   0   22.50    2.80
  -6  10   0   23.40    4.10
   5 -10   0    2.60    1.90
   5 -10   0    3.50    2.70
  -5  10   0    3.30    1.90
  -5  10   0    2.40    2.80
   4 -10   0   37.50    3.50
   4 -10   0   45.30    4.50
  -4  10   0   41.00    3.60
  -4  10   0   38.00    5.00
   3 -10   0  165.38    7.70
   3 -10   0  169.08    8.20
  -3  10   0  171.98    7.70
  -3  10   0  177.48    8.60
   2 -10   0  178.88    8.00
   2 -10   0  176.98    8.00
  -2  10   0  175.88    8.10
  -2  10   0  177.18    8.00
   1 -10   0    1.00    1.90
  -1  10   0    1.20    1.60
  -1  10   0    4.00    2.30
  -1  10   0    0.20    1.50
   0 -10   0    6.30    2.40
   0  10   0    8.50    2.60
  -1 -10   0    5.90    2.50
   1  10   0    5.50    2.60
   2  10   0    4.10    2.60
   3  10   0    8.90    3.00
   4  10   0    4.50    2.90
  12 -11   0    0.10    4.00
 -12  11   0   -2.40    2.20
  11 -11   0    3.10    4.20
 -11  11   0    3.20    2.40
  10 -11   0  124.59    9.60
 -10  11   0  112.19    6.50
   9 -11   0    9.80    4.10
   9 -11   0    6.00    2.40
  -9  11   0    6.90    2.40
   8 -11   0    1.00    3.40
   8 -11   0   -0.40    2.20
  -8  11   0   -1.20    2.10
  -8  11   0    4.80    3.40
   7 -11   0   42.70    4.00
   7 -11   0   33.00    5.00
  -7  11   0   35.20    3.90
  -7  11   0   42.20    5.80
   6 -11   0    5.20    3.30
   6 -11   0    2.40    2.00
  -6  11   0    8.10    3.60
  -6  11   0   -0.40    2.00
   5 -11   0   27.80    4.20
   5 -11   0   27.70    3.20
  -5  11   0   38.10    5.30
  -5  11   0   31.10    3.20
   4 -11   0  160.68    8.40
   4 -11   0  154.98    7.50
  -4  11   0  157.28    8.70
  -4  11   0  152.68    7.40
   3 -11   0   21.50    3.20
   3 -11   0   22.00    2.90
  -3  11   0   25.90    3.20
  -3  11   0   25.90    3.60
   2 -11   0   14.70    3.00
  -2  11   0   18.60    2.80
  -2  11   0   18.10    2.90
  -2  11   0   15.10    2.90
   1 -11   0   25.50    3.30
  -1  11   0   26.40    2.80
  -1  11   0   22.90    3.10
  -1  11   0   25.20    2.60
   0 -11   0    3.60    3.40
   0  11   0    1.80    2.30
   1  11   0   -1.40    2.30
   2  11   0    0.40    2.60
   3  11   0   10.70    3.30
  11 -12   0   -3.40    6.00
 -11  12   0   -0.90    2.30
  10 -12   0   -1.30    3.40
 -10  12   0    2.90    2.40
   9 -12   0   -0.60    2.30
   9 -12   0   -0.30    3.70
  -9  12   0    2.30    2.30
   8 -12   0    4.30    2.30
   8 -12   0    4.30    3.70
  -8  12   0    2.00    2.30
   7 -12   0   11.30    2.70
   7 -12   0   12.40    4.10
  -7  12   0   24.30    4.60
   6 -12   0    1.30    3.00
   6 -12   0    2.40    2.20
  -6  12   0    0.70    2.40
  -6  12   0    5.80    3.50
   5 -12   0    4.10    2.30
   5 -12   0    4.10    3.10
  -5  12   0    8.40    3.30
  -5  12   0    5.20    2.50
   4 -12   0   12.20    3.20
   4 -12   0   10.80    2.60
  -4  12   0   11.60    3.20
   3 -12   0   46.40    4.40
  -3  12   0   49.80    4.50
  -3  12   0   53.89    4.90
  -3  12   0   59.29    4.90
   2 -12   0   23.00    3.30
  -2  12   0   32.70    3.70
  -2  12   0   37.40    3.70
  -1  12   0   -0.90    1.50
  -1  12   0    0.00    2.40
  -1  12   0    2.10    1.30
   0  12   0   22.00    3.40
   1  12   0    4.30    2.80
   2  12   0    6.10    3.20
  11 -13   0    9.00    4.20
 -11  13   0    9.50    2.80
  10 -13   0   -1.90    3.80
 -10  13   0   -2.00    2.30
   9 -13   0    0.10    3.70
  -9  13   0    2.60    2.30
   8 -13   0   -2.40    2.90
  -8  13   0   -0.20    2.10
   7 -13   0   10.30    3.60
   7 -13   0    8.20    3.10
  -7  13   0   16.10    4.00
  -7  13   0   14.80    2.90
   6 -13   0    0.60    2.20
   6 -13   0    0.00    3.20
  -6  13   0    1.40    2.30
  -6  13   0    7.20    3.30
   5 -13   0   16.20    3.10
   5 -13   0   12.30    3.50
  -5  13   0   13.90    2.90
  -5  13   0   20.90    3.90
   4 -13   0   12.40    3.20
  -4  13   0    9.30    2.70
  -4  13   0   11.30    3.00
  -4  13   0    7.80    3.00
  -3  13   0   27.20    4.10
  -3  13   0   37.10    4.30
  -3  13   0   23.30    3.30
  -2  13   0    0.40    2.40
  -2  13   0    2.50    1.90
  -2  13   0   -0.40    2.00
  -1  13   0   -2.30    2.30
   0  13   0    4.60    2.80
   1  13   0    3.70    4.20
   9 -14   0    4.20    3.70
  -9  14   0   -1.20    2.20
   8 -14   0    2.20    3.60
  -8  14   0   -0.70    2.20
   7 -14   0    5.00    3.50
  -7  14   0    6.50    2.60
   6 -14   0   11.80    3.80
  -6  14   0    7.40    2.80
   5 -14   0   27.10    4.20
  -5  14   0   23.90    3.30
  -4  14   0    3.40    2.90
  -4  14   0    6.00    2.70
  -4  14   0   -0.70    2.40
  -3  14   0   23.90    3.50
  -3  14   0   32.80    4.20
  -3  14   0   18.80    3.00
  -2  14   0   -0.50    1.50
  -2  14   0    1.30    2.80
  -1  14   0    2.00    2.70
   7 -15   0    4.20    3.60
  -7  15   0   -0.60    2.40
   6 -15   0   16.40    4.10
  -6  15   0   15.00    3.80
  -6  15   0    8.60    2.90
  -5  15   0   12.90    3.60
  -5  15   0    8.20    2.90
  -4  15   0   11.90    3.10
  -4  15   0    8.00    2.80
  -4  15   0   12.60    3.10
  -3  15  -1    8.20    2.60
  -3  15  -1    4.50    2.30
  -3  15  -1    7.40    2.90
  -4  15  -1    0.20    2.50
  -4  15  -1    4.00    2.60
  -5  15  -1   -1.70    2.90
  -5  15  -1   -2.00    2.50
  -6  15  -1   11.10    2.80
  -6  15  -1   19.10    4.10
  -7  15  -1   21.90    3.30
  -7  15  -1   33.50    5.20
   7 -15   1   26.70    4.90
  -8  15  -1    5.90    2.70
   8 -15   1   13.20    4.40
  -1  14  -1    9.00    2.90
  -2  14  -1    1.70    2.40
  -2  14  -1    2.70    2.00
  -3  14  -1   -1.00    2.50
  -3  14  -1    1.80    2.30
  -3  14  -1    7.50    2.50
  -4  14  -1    6.50    3.00
  -4  14  -1   17.00    3.20
  -4  14  -1    6.90    2.70
  -5  14  -1   29.90    4.50
  -5  14  -1   21.70    3.20
  -6  14  -1   24.90    3.30
   6 -14   1   24.40    4.40
  -7  14  -1    5.10    2.40
   7 -14   1    2.30    3.50
  -8  14  -1    5.30    2.40
   8 -14   1    6.40    4.00
  -9  14  -1    1.50    2.30
   9 -14   1    3.90    3.70
 -10  14  -1    4.80    2.60
   1  13  -1   -2.20    2.50
   0  13  -1   12.00    3.10
  -1  13  -1   -1.30    2.30
  -1  13  -1   -2.20    1.20
  -2  13  -1   11.40    2.80
  -2  13  -1   12.80    2.50
  -2  13  -1    7.10    3.40
  -3  13  -1   14.80    3.10
  -3  13  -1   10.80    2.70
  -3  13  -1   19.00    3.10
   3 -13   1   10.10    2.70
  -4  13  -1   10.60    2.80
  -4  13  -1   19.80    3.70
  -4  13  -1   20.20    3.70
   4 -13   1   14.10    2.90
  -5  13  -1   14.10    2.80
   5 -13   1   14.90    2.80
   5 -13   1   10.80    3.40
  -6  13  -1   11.00    3.90
  -6  13  -1   -0.70    2.00
   6 -13   1   -0.20    3.40
   6 -13   1    3.20    2.20
  -7  13  -1    2.10    2.20
  -7  13  -1   12.20    4.00
   7 -13   1    4.40    3.60
   7 -13   1    2.80    2.10
  -8  13  -1   60.79    4.80
   8 -13   1   59.89    7.10
   8 -13   1   56.79    4.80
  -9  13  -1   13.20    2.80
   9 -13   1   15.10    4.50
 -10  13  -1    0.80    2.30
  10 -13   1   -0.30    3.80
 -11  13  -1   17.40    3.20
  11 -13   1   18.40    5.00
   1  12  -1    0.30    2.40
   0  12  -1    0.30    2.40
  -1  12  -1   -1.50    1.40
  -1  12  -1    1.50    1.60
  -1  12  -1   -2.30    2.20
   1 -12   1   -1.70    2.20
  -2  12  -1    2.90    2.20
  -2  12  -1    2.40    2.50
  -2  12  -1    3.20    2.10
   2 -12   1    2.40    2.30
  -3  12  -1    3.20    2.60
  -3  12  -1   -3.80    2.40
  -3  12  -1    3.30    2.20
   3 -12   1   -1.20    2.20
  -4  12  -1    1.20    2.00
  -4  12  -1    1.80    3.00
   4 -12   1    2.20    2.10
   4 -12   1   -4.10    2.50
  -5  12  -1   12.70    3.90
  -5  12  -1   13.70    2.40
   5 -12   1    4.50    3.30
   5 -12   1    8.90    2.30
  -6  12  -1   11.10    2.40
  -6  12  -1   16.70    4.80
   6 -12   1   13.10    3.80
   6 -12   1   13.60    2.60
  -7  12  -1   54.09    4.50
  -7  12  -1   79.69    8.10
   7 -12   1   59.79    6.10
  -8  12  -1   28.30    3.60
   8 -12   1   29.50    3.40
   8 -12   1   24.20    4.60
  -9  12  -1   14.80    2.80
   9 -12   1   12.70    4.10
   9 -12   1   11.00    2.60
 -10  12  -1    0.80    2.20
  10 -12   1   -1.10    3.40
 -11  12  -1   -2.40    2.30
   4  11  -1    0.90    3.20
   3  11  -1    1.50    2.80
   2  11  -1    3.50    2.60
   1  11  -1   57.99    4.90
   0  11  -1   74.79    5.20
   0 -11   1   77.99    5.20
  -1  11  -1    7.70    1.80
  -1  11  -1    6.70    2.40
  -1  11  -1    6.70    1.90
  -2  11  -1   38.20    4.30
  -2  11  -1   38.00    3.80
  -2  11  -1   47.30    4.30
   2 -11   1   43.00    3.90
  -3  11  -1    4.50    2.50
  -3  11  -1    9.10    2.90
  -3  11  -1    2.60    2.00
   3 -11   1    5.10    2.20
  -4  11  -1   29.10    3.10
  -4  11  -1   41.70    5.00
   4 -11   1   35.50    4.70
   4 -11   1   34.30    3.50
  -5  11  -1  126.59    6.30
  -5  11  -1  132.99    8.90
   5 -11   1  127.69    6.50
   5 -11   1  126.49    8.10
  -6  11  -1  142.99    9.30
  -6  11  -1  137.19    6.70
   6 -11   1  129.09    8.40
   6 -11   1  139.79    6.90
  -7  11  -1   50.49    6.20
  -7  11  -1   42.70    4.00
   7 -11   1   47.00    4.10
   7 -11   1   48.10    6.90
  -8  11  -1    1.60    2.00
  -8  11  -1    7.40    4.30
   8 -11   1    1.20    1.90
   8 -11   1    0.50    3.50
  -9  11  -1   60.49    5.10
   9 -11   1   56.69    7.20
   9 -11   1   56.59    4.60
 -10  11  -1   20.90    3.10
  10 -11   1   19.50    4.70
  10 -11   1   15.10    2.80
 -11  11  -1    4.90    2.50
  11 -11   1    3.20    3.70
 -12  11  -1   15.10    3.00
  12 -11   1    9.50    4.30
   5  10  -1    4.10    2.90
   4  10  -1    8.40    3.20
   3  10  -1    1.10    2.60
   2  10  -1    3.80    2.60
  -2 -10   1    2.70    3.70
  -1 -10   1    5.40    2.60
   0  10  -1   96.19    5.60
   0  10  -1   95.49    4.20
   0  10  -1   99.39    4.20
   0 -10   1   97.49    5.50
  -1  10  -1  171.78    7.60
  -1  10  -1  180.18    7.90
  -1  10  -1  173.08    7.40
   1 -10   1  169.18    7.80
  -2  10  -1   51.09    3.90
  -2  10  -1   52.09    4.80
   2 -10   1   55.09    3.90
  -3  10  -1    6.20    2.10
  -3  10  -1    8.00    2.90
   3 -10   1    7.30    2.60
   3 -10   1    7.30    2.10
  -4  10  -1  267.27   12.40
  -4  10  -1  283.07   11.00
   4 -10   1  273.17   10.90
   4 -10   1  268.07   12.10
  -5  10  -1    4.80    1.90
  -5  10  -1    7.50    3.40
   5 -10   1    7.20    2.00
   5 -10   1    6.10    2.90
  -6  10  -1   26.70    4.60
  -6  10  -1   23.80    2.70
   6 -10   1   27.70    4.40
   6 -10   1   31.10    3.20
  -7  10  -1   63.49    7.20
  -7  10  -1   67.29    4.50
   7 -10   1   73.39    4.60
   7 -10   1   67.79    6.20
  -8  10  -1  143.19    9.30
  -8  10  -1  138.59    6.80
   8 -10   1  134.79    9.30
   8 -10   1  136.89    6.80
  -9  10  -1    4.50    2.10
   9 -10   1    1.50    3.40
   9 -10   1    6.60    2.40
 -10  10  -1    4.40    2.30
  10 -10   1    4.20    2.20
  10 -10   1   -0.10    3.30
 -11  10  -1   51.09    4.70
  11 -10   1   49.00    6.80
 -12  10  -1    9.00    2.70
  12 -10   1    6.20    4.80
   6   9  -1    5.80    2.80
  -6  -9   1    3.90    3.20
   5   9  -1    5.60    2.80
   4   9  -1   31.90    4.00
   3   9  -1   29.00    3.50
  -3  -9   1   18.90    3.40
   2   9  -1    7.90    2.90
  -2  -9   1    3.40    2.50
   1   9  -1  104.39    5.90
  -1  -9   1  107.89    5.80
   0   9  -1   45.90    2.80
   0   9  -1   44.00    3.80
   0   9  -1   46.60    2.70
   0  -9   1   44.10    3.70
  -1   9  -1    0.30    1.50
  -1   9  -1    0.10    1.70
  -1   9  -1    1.00    1.70
   1  -9   1    0.70    1.60
  -2   9  -1  112.19    5.60
  -2   9  -1  117.59    6.30
   2  -9   1  118.19    5.60
   2  -9   1  118.69    6.00
  -3   9  -1   30.10    2.90
   3  -9   1   24.30    2.80
   3  -9   1   29.70    3.90
  -4   9  -1   21.80    3.40
  -4   9  -1   25.30    2.80
   4  -9   1   19.90    2.40
   4  -9   1   17.40    3.00
  -5   9  -1  122.99    7.60
  -5   9  -1  112.99    5.60
   5  -9   1  127.39    7.40
   5  -9   1  120.39    5.70
  -6   9  -1   34.30    4.50
  -6   9  -1   31.80    3.10
   6  -9   1   32.30    4.50
   6  -9   1   34.30    3.20
  -7   9  -1   10.00    3.50
  -7   9  -1    7.40    2.00
   7  -9   1   11.00    3.40
   7  -9   1   10.70    2.10
  -8   9  -1   45.60    6.60
  -8   9  -1   38.00    3.70
   8  -9   1   31.80    3.40
  -9   9  -1    0.10    2.00
  -9   9  -1    2.40    3.40
   9  -9   1    1.90    3.30
   9  -9   1    3.10    2.00
  10  -9   1    1.00    2.00
  10  -9   1   -1.40    3.30
 -11   9  -1   27.80    3.40
  11  -9   1   23.40    5.20
 -12   9  -1   -1.10    2.00
  12  -9   1   -1.20    3.50
  -7  -8   1    5.80    3.30
   6   8  -1    3.40    2.90
  -6  -8   1    5.90    3.10
   5   8  -1   19.60    3.40
   4   8  -1   70.19    5.10
  -4  -8   1   78.79    5.40
   3   8  -1   10.00    2.60
  -3  -8   1   12.60    2.60
   2   8  -1  214.48    9.30
  -2  -8   1  216.48    9.30
   1   8  -1  280.87   11.30
  -1  -8   1  281.87   11.30
   0   8  -1    6.90    1.50
   0   8  -1    5.00    1.90
   0   8  -1    6.30    1.30
   0  -8   1    7.90    1.80
  -1   8  -1  181.68    7.70
  -1   8  -1  182.18    7.80
  -1   8  -1  183.28    7.70
   1  -8   1  185.28    7.60
  -2   8  -1  123.09    5.60
  -2   8  -1  124.09    6.40
   2  -8   1  127.99    6.10
   2  -8   1  120.99    5.60
  -3   8  -1  536.45   19.30
  -3   8  -1  538.85   20.30
   3  -8   1  517.85   19.30
   3  -8   1  537.45   20.20
  -4   8  -1   49.00    3.30
  -4   8  -1   53.79    4.80
   4  -8   1   42.90    3.20
   4  -8   1   51.99    4.70
  -5   8  -1   -0.50    1.30
  -5   8  -1   -0.10    2.40
   5  -8   1    1.30    2.50
   5  -8   1    2.60    1.40
  -6   8  -1   12.70    2.00
  -6   8  -1   12.80    3.20
   6  -8   1   10.40    2.90
   6  -8   1   14.30    2.10
  -7   8  -1    0.40    1.60
  -7   8  -1   -1.90    2.90
   7  -8   1    1.80    2.60
   7  -8   1    1.60    1.60
  -8   8  -1    2.10    1.80
   8  -8   1   -0.10    1.70
   8  -8   1    3.40    3.40
  -9   8  -1   -0.10    3.20
  -9   8  -1   -1.30    1.80
   9  -8   1    0.80    1.90
   9  -8   1   -0.20    3.40
 -10   8  -1    3.50    3.30
  10  -8   1    2.30    2.00
  10  -8   1   -0.80    3.10
 -11   8  -1    3.00    2.20
  11  -8   1    2.90    4.00
 -12   8  -1    2.30    2.30
  12  -8   1    2.50    4.00
  -7  -7   1   19.30    3.90
   6   7  -1    2.50    2.80
  -6  -7   1    6.10    3.10
   5   7  -1    9.20    2.90
   4   7  -1   -1.60    2.60
  -4  -7   1    1.70    2.20
   3   7  -1   24.70    3.00
  -3  -7   1   27.20    3.10
   2   7  -1   59.19    4.10
  -2  -7   1   54.49    3.80
   1   7  -1   20.70    2.50
  -1  -7   1   21.10    2.40
   0   7  -1    0.90    1.50
   0   7  -1    1.50    1.30
   0   7  -1    2.90    1.10
   0  -7   1    3.60    1.50
  -1   7  -1   84.59    4.20
  -1   7  -1   78.89    4.40
  -1   7  -1   77.99    4.20
  -2   7  -1   16.50    2.60
  -2   7  -1   15.50    2.20
   2  -7   1   15.30    1.90
   2  -7   1   15.00    2.40
  -3   7  -1  787.52   29.30
  -3   7  -1  829.62   30.00
   3  -7   1  827.92   29.00
   3  -7   1  835.92   30.70
  -4   7  -1   71.19    5.00
   4  -7   1   74.99    3.80
   4  -7   1   78.49    5.10
  -5   7  -1   22.90    3.40
  -5   7  -1   21.50    2.20
   5  -7   1   22.00    3.30
   5  -7   1   26.90    2.70
  -6   7  -1  204.98    8.30
  -6   7  -1  189.78    9.70
   6  -7   1  198.78    8.20
   6  -7   1  211.68   10.10
  -7   7  -1   66.99    4.10
  -7   7  -1   65.79    6.10
   7  -7   1   62.79    5.50
   7  -7   1   64.89    3.90
  -8   7  -1   23.30    2.70
  -8   7  -1   25.70    4.60
   8  -7   1   19.90    3.90
   8  -7   1   25.00    2.80
  -9   7  -1   25.60    3.10
  -9   7  -1   26.70    4.70
   9  -7   1   23.10    3.00
   9  -7   1   19.60    4.20
 -10   7  -1   17.60    3.60
  10  -7   1   11.50    2.50
  10  -7   1   13.90    4.00
 -11   7  -1    7.40    2.60
  11  -7   1    7.00    4.20
 -12   7  -1   -4.20    2.00
  12  -7   1   -2.20    3.70
  -8  -6   1   14.00    3.60
  -7  -6   1   51.49    5.40
   6   6  -1   19.70    3.50
  -6  -6   1   16.70    3.50
   5   6  -1    3.20    3.40
  -5  -6   1   -0.40    2.40
   4   6  -1    5.80    2.20
  -4  -6   1    5.70    2.10
   3   6  -1   -1.10    1.80
  -3  -6   1    2.70    1.90
   2   6  -1  133.89    6.00
  -2  -6   1  129.49    6.00
   1   6  -1   13.20    1.90
  -1  -6   1   13.40    1.90
   0   6  -1    4.10    1.70
   0   6  -1    7.00    1.50
   0   6  -1   11.50    1.50
   0  -6   1    6.40    1.70
  -1   6  -1  940.71   33.30
  -1   6  -1  934.71   33.10
   1  -6   1  929.71   33.00
   1  -6   1  960.20   33.30
  -2   6  -1  167.58    6.80
  -2   6  -1  170.78    7.50
   2  -6   1  165.98    6.80
   2  -6   1  176.68    7.60
  -3   6  -1    5.40    1.40
  -3   6  -1    3.70    2.30
   3  -6   1    4.80    1.50
   3  -6   1    3.40    2.30
  -4   6  -1    6.20    1.50
  -4   6  -1    3.20    2.60
   4  -6   1   -1.20    2.30
   4  -6   1    3.20    1.40
  -5   6  -1   35.20    4.60
   5  -6   1   37.60    4.60
   5  -6   1   41.50    2.90
  -6   6  -1   75.29    3.90
  -6   6  -1   75.59    5.70
   6  -6   1   64.59    5.30
   6  -6   1   67.59    3.90
  -7   6  -1   69.69    4.10
  -7   6  -1   66.29    5.60
   7  -6   1   66.79    3.90
   7  -6   1   71.19    6.00
  -8   6  -1   22.80    4.20
  -8   6  -1   27.50    3.00
   8  -6   1   21.90    4.00
   8  -6   1   20.80    2.60
  -9   6  -1   10.20    2.30
  -9   6  -1    6.10    3.40
   9  -6   1   10.20    3.50
   9  -6   1   11.40    2.30
 -10   6  -1   46.40    6.40
  10  -6   1   34.80    3.80
  10  -6   1   28.10    4.80
 -11   6  -1    2.30    2.20
  11  -6   1    2.90    3.30
 -12   6  -1    5.40    2.50
  12  -6   1    3.00    4.00
  -9  -5   1   15.10    2.20
  -9  -5   1   23.60    2.70
  -9  -5   1   15.80    3.60
  -7  -5   1    4.90    1.60
  -7  -5   1    7.20    1.50
  -7  -5   1    8.20    3.00
  -6  -5   1   -1.70    1.20
  -6  -5   1   -0.30    1.00
  -6  -5   1    3.60    2.60
  -6  -5   1   -3.10    1.90
   5   5  -1   74.69    5.00
  -5  -5   1   70.39    4.80
   4   5  -1   96.29    5.30
  -4  -5   1   88.69    4.90
   3   5  -1  299.37   12.10
  -3  -5   1  319.47   12.00
   2   5  -1  111.39    5.20
  -2  -5   1  112.69    5.30
   1   5  -1   49.90    2.10
   1   5  -1   39.40    2.10
  -1  -5   1   42.50    3.00
   0   5  -1   42.00    2.60
   0   5  -1   47.90    2.60
   0   5  -1   45.70    2.90
   0  -5   1   46.10    2.80
  -1   5  -1  820.92   28.30
  -1   5  -1  799.42   28.60
   1  -5   1  819.62   28.60
   1  -5   1  788.52   28.30
  -2   5  -1   15.50    1.70
  -2   5  -1   15.80    2.30
   2  -5   1   17.80    1.70
   2  -5   1   18.50    2.30
  -3   5  -1  299.67   10.90
  -3   5  -1  300.67   12.00
   3  -5   1  289.27   11.00
   3  -5   1  305.47   12.00
  -4   5  -1    4.90    1.40
  -4   5  -1    1.00    2.30
   4  -5   1    2.40    2.60
   4  -5   1    4.40    1.40
  -5   5  -1    3.10    1.40
  -5   5  -1   -1.40    2.30
   5  -5   1   -0.40    2.20
   5  -5   1    3.70    1.50
  -6   5  -1    1.30    1.40
  -6   5  -1    0.50    2.20
   6  -5   1    0.30    2.20
   6  -5   1    1.60    1.60
  -7   5  -1    2.00    1.50
  -7   5  -1   -1.20    2.50
   7  -5   1   -0.70    1.40
   7  -5   1   -3.40    2.40
  -8   5  -1   35.90    3.30
  -8   5  -1   38.50    5.60
   8  -5   1   36.00    3.30
   8  -5   1   40.70    4.80
  -9   5  -1    7.40    2.10
   9  -5   1    3.30    3.30
   9  -5   1    6.70    2.30
 -10   5  -1    6.30    2.40
 -10   5  -1    9.30    4.00
 -10   5  -1    3.70    2.30
  10  -5   1   10.70    2.50
  10  -5   1    5.80    3.60
 -11   5  -1   68.19    5.10
  11  -5   1   73.19    6.80
 -12   5  -1   17.50    3.00
  12  -5   1   17.70    4.70
  -9  -4   1    0.10    3.00
  -9  -4   1   -1.10    2.60
  -8  -4   1    3.70    1.90
  -8  -4   1    0.70    2.10
  -8  -4   1   -2.10    2.20
   7   4  -1    5.20    1.80
  -7  -4   1    8.30    3.00
  -7  -4   1    0.70    1.90
  -7  -4   1    8.80    2.80
   6   4  -1   -1.40    1.30
  -6  -4   1   -0.90    1.60
  -6  -4   1    0.00    2.30
   5   4  -1    1.50    2.00
   5   4  -1    1.00    1.20
  -5  -4   1    1.10    2.10
  -5  -4   1    2.40    1.90
  -5  -4   1    0.10    1.30
   4   4  -1   83.09    4.80
   4   4  -1   83.89    3.80
  -4  -4   1   82.19    3.70
  -4  -4   1   90.99    4.70
   3   4  -1   27.20    2.70
   3   4  -1   21.20    1.60
  -3  -4   1   29.20    1.60
  -3  -4   1   24.50    2.80
  -2  -4   1   27.00    2.40
   1   4  -1   22.70    1.30
   1   4  -1   19.20    2.10
   1   4  -1   18.90    1.40
  -1  -4   1   20.10    2.10
   0   4  -1  124.59    4.90
   0   4  -1  122.29    4.90
   0   4  -1  123.29    5.00
   0  -4   1  124.79    5.00
  -1   4  -1   86.29    4.20
  -1   4  -1   90.39    3.70
   1  -4   1   87.99    3.70
   1  -4   1   92.89    4.20
  -2   4  -1  555.74   19.10
  -2   4  -1  529.75   19.70
   2  -4   1  557.14   19.10
   2  -4   1  528.15   19.70
  -3   4  -1  993.40   33.70
  -3   4  -1  860.31   34.40
   3  -4   1  987.60   33.70
   3  -4   1 1022.40   34.60
  -4   4  -1   96.79    4.10
  -4   4  -1   83.99    5.40
   4  -4   1   91.29    5.50
   4  -4   1   84.19    4.10
  -5   4  -1   26.50    2.40
   5  -4   1   22.10    2.10
   5  -4   1   19.10    3.30
  -6   4  -1  205.38    9.60
  -6   4  -1  207.68    8.20
   6  -4   1  192.58    8.20
   6  -4   1  206.98    9.80
  -7   4  -1   33.80    2.90
  -7   4  -1   32.70    4.20
   7  -4   1   26.90    4.00
   7  -4   1   29.10    2.90
  -8   4  -1   13.40    2.30
  -8   4  -1   12.40    3.30
   8  -4   1   12.80    2.30
   8  -4   1   12.20    3.40
  -9   4  -1    0.80    3.00
  -9   4  -1   -0.60    1.90
  -9   4  -1    0.30    2.00
   9  -4   1    0.30    3.00
   9  -4   1    0.00    1.90
 -10   4  -1    2.30    2.30
 -10   4  -1    5.20    3.80
 -10   4  -1    0.50    1.90
  10  -4   1   -2.20    2.60
 -11   4  -1   24.20    3.50
  11  -4   1   25.40    4.80
 -12   4  -1   38.50    4.30
  12  -4   1   28.10    4.80
 -10  -3   1   24.80    3.70
   9   3  -1   29.80    3.80
  -9  -3   1   25.20    3.40
  -9  -3   1   26.00    3.70
   8   3  -1    4.10    2.20
  -8  -3   1    1.40    2.30
   7   3  -1   10.30    2.30
  -7  -3   1    8.00    2.30
  -7  -3   1   14.00    2.80
   6   3  -1   21.40    3.10
  -6  -3   1   18.40    2.90
  -6  -3   1   15.30    2.30
  -6  -3   1   20.30    2.80
   5   3  -1    3.10    1.50
  -5  -3   1    1.90    1.50
  -5  -3   1    2.40    1.80
  -5  -3   1    5.10    2.10
   4   3  -1  214.88    8.90
   4   3  -1  218.58    8.40
  -4  -3   1  221.88    8.50
  -4  -3   1  212.58    8.80
   3   3  -1    1.40    1.10
   3   3  -1    3.20    1.80
  -3  -3   1    4.40    1.20
  -3  -3   1    3.20    1.60
   2   3  -1    4.00    0.90
   2   3  -1    6.10    1.50
  -2  -3   1    5.50    1.40
   1   3  -1    0.60    1.10
   1   3  -1    2.80    0.70
  -1  -3   1    2.00    1.10
  -1  -3   1    1.60    0.60
   0   3  -1   51.39    2.50
   0   3  -1   47.60    2.50
   0   3  -1   50.49    2.50
   0  -3   1   47.80    2.40
  -1   3  -1 2285.57  100.19
  -2   3  -1   12.60    2.10
   2  -3   1   11.60    1.90
   2  -3   1   13.70    1.20
  -3   3  -1  140.89    6.40
  -3   3  -1  138.99    5.40
   3  -3   1  130.19    5.40
   3  -3   1  144.89    6.50
  -4   3  -1   21.50    3.00
  -4   3  -1   21.20    1.90
   4  -3   1   22.00    2.00
   4  -3   1   23.10    3.50
  -5   3  -1  716.43   24.50
  -5   3  -1  705.83   25.60
   5  -3   1  664.43   25.40
   5  -3   1  651.43   24.40
  -6   3  -1  910.31   31.30
  -6   3  -1  847.72   32.40
   6  -3   1  900.81   32.50
   6  -3   1  859.71   31.30
  -7   3  -1  246.38   11.40
  -7   3  -1  250.27   10.00
   7  -3   1  237.98    9.80
   7  -3   1  247.78   11.10
  -8   3  -1  137.89    6.70
  -8   3  -1  142.49    8.40
  -8   3  -1  137.39    6.60
   8  -3   1  129.69    7.70
  -9   3  -1   28.20    3.20
  -9   3  -1   31.10    5.00
   9  -3   1   26.20    4.20
 -10   3  -1    9.40    3.00
 -10   3  -1   13.40    3.70
 -10   3  -1   10.00    2.50
 -11   3  -1    1.70    2.30
  11  -3   1   -0.50    3.10
 -12   3  -1   -2.00    2.20
  12  -3   1    3.80    3.20
  11   2  -1    2.40    2.40
 -11  -2   1   -2.20    2.60
 -11  -2   1   -4.20    2.50
  10   2  -1    5.10    2.50
 -10  -2   1    5.20    2.80
 -10  -2   1    3.50    2.90
   9   2  -1   25.10    3.60
  -9  -2   1   29.20    4.40
  -9  -2   1   23.40    3.80
   8   2  -1   10.00    2.80
  -8  -2   1    6.90    2.60
  -8  -2   1   11.30    2.90
  -8  -2   1    7.90    2.80
   7   2  -1   19.20    2.80
  -7  -2   1   12.80    2.40
  -7  -2   1   18.00    2.80
  -7  -2   1   17.80    2.90
   6   2  -1   -0.70    1.60
  -6  -2   1    1.40    1.90
  -6  -2   1   -2.40    1.50
  -6  -2   1   -3.20    1.80
   5   2  -1   80.29    4.50
  -5  -2   1   82.99    4.40
  -5  -2   1   86.39    4.70
  -5  -2   1   75.99    4.50
   4   2  -1   97.49    4.70
  -4  -2   1  103.09    5.20
  -4  -2   1   85.89    4.70
  -4  -2   1   98.59    5.00
   3   2  -1  161.38    6.60
   3   2  -1  170.68    6.50
  -3  -2   1  159.98    6.50
  -3  -2   1  159.78    6.60
   2   2  -1   27.20    1.90
   2   2  -1   26.50    2.00
  -2  -2   1   30.40    2.10
  -2  -2   1   26.00    1.80
   1   2  -1 1577.04   73.39
  -1  -2   1 1554.44   73.29
   0   2  -1  275.17    9.90
   0   2  -1  279.27    9.80
   0  -2   1  279.17    9.80
   0  -2   1  279.87    9.90
  -1   2  -1   70.49    2.60
  -1   2  -1   59.49    3.10
   1  -2   1   78.59    3.20
   1  -2   1   67.69    2.60
  -2   2  -1  297.77   11.40
  -2   2  -1  291.87   10.70
   2  -2   1  308.77   10.80
   2  -2   1  314.17   11.40
  -3   2  -1  200.48    8.20
  -3   2  -1  202.38    7.40
   3  -2   1  187.28    7.30
   3  -2   1  196.28    8.10
  -4   2  -1  163.88    7.50
  -4   2  -1  174.58    6.80
   4  -2   1  170.98    6.80
   4  -2   1  180.68    7.80
  -5   2  -1  128.79    7.00
  -5   2  -1  154.08    7.70
   5  -2   1  127.39    5.80
  -6   2  -1   25.20    2.80
  -6   2  -1   27.10    3.50
  -6   2  -1   27.90    2.60
   6  -2   1   28.10    3.80
  -7   2  -1   26.10    3.60
  -7   2  -1   23.50    2.80
  -7   2  -1   24.50    2.80
   7  -2   1   24.60    3.50
  -8   2  -1   88.89    6.80
  -8   2  -1   81.39    4.90
  -8   2  -1   85.99    5.20
   8  -2   1   84.49    6.30
  -9   2  -1    1.00    2.10
  -9   2  -1    1.70    3.20
   9  -2   1   -2.30    2.60
 -10   2  -1    1.40    2.40
 -10   2  -1    2.60    3.50
  10  -2   1    3.10    3.20
 -11   2  -1   10.60    3.10
  11  -2   1   15.40    3.70
 -12   2  -1    1.50    2.80
  12  -2   1   -1.60    3.00
  11   1  -1    8.30    3.00
  10   1  -1    0.60    2.60
 -10  -1   1    0.80    2.60
 -10  -1   1    0.70    2.60
   9   1  -1   52.89    5.40
  -9  -1   1   50.09    5.10
  -9  -1   1   49.00    4.90
   8   1  -1   34.30    4.30
  -8  -1   1   25.80    3.20
  -8  -1   1   26.60    3.70
  -8  -1   1   27.60    4.80
   7   1  -1  134.89    7.00
  -7  -1   1  134.59    6.60
  -7  -1   1  144.39    6.90
  -7  -1   1  132.89    7.70
   6   1  -1   36.60    3.50
  -6  -1   1   35.30    3.10
  -6  -1   1   37.50    3.10
  -6  -1   1   31.90    3.50
   5   1  -1   24.00    3.20
  -5  -1   1   27.60    3.00
  -5  -1   1   30.80    2.80
  -5  -1   1   22.20    2.80
   4   1  -1  942.01   33.70
  -4  -1   1  964.90   33.60
  -4  -1   1  943.61   33.70
   3   1  -1    4.00    1.40
  -3  -1   1    1.80    1.30
  -3  -1   1    5.80    1.50
  -3  -1   1    6.80    1.40
   2   1  -1  235.98    8.80
  -2  -1   1  225.38    8.60
  -2  -1   1  240.18    8.70
  -2  -1   1  241.88    8.80
   1   1  -1  172.98    6.00
   1   1  -1  156.58    6.00
  -1   1  -1    0.20    0.30
  -1   1  -1    0.20    0.50
   1  -1   1    0.40    0.30
   1  -1   1   -0.30    0.50
  -2   1  -1  386.46   13.80
  -2   1  -1  372.46   13.30
   2  -1   1  367.76   13.30
   2  -1   1  381.76   13.80
  -3   1  -1  241.38    9.60
  -3   1  -1  242.68    9.10
  -3   1  -1  240.58    9.00
   3  -1   1  245.28    9.60
   3  -1   1  249.78    9.10
  -4   1  -1   52.19    3.10
  -4   1  -1   57.69    3.20
  -4   1  -1   43.00    3.60
   4  -1   1   53.09    3.60
  -5   1  -1    8.60    2.40
  -5   1  -1   11.00    1.90
   5  -1   1   11.80    2.50
  -6   1  -1   30.10    3.00
  -6   1  -1   30.30    2.90
   6  -1   1   27.10    3.70
  -7   1  -1    1.20    2.30
  -7   1  -1    5.60    2.00
  -7   1  -1    5.10    2.00
   7  -1   1    0.30    2.20
  -8   1  -1   20.00    3.00
  -8   1  -1   17.30    3.70
  -8   1  -1   17.20    3.00
   8  -1   1   15.60    3.30
  -9   1  -1   26.20    3.30
  -9   1  -1   27.10    3.40
  -9   1  -1   35.60    4.70
   9  -1   1   25.40    4.00
 -10   1  -1   27.00    3.50
  10  -1   1   27.80    4.10
 -11   1  -1   72.59    6.50
 -11   1  -1   49.80    5.30
  11  -1   1   53.19    6.00
  11   0  -1    2.20    3.30
 -11   0   1    2.70    2.90
 -11   0   1    4.70    3.00
  10   0  -1   -0.70    2.70
 -10   0   1    1.00    2.50
 -10   0   1    2.30    2.80
   9   0  -1   -0.10    2.50
  -9   0   1    1.90    2.60
  -9   0   1    1.60    2.20
  -9   0   1    1.90    2.40
   8   0  -1    1.20    2.30
  -8   0   1   -0.40    2.20
  -8   0   1    1.50    2.30
  -8   0   1    0.90    1.90
   7   0  -1   44.20    4.10
  -7   0   1   43.50    3.80
  -7   0   1   41.50    4.10
  -7   0   1   41.90    3.80
   6   0  -1   24.60    3.10
  -6   0   1   28.80    2.80
  -6   0   1   22.90    3.40
  -6   0   1   28.70    3.00
   5   0  -1  684.53   26.10
  -5   0   1  786.42   26.20
  -5   0   1  677.53   26.10
  -5   0   1  719.83   25.70
   4   0  -1   85.29    4.70
   4   0  -1   89.99    4.20
  -4   0   1   88.69    4.10
  -4   0   1   82.79    4.60
   3   0  -1 1256.97   43.10
  -3   0   1 1200.28   43.00
   2   0  -1    3.50    1.00
   2   0  -1    2.10    1.40
  -2   0   1    2.00    1.20
  -2   0   1    4.10    1.00
  -1   0  -1   87.49    3.50
  -2   0  -1  514.45   18.40
  -2   0  -1  533.35   18.60
   2   0   1  528.55   18.40
   2   0   1  511.05   18.60
  -3   0  -1    3.60    1.40
  -3   0  -1    6.50    1.40
  -3   0  -1    5.70    1.40
   3   0   1    5.70    1.60
  -4   0  -1   21.20    2.60
  -4   0  -1   27.40    2.80
  -4   0  -1   28.50    2.60
   4   0   1   20.20    3.10
  -5   0  -1  518.05   18.90
  -5   0  -1  519.05   19.00
  -5   0  -1  505.25   19.30
   5   0   1  522.85   19.30
  -6   0  -1   18.70    2.40
  -6   0  -1   27.90    2.80
  -6   0  -1   24.20    3.00
   6   0   1   24.00    3.00
  -7   0  -1   14.40    3.00
  -7   0  -1   18.30    2.70
  -7   0  -1   14.30    2.60
   7   0   1   15.00    2.90
  -8   0  -1   78.99    5.00
  -8   0  -1   78.99    5.40
  -8   0  -1   85.89    6.50
   8   0   1   87.59    6.00
  -9   0  -1    2.00    2.50
  -9   0  -1    4.90    3.00
   9   0   1    3.80    2.60
 -10   0  -1   44.90    5.50
 -10   0  -1   47.10    5.40
 -10   0  -1   36.50    4.30
  10   0   1   37.00    5.10
  12  -1  -1    0.10    3.00
 -12   1   1    0.90    2.70
  11  -1  -1    1.90    3.00
 -11   1   1    0.30    2.30
 -11   1   1    5.10    3.10
  10  -1  -1   60.29    5.90
 -10   1   1   66.99    6.10
 -10   1   1   59.89    5.20
   9  -1  -1    0.50    2.60
  -9   1   1    1.70    2.80
  -9   1   1    0.30    2.40
  -9   1   1    1.90    2.40
   8  -1  -1   14.30    3.00
  -8   1   1   19.90    3.00
  -8   1   1   13.00    2.60
  -8   1   1   15.40    3.40
   7  -1  -1    2.70    2.20
   7  -1  -1    1.60    1.50
  -7   1   1    3.50    2.30
  -7   1   1    3.70    1.70
  -7   1   1    2.60    1.70
   6  -1  -1    6.90    1.70
   6  -1  -1    5.90    2.30
  -6   1   1   11.30    2.10
  -6   1   1    5.90    2.50
   5  -1  -1  193.28    7.80
   5  -1  -1  190.88    8.60
  -5   1   1  187.38    8.70
  -5   1   1  185.98    7.70
   4  -1  -1   20.90    2.80
   4  -1  -1   25.50    2.10
  -4   1   1   22.90    2.10
  -4   1   1   24.90    2.80
  -3   1   1 1498.55   70.09
   2  -1  -1  165.18    6.60
   2  -1  -1  182.88    7.10
  -2   1   1  177.98    6.60
  -2   1   1  189.98    7.20
   1  -1  -1    0.10    0.40
   1  -1  -1    0.00    0.50
  -1   1   1    0.10    0.40
  -1   1   1    0.40    0.60
  -1  -1  -1   62.09    2.60
  -1  -1  -1   60.79    2.70
   1   1   1   58.19    2.60
   1   1   1   66.19    2.90
  -2  -1  -1  290.07   10.80
  -2  -1  -1  305.07   10.80
  -2  -1  -1  299.27   10.90
   2   1   1  296.67   10.90
  -3  -1  -1  215.58    8.50
  -3  -1  -1  217.48    8.40
   3   1   1  222.58    8.50
   3   1   1  219.38    8.40
  -4  -1  -1    8.20    1.90
  -4  -1  -1    7.90    1.90
   4   1   1   10.70    1.90
   4   1   1    8.40    1.80
  -5  -1  -1  118.29    5.90
  -5  -1  -1  133.29    6.00
  -5  -1  -1  119.89    5.70
   5   1   1  116.59    5.90
  -6  -1  -1  127.59    6.30
  -6  -1  -1  123.99    6.10
  -6  -1  -1  127.09    6.50
   6   1   1  121.79    6.30
  -7  -1  -1   22.50    3.40
  -7  -1  -1   26.70    3.20
  -7  -1  -1   21.30    3.00
   7   1   1   23.70    3.50
  -8  -1  -1    1.30    2.40
  -8  -1  -1    0.80    2.20
  -8  -1  -1    0.50    2.10
   8   1   1   -0.90    2.10
  -9  -1  -1    7.20    2.80
  -9  -1  -1    8.20    2.80
  -9  -1  -1   10.70    3.10
 -10  -1  -1   -1.20    2.40
 -10  -1  -1   -1.20    2.60
 -10  -1  -1    1.80    2.30
  12  -2  -1    3.40    3.40
 -12   2   1    2.00    2.50
  11  -2  -1    2.10    3.10
 -11   2   1    2.70    3.10
 -11   2   1    2.20    2.50
  10  -2  -1   49.60    5.70
 -10   2   1   50.59    4.60
   9  -2  -1    3.10    2.90
  -9   2   1    2.20    2.40
  -9   2   1    1.40    2.10
  -9   2   1    3.00    3.00
   8  -2  -1    4.80    2.10
   8  -2  -1    3.30    2.70
  -8   2   1    6.70    3.00
  -8   2   1    5.30    2.00
   7  -2  -1    3.50    2.60
   7  -2  -1    4.10    1.60
  -7   2   1    3.30    2.60
  -7   2   1    4.80    1.80
   6  -2  -1    0.60    1.60
   6  -2  -1   -0.20    2.10
  -6   2   1   -1.20    2.00
  -6   2   1    1.20    1.70
   5  -2  -1   17.30    2.90
   5  -2  -1   17.60    2.00
  -5   2   1   16.80    3.20
   4  -2  -1  262.17   10.50
   4  -2  -1  246.08    9.60
  -4   2   1  245.88   10.40
  -4   2   1  270.67    9.70
   3  -2  -1  248.68    9.30
   3  -2  -1  261.67   10.20
  -3   2   1  253.47    9.30
  -3   2   1  243.48   10.00
   2  -2  -1   -0.60    1.40
   2  -2  -1    1.60    1.00
  -2   2   1    2.10    1.00
  -2   2   1   -1.00    1.40
   1  -2  -1  339.67   12.50
   1  -2  -1  365.66   12.80
  -1   2   1  347.17   12.50
  -1   2   1  360.46   12.80
   0  -2  -1   21.20    1.60
   0  -2  -1   20.20    1.60
   0   2   1   18.30    1.60
   0   2   1   26.30    1.60
  -1  -2  -1    1.60    1.10
  -1  -2  -1    2.40    0.60
   1   2   1    0.30    0.60
   1   2   1    1.10    1.20
  -2  -2  -1   15.40    1.60
  -2  -2  -1   17.70    1.50
  -2  -2  -1   17.30    1.80
   2   2   1   23.00    2.00
  -3  -2  -1   97.09    4.30
  -3  -2  -1   92.49    4.40
  -3  -2  -1  109.89    4.80
   3   2   1   90.59    4.60
  -4  -2  -1    2.20    1.60
  -4  -2  -1    2.10    1.50
  -4  -2  -1    2.10    1.50
   4   2   1    1.90    1.80
  -5  -2  -1   -1.10    1.40
  -5  -2  -1    0.80    1.40
  -5  -2  -1    2.20    1.80
  -5  -2  -1    0.30    1.90
   5   2   1    0.40    1.80
  -6  -2  -1   64.69    4.40
  -6  -2  -1   60.19    4.30
  -6  -2  -1   52.59    4.40
  -6  -2  -1   58.59    4.20
  -7  -2  -1   25.10    3.60
  -7  -2  -1   16.50    2.80
  -7  -2  -1   20.20    4.90
  -7  -2  -1   19.50    3.10
  -8  -2  -1   49.60    4.80
  -8  -2  -1   45.50    4.40
  -8  -2  -1   42.70    4.50
  -9  -2  -1   17.60    3.10
  -9  -2  -1   30.80    4.20
  -9  -2  -1   17.90    3.50
 -10  -2  -1    6.20    2.40
 -10  -2  -1    3.20    2.60
  12  -3  -1   51.69    6.70
 -12   3   1   45.90    4.90
  11  -3  -1    0.70    3.00
 -11   3   1    6.40    3.10
 -11   3   1   -0.30    2.30
  10  -3  -1    1.10    2.00
  10  -3  -1    2.30    3.10
 -10   3   1   -0.20    1.90
 -10   3   1   -1.80    2.40
 -10   3   1    3.50    3.20
   9  -3  -1   35.30    4.80
   9  -3  -1   42.30    4.20
  -9   3   1   40.90    3.60
  -9   3   1   34.50    5.00
   8  -3  -1    2.50    2.40
   8  -3  -1    1.30    1.60
  -8   3   1    0.20    1.70
  -8   3   1    0.40    2.40
   7  -3  -1  254.37   11.40
   7  -3  -1  258.87   10.20
  -7   3   1  248.98   11.40
  -7   3   1  247.68   10.10
   6  -3  -1  252.07   11.40
   6  -3  -1  258.57   10.20
  -6   3   1  267.77   11.60
  -6   3   1  263.57   10.30
   5  -3  -1   85.49    4.30
   5  -3  -1   83.49    5.60
  -5   3   1   74.09    5.30
   4  -3  -1   62.69    4.30
   4  -3  -1   60.89    3.20
  -4   3   1   55.19    4.20
  -4   3   1   68.19    3.40
   3  -3  -1  880.41   31.20
   3  -3  -1  884.41   31.90
  -3   3   1  867.31   31.90
  -3   3   1  937.01   31.20
   2  -3  -1   60.69    3.00
   2  -3  -1   60.09    3.70
  -2   3   1   56.09    3.70
  -2   3   1   62.09    3.00
   1  -3  -1  110.59    4.50
   1  -3  -1  109.09    4.70
  -1   3   1  103.79    4.40
  -1   3   1  107.09    4.80
   0  -3  -1    3.70    1.20
   0  -3  -1    1.50    0.90
   0   3   1    2.60    1.10
   0   3   1    4.30    0.90
  -1  -3  -1   46.70    2.70
   1   3   1   51.09    2.80
  -2  -3  -1   36.30    2.00
  -2  -3  -1   44.30    3.10
  -2  -3  -1   44.50    1.90
   2   3   1   44.30    4.00
  -3  -3  -1    1.90    1.10
  -3  -3  -1    4.70    1.70
  -3  -3  -1    2.70    1.00
   3   3   1    2.30    1.90
  -4  -3  -1   81.79    3.90
  -4  -3  -1   84.19    4.00
  -4  -3  -1   79.19    4.50
   4   3   1   86.69    4.80
  -5  -3  -1   27.30    2.60
  -5  -3  -1   24.10    2.50
  -5  -3  -1   19.40    2.50
   5   3   1   26.80    3.10
  -6  -3  -1   29.90    3.20
  -6  -3  -1   24.10    2.90
  -6  -3  -1   25.30    3.30
  -6  -3  -1   21.50    4.40
  -7  -3  -1   -0.60    1.80
  -7  -3  -1   -2.00    1.70
  -7  -3  -1    1.30    2.50
  -7  -3  -1    0.90    2.50
  -8  -3  -1    3.40    2.70
  -8  -3  -1    3.20    2.10
  -8  -3  -1    2.00    2.60
  -9  -3  -1   45.00    4.30
  -9  -3  -1   31.40    4.30
  -9  -3  -1   40.50    4.10
  12  -4  -1    8.50    3.70
 -12   4   1    8.90    2.90
  11  -4  -1   19.50    4.40
 -11   4   1   13.50    2.90
  10  -4  -1   11.70    2.60
 -10   4   1    9.50    2.60
 -10   4   1    8.90    3.60
   9  -4  -1   39.40    3.70
   9  -4  -1   40.60    5.60
  -9   4   1   35.40    3.70
  -9   4   1   38.90    5.30
   8  -4  -1   38.10    5.10
   8  -4  -1   34.70    3.30
  -8   4   1   34.50    5.10
  -8   4   1   39.10    3.50
   7  -4  -1   88.89    6.00
   7  -4  -1   91.29    4.70
  -7   4   1   91.29    4.70
  -7   4   1   85.69    6.00
   6  -4  -1   20.90    2.30
   6  -4  -1   20.10    3.40
  -6   4   1   23.30    2.50
  -6   4   1   20.40    3.70
   5  -4  -1    3.80    2.80
   5  -4  -1    3.90    1.60
  -5   4   1    5.30    1.90
  -5   4   1    4.60    2.80
   4  -4  -1  673.13   23.30
   4  -4  -1  644.14   24.20
  -4   4   1  634.24   24.20
  -4   4   1  662.73   23.30
   3  -4  -1   19.20    2.00
   3  -4  -1   19.80    2.80
  -3   4   1   23.40    2.80
  -3   4   1   19.70    2.00
   2  -4  -1  438.26   16.20
   2  -4  -1  442.36   15.70
  -2   4   1  442.66   15.70
  -2   4   1  428.06   16.20
   1  -4  -1  247.98    9.20
   1  -4  -1  226.88    9.00
  -1   4   1  233.68    9.00
  -1   4   1  254.37    9.30
   0  -4  -1   33.20    2.40
   0  -4  -1   34.70    2.20
   0   4   1   40.30    2.20
   0   4   1   36.70    2.70
  -1  -4  -1   64.69    3.60
   1   4   1   73.79    4.30
  -2  -4  -1   20.80    2.40
   2   4   1   22.40    2.40
   3   4   1  291.97   11.50
  -4  -4  -1    9.20    2.20
  -4  -4  -1    7.90    1.10
  -4  -4  -1    9.10    1.30
   4   4   1    6.80    2.10
  -5  -4  -1   28.00    2.30
  -5  -4  -1   25.20    3.10
  -5  -4  -1   27.00    2.20
   5   4   1   29.80    3.40
  -6  -4  -1   12.60    1.90
  -6  -4  -1   13.20    2.60
  -6  -4  -1   16.80    3.10
  -6  -4  -1   14.00    1.80
   6   4   1   12.60    3.00
  -7  -4  -1    4.30    2.90
  -7  -4  -1    1.90    1.70
  -7  -4  -1    3.60    1.70
  -8  -4  -1   12.60    2.30
  -8  -4  -1   16.80    3.70
  -9  -4  -1   15.50    3.60
  -9  -4  -1   23.00    3.40
  -9  -4  -1   16.80    2.70
  13  -5  -1    4.60    4.00
 -13   5   1   -1.20    4.30
  12  -5  -1    3.40    3.60
 -12   5   1   -1.70    2.10
  11  -5  -1   15.90    4.30
 -11   5   1   17.20    3.00
  10  -5  -1   87.19    7.10
  10  -5  -1   79.89    5.40
 -10   5   1   88.59    5.60
 -10   5   1   99.69    8.20
   9  -5  -1   28.70    3.10
   9  -5  -1   29.00    4.40
  -9   5   1   26.80    3.20
  -9   5   1   37.70    5.20
   8  -5  -1  124.69    7.80
   8  -5  -1  131.29    6.30
  -8   5   1  125.89    7.80
  -8   5   1  133.49    6.40
   7  -5  -1   15.20    3.20
   7  -5  -1   12.40    2.20
  -7   5   1   12.00    3.40
  -7   5   1   15.00    2.30
   6  -5  -1   66.99    5.20
   6  -5  -1   62.49    3.80
  -6   5   1   63.39    3.70
  -6   5   1   66.89    5.60
   5  -5  -1  100.69    4.70
   5  -5  -1   96.69    6.00
  -5   5   1   89.39    6.00
  -5   5   1  101.19    4.80
   4  -5  -1    1.50    1.50
   4  -5  -1   -1.30    3.70
  -4   5   1   -3.30    2.40
  -4   5   1    3.10    1.50
   3  -5  -1   19.20    2.00
   3  -5  -1   13.50    2.60
  -3   5   1   18.30    2.00
  -3   5   1   18.50    2.90
   2  -5  -1   54.99    3.20
   2  -5  -1   56.29    3.80
  -2   5   1   58.69    3.10
  -2   5   1   53.29    4.00
   1  -5  -1  176.68    6.90
   1  -5  -1  168.58    7.00
  -1   5   1  164.08    6.90
  -1   5   1  171.08    7.10
   0  -5  -1    3.40    1.60
   0  -5  -1    2.60    1.10
   0   5   1    3.10    1.80
   0   5   1    4.00    1.20
  -1  -5  -1   12.20    1.90
   1   5   1   10.80    1.90
  -2  -5  -1   48.80    3.40
   2   5   1   49.50    3.60
  -3  -5  -1    1.30    1.80
   3   5   1    2.60    1.90
  -4  -5  -1    1.60    2.00
   4   5   1   -1.20    1.80
  -5  -5  -1   78.89    5.00
   5   5   1   95.59    7.90
   6   5   1   23.70    3.40
  -7  -5  -1    2.40    2.80
  -8  -5  -1   15.80    3.70
  13  -6  -1   34.50    6.40
 -13   6   1   40.30    6.40
  12  -6  -1    6.10    3.50
 -12   6   1    8.00    2.80
  11  -6  -1   16.30    4.50
 -11   6   1   16.10    3.00
  10  -6  -1   70.39    5.00
  10  -6  -1   74.89    6.90
 -10   6   1   75.59    7.00
 -10   6   1   76.29    5.40
   9  -6  -1   -1.00    3.20
   9  -6  -1   -0.50    1.80
  -9   6   1    1.20    1.80
  -9   6   1    3.20    3.50
   8  -6  -1    0.00    2.60
   8  -6  -1    2.60    1.90
  -8   6   1    4.30    1.90
  -8   6   1    3.10    2.80
   7  -6  -1  482.05   19.70
   7  -6  -1  481.55   18.10
  -7   6   1  486.95   18.00
  -7   6   1  484.15   19.80
   6  -6  -1   -1.60    2.40
   6  -6  -1    1.70    1.50
  -6   6   1    2.50    1.60
  -6   6   1    2.30    2.40
   5  -6  -1    0.60    2.20
   5  -6  -1   -1.00    1.50
  -5   6   1   -1.20    1.40
  -5   6   1    0.00    2.30
   4  -6  -1   30.20    2.70
   4  -6  -1   27.00    3.70
  -4   6   1   27.50    2.80
  -4   6   1   25.80    3.80
   3  -6  -1   75.89    4.90
   3  -6  -1   81.29    4.10
  -3   6   1   77.29    4.00
  -3   6   1   72.49    5.00
   2  -6  -1   73.99    4.40
   2  -6  -1   84.39    4.10
  -2   6   1   68.69    4.60
  -2   6   1   79.49    4.10
   1  -6  -1  574.94   21.10
   1  -6  -1  591.24   21.10
  -1   6   1  584.04   21.10
  -1   6   1  592.54   21.20
   0  -6  -1  200.38    8.30
   0  -6  -1  207.78    7.80
   0   6   1  208.78    7.80
   0   6   1  210.28    8.50
  -1  -6  -1   30.00    2.70
   1   6   1   31.00    2.80
  -2  -6  -1   52.29    3.70
   2   6   1   71.89    4.30
  -3  -6  -1    1.70    2.00
   3   6   1   -0.20    2.00
  -4  -6  -1   29.00    3.40
   4   6   1   28.70    3.90
   5   6   1   19.90    3.50
   6   6   1   -0.60    2.60
  -7  -6  -1   11.70    3.50
  -8  -6  -1   17.90    3.90
  13  -7  -1   -1.30    4.80
 -13   7   1   -2.40    2.40
  12  -7  -1    3.00    3.80
 -12   7   1    1.10    2.40
  11  -7  -1   26.00    4.90
 -11   7   1   26.60    3.50
  10  -7  -1    7.50    3.70
  10  -7  -1    9.50    2.60
 -10   7   1    7.40    2.40
 -10   7   1   11.80    5.70
   9  -7  -1    2.20    1.90
  -9   7   1    2.50    3.10
  -9   7   1   -0.10    1.90
   8  -7  -1    6.60    3.20
   8  -7  -1    2.50    1.90
  -8   7   1    2.20    2.90
  -8   7   1    2.70    1.80
   7  -7  -1   85.39    4.80
   7  -7  -1   92.89    6.80
  -7   7   1   89.59    6.40
  -7   7   1   87.39    4.80
   6  -7  -1    3.10    1.60
   6  -7  -1    1.80    2.40
  -6   7   1    1.70    1.60
  -6   7   1    3.60    2.50
   5  -7  -1   30.50    3.90
   5  -7  -1   26.50    2.70
  -5   7   1   28.70    3.90
  -5   7   1   31.70    2.80
   4  -7  -1   24.70    3.40
   4  -7  -1   28.90    2.60
  -4   7   1   27.80    2.80
  -4   7   1   30.00    4.50
   3  -7  -1  142.49    7.00
   3  -7  -1  147.69    6.40
  -3   7   1  142.59    6.30
  -3   7   1  148.09    7.30
   2  -7  -1   42.60    2.90
   2  -7  -1   43.30    3.50
  -2   7   1   41.50    3.60
  -2   7   1   43.30    3.20
   1  -7  -1   -0.90    1.30
   1  -7  -1   -0.10    1.50
  -1   7   1   -0.10    1.50
  -1   7   1    0.00    1.40
   0  -7  -1    0.70    1.50
   0   7   1   -0.70    1.50
   0   7   1    1.40    1.00
  -1  -7  -1    4.20    1.90
   1   7   1    0.20    1.60
  -2  -7  -1    2.50    2.00
   2   7   1   -1.30    1.80
  -3  -7  -1    3.50    2.10
   3   7   1    0.80    2.60
  -4  -7  -1    5.70    2.80
   4   7   1    4.10    2.30
   5   7   1   15.80    3.10
   6   7   1    2.40    2.90
  -7  -7  -1   -0.60    2.70
   7   7   1   -1.70    2.40
  13  -8  -1   -0.20    3.50
 -13   8   1    1.80    2.50
  12  -8  -1    6.10    4.20
 -12   8   1    4.20    2.50
  11  -8  -1    7.20    4.10
 -11   8   1   10.20    2.80
  10  -8  -1    9.60    4.30
  10  -8  -1   12.60    2.70
 -10   8   1   12.20    2.70
   9  -8  -1   45.70    4.30
   9  -8  -1   44.70    6.40
  -9   8   1   53.09    6.60
  -9   8   1   46.30    4.10
   8  -8  -1   18.90    2.80
   8  -8  -1   15.30    3.70
  -8   8   1   18.30    4.60
  -8   8   1   12.40    2.40
   7  -8  -1   39.80    5.00
   7  -8  -1   34.00    3.30
  -7   8   1   43.90    5.10
  -7   8   1   41.50    3.50
   6  -8  -1   14.30    2.30
   6  -8  -1   16.20    3.20
  -6   8   1   15.20    3.60
  -6   8   1   13.70    2.20
   5  -8  -1   12.50    2.80
   5  -8  -1   11.10    2.00
  -5   8   1   15.80    3.20
  -5   8   1   18.20    2.40
   4  -8  -1   89.89    5.70
   4  -8  -1   86.89    4.60
  -4   8   1   86.89    5.70
  -4   8   1   86.99    4.60
   3  -8  -1   22.30    3.30
   3  -8  -1   24.90    2.60
  -3   8   1   25.80    2.70
  -3   8   1   24.50    3.10
   2  -8  -1   19.70    2.30
   2  -8  -1   17.40    2.40
  -2   8   1   18.00    2.50
  -2   8   1   21.00    2.50
   1  -8  -1    2.40    1.70
   1  -8  -1    3.30    1.50
  -1   8   1    1.50    1.50
  -1   8   1    2.10    1.70
   0  -8  -1   14.00    2.40
   0   8   1   10.40    1.20
   0   8   1   12.40    1.60
   0   8   1    9.30    2.20
  -1  -8  -1   16.20    2.70
   1   8   1   22.40    3.00
  -2  -8  -1    2.00    2.30
   2   8   1    0.90    3.60
  -3  -8  -1    0.70    2.60
   3   8   1   -0.90    2.30
   4   8   1    8.20    2.90
   5   8   1    4.40    2.70
   6   8   1   -1.10    3.00
  13  -9  -1   11.40    4.90
  12  -9  -1    7.00    4.00
 -12   9   1    6.30    2.70
  11  -9  -1    2.40    3.60
 -11   9   1    4.50    2.50
  10  -9  -1   34.40    5.70
  10  -9  -1   29.60    3.60
 -10   9   1   38.40    3.90
   9  -9  -1    0.50    3.20
   9  -9  -1   -0.10    2.10
  -9   9   1    0.50    2.00
  -9   9   1    6.80    4.00
   8  -9  -1   20.40    4.50
   8  -9  -1   27.50    3.20
  -8   9   1   29.50    3.30
  -8   9   1   29.90    5.00
   7  -9  -1   21.40    3.90
   7  -9  -1   23.40    3.00
  -7   9   1   30.90    4.70
  -7   9   1   28.70    3.10
   6  -9  -1   11.00    3.40
   6  -9  -1    9.90    2.30
  -6   9   1   11.30    3.20
  -6   9   1   12.00    2.30
   5  -9  -1   10.50    2.10
   5  -9  -1    9.40    2.90
  -5   9   1    4.50    2.90
  -5   9   1    8.90    2.00
   4  -9  -1   13.20    2.90
   4  -9  -1   13.50    2.20
  -4   9   1   15.30    2.40
  -4   9   1   17.20    3.20
   3  -9  -1   32.70    3.20
   3  -9  -1   30.80    3.80
  -3   9   1   31.70    3.90
  -3   9   1   32.40    3.20
   2  -9  -1  103.69    5.40
   2  -9  -1   98.29    5.40
  -2   9   1  103.19    5.40
  -2   9   1   99.89    5.50
   1  -9  -1   23.10    2.70
   1  -9  -1   22.70    2.80
  -1   9   1   22.30    2.80
  -1   9   1   24.40    2.80
   0  -9  -1   25.10    3.20
   0   9   1   34.10    3.70
  -1  -9  -1    1.70    2.00
   1   9   1    2.30    2.30
   2   9   1    5.60    2.30
   3   9   1    4.30    2.80
   4   9   1    2.90    2.90
   5   9   1    8.10    4.80
 -12  10   1    4.50    2.60
  11 -10  -1   21.10    4.80
 -11  10   1   30.00    3.70
  10 -10  -1    1.30    3.80
 -10  10   1    2.40    2.20
   9 -10  -1   58.99    4.70
   9 -10  -1   66.19    7.40
  -9  10   1   63.09    4.70
   8 -10  -1  116.69    8.60
  -8  10   1  114.99    6.20
  -8  10   1  117.49    8.20
   7 -10  -1   55.89    4.50
   7 -10  -1   66.79    6.60
  -7  10   1   66.09    6.70
  -7  10   1   61.59    4.50
   6 -10  -1  105.29    7.40
   6 -10  -1   98.99    5.60
  -6  10   1  109.39    7.50
  -6  10   1   98.79    5.60
   5 -10  -1   16.70    3.50
   5 -10  -1   14.30    2.50
  -5  10   1   11.70    2.40
  -5  10   1   17.90    3.50
   4 -10  -1   13.50    3.00
   4 -10  -1   13.30    2.60
  -4  10   1   15.10    3.30
  -4  10   1   13.40    2.40
   3 -10  -1   39.70    4.30
   3 -10  -1   33.70    3.70
  -3  10   1   38.90    4.80
  -3  10   1   37.40    3.70
   2 -10  -1    9.80    2.30
   2 -10  -1   10.00    2.40
  -2  10   1    9.50    2.40
  -2  10   1    8.30    2.30
   1 -10  -1   51.39    4.30
  -1  10   1   46.60    3.30
  -1  10   1   55.49    4.40
  -1  10   1   47.00    3.40
   0 -10  -1    7.40    2.60
   0  10   1    5.00    2.50
   1  10   1   41.30    4.50
   2  10   1   -0.10    2.60
   3  10   1    2.60    3.00
   4  10   1   33.90    6.50
  12 -11  -1    8.60    4.70
 -12  11   1    6.80    2.80
  11 -11  -1    5.30    3.70
 -11  11   1    3.30    2.30
  10 -11  -1    0.50    3.40
 -10  11   1    6.00    2.60
   9 -11  -1    6.20    2.40
   9 -11  -1    6.80    3.70
  -9  11   1   10.00    2.70
   8 -11  -1   25.80    3.30
   8 -11  -1   15.70    4.40
  -8  11   1   26.00    3.30
  -8  11   1   29.30    5.10
   7 -11  -1    2.50    2.20
   7 -11  -1    1.90    3.20
  -7  11   1    0.10    2.00
  -7  11   1    5.90    3.60
   6 -11  -1    2.40    3.10
  -6  11   1    3.70    2.30
  -6  11   1    4.50    3.40
   5 -11  -1    7.40    3.10
  -5  11   1    9.50    3.30
  -5  11   1    9.70    2.50
   4 -11  -1    1.90    3.00
   4 -11  -1    5.10    2.80
  -4  11   1    6.00    2.90
  -4  11   1    3.70    2.30
   3 -11  -1   48.60    4.30
   3 -11  -1   50.09    4.60
  -3  11   1   50.39    4.60
  -3  11   1   51.99    6.20
   2 -11  -1   -3.30    2.10
  -2  11   1    3.00    2.30
  -2  11   1   -0.50    2.00
   1 -11  -1   11.80    2.90
  -1  11   1    7.50    1.50
  -1  11   1   11.40    2.80
  -1  11   1    6.20    1.70
   0  11   1    6.50    2.80
   1  11   1    1.20    2.60
   2  11   1    4.40    2.90
   3  11   1   -0.90    3.00
  11 -12  -1   11.20    5.10
 -11  12   1    4.20    2.70
  10 -12  -1    6.10    4.10
 -10  12   1    5.30    2.60
   9 -12  -1    8.10    3.60
  -9  12   1    2.40    2.30
   8 -12  -1    5.40    3.30
   8 -12  -1    4.70    2.60
  -8  12   1    7.10    2.50
   7 -12  -1   11.60    2.80
   7 -12  -1   14.20    3.90
  -7  12   1   12.40    2.60
  -7  12   1   16.20    4.10
   6 -12  -1   -0.70    2.00
   6 -12  -1   -2.00    2.80
  -6  12   1    0.20    3.00
  -6  12   1    3.10    2.30
   5 -12  -1    3.00    2.20
   5 -12  -1    2.40    3.00
  -5  12   1    1.70    2.30
  -5  12   1    5.80    3.00
   4 -12  -1   86.49    5.50
   4 -12  -1   78.09    6.00
  -4  12   1   82.69    6.10
  -4  12   1   79.49    5.40
   3 -12  -1    4.50    2.50
  -3  12   1    4.20    2.50
  -3  12   1    2.60    2.40
  -2  12   1   27.90    3.20
  -2  12   1   24.70    3.40
  -2  12   1   22.10    2.80
  -1  12   1    1.40    2.40
   0  12   1   27.40    3.70
   1  12   1   -3.10    2.50
   2  12   1    7.10    3.00
  11 -13  -1    3.40    3.80
  10 -13  -1    2.60    4.00
 -10  13   1   -1.30    2.30
   9 -13  -1    6.50    4.00
  -9  13   1    2.40    2.30
   8 -13  -1    3.90    3.70
  -8  13   1    3.00    2.40
   7 -13  -1    0.30    3.20
  -7  13   1   10.20    3.50
  -7  13   1   -0.70    2.10
   6 -13  -1    5.80    3.30
  -6  13   1   12.70    3.60
  -6  13   1    8.30    2.60
   5 -13  -1   -0.30    2.90
  -5  13   1    7.10    3.00
  -5  13   1    0.30    2.30
   4 -13  -1   17.30    3.40
  -4  13   1   21.20    3.30
  -4  13   1   25.10    3.70
  -3  13   1    7.50    2.60
  -3  13   1    9.10    2.70
  -3  13   1    4.40    2.70
  -2  13   1   -3.90    1.90
  -2  13   1   -0.40    2.30
  -2  13   1    1.90    1.60
  -1  13   1    4.50    2.70
   0  13   1    5.30    5.30
   9 -14  -1   -0.30    3.20
  -9  14   1    2.20    2.70
   8 -14  -1    7.80    3.80
  -8  14   1   -2.20    2.30
   7 -14  -1    2.60    3.40
  -7  14   1    0.40    2.50
   6 -14  -1   11.30    3.80
  -6  14   1   11.00    2.90
  -6  14   1   18.50    3.80
   5 -14  -1    2.60    3.00
  -5  14   1    7.00    3.10
  -5  14   1    6.80    2.70
  -4  14   1   23.00    3.60
  -4  14   1   31.40    4.60
  -4  14   1   37.50    4.70
  -3  14   1   11.20    2.60
  -3  14   1    5.30    2.60
  -3  14   1   12.50    3.20
  -2  14   1    3.80    2.70
  -2  14   1    0.30    1.20
   6 -15  -1    6.10    3.40
  -6  15   1    9.40    3.40
  -3  15  -2    3.90    2.60
  -3  15  -2   -0.90    2.00
  -4  15  -2    1.10    2.60
  -4  15  -2    3.10    2.60
  -5  15  -2    2.70    5.50
  -5  15  -2   -1.10    2.20
  -6  15  -2   42.40    5.90
  -7  15  -2   16.40    4.40
  -7  15  -2   11.70    2.70
  -8  15  -2    1.50    2.40
  -8  15  -2    3.00    3.70
   8 -15   2    1.30    3.90
   0  14  -2   -0.70    2.50
  -1  14  -2    4.10    1.50
  -1  14  -2    5.30    1.50
  -1  14  -2    7.10    2.70
  -2  14  -2    0.20    1.80
  -2  14  -2    0.60    2.30
  -3  14  -2   11.10    2.90
  -3  14  -2   13.30    2.80
  -4  14  -2   36.50    5.00
  -4  14  -2   31.00    3.60
   4 -14   2   28.40    3.80
  -5  14  -2   57.89    4.50
  -5  14  -2   58.59    6.30
   5 -14   2   46.60    4.60
  -6  14  -2   47.40    6.50
  -6  14  -2   36.80    4.10
   6 -14   2   31.10    3.60
  -7  14  -2    4.80    2.40
  -7  14  -2   11.30    4.00
   7 -14   2    6.90    3.80
   7 -14   2    6.20    2.50
  -8  14  -2    3.20    2.20
   8 -14   2   -0.30    2.10
   8 -14   2   -0.20    3.20
  -9  14  -2    1.20    2.30
   9 -14   2    6.60    3.80
 -10  14  -2    1.60    2.30
  10 -14   2    1.10    4.60
   1  13  -2    1.30    2.50
   0  13  -2    4.60    2.60
  -1  13  -2    6.70    1.80
  -1  13  -2    7.80    2.60
  -1  13  -2   10.20    2.00
  -2  13  -2    0.90    2.30
  -2  13  -2    0.60    2.10
  -2  13  -2    6.90    3.20
   2 -13   2   -0.90    2.20
  -3  13  -2    7.20    2.80
  -3  13  -2   15.50    3.30
  -3  13  -2    6.50    2.60
   3 -13   2    3.00    2.40
  -4  13  -2   50.59    6.10
  -4  13  -2   31.70    3.50
  -4  13  -2   34.70    5.00
   4 -13   2   31.60    3.40
  -5  13  -2   21.40    3.00
  -5  13  -2   38.00    5.40
  -5  13  -2   27.70    4.40
  -6  13  -2   23.50    3.00
  -7  13  -2   35.30    3.80
  -7  13  -2   43.40    9.10
   7 -13   2   32.60    3.50
   7 -13   2   28.60    4.60
   8 -13   2   15.20    2.70
   8 -13   2   15.10    4.50
  -9  13  -2   -0.40    2.20
   9 -13   2    1.80    2.20
   9 -13   2    4.30    3.70
 -10  13  -2   10.20    2.70
  10 -13   2    5.50    4.00
  11 -13   2    0.80    4.30
   3  12  -2   -3.90    2.30
   2  12  -2    3.70    2.80
   1  12  -2    2.40    2.50
   0  12  -2    2.10    2.30
   0 -12   2    0.80    2.30
  -1  12  -2   71.29    4.40
  -1  12  -2   54.29    3.90
  -1  12  -2   61.99    5.10
   1 -12   2   63.49    4.70
  -2  12  -2   84.59    5.20
  -2  12  -2   80.69    7.70
  -2  12  -2   83.59    5.30
  -3  12  -2    5.40    3.30
  -3  12  -2   -2.70    2.30
  -3  12  -2   -1.40    2.00
   3 -12   2   -1.00    2.00
  -4  12  -2   17.40    3.70
  -4  12  -2   19.90    2.70
  -4  12  -2   25.40    4.50
   4 -12   2   14.80    2.70
  -5  12  -2   12.20    3.60
  -5  12  -2   12.80    2.50
  -5  12  -2   20.10    4.60
   5 -12   2   10.30    3.30
   5 -12   2   12.80    2.50
  -6  12  -2   52.39    4.00
  -6  12  -2   70.39   11.90
   6 -12   2   61.59    6.30
   6 -12   2   51.89    4.10
  -7  12  -2    9.10    2.30
  -7  12  -2   14.50    4.60
   7 -12   2    4.60    2.10
   7 -12   2    5.80    3.70
  -8  12  -2    2.80    2.20
   8 -12   2    2.00    2.10
   8 -12   2    1.00    3.60
   9 -12   2   -2.00    1.90
   9 -12   2   -2.90    3.60
 -10  12  -2    1.50    2.20
  10 -12   2    8.10    4.40
  10 -12   2    2.30    2.20
 -11  12  -2    4.50    2.50
  11 -12   2   10.50    5.00
   4  11  -2   -0.20    2.70
   3  11  -2   11.50    3.00
   2  11  -2    6.90    2.60
   1  11  -2   81.29    5.40
  -1 -11   2   72.59    5.10
   0  11  -2    8.20    1.60
   0  11  -2    6.30    2.30
   0  11  -2    6.70    1.50
   0 -11   2    5.60    2.40
  -1  11  -2   20.10    2.80
  -1  11  -2   26.30    3.70
  -1  11  -2   17.00    2.30
   1 -11   2   14.70    2.60
  -2  11  -2    2.40    4.40
  -2  11  -2   -0.10    2.10
  -2  11  -2   -1.70    1.80
   2 -11   2    3.00    2.10
  -3  11  -2   24.70    2.90
  -3  11  -2   32.20    4.50
  -3  11  -2   27.90    3.70
   3 -11   2   23.50    2.90
  -4  11  -2  618.34   23.60
  -4  11  -2  568.04   22.90
  -4  11  -2  580.54   21.60
   4 -11   2  586.54   22.90
   4 -11   2  583.64   21.70
  -5  11  -2  150.58    9.50
  -5  11  -2  134.59    6.70
   5 -11   2  136.59    6.80
   5 -11   2  151.48    8.50
  -6  11  -2   84.09    4.90
  -6  11  -2  102.39    8.40
   6 -11   2   87.09    7.10
   6 -11   2   84.59    5.10
  -7  11  -2    0.20    1.90
  -7  11  -2    3.40    3.40
   7 -11   2    5.40    2.10
  -8  11  -2   65.99    7.90
  -8  11  -2   55.29    4.10
   8 -11   2   46.60    4.10
   8 -11   2   54.89    6.30
  -9  11  -2   11.30    2.50
   9 -11   2   15.10    3.70
   9 -11   2   10.10    4.00
 -10  11  -2    0.10    2.10
  10 -11   2    0.50    4.00
  10 -11   2    1.10    1.90
 -11  11  -2    1.90    2.10
  11 -11   2   -1.40    3.50
 -12  11  -2    3.10    2.40
  12 -11   2    0.60    4.30
   5  10  -2    1.00    2.90
   4  10  -2   16.30    3.30
   3  10  -2   23.10    3.50
   2  10  -2    1.60    2.20
  -2 -10   2    1.80    2.40
   1  10  -2   20.00    3.00
  -1 -10   2   19.30    4.00
   0  10  -2   -1.00    1.40
   0  10  -2   -2.20    1.90
   0  10  -2    1.80    1.40
   0 -10   2    4.10    2.10
  -1  10  -2   -0.50    2.00
  -1  10  -2   -0.30    1.80
  -1  10  -2    1.50    1.70
   1 -10   2   -1.20    1.70
  -2  10  -2   -0.30    1.80
  -2  10  -2    2.20    2.50
  -2  10  -2    0.40    2.00
   2 -10   2    1.60    1.80
  -3  10  -2   80.59    6.30
  -3  10  -2   80.69    5.60
  -3  10  -2   69.79    4.40
   3 -10   2   85.69    4.60
  -4  10  -2  108.49    5.40
  -4  10  -2  108.39    7.20
   4 -10   2  120.49    6.80
   4 -10   2  103.89    5.30
  -5  10  -2   69.99    6.20
  -5  10  -2   57.59    3.90
   5 -10   2   59.19    5.20
   5 -10   2   59.69    3.90
  -6  10  -2   94.59    5.20
  -6  10  -2  101.79    7.20
   6 -10   2  110.09    7.10
   6 -10   2   93.29    5.20
  -7  10  -2   38.00    3.30
   7 -10   2   34.60    3.30
   7 -10   2   39.40    5.30
  -8  10  -2   15.00    4.60
  -8  10  -2   14.30    2.50
   8 -10   2   11.90    3.80
   8 -10   2   17.00    2.60
  -9  10  -2   20.00    2.80
   9 -10   2   10.50    3.90
   9 -10   2   17.40    2.70
  10 -10   2    2.10    2.00
  10 -10   2    1.50    3.90
 -11  10  -2   11.10    2.60
  11 -10   2    4.80    4.20
 -12  10  -2    0.60    2.20
  12 -10   2   -0.50    3.60
   6   9  -2   -1.40    2.70
  -6  -9   2   -1.80    3.10
   5   9  -2    5.10    2.80
   4   9  -2    5.60    2.60
   3   9  -2   50.89    4.50
  -3  -9   2   52.79    4.60
   2   9  -2    1.10    2.20
  -2  -9   2    0.50    2.20
   1   9  -2   31.30    3.30
  -1  -9   2   32.80    3.50
   0   9  -2    4.40    1.90
   0   9  -2    3.40    1.40
   0   9  -2    2.90    1.70
   0  -9   2    2.30    1.70
  -1   9  -2   70.49    4.70
  -1   9  -2   71.49    4.10
  -1   9  -2   67.69    4.10
   1  -9   2   65.09    3.90
  -2   9  -2    3.00    2.20
  -2   9  -2    2.60    1.60
   2  -9   2    3.70    1.60
  -3   9  -2   25.70    3.50
  -3   9  -2   24.50    2.70
   3  -9   2   20.00    3.00
   3  -9   2   23.40    2.60
  -4   9  -2   -0.80    2.30
  -4   9  -2    0.50    1.40
   4  -9   2   -1.20    2.30
   4  -9   2    0.50    1.40
  -5   9  -2   39.70    2.90
  -5   9  -2   36.10    4.60
   5  -9   2   31.50    3.00
   5  -9   2   34.10    4.30
  -6   9  -2   35.40    3.10
  -6   9  -2   41.30    5.10
   6  -9   2   34.50    5.10
   6  -9   2   35.80    3.10
  -7   9  -2  114.39    5.60
  -7   9  -2  100.79    7.50
   7  -9   2  125.39    5.70
   7  -9   2  103.59    7.40
  -8   9  -2    2.40    1.80
  -8   9  -2    1.30    3.20
   8  -9   2   -2.60    3.10
   8  -9   2    0.20    1.70
  -9   9  -2    3.40    2.00
   9  -9   2    2.00    3.70
   9  -9   2   -1.00    1.80
 -10   9  -2   55.89    4.50
  10  -9   2   49.10    4.20
  10  -9   2   55.69    6.60
 -11   9  -2   17.70    3.00
  11  -9   2   17.00    4.90
 -12   9  -2    8.80    2.70
   6   8  -2    5.20    2.80
  -6  -8   2    2.90    2.90
   5   8  -2    4.30    2.80
   4   8  -2    0.90    2.20
  -4  -8   2   -2.10    2.00
   3   8  -2    2.50    2.10
  -3  -8   2    0.00    2.10
   2   8  -2  204.08    8.80
  -2  -8   2  194.48    8.60
   1   8  -2   -0.30    1.70
   1   8  -2    1.50    1.00
   1   8  -2    1.00    1.10
  -1  -8   2   -0.90    1.60
   0   8  -2    0.40    1.40
   0   8  -2    0.70    1.50
   0   8  -2    0.90    1.20
   0  -8   2    0.40    1.40
  -1   8  -2  152.98    7.00
  -1   8  -2  156.68    6.60
  -1   8  -2  153.38    6.90
   1  -8   2  156.48    6.50
  -2   8  -2   -2.70    1.80
  -2   8  -2    0.40    1.30
  -2   8  -2   -0.10    1.80
   2  -8   2    0.30    1.30
  -3   8  -2  147.19    6.20
  -3   8  -2  151.88   10.00
   3  -8   2  146.29    6.20
   3  -8   2  143.69    7.30
  -4   8  -2   82.69    5.60
  -4   8  -2   74.99    3.90
   4  -8   2   78.49    5.50
   4  -8   2   72.69    3.80
  -5   8  -2    1.60    2.20
  -5   8  -2    2.10    1.30
   5  -8   2   -0.10    2.30
  -6   8  -2    8.60    1.80
  -6   8  -2    6.70    2.80
   6  -8   2    7.20    2.80
   6  -8   2    8.90    1.70
  -7   8  -2    1.10    1.50
  -7   8  -2    0.40    2.60
   7  -8   2    1.10    1.60
   7  -8   2    1.90    2.80
  -8   8  -2   36.10    5.40
  -8   8  -2   36.30    3.20
   8  -8   2   31.30    4.60
   8  -8   2   30.10    3.10
  -9   8  -2   13.30    4.40
  -9   8  -2   11.60    2.30
   9  -8   2    6.80    2.20
   9  -8   2    5.40    3.40
 -10   8  -2   14.60    2.60
  10  -8   2   13.90    2.60
  10  -8   2   12.30    4.00
 -11   8  -2    6.50    2.40
  11  -8   2    7.40    4.40
 -12   8  -2   30.60    3.70
  12  -8   2   18.10    4.50
  -8  -7   2    0.00    2.70
  -7  -7   2   -2.20    2.80
  -6  -7   2   25.80    3.90
   5   7  -2   29.00    3.70
  -5  -7   2   17.00    3.00
   4   7  -2   67.99    5.00
  -4  -7   2   73.59    5.20
   3   7  -2  141.79    6.90
  -3  -7   2  144.89    6.80
   2   7  -2   12.40    2.30
  -2  -7   2    9.70    1.90
   1   7  -2   31.30    2.10
   1   7  -2   29.20    2.20
   1   7  -2   30.80    2.90
  -1  -7   2   28.60    2.70
   0   7  -2    1.20    1.40
   0   7  -2   -0.10    1.30
   0   7  -2    0.90    1.20
  -1   7  -2   15.70    2.30
  -1   7  -2   13.40    2.20
  -1   7  -2   14.10    2.10
   1  -7   2   13.10    1.80
  -2   7  -2  347.57   13.80
  -2   7  -2  345.17   13.80
  -2   7  -2  360.76   13.00
   2  -7   2  361.86   13.80
   2  -7   2  344.27   12.90
  -3   7  -2  110.99    4.70
  -3   7  -2   95.09    6.00
   3  -7   2  110.09    6.10
   3  -7   2  108.19    4.70
  -4   7  -2   44.60    2.70
  -4   7  -2   43.30    4.50
   4  -7   2   44.20    2.80
   4  -7   2   42.60    4.10
  -5   7  -2   10.50    2.80
   5  -7   2   13.30    1.80
   5  -7   2   10.80    2.80
  -6   7  -2   -2.80    2.10
  -6   7  -2    2.60    1.40
   6  -7   2   -1.20    2.30
   6  -7   2    1.30    1.30
  -7   7  -2   -1.20    2.40
  -7   7  -2    2.20    1.60
   7  -7   2   -0.10    1.40
   7  -7   2    0.00    2.50
  -8   7  -2   -1.10    3.00
  -8   7  -2   -1.30    1.70
   8  -7   2    1.30    1.70
   8  -7   2   -1.70    2.70
  -9   7  -2    3.80    3.50
  -9   7  -2    3.00    2.00
   9  -7   2    4.40    2.00
   9  -7   2    4.00    3.30
 -10   7  -2   29.00    3.30
  10  -7   2   23.70    4.60
  10  -7   2   29.10    3.30
 -11   7  -2    2.30    2.20
  11  -7   2   -2.70    3.20
 -12   7  -2    4.40    2.50
  12  -7   2    8.60    4.20
  -8  -6   2   12.20    3.30
  -7  -6   2    1.30    2.80
  -6  -6   2   -1.90    2.60
  -6  -6   2    1.60    2.50
   5   6  -2   -1.10    2.20
  -5  -6   2    5.20    4.10
   4   6  -2   33.20    3.30
  -4  -6   2   28.80    3.10
   3   6  -2   83.59    4.80
  -3  -6   2   80.49    4.50
   2   6  -2    3.30    1.60
  -2  -6   2    2.20    1.60
   1   6  -2   11.00    1.40
   1   6  -2   11.90    2.00
   1   6  -2   13.80    1.80
  -1  -6   2    9.50    1.70
   0   6  -2   18.00    2.50
   0   6  -2   18.80    2.30
   0   6  -2   23.10    2.20
   0  -6   2   18.10    2.00
  -1   6  -2   86.69    4.50
  -1   6  -2   89.89    4.00
  -1   6  -2   81.89    4.80
   1  -6   2   91.39    4.10
  -2   6  -2    2.30    2.10
  -2   6  -2    2.70    1.30
   2  -6   2    2.40    1.20
   2  -6   2    2.40    1.90
  -3   6  -2   22.30    2.10
  -3   6  -2   19.50    2.90
   3  -6   2   21.10    2.00
   3  -6   2   19.90    3.00
  -4   6  -2  142.39    5.60
  -4   6  -2  132.09    7.70
   4  -6   2  133.79    7.10
   4  -6   2  135.89    5.70
  -5   6  -2    3.50    1.30
  -5   6  -2    2.70    2.30
   5  -6   2    3.80    2.40
   5  -6   2    2.90    1.30
  -6   6  -2  197.38    9.90
  -6   6  -2  220.18    8.50
   6  -6   2  209.88   10.00
  -7   6  -2   65.99    3.80
  -7   6  -2   56.79    5.30
   7  -6   2   54.39    3.50
   7  -6   2   57.49    5.30
  -8   6  -2   55.39    3.80
  -8   6  -2   52.29    5.70
   8  -6   2   57.19    5.60
   8  -6   2   52.69    3.90
  -9   6  -2  191.08    8.30
  -9   6  -2  184.18   10.60
   9  -6   2  169.88    8.10
  10  -6   2    7.10    2.30
  10  -6   2    9.00    3.60
 -11   6  -2    4.60    2.30
  11  -6   2    6.20    3.90
 -12   6  -2    2.80    2.40
  12  -6   2   -2.00    3.40
  -9  -5   2   23.40    6.00
  -9  -5   2   16.70    2.60
  -8  -5   2    9.10    2.20
  -8  -5   2   13.40    3.30
   7   5  -2    7.90    1.70
  -7  -5   2    3.90    1.80
  -7  -5   2    7.70    2.90
   6   5  -2   15.20    1.90
  -6  -5   2   12.60    1.80
  -6  -5   2    9.80    2.70
   5   5  -2   86.89    4.10
   5   5  -2   92.99    5.50
  -5  -5   2   93.59    5.30
  -5  -5   2   83.49    5.40
  -5  -5   2   86.59    4.00
   4   5  -2    1.40    1.90
   4   5  -2    1.00    0.90
  -4  -5   2   -0.80    1.70
  -4  -5   2    0.60    0.90
   3   5  -2   30.20    2.00
   3   5  -2   31.90    3.10
  -3  -5   2   30.00    1.80
  -3  -5   2   34.90    2.90
   2   5  -2   23.10    2.40
   2   5  -2   23.80    2.00
  -2  -5   2   22.70    1.70
  -2  -5   2   22.40    2.40
   1   5  -2  213.18    8.30
   1   5  -2  218.18    8.00
   1   5  -2  210.78    8.00
  -1  -5   2  207.28    8.20
   0   5  -2   26.10    2.30
   0   5  -2   26.20    2.50
   0   5  -2   24.50    2.10
   0  -5   2   25.20    2.10
  -1   5  -2   11.30    1.90
  -1   5  -2    9.30    1.90
  -1   5  -2   12.10    1.40
   1  -5   2   11.80    1.30
  -2   5  -2   -0.60    1.50
  -2   5  -2    0.50    0.90
   2  -5   2   -0.40    0.90
   2  -5   2    0.20    1.40
  -3   5  -2   47.30    2.50
  -3   5  -2   41.10    3.70
   3  -5   2   41.90    3.70
   3  -5   2   45.10    2.50
  -4   5  -2   -1.00    2.10
  -4   5  -2    3.00    1.20
   4  -5   2   -2.00    2.00
   4  -5   2   -0.10    1.20
  -5   5  -2    0.80    2.20
  -5   5  -2    3.80    1.50
   5  -5   2    1.60    1.30
   5  -5   2    1.90    2.40
  -6   5  -2  124.69    5.40
  -6   5  -2  115.69    6.80
   6  -5   2  116.89    6.90
  -7   5  -2   43.70    4.70
  -7   5  -2   36.60    3.00
   7  -5   2   43.40    5.10
   7  -5   2   38.40    3.10
  -8   5  -2    1.00    1.70
  -8   5  -2    0.90    2.80
   8  -5   2   -2.00    1.50
   8  -5   2    0.50    2.90
  -9   5  -2   14.00    2.50
  -9   5  -2   20.40    2.90
  -9   5  -2   21.50    4.80
   9  -5   2   16.50    3.80
   9  -5   2   15.10    2.60
 -10   5  -2   33.60    3.70
 -10   5  -2   31.70    5.30
 -10   5  -2   25.80    3.40
  10  -5   2   21.40    4.40
 -11   5  -2    9.80    2.70
  11  -5   2   11.90    4.00
 -12   5  -2    9.60    2.80
  12  -5   2    6.30    3.50
 -10  -4   2   -1.20    2.70
 -10  -4   2    3.80    2.40
   9   4  -2   12.30    2.40
  -9  -4   2   10.20    3.20
  -9  -4   2    7.20    4.30
  -8  -4   2   10.10    2.60
  -8  -4   2   10.90    2.80
   7   4  -2    0.00    1.80
  -7  -4   2    0.00    2.00
  -7  -4   2    0.60    2.20
  -7  -4   2    0.60    2.10
   6   4  -2  165.78    7.30
  -6  -4   2  160.68    7.30
  -6  -4   2  174.38    8.00
  -6  -4   2  179.08    8.20
   5   4  -2    0.60    1.30
  -5  -4   2   -1.00    1.40
  -5  -4   2    3.00    2.00
  -5  -4   2   -0.60    1.90
   4   4  -2  113.29    5.50
   4   4  -2  108.79    4.90
  -4  -4   2  108.39    5.30
  -4  -4   2  106.89    4.70
   3   4  -2   88.89    4.70
   3   4  -2   85.39    4.10
  -3  -4   2   91.59    3.90
  -3  -4   2   88.89    4.90
   2   4  -2    1.70    1.50
   2   4  -2    3.80    1.30
  -2  -4   2    2.20    1.50
  -2  -4   2    5.30    1.10
   1   4  -2  280.87   10.50
   1   4  -2  289.17   10.40
  -1  -4   2  283.37   10.40
  -1  -4   2  284.47   10.50
   0   4  -2   85.49    3.90
   0   4  -2   86.79    3.60
   0   4  -2   80.79    3.90
   0  -4   2   86.09    3.60
  -1   4  -2 3840.32  161.68
  -1   4  -2 2936.51  143.69
  -2   4  -2  237.78    8.30
  -2   4  -2  217.88    9.20
   2  -4   2  235.98    9.30
   2  -4   2  227.88    8.30
  -3   4  -2   14.30    1.50
  -3   4  -2   20.10    2.80
   3  -4   2   14.70    2.30
   3  -4   2   16.50    1.60
  -4   4  -2   21.40    1.90
  -4   4  -2   26.50    3.30
   4  -4   2   21.90    2.10
  -5   4  -2   88.19    4.10
  -5   4  -2   81.19    5.50
   5  -4   2   81.09    4.10
   5  -4   2   90.29    6.00
  -6   4  -2    3.90    1.40
  -6   4  -2    1.30    2.20
   6  -4   2    3.80    1.70
   6  -4   2    1.10    2.40
  -7   4  -2   75.19    5.60
  -7   4  -2   70.09    4.00
   7  -4   2   67.79    5.80
   7  -4   2   69.29    4.00
  -8   4  -2    0.00    3.00
  -8   4  -2    0.00    1.80
  -8   4  -2    2.10    1.70
   8  -4   2    2.00    2.90
  -9   4  -2   11.50    2.50
  -9   4  -2   18.00    5.10
  -9   4  -2   16.10    2.60
   9  -4   2    8.30    3.60
 -10   4  -2   20.10    3.20
 -10   4  -2   20.70    4.50
 -10   4  -2   15.40    2.80
  10  -4   2   17.70    4.00
 -11   4  -2    7.50    2.50
  11  -4   2   -0.60    3.20
 -12   4  -2   11.10    3.00
  12  -4   2   15.00    4.10
  10   3  -2   16.70    3.20
 -10  -3   2   13.80    3.40
 -10  -3   2   12.50    3.20
   9   3  -2   59.99    5.10
  -9  -3   2   44.40    5.10
  -9  -3   2   57.59    5.30
   8   3  -2   38.80    4.20
  -8  -3   2   33.60    4.30
  -8  -3   2   39.90    5.60
  -8  -3   2   34.60    4.10
  -7  -3   2   17.10    3.00
  -7  -3   2   18.30    2.80
  -7  -3   2   16.50    3.10
   6   3  -2   53.09    3.80
  -6  -3   2   45.30    3.80
  -6  -3   2   57.99    4.10
  -6  -3   2   55.69    4.20
   5   3  -2  278.67   10.60
  -5  -3   2  267.67   10.50
  -5  -3   2  262.07   10.70
  -5  -3   2  262.07   10.60
   4   3  -2  122.69    5.60
  -4  -3   2  133.09    6.00
  -4  -3   2  123.69    5.60
  -4  -3   2  120.09    5.60
   3   3  -2    4.60    1.60
   3   3  -2    5.60    1.90
  -3  -3   2    8.60    1.50
  -3  -3   2    4.40    1.70
   2   3  -2   13.90    1.70
   2   3  -2   16.20    1.90
  -2  -3   2   14.30    1.60
  -2  -3   2   16.00    1.70
   1   3  -2    4.80    1.10
   1   3  -2    3.30    1.10
  -1  -3   2    2.60    1.00
  -1  -3   2    3.00    1.10
   0   3  -2  345.27   12.00
   0   3  -2  345.87   12.30
   0  -3   2  331.07   12.30
   0  -3   2  334.67   11.90
  -1   3  -2   29.10    2.40
  -1   3  -2   34.10    1.50
  -1   3  -2   29.90    2.40
   1  -3   2   32.30    1.60
  -2   3  -2  462.95   17.90
  -2   3  -2  477.65   17.10
   2  -3   2  528.05   18.00
   2  -3   2  490.85   17.10
  -3   3  -2    8.10    2.10
  -3   3  -2    7.10    1.10
   3  -3   2   11.40    2.30
   3  -3   2   10.10    1.20
  -4   3  -2  440.96   16.00
  -4   3  -2  455.15   17.20
   4  -3   2  456.75   17.20
   4  -3   2  434.46   16.00
  -5   3  -2    2.50    1.40
   5  -3   2   -0.60    2.40
   5  -3   2    1.70    1.50
  -6   3  -2   -0.70    2.10
  -6   3  -2    1.30    1.30
  -6   3  -2    0.60    1.30
   6  -3   2   -1.10    1.40
   6  -3   2    0.40    2.00
  -7   3  -2    3.70    1.70
  -7   3  -2    0.40    2.50
  -7   3  -2    2.90    1.60
   7  -3   2    2.00    2.30
  -8   3  -2   20.80    2.90
  -8   3  -2   23.80    3.00
  -8   3  -2   21.60    4.20
   8  -3   2   19.30    3.70
  -9   3  -2    1.50    2.10
  -9   3  -2   -0.20    3.50
  -9   3  -2   -0.10    2.40
   9  -3   2    0.70    2.80
 -10   3  -2   14.90    2.80
 -10   3  -2   20.20    4.70
  10  -3   2   10.80    3.50
 -11   3  -2    0.90    2.40
  11  -3   2   -0.10    3.00
 -12   3  -2    7.20    3.30
 -12   3  -2    8.90    3.80
  11   2  -2    0.10    2.50
 -11  -2   2   -4.80    2.80
 -11  -2   2    5.30    3.10
  10   2  -2   19.70    3.50
 -10  -2   2   16.00    3.30
 -10  -2   2   17.60    3.50
   9   2  -2   23.30    3.50
  -9  -2   2   17.80    3.40
  -9  -2   2   18.80    3.40
   8   2  -2   84.99    5.70
  -8  -2   2   91.59    5.70
  -8  -2   2   76.29    5.60
  -8  -2   2   88.59    5.70
   7   2  -2   15.40    2.60
  -7  -2   2   12.90    2.70
  -7  -2   2    9.70    2.50
  -7  -2   2   11.20    2.40
   6   2  -2   49.60    3.80
  -6  -2   2   49.20    3.80
  -6  -2   2   47.50    3.80
  -6  -2   2   50.19    3.80
   5   2  -2  320.77   12.20
  -5  -2   2  301.87   11.90
  -5  -2   2  311.07   12.10
  -5  -2   2  303.37   12.00
   4   2  -2  168.38    7.30
  -4  -2   2  169.48    7.30
  -4  -2   2  173.78    7.20
  -4  -2   2  166.48    7.10
   3   2  -2  170.08    6.90
  -3  -2   2  163.58    6.70
  -3  -2   2  165.08    6.70
  -3  -2   2  170.08    6.80
   2   2  -2  628.14   22.00
  -2  -2   2  636.94   22.00
  -2  -2   2  603.44   21.90
   1   2  -2  186.18    6.90
   1   2  -2  186.78    7.10
  -1  -2   2  188.48    6.90
  -1  -2   2  188.38    7.10
   0   2  -2  704.33   24.30
  -1   2  -2  500.25   18.70
  -1   2  -2  596.74   19.50
   1  -2   2  569.34   19.50
   1  -2   2  513.45   18.80
  -2   2  -2   54.39    3.40
  -2   2  -2   56.89    3.40
  -2   2  -2   54.29    2.40
   2  -2   2   53.69    2.40
   2  -2   2   57.59    3.40
  -3   2  -2    8.20    1.20
  -3   2  -2    8.90    1.90
   3  -2   2    7.20    1.90
   3  -2   2    9.90    1.30
  -4   2  -2    3.10    1.90
  -4   2  -2    2.00    1.30
  -4   2  -2    2.90    1.20
   4  -2   2    3.40    2.10
  -5   2  -2   74.59    3.90
  -5   2  -2   65.69    3.90
  -5   2  -2   67.19    4.70
   5  -2   2   72.99    5.10
  -6   2  -2   13.60    2.80
  -6   2  -2   12.40    2.00
  -6   2  -2   14.00    2.00
   6  -2   2   13.20    2.50
  -7   2  -2    0.80    1.70
  -7   2  -2   -1.40    1.60
  -7   2  -2   -0.30    2.00
   7  -2   2   -0.10    2.20
  -8   2  -2   55.69    4.00
  -8   2  -2   54.79    4.20
  -8   2  -2   49.40    6.10
   8  -2   2   56.09    5.30
  -9   2  -2   43.70    4.40
  -9   2  -2   55.19    6.90
  -9   2  -2   46.40    4.30
   9  -2   2   46.10    5.30
 -10   2  -2    1.50    2.30
  10  -2   2   -2.70    2.80
 -11   2  -2   29.50    4.60
 -11   2  -2   21.90    3.60
  11   1  -2    0.80    2.80
 -11  -1   2    1.30    2.50
  10   1  -2    2.70    2.70
 -10  -1   2    3.80    3.00
 -10  -1   2    4.00    2.50
   9   1  -2   22.20    3.40
  -9  -1   2   15.90    3.40
  -9  -1   2   11.80    2.90
   8   1  -2   22.70    3.30
  -8  -1   2   17.00    2.90
  -8  -1   2   21.40    3.20
  -8  -1   2   23.40    3.50
   7   1  -2    1.10    1.90
  -7  -1   2   -2.60    1.90
  -7  -1   2   -0.60    1.70
  -7  -1   2    0.50    2.00
   6   1  -2   73.79    5.20
  -6  -1   2   73.79    4.80
  -6  -1   2   78.89    4.50
  -6  -1   2   77.59    4.50
   5   1  -2   62.89    4.50
  -5  -1   2   74.09    4.20
  -5  -1   2   65.79    4.50
  -5  -1   2   66.39    4.10
   4   1  -2   -0.50    1.80
  -4  -1   2   -0.50    1.70
  -4  -1   2    1.20    1.40
  -4  -1   2    0.70    1.60
   3   1  -2  272.57   10.20
   3   1  -2  273.97    9.90
  -3  -1   2  243.18    9.80
  -3  -1   2  268.57   10.20
   2   1  -2  751.02   26.40
   2   1  -2  773.22   26.10
  -2  -1   2  723.93   26.30
  -2  -1   2  745.63   26.10
   1   1  -2  210.88    7.30
   1   1  -2  195.48    7.50
  -1  -1   2  192.08    7.50
  -1  -1   2  213.18    7.30
   0   1  -2   -0.20    0.20
   0   1  -2    0.90    0.80
   0  -1   2   -0.10    0.20
   0  -1   2    0.30    0.60
  -1   1  -2  356.26   13.50
  -1   1  -2  369.16   13.10
   1  -1   2  415.36   13.70
   1  -1   2  361.96   13.10
  -2   1  -2  105.89    4.80
  -2   1  -2  109.49    4.30
  -2   1  -2  105.39    4.80
  -2   1  -2  110.09    4.30
   2  -1   2  108.69    4.30
  -3   1  -2   15.20    1.50
  -3   1  -2   17.60    1.70
  -3   1  -2   15.60    2.40
   3  -1   2   15.50    2.20
  -4   1  -2   17.40    2.10
  -4   1  -2   14.70    2.50
  -4   1  -2   16.90    2.00
   4  -1   2   19.30    2.70
  -5   1  -2   85.99    4.40
  -5   1  -2   79.19    5.00
  -5   1  -2   87.39    4.50
   5  -1   2   90.59    5.80
  -6   1  -2   11.70    2.50
  -6   1  -2   10.90    2.10
  -6   1  -2   14.70    2.20
   6  -1   2   12.00    2.60
  -7   1  -2   32.50    3.20
  -7   1  -2   29.00    3.70
  -7   1  -2   29.30    3.20
   7  -1   2   21.90    3.20
  -8   1  -2   -2.60    2.00
  -8   1  -2   -1.30    2.80
  -8   1  -2   -3.10    3.10
   8  -1   2    1.70    2.40
  -9   1  -2    2.90    2.50
  -9   1  -2    1.20    2.40
  -9   1  -2    1.30    3.20
  -9   1  -2    4.50    2.90
   9  -1   2   -0.10    2.40
 -10   1  -2   24.50    7.70
 -10   1  -2   14.50    3.50
 -10   1  -2    4.10    2.60
 -11   1  -2    3.30    2.90
 -11   1  -2    5.90    3.30
  12   0  -2   10.60    3.50
 -12   0   2    3.00    2.60
 -11   0   2   49.70    5.60
 -11   0   2   47.00    5.00
  10   0  -2   23.40    3.90
 -10   0   2   22.90    4.00
 -10   0   2   26.00    3.50
   9   0  -2   35.10    4.60
  -9   0   2   32.90    4.80
  -9   0   2   38.80    4.10
  -9   0   2   43.40    4.30
   8   0  -2   13.40    2.90
  -8   0   2   11.00    3.00
  -8   0   2   13.00    2.50
  -8   0   2   17.10    2.90
   7   0  -2   25.10    3.60
  -7   0   2   19.30    2.60
  -7   0   2   26.50    3.40
  -7   0   2   19.10    2.50
   6   0  -2  398.56   15.50
   6   0  -2  388.36   14.80
  -6   0   2  404.26   14.80
  -6   0   2  391.76   14.90
  -6   0   2  366.06   15.40
   5   0  -2   44.80    4.20
  -5   0   2   55.09    3.60
  -5   0   2   42.40    4.20
   4   0  -2    0.00    1.90
   4   0  -2    1.20    1.40
  -4   0   2   -0.20    1.70
  -4   0   2    0.40    1.40
   3   0  -2  175.18    6.70
   3   0  -2  170.08    7.30
  -3   0   2  171.78    7.30
  -3   0   2  171.68    6.70
   2   0  -2    1.60    1.00
   2   0  -2   -0.30    1.60
  -2   0   2    3.70    1.70
  -2   0   2    1.70    1.00
   0   0   2    0.30    0.70
  -1   0  -2  448.36   16.20
  -1   0  -2  459.65   16.00
   1   0   2  464.85   16.30
   1   0   2  450.75   16.00
  -2   0  -2  259.77   10.00
  -2   0  -2  268.47    9.70
  -2   0  -2  265.17   10.00
   2   0   2  269.67    9.70
  -3   0  -2    0.30    1.40
  -3   0  -2    1.60    1.40
  -3   0  -2    0.80    1.20
   3   0   2    1.80    1.30
  -4   0  -2   84.89    4.40
  -4   0  -2   79.09    4.60
  -4   0  -2   86.89    4.80
  -4   0  -2   79.99    4.20
   4   0   2   81.59    4.70
   4   0   2   74.69    4.30
  -5   0  -2   94.49    5.20
  -5   0  -2   81.19    4.50
  -5   0  -2   81.69    4.50
   5   0   2   85.49    5.00
  -6   0  -2    7.80    2.70
  -6   0  -2    4.50    2.00
  -6   0  -2    4.20    1.70
   6   0   2    5.70    2.10
  -7   0  -2   70.89    5.30
  -7   0  -2   66.29    5.70
  -7   0  -2   60.29    4.60
  -7   0  -2   62.19    4.30
   7   0   2   71.39    5.10
  -8   0  -2   16.70    3.40
  -8   0  -2   20.20    3.20
  -8   0  -2   16.00    3.30
  -8   0  -2   20.70    3.90
  -9   0  -2   54.49    6.30
  -9   0  -2   47.80    4.90
  -9   0  -2   46.30    5.30
 -10   0  -2   27.40    3.80
 -10   0  -2   24.20    4.00
 -11   0  -2    8.80    3.50
  12  -1  -2    9.50    3.70
  11  -1  -2   12.50    3.70
 -11   1   2   10.40    2.70
 -11   1   2   14.70    3.70
  10  -1  -2    2.60    2.90
 -10   1   2    1.20    2.90
 -10   1   2   -2.70    2.00
   9  -1  -2  137.29    8.10
  -9   1   2  139.89    8.30
  -9   1   2  144.39    7.40
   8  -1  -2    0.00    1.90
   8  -1  -2   -0.50    2.20
  -8   1   2   -0.10    2.50
  -8   1   2    0.80    1.80
  -8   1   2   -2.30    1.80
   7  -1  -2   47.40    3.40
   7  -1  -2   47.40    4.50
  -7   1   2   44.70    4.60
  -7   1   2   49.90    3.50
   6  -1  -2  482.15   18.00
   6  -1  -2  481.15   18.90
  -6   1   2  492.75   18.00
   5  -1  -2  188.68    7.60
   5  -1  -2  176.28    8.30
  -5   1   2  180.08    8.50
  -5   1   2  184.78    7.60
   4  -1  -2   33.70    2.50
   4  -1  -2   28.00    3.50
  -4   1   2   32.70    2.50
  -4   1   2   26.80    3.10
   3  -1  -2  341.47   12.20
   3  -1  -2  336.37   12.80
  -3   1   2  334.27   12.70
  -3   1   2  322.67   12.10
   2  -1  -2   35.80    2.00
   2  -1  -2   38.10    3.00
  -2   1   2   40.40    2.90
  -2   1   2   36.90    2.20
   1  -1  -2   26.50    2.20
   1  -1  -2   27.10    1.60
  -1   1   2   24.30    1.50
  -1   1   2   27.60    2.10
   0  -1  -2  599.24   21.10
   0   1   2  623.14   21.00
   0   1   2  582.24   21.10
  -1  -1  -2   42.80    2.40
  -1  -1  -2   45.60    2.50
   1   1   2   42.80    2.40
   1   1   2   45.70    2.50
  -2  -1  -2  219.08    8.50
  -2  -1  -2  221.88    8.40
  -2  -1  -2  224.78    8.50
   2   1   2  228.18    8.50
  -3  -1  -2  335.27   12.50
  -3  -1  -2  329.47   12.50
  -3  -1  -2  331.37   12.50
   3   1   2  339.97   12.60
  -4  -1  -2   13.40    2.10
  -4  -1  -2   16.50    2.20
  -4  -1  -2   16.90    2.30
   4   1   2   19.50    2.30
  -5  -1  -2   75.39    4.60
  -5  -1  -2   68.59    4.20
  -5  -1  -2   71.99    4.40
  -5  -1  -2   68.79    4.30
   5   1   2   71.69    4.40
  -6  -1  -2   45.50    4.30
  -6  -1  -2   40.80    5.90
  -6  -1  -2   33.10    3.70
  -6  -1  -2   36.50    3.60
  -7  -1  -2   67.19    5.10
  -7  -1  -2   65.09    5.20
  -7  -1  -2   81.89    6.00
  -8  -1  -2  158.48    8.30
  -8  -1  -2  134.49    7.20
  -8  -1  -2  134.89    7.50
  -8  -1  -2  135.09    7.20
  -9  -1  -2   -0.50    2.60
  -9  -1  -2    6.90    2.80
  -9  -1  -2    1.30    2.60
 -10  -1  -2   52.39    5.00
 -10  -1  -2   36.90    5.20
 -10  -1  -2   33.10    4.40
  12  -2  -2    5.00    3.40
 -12   2   2    1.90    2.30
  11  -2  -2   14.60    3.90
 -11   2   2   14.90    4.00
 -11   2   2    9.90    2.70
  10  -2  -2   61.49    6.20
 -10   2   2   61.39    4.60
 -10   2   2   67.39    5.50
   9  -2  -2   28.70    4.30
   9  -2  -2   30.20    3.70
  -9   2   2   26.10    3.20
  -9   2   2   28.80    4.50
   8  -2  -2   -2.10    2.40
   8  -2  -2    0.60    1.80
  -8   2   2   -2.10    1.50
  -8   2   2   -1.90    2.20
   7  -2  -2  155.78    7.00
   7  -2  -2  155.08    8.20
  -7   2   2  155.38    7.00
  -7   2   2  160.58    8.30
   6  -2  -2  108.69    5.10
   6  -2  -2   98.29    6.10
  -6   2   2  103.89    6.20
  -6   2   2  101.29    5.00
   5  -2  -2   20.70    2.20
  -5   2   2   17.70    3.10
  -5   2   2   24.20    2.50
   4  -2  -2  107.29    4.70
   4  -2  -2  106.69    5.70
  -4   2   2  115.99    5.90
  -4   2   2  107.99    4.80
   3  -2  -2  499.35   18.50
   3  -2  -2  503.35   17.80
  -3   2   2  509.25   17.90
  -3   2   2  489.05   18.50
   2  -2  -2  449.56   16.30
   2  -2  -2  475.55   16.90
  -2   2   2  455.65   16.80
  -2   2   2  453.65   16.20
   1  -2  -2   13.10    1.40
   1  -2  -2   11.90    1.80
  -1   2   2   15.20    1.40
  -1   2   2   13.10    1.70
   0  -2  -2  392.76   14.00
   0  -2  -2  394.36   14.00
   0   2   2  390.26   14.00
   0   2   2  385.06   13.90
  -1  -2  -2   16.30    1.60
  -1  -2  -2   17.70    1.80
   1   2   2   19.50    1.90
   1   2   2   18.80    1.60
  -2  -2  -2   82.79    3.90
  -2  -2  -2   89.19    3.80
  -2  -2  -2   89.99    4.20
   2   2   2   82.99    4.10
  -3  -2  -2    0.00    1.30
  -3  -2  -2    1.30    1.20
  -3  -2  -2    1.00    1.70
   3   2   2   -1.20    1.70
  -4  -2  -2  253.37   10.00
  -4  -2  -2  252.97    9.90
  -4  -2  -2  258.17   10.20
   4   2   2  260.47   10.30
  -5  -2  -2   14.60    2.20
  -5  -2  -2   13.00    2.20
  -5  -2  -2   21.20    3.10
   5   2   2   13.20    2.30
  -6  -2  -2   33.80    3.70
  -6  -2  -2   34.80    4.10
  -6  -2  -2   30.90    3.50
  -6  -2  -2   27.50    3.30
  -7  -2  -2   15.70    3.30
  -7  -2  -2   13.50    2.70
  -7  -2  -2   13.60    3.10
  -7  -2  -2   17.50    3.20
  -8  -2  -2   96.39    6.10
  -8  -2  -2   93.49    6.20
  -8  -2  -2   80.59    5.60
  -9  -2  -2   10.50    3.20
  -9  -2  -2   19.80    3.30
  -9  -2  -2   30.50    4.00
 -10  -2  -2    1.40    3.00
 -10  -2  -2   -3.10    2.30
  12  -3  -2    3.20    3.40
 -12   3   2    3.60    2.60
  11  -3  -2   45.80    6.00
 -11   3   2   39.20    4.10
 -11   3   2   49.30    6.20
  10  -3  -2   -0.70    3.00
  10  -3  -2    3.80    2.10
 -10   3   2    4.40    3.40
 -10   3   2   -1.10    2.10
   9  -3  -2   56.99    6.10
   9  -3  -2   65.29    4.90
  -9   3   2   64.59    6.40
  -9   3   2   63.09    4.60
   8  -3  -2   -0.70    1.60
   8  -3  -2    1.60    2.40
  -8   3   2    1.50    2.50
  -8   3   2    0.60    1.70
   7  -3  -2    1.60    1.60
   7  -3  -2   -2.00    2.10
  -7   3   2    0.30    1.60
  -7   3   2    1.60    2.40
   6  -3  -2   36.70    4.70
   6  -3  -2   36.30    2.90
  -6   3   2   42.10    3.00
  -6   3   2   37.40    4.70
   5  -3  -2   83.39    4.30
   5  -3  -2   79.49    5.50
  -5   3   2   82.19    5.90
  -5   3   2   90.59    4.40
   4  -3  -2  103.69    4.60
   4  -3  -2   99.69    5.60
  -4   3   2   98.89    5.50
  -4   3   2  106.29    4.70
   3  -3  -2  423.76   15.30
   3  -3  -2  404.26   15.90
  -3   3   2  431.26   16.10
  -3   3   2  429.96   15.20
   2  -3  -2   71.39    4.10
   2  -3  -2   67.69    3.20
  -2   3   2   72.09    3.30
  -2   3   2   65.99    4.00
   1  -3  -2  676.13   23.70
   1  -3  -2  646.24   23.40
  -1   3   2  657.73   23.60
  -1   3   2  679.73   23.40
   0  -3  -2   30.80    2.10
   0  -3  -2   27.00    2.30
   0   3   2   30.40    2.00
   0   3   2   27.00    2.30
  -1  -3  -2   13.20    1.80
  -1  -3  -2   13.70    1.60
   1   3   2   12.30    1.90
   1   3   2   11.90    1.20
  -2  -3  -2   -0.70    1.00
  -2  -3  -2    2.00    1.00
   2   3   2   -1.80    1.40
  -3  -3  -2    8.80    1.40
  -3  -3  -2   11.20    1.40
  -3  -3  -2   13.30    2.10
   3   3   2   11.90    2.00
  -4  -3  -2   19.40    2.40
  -4  -3  -2   18.90    2.50
  -4  -3  -2   14.30    2.00
   4   3   2   14.30    2.40
  -5  -3  -2   21.90    2.60
  -5  -3  -2   30.00    3.30
  -5  -3  -2   20.40    2.60
   5   3   2   26.50    3.20
  -6  -3  -2   95.89    5.30
  -6  -3  -2   81.19    6.70
  -6  -3  -2   86.79    4.80
  -6  -3  -2   80.79    5.40
   6   3   2   81.99    6.80
  -7  -3  -2   41.90    3.70
  -7  -3  -2   50.79    4.90
  -7  -3  -2   41.30    3.90
  -8  -3  -2    5.30    2.20
  -8  -3  -2   10.80    3.20
  -9  -3  -2   12.60    3.60
  -9  -3  -2    8.00    2.50
  -9  -3  -2   13.60    2.50
  13  -4  -2   59.39    7.10
 -13   4   2   53.89    5.30
  12  -4  -2   -0.80    3.20
 -12   4   2    2.60    2.50
  11  -4  -2   -0.70    3.10
 -11   4   2    1.00    2.40
  10  -4  -2  102.39    6.20
 -10   4   2  116.39    8.30
 -10   4   2  101.19    5.90
   9  -4  -2   -2.10    2.70
   9  -4  -2   -0.60    2.00
  -9   4   2    0.40    1.90
  -9   4   2    0.40    2.70
   8  -4  -2    2.00    1.80
   8  -4  -2   -0.70    2.40
  -8   4   2    0.00    2.50
  -8   4   2    0.20    1.70
   7  -4  -2  124.79    6.00
   7  -4  -2  124.49    7.50
  -7   4   2  120.69    7.20
  -7   4   2  128.29    6.10
   6  -4  -2  277.97   12.50
   6  -4  -2  285.37   11.30
  -6   4   2  299.87   11.40
  -6   4   2  297.77   12.80
   5  -4  -2   19.10    3.30
   5  -4  -2   22.60    2.30
  -5   4   2   25.60    2.50
   4  -4  -2  270.97   10.40
   4  -4  -2  273.17   11.60
  -4   4   2  271.97   10.40
  -4   4   2  274.27   11.60
   3  -4  -2   10.20    1.50
   3  -4  -2   11.10    2.40
  -3   4   2   10.30    2.30
  -3   4   2   13.40    1.60
   2  -4  -2  200.68    8.30
   2  -4  -2  193.58    7.70
  -2   4   2  203.08    7.70
  -2   4   2  200.28    8.30
   1  -4  -2   72.79    3.80
   1  -4  -2   68.69    3.50
  -1   4   2   73.39    3.60
  -1   4   2   66.09    3.70
   0  -4  -2   58.29    3.30
   0  -4  -2   57.29    3.50
   0   4   2   70.09    3.20
  -1  -4  -2   31.50    2.10
  -1  -4  -2   32.50    3.30
   1   4   2   33.00    1.90
   1   4   2   33.10    2.80
  -2  -4  -2  114.29    4.40
  -2  -4  -2  112.99    5.30
  -2  -4  -2  123.69    4.40
   2   4   2  114.09    5.40
  -3  -4  -2   84.29    3.60
  -3  -4  -2   91.99    4.90
  -3  -4  -2   90.69    3.60
   3   4   2   92.39    4.90
  -4  -4  -2   32.00    2.30
  -4  -4  -2   32.00    2.10
  -4  -4  -2   32.00    3.10
   4   4   2   36.90    3.60
  -5  -4  -2   29.00    2.40
  -5  -4  -2   25.50    5.30
  -5  -4  -2   27.10    2.40
   5   4   2   23.40    3.20
  -6  -4  -2   22.40    2.60
  -6  -4  -2   26.30    3.60
  -6  -4  -2   27.00    2.70
   6   4   2   26.10    3.70
  -7  -4  -2    7.30    1.90
  -7  -4  -2   11.70    1.90
  -7  -4  -2    4.10    2.60
  -8  -4  -2   -2.70    1.60
  -8  -4  -2    4.20    3.00
  -8  -4  -2   -1.70    1.70
  -9  -4  -2    7.00    2.10
  -9  -4  -2    6.40    2.20
  -9  -4  -2    9.50    3.30
  13  -5  -2   19.60    4.90
 -13   5   2   16.70    5.80
  12  -5  -2    1.90    3.70
 -12   5   2    3.30    2.40
  11  -5  -2   -0.80    3.30
 -11   5   2    5.00    2.50
  10  -5  -2   33.80    3.80
  10  -5  -2   30.10    4.80
 -10   5   2   37.70    3.80
 -10   5   2   41.30    6.20
   9  -5  -2    0.20    2.80
   9  -5  -2   -1.50    1.80
  -9   5   2    1.90    2.00
  -9   5   2    3.10    3.00
   8  -5  -2   33.70    4.60
   8  -5  -2   30.20    3.30
  -8   5   2   29.10    3.10
  -8   5   2   28.70    4.30
   7  -5  -2   44.60    3.40
   7  -5  -2   43.30    5.00
  -7   5   2   45.20    3.50
  -7   5   2   32.40    4.50
   6  -5  -2   50.09    5.10
   6  -5  -2   47.30    3.30
  -6   5   2   49.60    3.40
  -6   5   2   44.60    4.60
   5  -5  -2   -2.00    2.30
   5  -5  -2    1.10    1.60
  -5   5   2   -1.70    2.40
  -5   5   2    0.10    1.60
   4  -5  -2   -3.40    3.60
   4  -5  -2    1.90    1.40
  -4   5   2    0.00    2.20
  -4   5   2    3.40    1.60
   3  -5  -2   36.50    3.60
   3  -5  -2   36.90    2.90
  -3   5   2   31.50    3.60
   2  -5  -2    2.80    1.60
   2  -5  -2    1.40    1.90
  -2   5   2    2.50    1.80
  -2   5   2    2.60    2.10
   1  -5  -2    7.80    1.70
   1  -5  -2    2.50    1.70
  -1   5   2    5.70    1.80
  -1   5   2    3.00    1.70
   0  -5  -2  124.59    5.30
   0  -5  -2  125.89    5.70
   0   5   2  128.69    5.90
   0   5   2  127.19    5.20
  -1  -5  -2   17.20    1.40
  -1  -5  -2   25.40    2.50
   1   5   2   24.00    1.40
   1   5   2   25.00    2.60
  -2  -5  -2   10.20    2.10
   2   5   2    6.00    1.80
  -3  -5  -2    9.60    2.30
   3   5   2    7.40    2.10
  -4  -5  -2   19.70    2.90
   4   5   2   30.30    3.40
  -5  -5  -2   -2.90    2.30
   5   5   2    0.20    2.40
   6   5   2   10.60    3.20
  -7  -5  -2    4.40    2.80
   7   5   2    4.40    2.70
  -8  -5  -2   -3.60    2.80
  13  -6  -2    6.20    4.00
 -13   6   2    5.10    4.10
  12  -6  -2   -1.30    3.20
 -12   6   2    0.10    2.40
  11  -6  -2    2.00    3.30
 -11   6   2    0.90    2.30
  10  -6  -2   -0.60    2.10
  10  -6  -2   -2.90    2.80
 -10   6   2    4.90    3.30
 -10   6   2   -1.00    2.10
   9  -6  -2   -2.00    3.10
   9  -6  -2   -0.10    1.90
  -9   6   2    2.00    3.10
  -9   6   2   -0.60    1.90
   8  -6  -2   23.60    4.00
   8  -6  -2   26.00    3.00
  -8   6   2   29.00    4.40
  -8   6   2   32.80    3.30
   7  -6  -2   41.50    4.80
   7  -6  -2   43.10    3.50
  -7   6   2   40.90    5.20
  -7   6   2   46.30    3.50
   6  -6  -2  300.47   13.10
   6  -6  -2  274.97   11.40
  -6   6   2  302.57   11.60
  -6   6   2  303.27   13.20
   5  -6  -2    0.70    1.60
   5  -6  -2   -0.10    2.40
  -5   6   2    0.90    1.50
  -5   6   2    0.30    2.50
   4  -6  -2   39.20    3.00
   4  -6  -2   39.90    4.30
  -4   6   2   33.50    3.90
  -4   6   2   38.50    3.00
   3  -6  -2  281.27   11.80
   3  -6  -2  292.07   11.10
  -3   6   2  284.97   11.90
  -3   6   2  291.37   11.10
   2  -6  -2   66.79    4.30
   2  -6  -2   58.39    3.50
  -2   6   2   64.89    4.30
  -2   6   2   64.29    3.90
   1  -6  -2   90.19    4.50
   1  -6  -2   89.99    4.70
  -1   6   2  101.89    4.80
  -1   6   2   91.89    4.60
   0  -6  -2   22.30    2.10
   0  -6  -2   27.30    2.50
   0   6   2   24.90    2.00
   0   6   2   21.90    2.40
  -1  -6  -2   22.00    2.60
   1   6   2   24.80    2.70
  -2  -6  -2   -0.10    1.90
   2   6   2   -0.10    1.90
  -3  -6  -2   13.90    2.40
   3   6   2   10.90    2.40
  -4  -6  -2   51.79    4.60
   4   6   2   59.69    4.60
   5   6   2   15.10    3.20
   6   6   2    2.50    2.50
 -13   7   2   -4.10    2.30
  12  -7  -2    0.40    3.30
 -12   7   2    0.10    2.30
  11  -7  -2   62.49    6.90
 -11   7   2   65.29    5.10
  10  -7  -2   -2.10    2.00
  10  -7  -2    1.60    3.30
 -10   7   2    0.40    2.20
 -10   7   2    0.50    4.50
   9  -7  -2    6.20    2.30
  -9   7   2    5.50    3.40
  -9   7   2    7.20    2.30
   8  -7  -2   25.90    4.20
   8  -7  -2   31.50    3.30
  -8   7   2   27.50    4.30
  -8   7   2   32.10    3.10
   7  -7  -2  116.29    7.60
   7  -7  -2  113.69    5.80
  -7   7   2  111.19    5.70
  -7   7   2  115.29    7.30
   6  -7  -2   32.50    4.30
   6  -7  -2   29.50    3.00
  -6   7   2   34.60    4.40
  -6   7   2   26.80    3.00
   5  -7  -2   -0.30    1.50
   5  -7  -2   -0.20    2.30
  -5   7   2   -0.90    2.10
  -5   7   2   -0.10    1.60
   4  -7  -2   29.80    3.80
   4  -7  -2   26.40    2.60
  -4   7   2   31.00    3.90
  -4   7   2   26.70    2.80
   3  -7  -2   31.40    3.60
   3  -7  -2   36.70    3.10
  -3   7   2   39.40    3.10
  -3   7   2   41.50    3.80
   2  -7  -2   29.30    2.70
   2  -7  -2   30.40    3.20
  -2   7   2   31.80    3.40
  -2   7   2   35.80    3.10
   1  -7  -2   64.99    3.80
   1  -7  -2   65.39    4.00
  -1   7   2   57.39    3.80
  -1   7   2   69.99    4.10
   0  -7  -2  126.69    5.30
   0  -7  -2  142.99    6.30
   0   7   2  127.89    5.30
   0   7   2  134.19    6.40
  -1  -7  -2   -1.20    1.60
   1   7   2   -0.80    1.70
  -2  -7  -2   35.30    5.00
   2   7   2   35.40    3.60
  -3  -7  -2    0.10    2.20
   3   7   2    0.30    2.40
   4   7   2   56.69    4.80
   5   7   2    7.60    2.70
   6   7   2   15.20    3.50
  13  -8  -2   11.30    4.70
 -13   8   2    1.70    2.80
  12  -8  -2    5.20    3.80
 -12   8   2    1.30    2.30
  11  -8  -2   15.50    4.60
 -11   8   2   11.70    2.70
  10  -8  -2    0.00    2.00
  10  -8  -2    2.90    3.90
 -10   8   2   -0.20    2.10
   9  -8  -2   10.50    2.50
   9  -8  -2    5.70    3.80
  -9   8   2    7.80    2.40
  -9   8   2    6.50    3.40
   8  -8  -2   28.30    4.50
   8  -8  -2   26.00    3.10
  -8   8   2   29.80    5.60
  -8   8   2   31.30    3.50
   7  -8  -2    4.30    2.00
   7  -8  -2    6.40    3.00
  -7   8   2    6.40    2.10
  -7   8   2    8.20    3.20
   6  -8  -2   14.80    2.40
   6  -8  -2   10.70    3.00
  -6   8   2   12.90    3.50
  -6   8   2   15.30    2.30
   5  -8  -2    6.50    2.70
   5  -8  -2    4.90    1.80
  -5   8   2    5.50    2.80
  -5   8   2    6.00    1.90
   4  -8  -2    6.00    1.80
   4  -8  -2    7.70    2.50
  -4   8   2    9.10    2.70
  -4   8   2    5.90    1.70
   3  -8  -2   19.30    2.40
   3  -8  -2   19.90    2.90
  -3   8   2   19.30    2.50
  -3   8   2   19.40    2.90
   2  -8  -2    1.90    1.80
   2  -8  -2    4.80    1.90
  -2   8   2    5.70    2.10
  -2   8   2    3.70    1.90
   1  -8  -2  127.09    6.20
   1  -8  -2  128.09    5.80
  -1   8   2  126.79    6.10
  -1   8   2  123.79    5.70
   0  -8  -2    1.70    2.00
   0   8   2    2.10    1.00
   0   8   2    4.40    2.20
  -1  -8  -2    3.10    2.50
   1   8   2    3.10    2.30
  -2  -8  -2   32.50    3.70
   2   8   2   37.70    3.90
   3   8   2   75.99    5.30
   4   8   2    1.40    2.80
   5   8   2   -1.00    2.70
   6   8   2    2.40    3.10
  13  -9  -2   21.20    5.30
  12  -9  -2    4.50    4.20
 -12   9   2    2.40    2.50
  11  -9  -2    3.60    4.10
 -11   9   2    3.40    2.40
  10  -9  -2   51.19    7.00
  10  -9  -2   48.20    4.70
 -10   9   2   49.10    4.40
   9  -9  -2   62.99    6.60
   9  -9  -2   63.49    4.50
  -9   9   2   56.99    5.80
  -9   9   2   57.59    6.40
   8  -9  -2   60.19    4.90
   8  -9  -2   59.39    6.70
  -8   9   2   64.09    4.60
  -8   9   2   72.99    7.00
   7  -9  -2    8.80    2.40
   7  -9  -2   13.10    3.90
  -7   9   2    6.60    3.30
  -7   9   2   10.10    2.40
   6  -9  -2   99.69    5.60
   6  -9  -2  101.99    6.90
  -6   9   2  105.69    5.70
  -6   9   2  113.69    7.40
   5  -9  -2    1.30    1.90
   5  -9  -2    1.10    2.40
  -5   9   2    2.00    2.70
  -5   9   2    2.60    1.80
   4  -9  -2   -0.60    2.30
   4  -9  -2   -0.40    1.50
  -4   9   2   -0.20    1.80
  -4   9   2    1.60    2.30
   3  -9  -2   40.40    3.40
   3  -9  -2   45.50    4.30
  -3   9   2   47.60    3.80
  -3   9   2   38.60    4.80
   2  -9  -2   62.09    4.30
   2  -9  -2   60.99    4.30
  -2   9   2   62.69    4.40
  -2   9   2   56.99    4.30
   1  -9  -2    0.70    1.50
   1  -9  -2    3.30    2.10
  -1   9   2    3.30    2.20
  -1   9   2    0.90    1.60
   0  -9  -2    3.40    2.10
  -1  -9  -2   14.70    3.00
   1   9   2   12.80    2.80
   2   9   2   -1.80    2.40
   3   9   2    1.50    2.70
   4   9   2   28.90    4.00
   5   9   2   -0.40    2.90
 -12  10   2    4.60    2.60
  11 -10  -2   13.10    4.80
 -11  10   2    9.60    2.90
  10 -10  -2   17.70    4.60
 -10  10   2   13.30    2.90
   9 -10  -2   77.59    7.70
   9 -10  -2   68.89    5.10
  -9  10   2   72.59    5.10
   8 -10  -2   13.40    4.20
   8 -10  -2   12.90    2.70
  -8  10   2   13.50    3.80
   7 -10  -2   17.00    3.80
  -7  10   2   17.00    2.80
  -7  10   2   20.00    4.30
   6 -10  -2    3.00    2.70
   6 -10  -2    1.80    2.00
  -6  10   2    3.10    3.10
  -6  10   2    2.30    2.10
   5 -10  -2   10.20    3.20
   5 -10  -2   10.70    2.50
  -5  10   2   15.20    3.40
  -5  10   2    9.10    2.40
   4 -10  -2    2.90    2.10
   4 -10  -2   -3.50    2.20
  -4  10   2   -0.50    2.40
  -4  10   2    1.20    2.10
   3 -10  -2   38.90    4.20
  -3  10   2   39.00    3.90
  -3  10   2   35.90    4.10
   2 -10  -2   -0.60    2.00
   2 -10  -2   -0.20    1.90
  -2  10   2    0.00    2.00
  -2  10   2   -2.30    2.20
   1 -10  -2   15.10    3.00
  -1  10   2   13.20    2.90
  -1  10   2   13.50    2.00
   0  10   2    0.20    2.00
   1  10   2    4.30    2.40
   2  10   2   20.70    3.70
   3  10   2    5.10    3.00
   4  10   2   -1.90    2.70
  12 -11  -2    5.70    4.40
 -12  11   2    0.00    2.50
  11 -11  -2   19.60    4.70
 -11  11   2   14.10    3.10
  10 -11  -2   26.00    5.40
 -10  11   2   32.90    3.80
   9 -11  -2    3.30    3.80
  -9  11   2   -0.90    2.30
   8 -11  -2   21.90    3.20
   8 -11  -2   27.20    4.60
  -8  11   2   24.80    3.30
  -8  11   2   33.70    5.30
   7 -11  -2   10.10    3.40
   7 -11  -2   13.00    2.80
  -7  11   2   13.90    2.80
  -7  11   2   16.80    4.10
   6 -11  -2    0.80    2.90
   6 -11  -2    0.80    2.10
  -6  11   2    0.40    2.30
  -6  11   2    3.40    3.20
   5 -11  -2   -1.50    2.60
   5 -11  -2    0.30    1.90
  -5  11   2   -1.70    2.80
  -5  11   2    1.10    2.40
   4 -11  -2    1.90    2.10
   4 -11  -2    2.50    2.50
  -4  11   2    0.80    2.20
  -4  11   2    3.40    2.80
   3 -11  -2    6.00    2.50
   3 -11  -2    6.60    2.60
  -3  11   2    6.60    2.60
  -3  11   2    5.10    2.60
   2 -11  -2   19.80    2.70
   2 -11  -2   25.90    4.40
  -2  11   2   20.60    2.80
  -2  11   2   21.10    3.00
  -1  11   2    8.10    1.50
  -1  11   2    5.80    1.50
  -1  11   2    7.90    2.70
   0  11   2   34.30    3.90
   1  11   2   -2.00    2.60
   2  11   2   13.20    3.40
  11 -12  -2   36.50    9.00
 -11  12   2   23.30    3.70
  10 -12  -2    7.40    4.30
 -10  12   2    6.00    2.70
   9 -12  -2    1.20    3.30
  -9  12   2    1.50    2.50
   8 -12  -2   19.20    4.60
  -8  12   2   24.80    3.40
   7 -12  -2    2.80    3.20
  -7  12   2    3.70    2.40
  -7  12   2   11.20    3.60
   6 -12  -2   13.00    3.70
  -6  12   2   13.50    3.70
  -6  12   2   11.80    2.70
   5 -12  -2    0.50    2.70
  -5  12   2    1.10    2.80
  -5  12   2   -1.80    2.20
   4 -12  -2   11.40    3.10
  -4  12   2   11.20    3.10
  -4  12   2   11.60    2.60
   3 -12  -2   -0.10    2.30
  -3  12   2   -1.20    2.40
  -3  12   2   -0.50    2.30
  -2  12   2    3.40    2.60
  -2  12   2    4.50    1.90
  -1  12   2   -4.50    2.20
   0  12   2   -2.00    2.60
   1  12   2    5.70    3.30
  10 -13  -2    7.40    4.30
 -10  13   2    9.10    3.10
   9 -13  -2    9.90    4.30
  -9  13   2    4.80    2.70
   8 -13  -2   23.10    4.80
  -8  13   2   11.80    2.90
   7 -13  -2    1.10    3.20
  -7  13   2    9.40    3.50
  -7  13   2    0.90    2.40
   6 -13  -2    8.70    3.50
  -6  13   2   19.00    4.10
  -6  13   2    9.20    2.80
   5 -13  -2   14.40    3.60
  -5  13   2   12.80    2.90
  -5  13   2   18.80    3.80
   4 -13  -2    1.20    2.70
  -4  13   2    0.00    2.50
  -4  13   2   -0.40    2.70
  -3  13   2   -2.50    2.40
  -3  13   2   -0.10    2.50
  -2  13   2    5.30    2.70
  -2  13   2    5.70    1.70
  -1  13   2   -0.10    3.00
   9 -14  -2    2.90    3.80
  -9  14   2    0.20    2.60
   8 -14  -2    4.20    3.60
  -8  14   2    1.40    2.60
   7 -14  -2    0.20    3.30
  -7  14   2    5.50    2.80
   6 -14  -2    0.80    3.10
  -6  14   2    5.70    3.30
  -6  14   2    1.80    2.50
   5 -14  -2    2.40    3.00
  -5  14   2    2.20    2.90
  -5  14   2   -0.30    2.60
   4 -14  -2    4.30    2.70
  -4  14   2   -4.10    2.60
  -4  14   2    2.30    2.80
  -3  14   2    6.60    2.20
  -3  14   2    7.10    5.10
  -2  15  -3   13.50    2.60
  -2  15  -3   13.60    2.90
  -3  15  -3    2.00    2.30
  -3  15  -3    4.40    2.40
  -4  15  -3    2.50    2.30
  -4  15  -3   -3.40    2.60
  -5  15  -3   -2.50    2.90
  -5  15  -3    3.10    2.40
  -6  15  -3    6.90    2.40
  -6  15  -3    9.40    3.80
   6 -15   3    4.60    2.60
  -7  15  -3   17.50    3.00
  -7  15  -3   23.00    4.80
   7 -15   3   20.30    3.40
  -8  15  -3    2.40    4.10
  -8  15  -3    2.50    2.30
   0  14  -3    4.40    2.70
  -1  14  -3   -3.70    1.70
  -1  14  -3    0.70    2.40
  -2  14  -3    9.90    2.50
  -2  14  -3   10.00    2.60
  -3  14  -3   14.80    3.20
  -3  14  -3   12.30    2.80
   3 -14   3   16.80    3.00
  -4  14  -3   25.20    3.20
  -4  14  -3   22.40    3.80
   4 -14   3   20.40    3.10
  -5  14  -3   26.00    4.50
   5 -14   3   30.00    3.30
  -6  14  -3   17.00    4.50
  -6  14  -3    3.30    2.50
  -6  14  -3    5.70    3.70
   6 -14   3    2.60    2.20
  -7  14  -3    7.60    4.10
   7 -14   3    5.20    2.30
  -8  14  -3   -0.10    2.00
  -8  14  -3   -0.10    3.60
   8 -14   3    2.20    2.00
  -9  14  -3   13.30    4.30
  -9  14  -3   12.00    2.60
   9 -14   3   17.90    3.00
   9 -14   3   12.70    4.20
  10 -14   3   19.40    5.30
   2  13  -3    7.30    2.90
   1  13  -3    6.80    2.60
   0  13  -3    6.80    2.70
  -1  13  -3    2.00    2.00
  -1  13  -3    1.40    2.10
   1 -13   3    1.70    2.20
  -2  13  -3    1.90    2.10
  -2  13  -3   12.30    3.20
   2 -13   3    4.70    2.30
  -3  13  -3    0.00    2.40
  -3  13  -3    5.10    3.30
  -3  13  -3    0.50    2.00
  -4  13  -3    0.50    2.80
  -4  13  -3    6.00    3.70
  -4  13  -3    0.80    2.00
   4 -13   3    3.50    2.10
  -5  13  -3    4.70    3.90
  -5  13  -3    0.90    3.20
  -5  13  -3    0.40    1.90
   5 -13   3   -0.40    1.90
  -6  13  -3   11.40    3.90
  -6  13  -3    7.90    2.30
  -6  13  -3   16.50    4.60
   6 -13   3    7.50    2.30
  -7  13  -3    6.50    3.90
  -7  13  -3    3.50    2.00
   7 -13   3    7.10    3.90
   7 -13   3    6.70    2.20
  -8  13  -3    0.80    1.90
  -8  13  -3    1.30    3.80
   8 -13   3    0.90    3.20
   9 -13   3    3.30    2.20
   9 -13   3    5.40    4.20
 -10  13  -3   -2.90    2.10
  10 -13   3   -0.60    2.10
  10 -13   3    0.00    3.50
   3  12  -3    4.90    3.00
   2  12  -3    4.70    2.60
   1  12  -3    5.50    2.50
   0  12  -3   49.10    3.30
   0  12  -3   35.90    3.20
   0  12  -3   37.80    4.10
   0 -12   3   38.10    4.00
  -1  12  -3   62.79    4.70
  -1  12  -3   82.69    5.80
  -2  12  -3   48.50    4.60
  -2  12  -3   63.59    6.10
  -2  12  -3   43.90    4.10
   2 -12   3   42.80    3.90
  -3  12  -3   18.80    2.70
  -3  12  -3   15.80    3.20
  -3  12  -3   25.90    4.20
   3 -12   3   14.10    2.50
  -4  12  -3   58.39    6.60
  -4  12  -3   43.20    3.80
  -4  12  -3   46.90    5.20
   4 -12   3   45.60    3.90
  -5  12  -3   25.60    4.30
  -5  12  -3   23.50    2.80
  -5  12  -3   37.60    5.30
   5 -12   3   29.50    3.30
  -6  12  -3    2.10    1.80
  -6  12  -3    5.10    3.80
  -6  12  -3    2.90    3.40
   6 -12   3    2.60    3.40
   6 -12   3    2.00    1.90
  -7  12  -3   10.30    3.80
  -7  12  -3    5.90    2.00
   7 -12   3    3.70    1.90
   7 -12   3    0.20    3.40
  -8  12  -3   11.40    2.40
   8 -12   3   15.40    4.40
   8 -12   3   10.00    2.30
  -9  12  -3    3.30    2.10
   9 -12   3    1.90    3.50
 -10  12  -3   18.60    2.90
  10 -12   3    9.70    4.10
  10 -12   3   13.60    2.60
 -11  12  -3    8.50    2.60
  11 -12   3   11.90    4.80
   4  11  -3    4.60    2.80
   3  11  -3    1.40    2.50
   2  11  -3    2.30    2.40
  -2 -11   3   -0.60    2.70
  -1 -11   3   10.90    2.70
   0  11  -3   11.10    2.30
   0  11  -3    5.20    2.20
   0  11  -3    6.30    1.90
   0 -11   3    3.60    2.20
  -1  11  -3   10.90    2.30
  -1  11  -3   14.80    3.10
  -1  11  -3    8.70    3.10
   1 -11   3   12.10    2.40
  -2  11  -3   16.30    2.60
  -2  11  -3   29.40    4.00
  -2  11  -3   25.60    3.30
   2 -11   3   22.30    2.80
  -3  11  -3   77.89    6.70
  -3  11  -3   65.39    4.40
  -3  11  -3   70.59    5.50
   3 -11   3   65.39    4.40
  -4  11  -3   50.09    6.50
  -4  11  -3   43.30    5.30
  -4  11  -3   50.59    3.70
   4 -11   3   54.49    3.80
  -5  11  -3   18.60    4.20
  -5  11  -3    8.70    3.30
  -5  11  -3   10.00    2.00
   5 -11   3    6.60    3.30
   5 -11   3    6.90    2.00
  -6  11  -3   21.10    2.50
  -6  11  -3   27.20    4.90
   6 -11   3   18.90    4.10
   6 -11   3   24.10    2.70
  -7  11  -3   13.40    4.40
  -7  11  -3   13.60    2.30
   7 -11   3   11.80    2.20
   7 -11   3   12.80    3.80
  -8  11  -3   48.50    3.90
   8 -11   3   47.30    3.80
   8 -11   3   42.30    5.90
  -9  11  -3   -2.20    1.80
   9 -11   3    0.00    3.40
   9 -11   3   -0.20    1.80
  10 -11   3   14.60    4.40
  10 -11   3   14.60    2.70
 -11  11  -3    8.30    2.40
  11 -11   3    7.80    6.20
   5  10  -3   11.90    3.30
   4  10  -3    6.90    2.60
   3  10  -3   12.70    3.00
  -3 -10   3   14.30    3.30
   2  10  -3   29.40    3.90
  -2 -10   3   19.30    3.10
   1  10  -3   23.70    2.90
   1  10  -3   20.20    2.70
   1  10  -3   15.80    2.20
  -1 -10   3   17.40    2.70
   0  10  -3   17.00    2.70
   0  10  -3   14.00    2.40
   0  10  -3   13.70    2.10
   0 -10   3   15.10    2.40
  -1  10  -3   44.90    4.70
  -1  10  -3   43.80    3.70
  -1  10  -3   47.10    3.70
   1 -10   3   38.90    3.30
  -2  10  -3  105.59    6.00
  -2  10  -3  107.49    5.30
  -2  10  -3   99.39    7.10
   2 -10   3  104.79    5.20
  -3  10  -3   31.90    4.40
  -3  10  -3   33.30    2.80
  -3  10  -3   34.90    4.20
   3 -10   3   36.10    3.10
  -4  10  -3    1.00    1.50
  -4  10  -3    3.20    2.90
  -4  10  -3    1.70    2.40
   4 -10   3   -1.70    1.50
  -5  10  -3   -2.50    2.70
  -5  10  -3    1.30    1.50
   5 -10   3   -1.80    1.40
   5 -10   3    0.30    2.80
  -6  10  -3    5.10    3.10
  -6  10  -3    4.10    1.70
   6 -10   3   -0.30    3.00
   6 -10   3    4.40    1.70
  -7  10  -3   92.09    4.90
  -7  10  -3   92.29    8.00
   7 -10   3   94.59    7.60
   7 -10   3   88.69    4.90
  -8  10  -3    3.50    1.90
  -8  10  -3    0.90    3.60
   8 -10   3   -0.40    3.10
   8 -10   3    0.60    1.70
  -9  10  -3    1.90    1.90
   9 -10   3   -2.60    3.10
   9 -10   3    0.60    1.80
 -10  10  -3    0.80    1.90
  10 -10   3   -1.30    1.90
  10 -10   3    0.10    3.90
 -11  10  -3   13.20    2.70
  11 -10   3   16.10    4.90
  11 -10   3   16.20    3.10
 -12  10  -3    7.40    2.60
  12 -10   3    7.50    4.60
  -6  -9   3   18.30    3.60
   5   9  -3   15.70    3.40
   4   9  -3    7.90    2.50
  -4  -9   3    4.90    3.00
   3   9  -3   15.80    2.90
  -3  -9   3   16.50    2.90
   2   9  -3   23.80    3.00
  -2  -9   3   15.10    2.60
   1   9  -3    1.10    1.40
   1   9  -3    2.10    1.50
   1   9  -3    2.20    1.90
  -1  -9   3    1.60    1.90
   0   9  -3    5.10    1.90
   0   9  -3    8.10    2.00
   0   9  -3    6.60    1.70
   0  -9   3    7.10    1.90
  -1   9  -3   18.80    2.20
  -1   9  -3   20.70    2.80
  -1   9  -3   17.50    2.40
   1  -9   3   15.40    2.00
  -2   9  -3   37.80    4.20
  -2   9  -3   33.80    3.80
  -2   9  -3   36.50    2.90
   2  -9   3   38.50    2.90
  -3   9  -3   11.80    1.70
  -3   9  -3   12.50    2.80
  -3   9  -3   12.00    2.80
   3  -9   3   11.50    1.90
  -4   9  -3    5.80    2.50
  -4   9  -3    4.70    2.40
  -4   9  -3    7.60    1.50
   4  -9   3    5.20    2.40
   4  -9   3    6.70    1.60
  -5   9  -3   54.19    3.30
  -5   9  -3   53.99    5.60
   5  -9   3   56.39    5.00
   5  -9   3   55.49    5.10
  -6   9  -3   14.40    2.00
  -6   9  -3   11.90    3.60
   6  -9   3   15.20    2.10
   6  -9   3   15.70    3.60
  -7   9  -3   36.40    3.10
  -7   9  -3   27.60    5.20
   7  -9   3   29.60    3.00
   7  -9   3   33.80    5.00
  -8   9  -3    2.60    1.80
  -8   9  -3    1.80    3.10
   8  -9   3   -0.80    3.00
   8  -9   3    0.20    1.60
  -9   9  -3   39.00    3.60
   9  -9   3   35.80    5.50
   9  -9   3   32.90    3.30
 -10   9  -3   39.40    3.70
  10  -9   3   36.10    4.10
  10  -9   3   33.30    5.40
 -11   9  -3    1.90    2.10
  11  -9   3    5.70    4.10
  11  -9   3    1.10    2.40
 -12   9  -3   35.40    3.90
  12  -9   3   19.30    5.30
  -7  -8   3    0.90    3.00
  -6  -8   3   -1.80    2.70
   5   8  -3    0.60    2.50
  -4  -8   3   21.70    3.10
   3   8  -3    1.80    2.20
  -3  -8   3    0.70    2.00
   2   8  -3    0.00    1.00
   2   8  -3    0.70    1.80
   2   8  -3    1.20    1.00
  -2  -8   3    1.80    1.70
   1   8  -3   13.80    1.80
   1   8  -3   12.30    2.20
   1   8  -3   13.30    1.90
  -1  -8   3   12.20    2.10
   0   8  -3   19.30    2.20
   0   8  -3   23.80    2.60
   0   8  -3   23.10    2.60
   0  -8   3   21.30    2.40
  -1   8  -3    2.50    1.50
  -1   8  -3    3.60    1.80
  -1   8  -3    7.70    2.10
   1  -8   3    4.10    1.40
  -2   8  -3    5.10    1.40
  -2   8  -3    5.40    2.50
  -2   8  -3    5.40    2.20
   2  -8   3    7.40    1.50
  -3   8  -3   14.70    2.90
  -3   8  -3   13.40    2.90
  -3   8  -3   10.20    1.60
   3  -8   3   12.80    1.70
  -4   8  -3   44.10    4.40
  -4   8  -3   45.50    2.80
   4  -8   3   50.49    3.00
   4  -8   3   52.19    4.70
  -5   8  -3   17.30    3.30
   5  -8   3   14.90    3.10
   5  -8   3   21.10    2.00
  -6   8  -3   51.89    3.30
  -6   8  -3   56.29    5.30
   6  -8   3   54.49    3.80
   6  -8   3   56.69    5.60
  -7   8  -3   15.30    2.10
  -7   8  -3   14.60    3.70
   7  -8   3   11.10    3.40
   7  -8   3   13.50    2.10
  -8   8  -3   91.99    4.80
  -8   8  -3   74.89    7.00
   8  -8   3   77.59    4.60
  -9   8  -3    0.50    3.50
  -9   8  -3    4.50    2.00
   9  -8   3    0.50    3.50
   9  -8   3   -1.70    1.80
 -10   8  -3   27.10    3.10
  10  -8   3   19.30    4.70
  10  -8   3   28.30    3.60
 -11   8  -3   37.10    3.80
  11  -8   3   21.50    5.10
 -12   8  -3   11.30    2.80
  -7  -7   3    2.70    3.00
  -6  -7   3   10.10    3.10
   5   7  -3   86.29    5.70
  -5  -7   3   86.09    5.60
  -5  -7   3   85.69    6.40
   4   7  -3   18.30    2.90
  -4  -7   3   13.70    2.60
   3   7  -3   40.80    2.20
   3   7  -3   44.60    3.80
  -3  -7   3   39.90    3.50
   2   7  -3   24.90    2.40
   2   7  -3   23.20    2.20
   2   7  -3   27.80    2.70
  -2  -7   3   25.20    2.60
   1   7  -3   28.80    2.50
   1   7  -3   25.20    2.60
   1   7  -3   25.30    2.80
  -1  -7   3   26.10    2.50
   0   7  -3  226.68    9.10
   0   7  -3  230.18    9.20
   0  -7   3  230.28    8.80
  -1   7  -3   -1.40    1.70
  -1   7  -3   -0.10    1.60
  -1   7  -3   -0.40    1.20
   1  -7   3   -0.70    1.10
  -2   7  -3   -1.60    1.90
  -2   7  -3   -0.60    1.10
   2  -7   3   -0.70    1.10
  -3   7  -3   75.79    3.50
  -3   7  -3   70.59    4.80
   3  -7   3   70.99    3.50
   3  -7   3   68.89    4.80
  -4   7  -3   17.90    3.00
  -4   7  -3   18.10    2.00
   4  -7   3   16.60    1.80
   4  -7   3   18.90    3.20
  -5   7  -3   65.89    3.40
  -5   7  -3   58.19    4.90
   5  -7   3   59.89    3.30
   5  -7   3   63.09    5.00
  -6   7  -3   66.39    3.50
  -6   7  -3   54.59    5.10
   6  -7   3   58.89    5.20
   6  -7   3   54.69    3.30
  -7   7  -3   52.09    3.40
  -7   7  -3   41.70    5.10
   7  -7   3   42.30    3.30
   7  -7   3   51.09    5.70
  -8   7  -3   78.19    8.30
  -8   7  -3   98.09    5.00
   8  -7   3   87.99    4.90
   8  -7   3   79.49    6.70
  -9   7  -3   36.60    3.50
  -9   7  -3   30.30    5.30
   9  -7   3   33.30    5.10
   9  -7   3   33.30    3.30
 -10   7  -3   25.00    3.10
  10  -7   3   18.70    2.90
  10  -7   3   14.20    4.40
 -11   7  -3    4.40    2.10
  11  -7   3    0.50    3.20
 -12   7  -3    3.80    2.30
 -12   7  -3    6.40    3.80
  12  -7   3    0.90    3.30
  -9  -6   3   11.40    1.70
  -9  -6   3   10.40    3.40
  -8  -6   3   -3.40    1.40
  -8  -6   3   -3.30    2.30
   7   6  -3   17.10    2.40
  -7  -6   3   12.10    1.80
  -7  -6   3   16.50    3.50
   6   6  -3    2.00    1.40
  -6  -6   3   -1.30    2.10
  -6  -6   3    4.90    2.40
  -6  -6   3    0.00    1.30
   5   6  -3    2.30    1.20
  -5  -6   3    1.10    1.10
  -5  -6   3    2.80    2.20
  -5  -6   3    1.60    2.30
   4   6  -3   21.60    2.20
   4   6  -3   19.80    2.60
  -4  -6   3   19.90    2.60
  -4  -6   3   20.90    1.90
   3   6  -3   85.59    3.90
   3   6  -3   83.09    4.70
  -3  -6   3   85.09    4.50
  -3  -6   3   83.39    3.70
   2   6  -3   19.40    2.20
   2   6  -3   20.80    2.30
  -2  -6   3   22.10    2.20
  -2  -6   3   13.00    1.90
   1   6  -3   -0.30    1.60
   1   6  -3   -0.20    1.20
   1   6  -3    2.10    1.40
  -1  -6   3    0.90    1.30
   0   6  -3  259.17   10.20
   0   6  -3  262.27   10.10
   0   6  -3  260.57    9.80
   0  -6   3  255.47    9.70
  -1   6  -3   66.89    3.30
  -1   6  -3   70.79    4.20
  -1   6  -3   61.59    4.30
  -2   6  -3   10.20    2.30
  -2   6  -3   13.60    1.40
  -2   6  -3    8.30    2.20
   2  -6   3   13.10    1.40
  -3   6  -3   17.20    3.00
  -3   6  -3   12.50    3.00
  -3   6  -3   18.10    1.80
   3  -6   3   17.50    3.00
   3  -6   3   15.90    1.60
  -4   6  -3   22.80    1.90
  -4   6  -3   18.20    3.30
   4  -6   3   17.40    1.90
   4  -6   3   18.20    3.10
  -5   6  -3  111.59    6.60
  -5   6  -3  121.39    5.00
   5  -6   3  116.59    5.00
   5  -6   3  116.29    6.70
  -6   6  -3   92.79    4.40
  -6   6  -3   84.29    6.00
   6  -6   3   81.09    5.90
   6  -6   3   87.39    4.20
  -7   6  -3   -0.20    2.80
  -7   6  -3    2.20    1.40
   7  -6   3    0.00    1.40
   7  -6   3    2.10    2.60
  -8   6  -3   25.10    2.70
  -8   6  -3   22.30    4.20
   8  -6   3   25.00    2.80
   8  -6   3   23.80    4.10
  -9   6  -3   25.40    3.10
  -9   6  -3   34.20    5.50
  -9   6  -3   25.10    2.90
   9  -6   3   28.10    3.10
   9  -6   3   26.20    4.30
 -10   6  -3    1.00    2.00
  10  -6   3   -0.20    3.40
 -11   6  -3   -0.40    2.00
  11  -6   3    0.20    3.10
 -12   6  -3    8.40    2.60
 -12   6  -3    4.80    3.70
  12  -6   3    5.80    3.70
  -9  -5   3    7.60    3.40
   8   5  -3   11.20    2.30
  -8  -5   3    5.60    2.30
  -8  -5   3   10.00    3.20
   7   5  -3   72.29    4.40
  -7  -5   3   57.99    4.20
  -7  -5   3   68.89    5.40
  -7  -5   3   67.59    5.40
   6   5  -3    8.80    1.90
  -6  -5   3    9.90    3.40
  -6  -5   3   12.50    2.10
  -6  -5   3    9.30    2.50
   5   5  -3   26.90    2.80
  -5  -5   3   26.40    2.70
  -5  -5   3   27.20    3.00
  -5  -5   3   34.40    3.50
   4   5  -3   31.80    3.10
   4   5  -3   25.00    2.60
  -4  -5   3   20.70    2.50
  -4  -5   3   25.50    2.90
  -4  -5   3   25.50    2.30
   3   5  -3   42.40    2.90
   3   5  -3   37.40    3.20
  -3  -5   3   43.70    2.90
  -3  -5   3   41.50    2.60
   2   5  -3  141.09    5.90
  -2  -5   3  143.59    5.80
  -2  -5   3  138.49    6.00
   1   5  -3   25.70    2.60
   1   5  -3   20.40    2.30
  -1  -5   3   19.90    2.30
  -1  -5   3   19.00    2.20
   0   5  -3   19.30    1.60
   0   5  -3   17.30    2.40
   0  -5   3   17.00    2.50
   0  -5   3   16.90    1.50
  -1   5  -3   20.50    2.60
  -1   5  -3   18.80    2.30
  -1   5  -3   21.40    1.60
   1  -5   3   19.70    1.60
  -2   5  -3   97.79    5.30
  -2   5  -3   95.69    3.70
  -2   5  -3   84.59    4.90
   2  -5   3   91.09    3.70
  -3   5  -3  285.87   12.50
  -3   5  -3  311.37   12.70
  -3   5  -3  324.07   11.20
   3  -5   3  321.57   12.70
   3  -5   3  314.17   11.20
  -4   5  -3  104.39    6.90
  -4   5  -3  118.39    4.70
   4  -5   3  114.29    4.80
   4  -5   3  111.89    6.30
  -5   5  -3    2.30    2.30
  -5   5  -3    2.00    1.30
   5  -5   3    1.00    1.20
   5  -5   3    3.40    2.30
  -6   5  -3   70.59    3.70
  -6   5  -3   60.69    5.10
   6  -5   3   64.49    5.50
   6  -5   3   63.69    3.60
  -7   5  -3   97.59    4.90
  -7   5  -3   96.39    6.60
   7  -5   3  100.29    6.90
   7  -5   3  100.49    5.00
  -8   5  -3    2.00    1.80
  -8   5  -3   -1.10    2.70
  -8   5  -3    2.00    1.70
   8  -5   3    0.10    2.70
  -9   5  -3  125.39    6.60
  -9   5  -3  123.39    8.90
  -9   5  -3  134.09    6.60
 -10   5  -3   16.50    2.80
 -10   5  -3   21.10    3.10
  10  -5   3   16.30    4.20
 -11   5  -3    9.50    2.40
 -11   5  -3    3.00    3.70
  11  -5   3    4.40    3.60
 -12   5  -3   11.90    4.40
 -12   5  -3   17.50    3.20
  10   4  -3    3.20    2.20
 -10  -4   3    1.20    2.90
   9   4  -3    3.80    2.30
  -9  -4   3   -5.00    2.50
  -9  -4   3    0.80    2.70
   8   4  -3    1.60    2.10
  -8  -4   3    1.40    2.70
   7   4  -3   52.79    4.10
  -7  -4   3   47.60    4.50
  -7  -4   3   48.90    5.10
  -7  -4   3   45.40    4.30
   6   4  -3   77.39    4.60
  -6  -4   3   77.29    4.70
  -6  -4   3   77.59    5.10
  -6  -4   3   74.69    4.60
   5   4  -3  130.99    6.20
  -5  -4   3  136.49    6.30
  -5  -4   3  125.79    6.00
  -5  -4   3  136.59    6.50
   4   4  -3    1.60    1.50
  -4  -4   3    4.00    1.60
  -4  -4   3    1.50    1.60
  -4  -4   3    4.60    1.50
   3   4  -3   79.09    4.30
   3   4  -3   78.89    4.30
  -3  -4   3   82.69    4.00
  -3  -4   3   77.39    4.20
   2   4  -3  140.39    5.90
   2   4  -3  143.69    6.00
  -2  -4   3  136.89    5.90
  -2  -4   3  141.99    5.80
   1   4  -3   14.60    2.10
   1   4  -3   16.30    1.60
  -1  -4   3   14.70    1.70
  -1  -4   3   13.90    1.50
   0   4  -3   94.49    3.70
   0   4  -3   94.29    4.40
   0  -4   3   90.99    3.70
   0  -4   3   92.39    4.40
  -1   4  -3  101.39    3.80
  -1   4  -3  104.09    5.00
  -1   4  -3   94.69    4.70
   1  -4   3  100.89    3.80
   1  -4   3  102.89    4.80
  -2   4  -3  356.76   13.30
  -2   4  -3  348.87   13.40
  -2   4  -3  336.47   12.10
   2  -4   3  336.27   12.10
  -3   4  -3   67.49    3.00
  -3   4  -3   72.29    4.70
  -3   4  -3   63.89    4.40
   3  -4   3   70.29    3.10
   3  -4   3   65.79    4.40
  -4   4  -3  206.68    7.80
  -4   4  -3  198.08    9.30
   4  -4   3  210.08    9.40
   4  -4   3  208.58    7.80
  -5   4  -3   68.89    5.00
  -5   4  -3   68.19    3.60
   5  -4   3   70.39    3.60
   5  -4   3   67.29    4.90
  -6   4  -3    9.60    2.70
  -6   4  -3   14.20    1.90
  -6   4  -3   15.60    2.30
   6  -4   3   12.00    1.90
   6  -4   3   14.90    3.10
  -7   4  -3   23.00    2.50
  -7   4  -3   19.10    3.60
  -7   4  -3   16.40    2.20
   7  -4   3   18.70    3.50
  -8   4  -3  122.29    8.20
  -8   4  -3  112.69    5.60
  -8   4  -3   97.59    5.60
   8  -4   3  102.19    7.30
  -9   4  -3   19.00    3.10
  -9   4  -3   18.70    2.80
  -9   4  -3   22.90    4.80
   9  -4   3   22.20    4.00
 -10   4  -3   18.60    4.90
 -10   4  -3    9.50    3.90
 -10   4  -3   12.60    2.80
 -10   4  -3   15.20    2.90
  10  -4   3   12.70    3.80
 -11   4  -3    2.40    3.40
 -11   4  -3    0.30    2.20
  10   3  -3   60.79    5.40
 -10  -3   3   39.00    5.40
 -10  -3   3   45.20    4.70
   9   3  -3    3.90    2.40
  -9  -3   3   -2.60    2.60
  -9  -3   3    3.30    2.70
   8   3  -3   -0.70    2.00
  -8  -3   3    0.10    2.60
  -8  -3   3   -0.90    2.40
  -8  -3   3   -0.10    2.20
   7   3  -3    3.00    2.00
  -7  -3   3    0.90    2.20
  -7  -3   3   -2.10    2.20
  -7  -3   3   -2.20    2.30
   6   3  -3   37.70    3.60
  -6  -3   3   33.70    3.50
  -6  -3   3   33.50    3.30
  -6  -3   3   36.00    3.50
   5   3  -3   13.10    2.30
  -5  -3   3   16.10    2.40
  -5  -3   3   17.10    2.40
  -5  -3   3   14.50    2.20
   4   3  -3   13.10    2.30
  -4  -3   3   17.40    2.30
  -4  -3   3   12.10    2.00
  -4  -3   3   15.40    2.20
   3   3  -3  314.37   11.80
  -3  -3   3  304.97   11.60
  -3  -3   3  305.47   11.60
  -3  -3   3  314.07   11.70
   2   3  -3    7.00    1.60
  -2  -3   3    6.20    1.40
  -2  -3   3    5.00    1.20
  -2  -3   3    6.50    1.40
   1   3  -3  499.85   18.10
   1   3  -3  513.25   17.70
  -1  -3   3  505.05   17.70
  -1  -3   3  496.05   18.00
   0   3  -3 1573.94   81.19
   0  -3   3 1662.93   80.89
  -1   3  -3  288.07   10.00
  -1   3  -3  281.07   11.00
   1  -3   3  277.47   10.20
   1  -3   3  314.37   11.10
  -2   3  -3  105.09    5.10
  -2   3  -3  101.29    5.00
  -2   3  -3  102.09    3.80
   2  -3   3   95.99    3.80
  -3   3  -3    1.10    2.00
  -3   3  -3   -1.60    1.80
  -3   3  -3   -0.20    0.90
   3  -3   3    1.30    0.90
  -4   3  -3   73.79    5.20
  -4   3  -3   78.39    3.70
  -4   3  -3   75.89    3.70
  -4   3  -3   84.29    7.50
   4  -3   3   72.99    5.50
  -5   3  -3   53.79    3.20
  -5   3  -3   48.60    4.70
  -5   3  -3   55.49    3.20
   5  -3   3   55.09    4.60
  -6   3  -3   13.10    1.90
  -6   3  -3   12.80    2.70
  -6   3  -3   15.30    1.90
   6  -3   3   10.50    2.60
  -7   3  -3   48.90    4.80
  -7   3  -3   43.60    3.40
  -7   3  -3   49.20    3.50
   7  -3   3   47.10    4.80
  -8   3  -3   86.69    5.00
  -8   3  -3   84.79    5.00
  -8   3  -3   88.99    7.40
   8  -3   3   80.19    6.40
  -9   3  -3    4.20    2.40
  -9   3  -3    7.60    4.30
  -9   3  -3    5.00    3.40
  -9   3  -3    1.90    2.60
   9  -3   3    6.10    3.00
 -10   3  -3    6.70    4.10
 -10   3  -3    4.40    2.30
 -10   3  -3    3.00    3.00
 -11   3  -3   -0.20    2.30
 -11   3  -3   -0.20    2.70
  11   2  -3    4.10    2.80
 -11  -2   3   -5.80    3.00
 -11  -2   3   -0.70    2.70
  10   2  -3    0.80    2.40
 -10  -2   3   -1.40    2.90
 -10  -2   3    0.60    2.60
   9   2  -3    7.10    2.70
  -9  -2   3    2.70    2.60
  -9  -2   3    4.60    2.80
   8   2  -3   75.39    5.50
  -8  -2   3   69.69    5.60
  -8  -2   3   72.89    5.30
  -8  -2   3   92.49    8.20
   7   2  -3   36.70    4.00
  -7  -2   3   40.90    3.60
  -7  -2   3   38.70    4.20
  -7  -2   3   40.40    3.90
   6   2  -3   11.00    2.50
  -6  -2   3   10.20    2.00
  -6  -2   3   12.80    2.40
  -6  -2   3   15.50    2.50
   5   2  -3    2.50    2.00
  -5  -2   3    5.40    2.00
  -5  -2   3    3.40    1.60
  -5  -2   3    3.80    1.80
   4   2  -3  383.76   14.40
  -4  -2   3  390.96   14.00
  -4  -2   3  359.36   14.10
  -4  -2   3  359.86   13.90
   3   2  -3  317.77   12.10
  -3  -2   3  314.57   12.00
  -3  -2   3  323.97   11.80
  -3  -2   3  311.27   11.70
   2   2  -3 1234.18   43.70
  -2  -2   3 1239.78   43.70
  -2  -2   3 1253.57   43.40
  -2  -2   3 1280.07   43.40
   1   2  -3  422.96   15.70
  -1  -2   3  431.96   15.70
  -1  -2   3  448.26   15.20
  -1  -2   3  432.36   15.20
   0  -2   3 1431.66   49.10
  -1   2  -3    2.70    0.50
  -1   2  -3    3.60    1.60
  -1   2  -3    3.30    0.50
   1  -2   3    4.00    1.60
  -2   2  -3   10.40    1.00
  -2   2  -3    7.90    1.00
  -2   2  -3   10.20    1.90
  -2   2  -3    9.40    1.90
  -3   2  -3  811.72   27.60
  -3   2  -3  776.62   27.60
  -3   2  -3  794.92   28.50
  -3   2  -3  775.72   28.50
  -4   2  -3   82.59    5.30
  -4   2  -3   84.09    4.10
  -4   2  -3   91.09    4.00
  -4   2  -3   80.49    5.00
  -5   2  -3   16.90    2.00
  -5   2  -3   17.00    2.90
  -5   2  -3   14.30    1.80
   5  -2   3   16.00    2.70
  -6   2  -3    9.70    2.50
  -6   2  -3    6.70    1.70
  -6   2  -3    4.80    2.10
  -6   2  -3    7.20    1.80
   6  -2   3    6.40    2.40
  -7   2  -3    1.90    1.80
  -7   2  -3    5.80    2.00
  -7   2  -3    3.30    2.40
  -7   2  -3   -0.70    2.40
   7  -2   3    2.40    2.40
  -8   2  -3   -0.90    2.90
  -8   2  -3   -1.00    2.50
  -8   2  -3   -1.20    2.00
  -8   2  -3   -2.80    1.80
  -9   2  -3   22.40    3.90
  -9   2  -3   23.10    3.20
  -9   2  -3   21.90    3.10
  -9   2  -3   25.30    4.70
 -10   2  -3   13.00    3.00
 -10   2  -3   21.70    4.60
 -10   2  -3   17.00    4.20
 -11   2  -3   32.40    4.10
 -11   2  -3   21.20    4.20
  11   1  -3    3.40    2.80
 -11  -1   3   -2.90    2.50
 -11  -1   3    0.60    3.00
  10   1  -3    3.60    2.70
 -10  -1   3    1.30    2.70
 -10  -1   3    8.00    3.30
   9   1  -3    2.60    2.60
  -9  -1   3    5.80    2.90
  -9  -1   3    5.10    2.70
  -9  -1   3    2.10    2.40
   8   1  -3    6.20    2.70
  -8  -1   3    4.10    2.10
  -8  -1   3    5.90    2.80
   7   1  -3    1.00    2.10
  -7  -1   3   -0.60    1.60
  -7  -1   3    0.70    2.10
  -7  -1   3    0.90    1.90
   6   1  -3   13.60    2.70
  -6  -1   3    9.60    2.50
  -6  -1   3   16.20    2.50
  -6  -1   3   10.20    2.00
   5   1  -3  513.05   18.90
   5   1  -3  468.35   18.10
  -5  -1   3  493.05   18.70
  -5  -1   3  519.75   18.30
  -5  -1   3  478.55   18.20
   4   1  -3   -0.40    1.80
   4   1  -3    0.90    1.30
  -4  -1   3    1.70    1.40
  -4  -1   3    2.70    2.00
   3   1  -3  696.83   23.80
   3   1  -3  660.83   24.20
  -3  -1   3  682.33   24.20
  -3  -1   3  651.53   23.70
   2   1  -3 5986.60  242.58
  -2  -1   3 6518.55  245.68
   1   1  -3   57.39    3.10
   1   1  -3   50.29    2.30
  -1  -1   3   57.19    3.00
  -1  -1   3   51.89    2.30
   0   1  -3    3.70    1.40
   0   1  -3    2.70    0.50
   0  -1   3    4.30    1.30
   0  -1   3    2.50    0.60
  -1   1  -3  616.44   23.40
  -1   1  -3  678.43   22.80
   1  -1   3  687.43   23.50
   1  -1   3  647.54   22.80
  -2   1  -3  147.29    5.30
  -2   1  -3  132.29    5.90
  -2   1  -3  138.79    5.90
   2  -1   3  130.09    5.90
   2  -1   3  134.59    5.30
  -3   1  -3  238.38    9.30
  -3   1  -3  224.98    8.60
  -3   1  -3  220.78    9.20
   3  -1   3  229.38    8.70
  -4   1  -3   92.49    5.20
  -4   1  -3   98.49    4.50
  -4   1  -3   89.49    4.40
  -4   1  -3   94.49    5.20
  -5   1  -3   77.99    4.20
  -5   1  -3   79.09    4.90
  -5   1  -3   79.69    5.10
  -5   1  -3   75.69    4.10
  -6   1  -3   44.70    3.40
  -6   1  -3   44.70    4.30
  -6   1  -3   46.00    3.40
  -6   1  -3   47.00    4.10
  -7   1  -3   81.79    6.20
  -7   1  -3   92.59    5.20
  -7   1  -3   81.29    5.80
  -7   1  -3   81.29    5.00
  -8   1  -3   73.39    4.80
  -8   1  -3   79.99    5.90
  -8   1  -3   83.09    6.80
  -8   1  -3   74.29    5.00
  -9   1  -3    3.80    2.80
  -9   1  -3    7.00    3.70
  -9   1  -3    3.90    2.40
 -10   1  -3    0.80    2.90
 -10   1  -3   10.00    3.60
 -10   1  -3    3.40    2.80
 -11   1  -3   -2.20    2.90
  12   0  -3    4.90    3.20
 -12   0   3    3.90    2.70
 -11   0   3   -0.50    2.30
 -11   0   3    0.60    3.00
  10   0  -3   10.70    3.30
 -10   0   3    7.20    2.80
 -10   0   3    7.90    3.20
   9   0  -3   14.60    3.40
  -9   0   3   13.00    3.40
  -9   0   3   17.40    3.10
  -9   0   3   21.40    3.40
   8   0  -3    4.20    2.70
  -8   0   3    6.90    2.50
  -8   0   3    3.70    2.60
  -8   0   3    7.30    2.30
   7   0  -3    0.10    2.10
   7   0  -3    0.80    1.80
  -7   0   3   -1.20    2.20
  -7   0   3   -0.50    1.70
   6   0  -3   33.00    3.10
   6   0  -3   29.80    4.00
  -6   0   3   31.40    3.20
  -6   0   3   33.90    4.40
   5   0  -3   -3.20    2.40
  -5   0   3    0.50    1.70
  -5   0   3    1.00    2.30
   4   0  -3   41.00    2.60
   4   0  -3   33.60    3.70
  -4   0   3   43.20    3.70
  -4   0   3   41.00    2.80
   3   0  -3  500.95   17.40
   3   0  -3  477.15   18.00
  -3   0   3  487.55   17.40
  -3   0   3  480.85   17.90
   2   0  -3   18.30    1.70
   2   0  -3   21.80    2.60
  -2   0   3   28.80    3.00
  -2   0   3   19.00    1.70
   1   0  -3  311.67   11.30
   1   0  -3  284.37   10.70
  -1   0   3  297.77   10.80
  -1   0   3  320.07   11.30
   0   0  -3   45.30    2.20
   0   0  -3   53.89    3.10
   0   0   3   47.20    2.20
   0   0   3   48.60    3.00
  -1   0  -3  165.28    6.60
  -1   0  -3  166.78    6.30
   1   0   3  167.98    6.70
   1   0   3  169.68    6.30
  -2   0  -3   15.90    1.70
  -2   0  -3   18.80    2.10
   2   0   3   16.80    2.30
   2   0   3   16.60    1.80
  -3   0  -3  313.57   12.30
  -3   0  -3  314.57   12.20
  -3   0  -3  322.47   11.80
   3   0   3  318.17   11.90
  -4   0  -3   28.90    3.20
  -4   0  -3   31.00    3.10
   4   0   3   25.00    2.80
  -5   0  -3   14.50    2.20
  -5   0  -3   15.40    2.20
  -5   0  -3   17.80    3.80
  -5   0  -3   15.20    2.60
  -6   0  -3   54.69    4.60
  -6   0  -3   57.49    4.00
  -6   0  -3   59.39    4.20
  -6   0  -3   61.99    4.90
  -7   0  -3   49.80    4.90
  -7   0  -3   57.59    5.40
  -7   0  -3   53.39    4.40
  -7   0  -3   48.10    4.30
  -8   0  -3   60.19    6.30
  -8   0  -3   43.30    4.50
  -8   0  -3   40.70    4.50
  -8   0  -3   38.80    4.80
  -9   0  -3    7.60    3.50
  -9   0  -3   -1.00    2.60
  -9   0  -3   -1.70    2.50
 -10   0  -3    1.40    3.00
 -10   0  -3   12.40    3.70
 -10   0  -3    1.40    2.70
  12  -1  -3   17.40    4.00
 -12   1   3   14.70    5.20
  11  -1  -3    5.80    3.20
 -11   1   3    9.70    3.50
 -11   1   3    3.20    2.40
  10  -1  -3   47.10    5.50
 -10   1   3   43.80    5.80
 -10   1   3   47.40    4.50
   9  -1  -3   -0.80    1.80
   9  -1  -3    0.90    2.60
  -9   1   3   -0.20    2.80
  -9   1   3    1.10    2.20
  -9   1   3    0.00    2.90
   8  -1  -3    1.70    1.70
   8  -1  -3    1.60    2.50
  -8   1   3    3.80    2.80
  -8   1   3    0.70    1.70
   7  -1  -3  131.59    6.40
   7  -1  -3  135.29    7.30
  -7   1   3  140.19    7.50
  -7   1   3  134.69    6.40
   6  -1  -3   23.80    3.60
   6  -1  -3   16.30    2.20
  -6   1   3   22.80    3.50
  -6   1   3   16.10    2.10
   5  -1  -3   75.69    4.00
   5  -1  -3   73.59    5.80
  -5   1   3   74.09    4.00
  -5   1   3   77.99    5.20
   4  -1  -3   24.20    2.10
   4  -1  -3   25.10    3.10
  -4   1   3   27.80    2.40
  -4   1   3   24.00    3.20
   3  -1  -3   64.39    4.10
   3  -1  -3   68.19    3.30
  -3   1   3   70.99    4.40
  -3   1   3   64.69    3.20
   2  -1  -3    1.30    1.70
   2  -1  -3    1.30    1.00
  -2   1   3   -0.20    0.90
  -2   1   3    1.80    1.60
   1  -1  -3  263.37    9.60
   1  -1  -3  260.87   10.10
  -1   1   3  275.57    9.60
  -1   1   3  263.07   10.00
   0  -1  -3  139.69    5.50
   0  -1  -3  146.49    5.80
   0   1   3  140.99    5.80
   0   1   3  145.79    5.60
  -1  -1  -3  525.75   18.70
  -1  -1  -3  525.25   18.90
   1   1   3  530.25   19.00
   1   1   3  537.05   18.80
  -2  -1  -3  530.35   19.10
  -2  -1  -3  528.25   18.90
   2   1   3  531.35   19.00
   2   1   3  528.15   19.10
  -3  -1  -3  107.09    5.10
  -3  -1  -3  103.89    5.20
  -3  -1  -3   99.49    4.90
   3   1   3  104.69    5.00
  -4  -1  -3  199.08    8.30
  -4  -1  -3  195.88    8.10
  -4  -1  -3  199.28    8.40
   4   1   3  196.88    8.20
  -5  -1  -3  192.08    8.50
  -5  -1  -3  190.18    8.10
  -5  -1  -3  193.98    8.30
   5   1   3  183.28    8.20
  -6  -1  -3   26.30    3.50
  -6  -1  -3   20.20    2.90
  -6  -1  -3   32.20    4.30
  -6  -1  -3   29.30    3.40
  -7  -1  -3    1.50    2.30
  -7  -1  -3    2.10    2.30
  -7  -1  -3    2.20    2.80
  -7  -1  -3   -1.50    3.60
  -8  -1  -3   -0.70    2.40
  -8  -1  -3    8.30    3.20
  -8  -1  -3    1.30    2.60
  -9  -1  -3    0.80    2.40
  -9  -1  -3    1.70    2.60
  12  -2  -3   11.70    3.80
 -12   2   3   12.40    3.00
  11  -2  -3   -0.40    3.00
 -11   2   3    3.40    3.30
 -11   2   3    1.10    2.40
  10  -2  -3    5.00    3.00
  10  -2  -3    4.40    2.70
 -10   2   3    2.40    2.00
   9  -2  -3   11.30    3.60
   9  -2  -3   10.60    2.80
  -9   2   3   10.20    2.30
  -9   2   3    9.30    3.30
   8  -2  -3    1.10    1.90
   8  -2  -3    0.50    2.50
  -8   2   3    1.10    2.40
  -8   2   3    1.50    1.80
   7  -2  -3   13.10    3.30
   7  -2  -3   17.00    2.30
  -7   2   3   16.00    3.40
  -7   2   3   17.10    2.40
   6  -2  -3   12.10    3.10
   6  -2  -3   15.60    2.10
  -6   2   3   12.00    2.90
  -6   2   3   14.20    2.20
   5  -2  -3  177.28    7.40
   5  -2  -3  182.68    8.60
  -5   2   3  178.98    7.40
  -5   2   3  180.48    8.60
   4  -2  -3   60.69    3.30
   4  -2  -3   64.49    4.80
  -4   2   3   60.79    4.30
  -4   2   3   64.59    3.30
   3  -2  -3   78.99    4.60
   3  -2  -3   81.29    3.80
  -3   2   3   80.69    3.70
  -3   2   3   83.39    4.90
   2  -2  -3   15.20    1.60
   2  -2  -3   15.00    2.30
  -2   2   3   16.50    2.30
  -2   2   3   16.10    1.60
   1  -2  -3  342.57   13.00
   1  -2  -3  341.97   12.50
  -1   2   3  344.57   12.90
  -1   2   3  364.06   12.60
   0  -2  -3  559.54   20.00
   0  -2  -3  566.34   20.20
   0   2   3  570.84   20.10
   0   2   3  566.34   20.10
  -1  -2  -3   91.99    4.30
  -1  -2  -3   98.79    4.40
   1   2   3  100.59    4.40
   1   2   3  102.89    4.50
  -2  -2  -3    8.00    1.60
  -2  -2  -3    6.40    1.80
   2   2   3    5.10    1.50
   2   2   3    4.20    1.80
  -3  -2  -3   45.90    3.30
  -3  -2  -3   46.50    3.10
  -3  -2  -3   45.30    3.20
   3   2   3   45.90    3.20
  -4  -2  -3   13.60    2.20
  -4  -2  -3   13.20    1.90
  -4  -2  -3   13.70    2.00
   4   2   3    9.90    2.00
  -5  -2  -3   94.99    5.30
  -5  -2  -3   94.79    5.20
  -5  -2  -3   91.49    4.90
   5   2   3   86.49    5.20
  -6  -2  -3   28.30    4.70
  -6  -2  -3   37.80    4.50
  -6  -2  -3   33.80    5.20
  -6  -2  -3   37.10    4.10
   6   2   3   29.20    3.50
  -7  -2  -3    5.60    2.70
  -7  -2  -3    4.20    2.60
  -7  -2  -3    6.60    3.10
  -7  -2  -3    0.20    2.10
  -8  -2  -3    4.50    2.80
  -8  -2  -3    0.80    2.30
  -9  -2  -3   -3.10    2.30
  -9  -2  -3   -3.40    2.50
  13  -3  -3   10.90    4.00
 -13   3   3    8.40    2.90
  12  -3  -3   -0.30    3.10
 -12   3   3    1.90    2.20
  11  -3  -3    6.10    3.20
 -11   3   3   10.90    3.60
 -11   3   3    7.50    2.60
  10  -3  -3   31.30    4.70
  10  -3  -3   43.60    4.20
 -10   3   3   39.20    4.10
 -10   3   3   35.90    5.30
   9  -3  -3    5.60    3.00
   9  -3  -3   10.80    3.50
  -9   3   3   11.50    2.50
  -9   3   3    6.30    3.10
   8  -3  -3    7.80    2.80
   8  -3  -3    8.70    2.00
  -8   3   3    6.90    2.10
  -8   3   3    8.10    2.90
   7  -3  -3  108.69    5.50
   7  -3  -3  109.89    6.70
  -7   3   3  105.79    5.30
  -7   3   3  107.29    6.70
   6  -3  -3   31.30    3.00
   6  -3  -3   30.70    4.10
  -6   3   3   28.50    4.10
  -6   3   3   29.70    2.80
   5  -3  -3   31.90    4.20
   5  -3  -3   39.00    3.10
  -5   3   3   36.60    3.10
  -5   3   3   38.90    4.50
   4  -3  -3    3.00    2.50
   4  -3  -3    7.00    1.60
  -4   3   3    4.60    2.60
  -4   3   3   10.50    1.70
   3  -3  -3   23.40    3.00
   3  -3  -3   21.80    2.10
  -3   3   3   20.30    1.90
  -3   3   3   20.10    2.60
   2  -3  -3  265.57   10.40
   2  -3  -3  274.57    9.90
  -2   3   3  261.47    9.80
  -2   3   3  251.07   10.40
   1  -3  -3   45.00    2.80
   1  -3  -3   48.60    3.30
  -1   3   3   47.50    2.90
  -1   3   3   50.39    3.30
   0  -3  -3  183.68    7.20
   0  -3  -3  182.28    7.20
   0   3   3  172.48    7.10
   0   3   3  192.08    7.30
  -1  -3  -3  138.09    5.60
  -1  -3  -3  138.29    5.90
   1   3   3  132.59    5.60
   1   3   3  130.79    5.80
  -2  -3  -3  164.78    7.00
  -2  -3  -3  164.88    6.50
   2   3   3  159.38    6.90
  -3  -3  -3   79.69    3.90
  -3  -3  -3   79.09    4.00
  -3  -3  -3   80.99    4.50
   3   3   3   79.69    4.50
  -4  -3  -3  135.19    6.00
  -4  -3  -3  141.79    6.40
  -4  -3  -3  130.39    5.80
   4   3   3  120.99    6.20
  -5  -3  -3   22.00    2.70
  -5  -3  -3   21.30    2.80
  -5  -3  -3   15.80    2.70
   5   3   3   22.20    3.10
  -6  -3  -3  144.49    7.10
  -6  -3  -3  129.49    6.30
   6   3   3  120.19    7.10
  -7  -3  -3   13.00    2.70
  -7  -3  -3    4.70    2.80
  -8  -3  -3    8.00    2.50
  -8  -3  -3    9.70    3.40
  -9  -3  -3    0.60    2.90
  -9  -3  -3   -1.60    2.30
  13  -4  -3    3.50    3.80
 -13   4   3    6.40    2.90
  12  -4  -3   10.40    4.00
 -12   4   3    8.10    2.60
  11  -4  -3    1.90    3.50
 -11   4   3   -1.30    2.30
  10  -4  -3    5.20    4.00
  10  -4  -3    0.80    1.80
 -10   4   3    0.00    1.90
 -10   4   3    6.70    3.40
   9  -4  -3    2.50    2.80
   9  -4  -3    6.80    2.30
  -9   4   3    7.10    2.30
  -9   4   3    7.70    3.60
   8  -4  -3    8.90    2.10
   8  -4  -3    7.20    3.20
  -8   4   3    6.40    1.90
  -8   4   3    8.20    3.00
   7  -4  -3   54.99    3.60
   7  -4  -3   52.59    5.00
  -7   4   3   56.49    5.10
  -7   4   3   56.99    3.90
   6  -4  -3    3.90    2.50
   6  -4  -3    7.40    1.90
  -6   4   3    5.00    2.70
  -6   4   3    4.80    1.60
   5  -4  -3   -2.50    1.50
   5  -4  -3   -1.50    2.30
  -5   4   3   -2.10    2.30
  -5   4   3   -0.50    1.60
   4  -4  -3    0.20    1.60
  -4   4   3   -0.90    2.30
  -4   4   3    0.90    1.50
   3  -4  -3    8.60    1.60
   3  -4  -3    7.80    2.30
  -3   4   3   14.50    1.90
  -3   4   3    9.30    2.50
   2  -4  -3   -1.10    1.80
   2  -4  -3    0.80    1.30
  -2   4   3    0.90    2.00
  -2   4   3    2.80    1.30
   1  -4  -3   26.60    2.70
   1  -4  -3   23.50    3.00
  -1   4   3   31.20    3.20
  -1   4   3   35.50    3.10
   0  -4  -3  157.88    6.60
   0   4   3  161.48    6.40
   0   4   3  153.88    6.60
  -1  -4  -3  222.28    8.50
  -1  -4  -3  202.28    8.80
   1   4   3  230.38    8.40
   1   4   3  231.88    9.00
  -2  -4  -3   41.60    2.50
  -2  -4  -3   42.20    2.50
  -2  -4  -3   43.30    3.30
   2   4   3   45.40    3.40
  -3  -4  -3  206.18    8.60
  -3  -4  -3  194.38    7.60
  -3  -4  -3  197.88    7.70
   3   4   3  207.38    8.70
  -4  -4  -3    3.00    1.40
  -4  -4  -3    3.50    1.40
  -4  -4  -3    1.30    2.10
   4   4   3    5.50    2.30
  -5  -4  -3  102.89    5.00
  -5  -4  -3  120.09    5.50
  -5  -4  -3  116.69    6.30
   5   4   3  112.59    8.70
  -6  -4  -3   66.49    3.90
  -6  -4  -3   59.69    3.90
   6   4   3   64.29    5.40
  -7  -4  -3    7.60    1.80
  -7  -4  -3    2.60    1.80
  -7  -4  -3    3.20    2.70
   7   4   3    3.70    2.60
  -8  -4  -3    1.00    3.00
  -8  -4  -3    4.40    2.00
  13  -5  -3   25.80    5.40
 -13   5   3   23.10    6.20
  12  -5  -3    2.10    3.60
 -12   5   3   -4.90    2.10
  11  -5  -3   17.60    4.20
 -11   5   3   25.90    3.50
  10  -5  -3   70.49    5.20
  10  -5  -3   88.29    7.50
 -10   5   3   76.49    6.90
 -10   5   3   70.89    5.30
   9  -5  -3    1.60    1.80
   9  -5  -3    1.60    3.20
  -9   5   3    3.80    2.20
  -9   5   3    4.80    3.50
   8  -5  -3   15.50    2.50
   8  -5  -3   15.20    3.60
  -8   5   3   15.10    3.60
  -8   5   3   14.50    2.30
   7  -5  -3  154.88    8.60
   7  -5  -3  161.48    7.20
  -7   5   3  153.78    8.50
  -7   5   3  161.78    7.20
   6  -5  -3    2.50    1.60
   6  -5  -3    0.20    2.40
  -6   5   3    1.30    1.60
  -6   5   3   -1.30    2.30
   5  -5  -3   -2.10    2.50
   5  -5  -3   -0.30    1.50
  -5   5   3   -2.80    1.50
  -5   5   3   -0.60    2.30
   4  -5  -3    0.70    2.50
   4  -5  -3    3.50    1.50
  -4   5   3    3.20    1.70
  -4   5   3   -0.20    2.30
   3  -5  -3   64.29    4.80
   3  -5  -3   72.19    5.10
  -3   5   3   82.79    4.20
  -3   5   3   74.59    5.10
   2  -5  -3    8.00    2.30
   2  -5  -3    9.50    1.70
  -2   5   3   14.40    2.10
  -2   5   3   11.10    2.50
   1  -5  -3    6.80    1.90
   1  -5  -3    8.40    1.90
  -1   5   3    7.90    1.80
  -1   5   3    9.90    2.00
   0  -5  -3    9.80    1.90
   0  -5  -3    4.30    1.60
   0   5   3    9.20    2.00
   0   5   3    7.30    1.50
  -1  -5  -3  285.17   10.80
  -1  -5  -3  310.17   11.60
   1   5   3  286.57   11.50
   1   5   3  297.97   10.70
  -2  -5  -3    7.60    1.00
  -2  -5  -3    7.50    1.00
  -2  -5  -3    8.90    2.10
   2   5   3    8.50    2.00
  -3  -5  -3    2.50    2.00
   3   5   3    2.90    2.00
  -4  -5  -3   26.80    3.20
   5   5   3   11.60    3.20
   6   5   3   12.80    3.40
  -7  -5  -3   -0.20    2.70
   7   5   3   -2.30    2.60
  13  -6  -3    4.70    3.80
  12  -6  -3   42.40    6.30
 -12   6   3   52.09    5.00
  11  -6  -3   17.90    4.40
 -11   6   3   26.60    3.70
  10  -6  -3   58.09    6.20
  10  -6  -3   41.20    4.20
 -10   6   3   56.39    6.20
 -10   6   3   42.80    4.40
   9  -6  -3    1.00    2.80
  -9   6   3    3.00    3.20
  -9   6   3   -0.70    1.90
   8  -6  -3    0.40    2.60
   8  -6  -3   -0.80    1.80
  -8   6   3   -2.10    2.60
  -8   6   3   -0.90    1.70
   7  -6  -3   97.49    7.10
   7  -6  -3  105.79    5.40
  -7   6   3  104.99    5.40
  -7   6   3  101.89    6.80
   6  -6  -3    1.00    2.40
   6  -6  -3    2.10    1.60
  -6   6   3    1.00    2.30
  -6   6   3    1.70    1.60
   5  -6  -3   67.29    3.90
   5  -6  -3   59.79    5.20
  -5   6   3   62.09    5.30
  -5   6   3   63.39    3.90
   4  -6  -3  100.49    6.10
   4  -6  -3   97.79    4.80
  -4   6   3   95.69    4.80
   3  -6  -3   14.00    2.00
   3  -6  -3   12.20    2.60
  -3   6   3   13.20    2.80
  -3   6   3   12.70    2.00
   2  -6  -3   10.80    2.20
   2  -6  -3    9.40    1.80
  -2   6   3   10.70    2.20
  -2   6   3   11.00    2.00
   1  -6  -3   83.59    4.40
   1  -6  -3   78.89    4.40
  -1   6   3   79.59    4.30
  -1   6   3   77.69    4.40
   0  -6  -3  258.67    9.70
   0  -6  -3  241.58   10.00
   0   6   3  251.37    9.50
   0   6   3  254.17   10.10
  -1  -6  -3   39.90    3.30
  -1  -6  -3   40.90    2.20
   1   6   3   41.60    3.30
   1   6   3   40.80    2.20
  -2  -6  -3   88.49    5.30
   2   6   3   93.69    5.40
  -3  -6  -3    4.90    2.10
   3   6   3    4.90    3.50
   4   6   3   27.20    3.40
   5   6   3   98.39    6.60
   6   6   3    4.20    2.60
  -7  -6  -3   -2.30    3.10
   7   6   3    5.70    3.20
  12  -7  -3   -1.40    3.30
 -12   7   3    2.20    2.50
  11  -7  -3   70.19    7.70
 -11   7   3   68.99    5.20
  10  -7  -3   17.50    2.90
  10  -7  -3   16.30    4.20
 -10   7   3   20.70    3.20
   9  -7  -3   29.10    3.40
   9  -7  -3   23.50    4.80
  -9   7   3   28.40    4.70
  -9   7   3   27.60    3.40
   8  -7  -3   12.40    3.60
   8  -7  -3   14.80    2.60
  -8   7   3   11.50    2.20
  -8   7   3   10.40    3.60
   7  -7  -3   89.89    5.00
   7  -7  -3   89.29    6.90
  -7   7   3   86.19    6.90
  -7   7   3   86.39    5.00
   6  -7  -3    3.40    2.90
   6  -7  -3    3.30    1.80
  -6   7   3    5.30    2.70
  -6   7   3    2.90    1.80
   5  -7  -3    3.50    2.60
   5  -7  -3    5.10    1.60
  -5   7   3    3.30    2.70
  -5   7   3    3.10    1.60
   4  -7  -3   27.90    2.90
   4  -7  -3   26.70    3.90
  -4   7   3   28.60    3.90
  -4   7   3   27.80    2.90
   3  -7  -3   21.70    3.30
   3  -7  -3   19.40    2.30
  -3   7   3   16.80    2.20
  -3   7   3   21.50    3.00
   2  -7  -3   83.79    4.60
   2  -7  -3   81.69    4.90
  -2   7   3   86.49    4.50
  -2   7   3   79.59    4.70
   1  -7  -3    6.30    1.70
   1  -7  -3    1.90    1.80
  -1   7   3    5.20    1.70
  -1   7   3    3.50    1.80
   0  -7  -3   -1.20    1.70
   0  -7  -3    0.10    1.20
   0   7   3    1.10    1.80
   0   7   3   -0.40    1.10
  -1  -7  -3   12.30    2.30
   1   7   3   11.70    2.60
  -2  -7  -3    0.90    2.00
  -3  -7  -3   41.00    5.50
   3   7   3   35.10    4.00
   4   7   3   -0.10    2.40
   5   7   3   31.50    4.10
   6   7   3    4.20    2.70
  13  -8  -3    2.20    3.80
  12  -8  -3   35.70    6.00
 -12   8   3   26.40    3.80
  11  -8  -3   12.80    4.10
 -11   8   3   15.30    3.00
  10  -8  -3  270.47   14.00
  10  -8  -3  281.67   12.40
 -10   8   3  271.27   11.80
   9  -8  -3    1.80    3.60
   9  -8  -3    5.30    2.10
  -9   8   3    6.00    3.80
  -9   8   3    6.00    3.40
   8  -8  -3   18.90    4.40
   8  -8  -3   21.90    3.00
  -8   8   3   19.00    2.90
   7  -8  -3    3.10    2.80
   7  -8  -3    5.80    2.20
  -7   8   3    7.80    2.30
  -7   8   3    6.50    3.50
   6  -8  -3   -0.20    1.80
   6  -8  -3    2.00    2.80
  -6   8   3   -1.10    2.30
  -6   8   3   -1.90    1.50
   5  -8  -3    5.40    2.80
   5  -8  -3    6.30    2.10
  -5   8   3    6.60    2.80
  -5   8   3    4.70    2.00
   4  -8  -3   16.80    2.40
   4  -8  -3   18.70    3.00
  -4   8   3   16.70    3.10
  -4   8   3   21.10    2.70
   3  -8  -3   50.09    4.40
   3  -8  -3   50.19    3.90
  -3   8   3   54.69    3.70
  -3   8   3   54.59    4.50
   2  -8  -3    3.60    1.90
   2  -8  -3    1.80    1.70
  -2   8   3    2.90    2.00
  -2   8   3    2.00    1.70
   1  -8  -3    5.50    2.20
   1  -8  -3    8.10    1.90
  -1   8   3    5.50    2.00
  -1   8   3    8.20    2.00
   0  -8  -3   30.00    2.30
   0   8   3   30.30    2.20
   0   8   3   29.10    3.40
  -1  -8  -3    3.40    2.20
   1   8   3    2.50    2.30
   2   8   3   12.20    3.00
   3   8   3   28.00    3.80
   4   8   3    4.80    3.10
   5   8   3   44.30    5.30
  13  -9  -3    6.60    4.50
 -13   9   3    5.30    4.80
  12  -9  -3   30.70    5.40
 -12   9   3   37.70    4.20
  11  -9  -3   13.10    4.40
 -11   9   3   10.90    2.80
  10  -9  -3    8.00    3.80
 -10   9   3   11.30    2.70
   9  -9  -3   28.40    3.30
   9  -9  -3   30.00    4.90
  -9   9   3   32.30    3.60
  -9   9   3   36.20    5.50
   8  -9  -3    9.10    2.50
  -8   9   3    7.00    2.60
  -8   9   3   14.40    4.10
   7  -9  -3  106.39    7.80
   7  -9  -3  104.69    6.40
  -7   9   3  106.29    7.80
  -7   9   3  108.59    5.90
   6  -9  -3   15.30    2.60
   6  -9  -3   18.90    3.90
  -6   9   3   17.10    3.80
  -6   9   3   14.40    2.60
   5  -9  -3   12.30    2.30
   5  -9  -3   11.00    3.10
  -5   9   3    7.10    2.30
  -5   9   3   16.20    3.40
   4  -9  -3    8.40    2.30
   4  -9  -3    4.20    2.60
  -4   9   3    3.70    2.10
  -4   9   3    3.50    2.60
   3  -9  -3   10.30    2.60
   3  -9  -3   10.60    2.40
  -3   9   3   11.40    4.10
  -3   9   3   12.20    2.50
   2  -9  -3   -0.10    2.00
  -2   9   3   -0.90    2.00
  -2   9   3    1.00    2.10
   1  -9  -3   21.70    2.90
   1  -9  -3   19.00    2.90
  -1   9   3   18.80    2.30
   0  -9  -3   -0.40    2.30
   0   9   3    1.40    2.30
   1   9   3    2.10    2.40
   2   9   3   -1.90    2.50
   3   9   3    8.30    3.10
   4   9   3    2.60    3.20
  12 -10  -3   97.69   12.70
 -12  10   3  112.49    6.80
  11 -10  -3   13.90    4.70
 -11  10   3   13.60    3.10
  10 -10  -3   14.10    4.60
 -10  10   3    9.70    2.70
   9 -10  -3   60.89    6.60
  -9  10   3   45.40    4.50
   8 -10  -3   46.40    5.90
   8 -10  -3   49.00    4.50
  -8  10   3   47.60    4.40
  -8  10   3   44.90    5.70
   7 -10  -3   10.30    3.70
   7 -10  -3   16.00    2.80
  -7  10   3   16.20    3.40
   6 -10  -3   -0.10    2.00
   6 -10  -3    1.00    2.90
  -6  10   3   -1.80    2.10
  -6  10   3    5.70    3.20
   5 -10  -3   19.40    2.90
   5 -10  -3   16.20    3.50
  -5  10   3   22.30    3.00
  -5  10   3   16.20    3.70
   4 -10  -3    2.80    2.50
   4 -10  -3    1.20    2.20
  -4  10   3    2.90    2.50
  -4  10   3    6.10    2.90
   3 -10  -3   18.50    3.00
   3 -10  -3   20.20    3.20
  -3  10   3   18.90    3.20
  -3  10   3   22.00    3.40
   2 -10  -3    3.70    2.20
   2 -10  -3   -0.20    1.90
  -2  10   3   -2.10    2.00
  -2  10   3    2.50    2.10
   1 -10  -3    0.50    1.60
  -1  10   3   -2.60    2.30
  -1  10   3   -0.10    1.50
   0  10   3    5.00    2.60
   1  10   3    9.80    3.10
   2  10   3   -2.70    2.60
   3  10   3    1.40    2.90
  12 -11  -3    8.10    4.60
 -12  11   3    8.80    3.00
  11 -11  -3    1.10    3.50
 -11  11   3   -0.70    2.40
  10 -11  -3   10.40    4.50
 -10  11   3    3.30    2.70
   9 -11  -3    8.50    4.20
  -9  11   3    4.50    2.60
   8 -11  -3   29.60    5.20
  -8  11   3   17.60    3.30
  -8  11   3   26.00    4.90
   7 -11  -3    5.10    6.50
   7 -11  -3   -0.90    2.20
  -7  11   3    6.90    3.50
  -7  11   3   -1.30    2.10
   6 -11  -3   -1.40    1.80
   6 -11  -3    0.40    3.00
  -6  11   3    3.00    3.30
  -6  11   3   -0.80    2.00
   5 -11  -3   11.30    2.70
   5 -11  -3   11.60    3.30
  -5  11   3   10.70    2.80
  -5  11   3   13.10    3.60
   4 -11  -3    1.90    2.50
   4 -11  -3    2.90    2.60
  -4  11   3    2.80    2.80
  -4  11   3    3.30    2.50
   3 -11  -3    6.40    2.60
  -3  11   3    6.90    2.40
  -3  11   3    6.60    2.70
   2 -11  -3   72.09    4.70
  -2  11   3   53.59    4.40
  -2  11   3   70.89    5.30
  -1  11   3   23.90    2.10
  -1  11   3   16.70    3.20
  -1  11   3   16.70    2.10
   0  11   3   15.40    3.00
   1  11   3    1.70    2.80
   2  11   3   21.90    3.90
 -11  12   3   -1.30    2.40
  10 -12  -3    3.90    4.00
 -10  12   3    6.70    2.70
   9 -12  -3    4.60    3.80
  -9  12   3    3.60    2.50
   8 -12  -3   17.90    4.30
  -8  12   3   16.50    3.00
   7 -12  -3    0.50    3.20
  -7  12   3    2.80    3.40
  -7  12   3    1.40    2.40
   6 -12  -3    7.00    3.30
  -6  12   3    2.70    2.40
  -6  12   3    7.00    4.10
   5 -12  -3    1.60    2.90
  -5  12   3    1.10    2.50
  -5  12   3    2.50    3.10
   4 -12  -3   41.50    5.00
  -4  12   3   36.30    4.00
  -4  12   3   33.60    4.80
   3 -12  -3    3.20    2.40
  -3  12   3    2.10    2.60
  -3  12   3   -3.50    2.40
  -2  12   3    1.20    2.60
  -1  12   3    0.60    2.50
 -10  13   3   23.20    3.60
   9 -13  -3    8.60    4.20
  -9  13   3    0.50    2.50
   8 -13  -3    8.20    3.90
  -8  13   3    1.30    2.50
   7 -13  -3   11.30    3.80
  -7  13   3    5.60    2.60
  -7  13   3   10.00    3.80
   6 -13  -3    1.90    3.60
  -6  13   3    1.90    3.40
  -6  13   3    2.10    2.60
   5 -13  -3    5.20    3.00
  -5  13   3    5.00    2.80
  -5  13   3    1.90    3.10
   4 -13  -3    0.30    2.60
  -4  13   3   -2.50    2.60
  -4  13   3   -3.90    2.70
   3 -13  -3    1.30    2.30
  -3  13   3    2.90    2.80
  -2  13   3    2.20    1.40
  -2  13   3    1.10    3.30
   8 -14  -3    1.30    3.40
  -8  14   3   -0.90    2.60
   7 -14  -3   19.80    4.30
  -7  14   3   16.30    3.50
   6 -14  -3    6.40    3.30
  -6  14   3    1.80    2.70
  -6  14   3    1.30    3.20
   5 -14  -3    3.10    2.90
  -5  14   3   -2.10    2.70
  -5  14   3   -5.50    2.80
   4 -14  -3    1.40    2.50
  -4  14   3    1.80    3.30
  -2  15  -4   -1.50    2.30
  -2  15  -4    3.70    2.50
  -3  15  -4    0.00    2.10
  -3  15  -4    0.10    2.40
  -4  15  -4    3.00    3.00
  -4  15  -4    2.00    2.20
   4 -15   4    8.10    2.70
  -5  15  -4    6.40    2.40
  -5  15  -4    5.90    3.50
   5 -15   4    1.40    2.10
  -6  15  -4    0.30    3.30
  -6  15  -4    3.00    2.20
   6 -15   4    4.60    2.40
  -7  15  -4    7.60    4.10
  -7  15  -4    3.30    2.20
   7 -15   4    0.50    2.10
  -8  15  -4    2.20    2.10
  -8  15  -4    1.40    3.80
   8 -15   4    2.50    2.10
   0  14  -4   12.50    1.80
   0  14  -4   16.50    3.00
  -1  14  -4   -0.40    2.30
  -1  14  -4    0.10    2.30
  -2  14  -4    2.40    2.20
  -2  14  -4    1.90    2.40
   2 -14   4   -0.60    2.20
  -3  14  -4   13.90    3.80
  -3  14  -4    9.80    3.00
  -3  14  -4    8.90    4.00
   3 -14   4    5.00    2.40
  -4  14  -4    0.20    2.90
  -4  14  -4   -0.50    1.90
  -5  14  -4   -0.30    2.00
  -5  14  -4    8.20    4.30
  -5  14  -4   -3.50    3.20
   5 -14   4    3.20    2.10
  -6  14  -4   13.80    2.50
  -6  14  -4    7.70    3.90
   6 -14   4   13.00    2.60
  -7  14  -4    0.10    2.00
  -7  14  -4    2.80    3.50
   7 -14   4   -1.40    1.80
  -8  14  -4   -1.70    1.80
  -8  14  -4   -0.80    3.80
  -9  14  -4    8.70    2.80
  -9  14  -4    6.90    4.40
   9 -14   4    7.30    2.30
   2  13  -4   -0.40    2.50
   1  13  -4    4.20    2.60
   0  13  -4   -1.10    2.20
   0 -13   4    0.10    2.30
  -1  13  -4   40.90    4.10
   1 -13   4   41.10    4.00
  -2  13  -4   20.70    3.20
  -2  13  -4   21.90    2.90
   2 -13   4   25.00    3.10
  -3  13  -4    7.90    3.00
  -3  13  -4    8.20    2.30
   3 -13   4    8.00    2.30
  -4  13  -4    6.80    3.80
  -4  13  -4    3.00    2.00
  -4  13  -4    1.40    2.90
   4 -13   4    3.20    2.00
  -5  13  -4    7.20    3.50
  -5  13  -4    7.10    2.00
  -5  13  -4   16.20    4.60
   5 -13   4    7.00    2.10
  -6  13  -4   26.50    3.00
  -6  13  -4   41.00    6.00
  -6  13  -4   31.60    4.90
   6 -13   4   37.10    3.60
  -7  13  -4    5.80    3.50
  -7  13  -4    3.40    2.00
   7 -13   4    6.30    2.10
  -8  13  -4   -4.90    3.60
  -8  13  -4    1.10    1.90
   8 -13   4    1.70    1.80
  -9  13  -4   25.60    3.10
  -9  13  -4   20.90    5.10
 -10  13  -4    5.40    2.30
 -10  13  -4    9.40    7.50
   3  12  -4    3.50    2.70
   1  12  -4    1.10    2.30
   1  12  -4   -1.70    1.20
  -1 -12   4   -0.50    2.30
   0  12  -4   37.30    4.10
   0  12  -4   35.70    3.70
  -1  12  -4   90.99    5.50
  -1  12  -4   85.79    5.20
   1 -12   4   89.69    5.30
  -2  12  -4    0.10    1.90
  -2  12  -4    6.30    3.20
  -2  12  -4    3.10    2.40
   2 -12   4    3.70    2.00
  -3  12  -4   42.70    3.70
  -3  12  -4   43.90    5.90
  -3  12  -4   36.80    4.80
   3 -12   4   39.60    3.70
  -4  12  -4   57.89    6.10
  -4  12  -4   62.49    4.20
  -4  12  -4   77.59    7.20
   4 -12   4   71.39    4.40
  -5  12  -4   -1.20    2.80
  -5  12  -4    2.00    3.60
  -5  12  -4   -1.00    1.70
   5 -12   4   -0.30    1.70
  -6  12  -4   10.70    4.60
  -6  12  -4    8.70    2.10
  -6  12  -4   12.20    4.20
   6 -12   4    7.90    2.10
  -7  12  -4   10.20    2.10
  -7  12  -4    9.90    4.20
   7 -12   4    9.80    2.20
  -8  12  -4    3.20    3.60
  -8  12  -4    0.40    1.90
   8 -12   4   -1.30    1.70
   8 -12   4   -0.90    3.20
  -9  12  -4   21.80    5.20
  -9  12  -4   18.00    2.60
   9 -12   4   18.30    4.90
   9 -12   4   17.90    2.70
 -10  12  -4    6.40    2.50
 -10  12  -4    6.80    4.60
  10 -12   4   10.20    2.40
  10 -12   4    4.80    4.50
 -11  12  -4    6.90    4.30
 -11  12  -4    6.70    2.40
  11 -12   4    7.80    4.30
   5  11  -4   -1.90    3.00
  -5 -11   4   -2.10    2.90
   4  11  -4    0.40    2.60
   3  11  -4   15.90    3.10
   2  11  -4   64.39    4.90
  -2 -11   4   60.89    5.10
   1  11  -4   10.00    2.20
   1  11  -4    3.20    1.70
   1  11  -4    5.00    2.20
  -1 -11   4    7.60    2.60
   0  11  -4    0.50    1.90
   0  11  -4    1.90    2.40
   0  11  -4    0.60    2.00
   0 -11   4    0.40    2.00
  -1  11  -4   -0.40    2.00
  -1  11  -4    0.70    4.90
  -1  11  -4   -3.30    1.70
   1 -11   4    0.20    1.80
  -2  11  -4    8.60    3.10
  -2  11  -4    5.50    2.00
  -2  11  -4    6.30    2.60
   2 -11   4    7.50    2.00
  -3  11  -4    8.70    3.30
  -3  11  -4    7.20    1.90
  -3  11  -4    6.60    2.90
   3 -11   4    7.20    2.00
  -4  11  -4   44.50    6.20
  -4  11  -4   41.40    3.20
  -4  11  -4   41.20    5.20
   4 -11   4   39.30    3.20
  -5  11  -4    1.70    3.50
  -5  11  -4   -1.30    2.70
  -5  11  -4    0.20    1.60
   5 -11   4    1.60    1.70
  -6  11  -4   -1.50    3.30
  -6  11  -4    2.80    3.20
  -6  11  -4    1.50    1.60
   6 -11   4    1.80    1.60
  -7  11  -4   35.70    5.50
  -7  11  -4   29.80    4.90
  -7  11  -4   44.30    3.50
   7 -11   4   36.40    3.20
   7 -11   4   37.90    5.60
  -8  11  -4   11.80    4.10
  -8  11  -4   13.90    2.30
   8 -11   4   10.00    3.80
   8 -11   4   12.10    2.30
  -9  11  -4    2.80    4.00
  -9  11  -4    2.00    2.00
   9 -11   4    3.00    2.00
   9 -11   4    6.60    4.00
 -10  11  -4   -0.50    3.60
 -10  11  -4    0.60    1.90
  10 -11   4    0.30    3.50
  10 -11   4    0.10    2.20
 -11  11  -4   21.00    5.60
 -11  11  -4   26.30    3.20
  11 -11   4   24.30    3.20
  11 -11   4   26.20    5.70
   5  10  -4   13.00    3.30
  -5 -10   4   23.10    3.90
   4  10  -4    2.90    2.60
   3  10  -4   39.90    4.20
  -3 -10   4   33.90    3.70
   2  10  -4   10.00    1.60
   2  10  -4    5.40    1.30
   2  10  -4    6.40    2.30
  -2 -10   4    6.20    2.40
   1  10  -4   28.00    3.00
   1  10  -4   23.10    3.00
   1  10  -4   25.70    3.50
  -1 -10   4   23.30    2.80
   0  10  -4   20.10    2.60
   0  10  -4   24.10    3.20
   0  10  -4   27.30    4.00
   0 -10   4   20.00    2.60
  -1  10  -4    7.20    2.20
  -1  10  -4   11.00    3.00
  -1  10  -4    9.10    2.00
   1 -10   4    9.20    1.90
  -2  10  -4   -2.90    1.90
  -2  10  -4   -1.60    2.30
  -2  10  -4    0.30    1.60
   2 -10   4   -1.20    1.50
  -3  10  -4   41.00    3.00
  -3  10  -4   39.90    4.70
  -3  10  -4   31.70    4.30
   3 -10   4   34.50    2.80
  -4  10  -4    9.10    1.80
  -4  10  -4    8.60    3.10
  -4  10  -4   14.20    3.50
  -5  10  -4    0.60    1.40
  -5  10  -4    0.90    3.10
  -5  10  -4    0.90    3.00
   5 -10   4    1.10    1.50
  -6  10  -4   25.60    4.30
  -6  10  -4   34.20    5.00
  -6  10  -4   26.60    2.70
   6 -10   4   31.80    4.50
   6 -10   4   26.50    2.80
  -7  10  -4   -2.60    3.00
  -7  10  -4   -0.70    1.50
  -7  10  -4    0.80    3.30
   7 -10   4   -1.30    1.40
   7 -10   4   -0.70    2.90
  -8  10  -4   14.00    2.30
  -8  10  -4   10.60    4.00
   8 -10   4    6.60    3.50
   8 -10   4   12.00    2.10
  -9  10  -4   54.79    4.10
  -9  10  -4   47.40    6.50
   9 -10   4   45.40    4.00
   9 -10   4   45.80    6.30
 -10  10  -4   73.69    4.80
 -10  10  -4   78.09    8.40
  10 -10   4   69.39    7.90
 -11  10  -4   14.10    2.70
 -11  10  -4    8.60    4.40
  11 -10   4   15.90    2.80
  11 -10   4   10.30    4.30
  -7  -9   4    5.30    3.30
  -6  -9   4   27.10    4.10
   5   9  -4   19.00    3.40
  -5  -9   4   17.40    3.40
   4   9  -4   -4.00    2.20
  -4  -9   4   -0.70    2.30
   3   9  -4   45.60    4.20
  -3  -9   4   48.30    4.10
   2   9  -4   61.29    4.40
   2   9  -4   54.79    3.50
   2   9  -4   61.49    3.70
  -2  -9   4   57.29    4.10
   1   9  -4    0.00    1.70
   1   9  -4   -0.90    1.70
   1   9  -4   -0.80    1.70
  -1  -9   4   -2.80    1.70
   0   9  -4    0.20    1.90
   0   9  -4    0.20    1.70
   0   9  -4    1.50    1.60
   0  -9   4    1.10    1.50
  -1   9  -4   99.69    5.70
  -1   9  -4  110.09    5.10
  -1   9  -4  109.89    6.20
   1  -9   4  112.59    5.50
  -2   9  -4   73.79    4.10
  -2   9  -4   69.19    5.40
  -2   9  -4   70.99    5.00
   2  -9   4   69.09    3.70
  -3   9  -4    3.60    1.40
  -3   9  -4    6.50    2.60
  -3   9  -4    7.60    2.40
   3  -9   4    2.90    1.40
  -4   9  -4  208.48    8.30
  -4   9  -4  219.08   10.50
  -4   9  -4  208.18   10.10
   4  -9   4  225.08    8.50
  -5   9  -4    0.60    2.80
  -5   9  -4    1.20    2.50
   5  -9   4   -1.80    1.30
  -6   9  -4   -0.10    2.80
  -6   9  -4    1.10    1.40
  -6   9  -4    0.70    2.70
   6  -9   4    1.40    2.80
  -7   9  -4   27.60    4.50
  -7   9  -4   22.60    4.30
  -7   9  -4   27.60    2.90
   7  -9   4   25.60    2.50
   7  -9   4   22.10    4.10
  -8   9  -4   17.80    4.30
  -8   9  -4   22.90    4.70
  -8   9  -4   25.80    2.70
   8  -9   4   21.90    2.70
   8  -9   4   21.00    4.60
  -9   9  -4    6.00    2.00
  -9   9  -4    8.20    3.80
   9  -9   4    5.10    3.40
   9  -9   4    8.80    2.20
 -10   9  -4   -1.50    3.90
 -10   9  -4    2.20    1.90
  10  -9   4    1.60    3.80
 -11   9  -4    3.00    2.10
 -11   9  -4   -0.50    2.30
 -11   9  -4    0.80    4.20
  11  -9   4    5.20    3.90
  11  -9   4   -1.40    2.00
 -12   9  -4    3.70    4.30
  -7  -8   4    3.20    3.10
  -6  -8   4    2.60    2.70
  -5  -8   4    5.50    2.60
  -5  -8   4    5.60    2.70
   4   8  -4    0.20    2.30
  -4  -8   4    2.10    3.50
   3   8  -4    5.40    1.50
   3   8  -4    6.10    1.40
   3   8  -4    5.20    2.20
  -3  -8   4    3.40    2.10
   2   8  -4   16.10    2.10
   2   8  -4   12.20    1.90
   2   8  -4   14.80    2.30
  -2  -8   4   12.50    2.10
   1   8  -4    0.90    1.70
   1   8  -4   -1.70    1.50
   1   8  -4    0.50    1.50
  -1  -8   4   -1.00    1.50
   0   8  -4   24.70    3.60
   0   8  -4   22.90    2.50
   0   8  -4   23.80    2.80
   0  -8   4   25.30    2.40
  -1   8  -4  431.56   16.70
  -1   8  -4  435.56   15.70
  -1   8  -4  432.06   16.60
   1  -8   4  426.76   15.60
  -2   8  -4    1.60    1.20
  -2   8  -4    0.80    1.90
   2  -8   4    3.00    1.20
  -3   8  -4   18.30    1.70
  -3   8  -4   20.20    3.10
  -3   8  -4   18.10    3.00
   3  -8   4   21.40    1.90
  -4   8  -4   38.00    2.50
  -4   8  -4   42.10    4.30
  -4   8  -4   40.50    4.20
   4  -8   4   40.20    2.50
  -5   8  -4    9.10    1.50
  -5   8  -4   10.50    2.90
  -5   8  -4    7.10    2.80
   5  -8   4    8.20    2.70
   5  -8   4    6.00    1.40
  -6   8  -4   46.50    3.00
  -6   8  -4   38.00    4.90
  -6   8  -4   43.60    5.50
   6  -8   4   47.80    5.40
   6  -8   4   39.20    2.90
  -7   8  -4   14.60    3.80
  -7   8  -4   14.70    2.00
  -7   8  -4   14.90    4.30
   7  -8   4   13.40    2.10
   7  -8   4   17.60    3.80
  -8   8  -4    3.40    3.40
  -8   8  -4    2.90    1.70
   8  -8   4    0.50    3.30
   8  -8   4    0.60    1.70
  -9   8  -4   23.90    2.80
  -9   8  -4   23.20    4.80
   9  -8   4   23.90    2.90
   9  -8   4   22.20    4.50
 -10   8  -4   48.90    4.00
 -10   8  -4   48.30    7.20
  10  -8   4   45.70    6.80
 -11   8  -4   18.30    3.30
 -11   8  -4   25.20    3.20
 -11   8  -4   20.60    5.20
  11  -8   4   20.90    5.10
 -12   8  -4    2.20    2.10
 -12   8  -4   -1.40    3.70
  -8  -7   4    7.10    3.00
  -7  -7   4    2.90    2.90
   6   7  -4    1.00    1.20
  -6  -7   4    1.20    1.20
  -6  -7   4   -2.80    2.50
   5   7  -4   12.70    1.60
  -5  -7   4    9.90    1.50
  -5  -7   4   15.00    3.00
  -5  -7   4    9.40    2.40
   4   7  -4   38.00    2.90
   4   7  -4   35.30    3.90
  -4  -7   4   38.40    2.60
  -4  -7   4   36.70    3.70
   3   7  -4    4.10    1.90
   3   7  -4    3.80    1.50
  -3  -7   4    3.40    1.40
  -3  -7   4    5.20    1.80
   2   7  -4   48.20    3.50
   2   7  -4   49.70    3.30
  -2  -7   4   53.59    3.40
  -2  -7   4   48.80    3.20
   1   7  -4   16.40    2.10
   1   7  -4   13.40    2.10
   1   7  -4   14.30    1.90
  -1  -7   4   12.80    1.80
   0   7  -4   65.99    4.00
   0   7  -4   68.49    4.20
   0   7  -4   60.59    3.40
   0  -7   4   62.89    3.30
  -1   7  -4   -2.40    1.80
  -1   7  -4    0.10    1.10
  -1   7  -4   -0.60    1.80
   1  -7   4    0.30    1.00
  -2   7  -4   11.20    1.30
  -2   7  -4   11.00    2.50
  -2   7  -4    9.00    2.60
   2  -7   4    7.60    1.30
  -3   7  -4  111.79    6.30
  -3   7  -4  104.39    4.30
  -3   7  -4  103.99    6.30
   3  -7   4  102.59    4.40
  -4   7  -4  178.38    9.20
  -4   7  -4  203.58    9.60
  -4   7  -4  205.58    7.50
   4  -7   4  200.68    7.60
  -5   7  -4   65.29    5.30
  -5   7  -4   71.59    3.40
  -5   7  -4   61.99    5.20
   5  -7   4   63.29    5.20
   5  -7   4   65.89    3.40
  -6   7  -4    3.50    1.50
  -6   7  -4    1.00    2.40
  -6   7  -4    2.40    2.90
   6  -7   4    4.20    2.90
   6  -7   4    2.50    1.40
  -7   7  -4   31.60    2.80
  -7   7  -4   27.20    4.30
  -7   7  -4   31.70    4.50
   7  -7   4   26.20    2.80
   7  -7   4   23.10    3.90
  -8   7  -4   59.49    6.30
  -8   7  -4   65.99    4.10
   8  -7   4   64.99    4.20
  -9   7  -4   53.29    7.70
  -9   7  -4   49.50    3.90
  -9   7  -4   55.89    6.90
  -9   7  -4   51.49    4.30
   9  -7   4   45.90    3.80
   9  -7   4   51.69    6.00
 -10   7  -4   15.40    2.60
 -10   7  -4   13.30    4.40
 -10   7  -4   18.40    2.90
  10  -7   4   10.70    3.90
 -11   7  -4   -0.60    3.90
 -11   7  -4    4.00    2.20
 -12   7  -4    5.10    2.40
   9   6  -4    6.10    1.70
  -9  -6   4    7.10    5.60
   8   6  -4    3.70    1.90
  -8  -6   4   -2.70    1.90
  -8  -6   4    3.50    2.90
   7   6  -4   10.20    1.90
  -7  -6   4    8.60    2.10
  -7  -6   4    6.80    2.80
   6   6  -4    2.20    1.60
  -6  -6   4   -1.20    2.20
  -6  -6   4    2.40    1.70
  -6  -6   4    4.30    2.40
   5   6  -4   13.80    2.10
  -5  -6   4   15.00    2.00
  -5  -6   4   12.50    2.70
  -5  -6   4   11.00    2.70
   4   6  -4   38.80    3.10
   4   6  -4   44.50    3.70
  -4  -6   4   40.30    3.50
  -4  -6   4   41.70    3.70
  -4  -6   4   40.40    2.90
   3   6  -4   18.10    2.40
   3   6  -4   15.40    2.00
  -3  -6   4   12.60    2.00
  -3  -6   4   15.00    2.20
   2   6  -4   39.10    3.10
   2   6  -4   42.50    3.00
  -2  -6   4   37.60    2.80
  -2  -6   4   44.60    2.90
   1   6  -4    0.30    1.60
   1   6  -4    2.20    1.40
  -1  -6   4   -0.10    1.20
  -1  -6   4    0.90    1.50
   0   6  -4   18.40    2.00
   0   6  -4   19.90    2.70
   0  -6   4   18.30    1.90
   0  -6   4   17.80    2.30
  -1   6  -4  367.56   14.30
  -1   6  -4  372.76   14.40
  -1   6  -4  369.06   13.30
   1  -6   4  375.86   13.30
  -2   6  -4  223.98    9.80
  -2   6  -4  231.58    8.40
   2  -6   4  232.88    8.40
  -3   6  -4  418.56   14.60
  -3   6  -4  396.16   16.90
  -3   6  -4  416.76   16.20
   3  -6   4  412.26   14.60
  -4   6  -4   61.59    4.80
  -4   6  -4   53.19    4.70
  -4   6  -4   62.59    3.00
   4  -6   4   60.79    2.90
  -5   6  -4   64.99    5.10
  -5   6  -4   64.29    3.30
  -5   6  -4   62.39    5.20
   5  -6   4   68.99    5.20
   5  -6   4   67.49    3.30
  -6   6  -4   37.70    5.00
  -6   6  -4   36.60    4.60
  -6   6  -4   35.90    2.60
   6  -6   4   28.20    4.20
   6  -6   4   41.00    2.80
  -7   6  -4  112.39    7.70
  -7   6  -4  111.49    5.20
  -7   6  -4  110.79    7.30
   7  -6   4  104.19    7.00
   7  -6   4  103.09    5.20
  -8   6  -4   17.20    4.50
  -8   6  -4   22.80    5.20
  -8   6  -4   26.10    2.80
  -8   6  -4   18.50    2.50
   8  -6   4   19.20    4.10
  -9   6  -4   51.09    6.10
  -9   6  -4   55.09    4.00
  -9   6  -4   58.69    7.40
  -9   6  -4   47.20    4.00
   9  -6   4   50.49    5.90
 -10   6  -4    2.80    2.40
 -10   6  -4    5.50    3.90
 -10   6  -4    4.00    2.30
 -11   6  -4    3.10    2.10
 -11   6  -4   -5.50    3.30
 -10  -5   4    0.00    3.10
   9   5  -4    6.90    2.30
  -9  -5   4    6.70    3.10
   8   5  -4    2.20    2.00
  -8  -5   4   -5.10    2.20
  -8  -5   4   -0.90    2.40
   7   5  -4   43.10    3.90
  -7  -5   4   45.50    4.50
  -7  -5   4   32.90    3.90
  -7  -5   4   42.20    4.50
   6   5  -4   40.60    3.90
  -6  -5   4   32.20    3.60
  -6  -5   4   33.20    3.50
  -6  -5   4   43.70    4.10
   5   5  -4    5.20    1.90
  -5  -5   4    8.30    1.90
  -5  -5   4    5.60    2.20
  -5  -5   4    5.60    2.10
   4   5  -4   14.00    2.10
  -4  -5   4   13.20    2.10
  -4  -5   4   10.00    2.10
  -4  -5   4   14.70    2.00
   3   5  -4    4.40    1.70
   3   5  -4    1.90    1.60
  -3  -5   4    3.80    1.40
  -3  -5   4    3.70    1.70
  -3  -5   4    0.40    1.40
   2   5  -4  167.28    6.90
   2   5  -4  161.58    6.60
  -2  -5   4  152.98    6.60
  -2  -5   4  158.98    6.80
   1   5  -4   15.60    1.70
   1   5  -4   14.30    2.20
  -1  -5   4   14.00    2.00
  -1  -5   4   13.90    1.60
   0   5  -4   17.60    1.70
   0   5  -4   17.60    2.20
   0  -5   4   14.10    1.60
   0  -5   4   14.90    2.10
  -1   5  -4  510.65   18.90
  -1   5  -4  512.15   17.70
   1  -5   4  508.55   18.90
   1  -5   4  500.25   17.70
  -2   5  -4   29.10    1.60
  -2   5  -4   29.30    3.30
  -2   5  -4   30.10    3.60
   2  -5   4   27.70    1.60
  -3   5  -4    9.20    2.80
  -3   5  -4    6.60    1.00
  -3   5  -4    5.50    2.30
   3  -5   4    6.10    1.10
  -4   5  -4   31.50    2.20
  -4   5  -4   36.30    4.00
  -4   5  -4   34.30    4.00
   4  -5   4   32.90    2.20
  -5   5  -4    5.00    1.30
  -5   5  -4    2.70    2.30
  -5   5  -4    6.70    2.70
   5  -5   4    3.50    1.30
  -6   5  -4   38.70    2.90
  -6   5  -4   41.80    4.50
  -6   5  -4   32.50    4.80
  -6   5  -4   34.20    2.70
   6  -5   4   39.90    2.80
   6  -5   4   39.90    4.80
  -7   5  -4  103.59    5.20
  -7   5  -4  106.79    7.40
  -7   5  -4  101.69    5.00
  -7   5  -4   99.49    7.00
   7  -5   4  105.09    6.80
  -8   5  -4   31.80    3.20
  -8   5  -4   28.40    2.90
  -8   5  -4   29.20    4.90
  -8   5  -4   26.90    4.80
   8  -5   4   29.40    4.60
  -9   5  -4    2.50    1.90
  -9   5  -4    1.90    2.00
  -9   5  -4    0.80    3.50
  -9   5  -4    5.90    3.60
 -10   5  -4   19.20    4.50
 -10   5  -4   20.30    3.00
 -10   5  -4   18.60    2.90
 -11   5  -4   -0.80    3.40
 -11   5  -4    1.30    2.10
  10   4  -4    5.60    2.40
 -10  -4   4    1.20    3.20
   9   4  -4    4.50    2.30
  -9  -4   4    6.90    3.00
  -9  -4   4   -3.10    2.50
   8   4  -4   23.60    3.20
  -8  -4   4   20.70    3.40
  -8  -4   4   18.30    3.20
   7   4  -4   -0.50    2.00
  -7  -4   4    1.30    2.40
  -7  -4   4    3.70    2.60
  -7  -4   4   -0.70    2.20
   6   4  -4    0.10    2.00
  -6  -4   4   -1.60    2.00
  -6  -4   4   -2.30    2.10
  -6  -4   4   -0.60    2.00
   5   4  -4   70.79    4.40
  -5  -4   4   62.59    4.20
  -5  -4   4   65.09    4.10
  -5  -4   4   70.59    4.20
   4   4  -4   56.69    3.80
  -4  -4   4   60.89    3.80
  -4  -4   4   59.09    3.70
  -4  -4   4   52.79    3.60
   3   4  -4   57.39    4.00
  -3  -4   4   52.29    3.40
  -3  -4   4   58.89    3.60
   2   4  -4   10.10    2.10
  -2  -4   4    3.10    1.60
  -2  -4   4    6.30    1.50
  -2  -4   4    6.70    1.70
   1   4  -4   18.70    1.70
   1   4  -4   19.10    2.50
  -1  -4   4   17.60    2.30
  -1  -4   4   18.40    1.70
   0   4  -4    1.90    0.80
   0   4  -4    3.30    1.70
   0  -4   4    2.50    1.50
   0  -4   4    1.70    0.70
  -1   4  -4  389.76   15.20
  -1   4  -4  416.26   14.00
   1  -4   4  408.96   15.30
   1  -4   4  400.26   14.00
  -2   4  -4  203.68    8.20
  -2   4  -4  170.78    6.40
  -2   4  -4  183.08    7.90
   2  -4   4  173.28    6.50
  -3   4  -4  432.36   14.50
  -3   4  -4  410.26   16.00
  -3   4  -4  388.16   16.60
   3  -4   4  401.96   14.50
  -4   4  -4  375.96   15.30
  -4   4  -4  372.46   13.80
  -4   4  -4  370.76   15.20
  -4   4  -4  409.86   13.90
  -5   4  -4  217.08    8.30
  -5   4  -4  213.78    9.80
  -5   4  -4  212.78    8.30
  -5   4  -4  205.78    9.70
  -6   4  -4  116.29    5.40
  -6   4  -4  122.19    5.50
  -6   4  -4  126.89    7.40
  -6   4  -4  114.69    6.90
  -7   4  -4    0.70    1.60
  -7   4  -4    0.80    1.60
  -7   4  -4   -3.60    2.30
  -7   4  -4    0.70    2.90
  -8   4  -4   22.30    2.80
  -8   4  -4   17.80    2.60
  -8   4  -4   23.20    4.10
  -8   4  -4   16.20    4.00
  -9   4  -4  181.28   10.90
  -9   4  -4  163.48    7.90
 -10   4  -4    2.40    3.20
 -10   4  -4    2.90    2.10
 -11   4  -4    4.90    3.30
 -11   4  -4    3.60    2.40
  11   3  -4    5.70    2.70
 -11  -3   4    5.70    3.10
  10   3  -4   15.40    3.10
 -10  -3   4   12.50    3.30
 -10  -3   4    7.30    3.40
   9   3  -4    0.60    2.30
  -9  -3   4   -5.00    2.60
  -9  -3   4   -1.10    2.40
   8   3  -4    8.20    2.60
  -8  -3   4    8.00    2.70
  -8  -3   4    6.60    2.90
  -8  -3   4   10.30    3.10
   7   3  -4    7.70    2.60
  -7  -3   4   11.00    2.50
  -7  -3   4   10.40    2.80
  -7  -3   4   11.70    2.70
  -6  -3   4   28.00    3.00
  -6  -3   4   28.90    3.00
  -6  -3   4   25.60    3.60
   5   3  -4    3.00    1.90
  -5  -3   4    2.90    1.80
  -5  -3   4    5.60    2.00
  -5  -3   4    4.40    2.00
   4   3  -4  163.88    7.40
  -4  -3   4  157.78    6.80
  -4  -3   4  161.48    7.10
   3   3  -4  235.48    9.80
  -3  -3   4  246.08    9.60
  -3  -3   4  231.28    9.20
  -3  -3   4  247.98    9.30
   2   3  -4   26.70    2.80
  -2  -3   4   24.00    2.50
  -2  -3   4   22.40    1.90
  -2  -3   4   22.80    1.90
   1   3  -4    7.90    1.80
  -1  -3   4    7.10    1.00
  -1  -3   4    6.10    1.60
  -1  -3   4    6.40    1.00
   0   3  -4  360.36   14.40
   0  -3   4  378.26   13.40
   0  -3   4  373.66   14.40
   0  -3   4  435.46   13.40
  -1   3  -4   32.60    3.10
   1  -3   4   30.80    2.80
  -2   3  -4  109.09    4.20
  -2   3  -4  105.19    4.20
  -2   3  -4  121.09    5.80
   2  -3   4  122.49    5.90
  -3   3  -4   11.70    2.40
  -3   3  -4   13.30    1.40
  -3   3  -4   13.20    1.40
  -3   3  -4   15.00    2.60
  -4   3  -4   55.49    3.00
  -4   3  -4   53.49    3.10
  -4   3  -4   48.30    4.30
  -5   3  -4    6.50    1.50
  -5   3  -4    5.20    2.30
  -5   3  -4    4.40    2.50
  -6   3  -4   57.89    5.20
  -6   3  -4   49.00    4.50
  -6   3  -4   50.39    3.40
  -6   3  -4   50.99    3.30
  -7   3  -4  107.69    5.50
  -7   3  -4  110.39    7.20
  -7   3  -4  112.19    6.90
  -7   3  -4  120.29    5.70
  -8   3  -4    9.00    2.40
  -8   3  -4   13.00    2.40
  -8   3  -4   14.50    3.80
  -8   3  -4    9.90    3.40
  -9   3  -4    1.90    2.90
  -9   3  -4    5.10    3.60
  -9   3  -4    1.80    2.10
  -9   3  -4    2.90    2.10
 -10   3  -4    4.90    4.00
 -10   3  -4   -0.60    2.60
 -10   3  -4    0.50    2.20
 -11   3  -4   33.70    4.10
 -11   3  -4   23.60    4.30
  11   2  -4   18.30    3.60
  10   2  -4   22.40    3.70
 -10  -2   4   19.50    4.00
 -10  -2   4   12.00    3.00
   9   2  -4   15.70    3.20
  -9  -2   4   16.80    3.60
  -9  -2   4   13.80    3.00
   8   2  -4   77.79    5.60
  -8  -2   4   81.39    7.70
  -8  -2   4   73.29    5.30
  -8  -2   4   66.59    5.80
   7   2  -4    3.60    2.30
  -7  -2   4    1.20    2.10
  -7  -2   4    1.90    2.30
  -7  -2   4   -0.30    1.90
   6   2  -4   50.39    4.30
  -6  -2   4   47.40    3.50
  -6  -2   4   46.90    4.10
  -6  -2   4   56.69    3.90
   5   2  -4   36.50    4.10
  -5  -2   4   44.00    3.10
  -5  -2   4   48.70    3.50
  -5  -2   4   44.30    3.90
   4   2  -4   36.90    3.90
   4   2  -4   36.80    2.90
  -4  -2   4   38.00    3.10
  -4  -2   4   42.20    3.80
   3   2  -4   22.00    3.10
   3   2  -4   22.00    2.10
  -3  -2   4   21.50    2.20
  -3  -2   4   25.40    2.90
   2   2  -4  205.78    7.60
   2   2  -4  192.58    8.20
  -2  -2   4  205.98    8.20
  -2  -2   4  205.68    7.60
   1   2  -4  362.36   14.40
   1   2  -4  400.66   13.70
  -1  -2   4  369.36   14.40
  -1  -2   4  425.76   13.70
   0   2  -4   60.39    3.60
   0   2  -4   59.19    2.30
   0  -2   4   60.99    2.30
   0  -2   4   65.69    3.70
  -1   2  -4    2.90    0.60
  -1   2  -4    0.00    1.50
   1  -2   4    1.50    1.70
   1  -2   4    1.60    0.60
  -2   2  -4   16.80    1.40
  -2   2  -4   12.90    2.10
   2  -2   4   18.10    2.60
   2  -2   4   13.70    1.50
  -3   2  -4  106.49    5.90
  -3   2  -4  111.89    4.70
  -3   2  -4  113.39    4.70
  -3   2  -4  111.69    5.70
  -4   2  -4   57.79    3.30
  -4   2  -4   59.49    3.40
  -4   2  -4   56.09    4.20
  -4   2  -4   56.29    4.60
  -5   2  -4  175.58    7.10
  -5   2  -4  161.68    8.10
  -5   2  -4  173.98    7.50
  -5   2  -4  169.38    8.00
  -6   2  -4  165.18    7.20
  -6   2  -4  161.68    8.40
  -6   2  -4  159.98    8.10
  -6   2  -4  178.98    7.30
  -7   2  -4  485.55   19.60
  -7   2  -4  473.45   18.10
  -7   2  -4  482.35   18.30
  -7   2  -4  489.35   19.40
  -8   2  -4    9.90    2.60
  -8   2  -4   12.90    2.60
  -8   2  -4    9.30    3.10
  -8   2  -4   12.90    3.80
  -9   2  -4   36.30    4.90
  -9   2  -4   44.80    4.50
  -9   2  -4   38.30    9.30
  -9   2  -4   31.20    3.80
 -10   2  -4   35.20    4.10
 -10   2  -4   61.59    7.80
 -10   2  -4   40.70    5.30
 -11   2  -4    0.10    2.80
 -11   2  -4    1.70    2.40
  12   1  -4   19.80    3.90
  11   1  -4   50.29    6.60
 -11  -1   4   39.90    5.40
 -11  -1   4   56.09    5.10
  10   1  -4    5.80    3.00
 -10  -1   4    2.50    2.30
 -10  -1   4    4.90    3.20
   9   1  -4   48.80    5.10
  -9  -1   4   50.99    4.90
  -9  -1   4   56.29    4.80
  -9  -1   4   50.59    5.40
   8   1  -4   28.70    4.10
  -8  -1   4   30.00    3.40
  -8  -1   4   21.60    3.60
  -8  -1   4   28.80    3.90
   7   1  -4   11.70    2.90
  -7  -1   4   11.50    2.20
  -7  -1   4   12.30    2.90
  -7  -1   4   12.80    2.60
   6   1  -4  405.36   15.90
   6   1  -4  391.06   15.00
  -6  -1   4  390.06   15.00
   5   1  -4   69.69    4.10
   5   1  -4   72.89    5.20
  -5  -1   4   83.79    5.30
  -5  -1   4   71.99    4.30
   4   1  -4    5.40    1.70
   4   1  -4    7.30    2.60
  -4  -1   4    8.00    1.70
  -4  -1   4    6.40    2.40
   3   1  -4  423.06   16.00
   3   1  -4  427.96   15.30
  -3  -1   4  405.86   15.20
  -3  -1   4  436.56   15.90
   2   1  -4  295.77   10.50
   2   1  -4  274.97   11.10
  -2  -1   4  301.07   10.50
  -2  -1   4  280.47   11.00
   1   1  -4  262.87    9.30
   1   1  -4  250.77   10.00
  -1  -1   4  269.47    9.30
  -1  -1   4  252.97   10.00
   0   1  -4  185.58    6.50
   0   1  -4  187.38    7.50
   0  -1   4  176.98    6.50
   0  -1   4  167.78    7.30
  -1   1  -4    4.60    0.80
  -1   1  -4    6.20    1.80
   1  -1   4    3.70    1.60
   1  -1   4    3.60    0.90
  -2   1  -4   28.30    1.90
  -2   1  -4   29.80    2.90
   2  -1   4   27.70    2.00
   2  -1   4   27.60    3.00
  -3   1  -4   71.79    4.40
  -3   1  -4   69.09    3.50
  -3   1  -4   70.29    4.40
   3  -1   4   71.79    3.60
  -4   1  -4  165.18    6.90
  -4   1  -4  164.38    7.80
  -4   1  -4  173.08    7.00
   4  -1   4  172.88    7.10
  -5   1  -4   34.00    3.60
  -5   1  -4   35.50    2.90
  -5   1  -4   36.10    2.90
  -5   1  -4   39.00    3.60
  -6   1  -4    1.60    1.80
  -6   1  -4    4.20    2.30
  -6   1  -4    5.20    1.90
  -6   1  -4    5.00    2.40
  -7   1  -4    8.50    2.40
  -7   1  -4    3.90    2.20
  -7   1  -4   11.30    3.00
  -7   1  -4   13.40    3.20
  -8   1  -4   10.00    2.80
  -8   1  -4   10.60    3.10
  -8   1  -4   11.60    3.80
  -8   1  -4    9.40    3.00
  -9   1  -4    4.30    2.50
  -9   1  -4    1.50    2.90
  -9   1  -4    4.00    3.50
 -10   1  -4    2.20    2.70
 -10   1  -4    3.20    3.40
  12   0  -4    6.00    3.10
 -12   0   4    1.30    2.20
  11   0  -4    8.10    3.30
 -11   0   4    6.40    2.60
 -11   0   4    9.50    3.70
  10   0  -4   12.70    3.50
 -10   0   4   13.20    3.00
 -10   0   4   14.30    3.70
   9   0  -4   24.00    4.10
  -9   0   4   27.80    3.40
  -9   0   4   24.50    3.50
  -9   0   4   27.60    4.30
   8   0  -4  190.28    9.60
   8   0  -4  176.88    8.30
  -8   0   4  177.78    8.30
  -8   0   4  181.88    9.30
   7   0  -4    2.70    1.80
   7   0  -4    4.50    2.60
  -7   0   4    3.40    1.90
  -7   0   4    5.20    2.60
   6   0  -4    1.00    2.10
   6   0  -4    0.90    1.60
  -6   0   4    1.00    2.30
  -6   0   4   -0.70    1.50
  -5   0   4   78.99    5.40
  -5   0   4   91.19    4.50
   4   0  -4   14.90    2.80
   4   0  -4   15.90    1.80
  -4   0   4   16.50    2.70
  -4   0   4   22.60    2.10
   3   0  -4   57.89    4.10
   3   0  -4   50.69    2.80
  -3   0   4   48.30    3.60
  -3   0   4   47.60    2.70
   2   0  -4 1066.09   34.70
   2   0  -4  951.30   33.90
  -2   0   4  948.51   34.50
  -2   0   4  936.61   33.90
   1   0  -4   48.70    2.50
   1   0  -4   59.89    3.50
  -1   0   4   57.79    3.40
  -1   0   4   49.50    2.60
   0   0  -4  210.18    8.20
   0   0  -4  205.68    7.50
   0   0   4  197.68    7.50
   0   0   4  202.18    8.10
  -1   0  -4  379.16   14.00
  -1   0  -4  372.76   13.40
   1   0   4  375.46   14.00
   1   0   4  372.96   13.40
  -2   0  -4   21.20    2.00
  -2   0  -4   26.90    2.80
   2   0   4   22.80    2.30
   2   0   4   23.00    2.90
  -3   0  -4  188.78    8.00
  -3   0  -4  182.88    7.40
  -3   0  -4  178.38    8.00
   3   0   4  194.08    7.60
  -4   0  -4  101.69    5.00
  -4   0  -4  110.19    5.60
  -4   0  -4  107.19    5.70
   4   0   4  114.59    5.20
  -5   0  -4   78.79    5.10
  -5   0  -4   82.89    5.10
  -5   0  -4   74.59    4.30
  -5   0  -4   83.49    4.60
   5   0   4   74.39    4.50
  -6   0  -4    7.60    2.20
  -6   0  -4    3.90    2.00
  -6   0  -4    3.70    2.30
  -6   0  -4    6.30    2.70
  -7   0  -4   12.60    3.00
  -7   0  -4   15.00    3.50
  -7   0  -4    8.50    2.60
  -8   0  -4   25.70    3.40
  -8   0  -4   23.10    3.40
  -8   0  -4   42.10    6.00
  -8   0  -4   18.50    3.40
  -9   0  -4   -0.30    2.50
  -9   0  -4   11.90    3.70
  -9   0  -4   -2.30    2.70
 -10   0  -4   -0.30    2.70
 -10   0  -4   -1.80    2.60
  12  -1  -4   59.79    6.40
 -12   1   4   55.39    5.50
  11  -1  -4   10.40    3.60
 -11   1   4    4.50    2.40
 -11   1   4    7.30    3.80
  10  -1  -4   26.40    4.20
 -10   1   4   26.20    3.60
 -10   1   4   26.40    7.20
   9  -1  -4   52.89    4.40
   9  -1  -4   50.29    5.20
  -9   1   4   51.09    6.20
  -9   1   4   50.19    5.80
   8  -1  -4    2.30    1.70
   8  -1  -4    2.80    2.70
  -8   1   4    2.10    2.70
  -8   1   4    4.00    1.80
   7  -1  -4   18.90    2.40
   7  -1  -4   24.70    3.80
  -7   1   4   17.20    2.30
  -7   1   4   19.10    3.30
   6  -1  -4   24.90    2.60
   6  -1  -4   27.90    3.90
  -6   1   4   24.00    3.40
  -6   1   4   30.70    2.80
   5  -1  -4    8.80    2.10
   5  -1  -4    0.70    2.80
  -5   1   4    7.80    1.90
  -5   1   4    9.40    3.00
   4  -1  -4    0.30    1.30
   4  -1  -4   -1.60    2.30
  -4   1   4    1.60    2.40
  -4   1   4    2.90    1.40
   3  -1  -4  109.49    4.60
   3  -1  -4  107.09    5.50
  -3   1   4  103.79    5.40
  -3   1   4  103.29    4.60
   2  -1  -4  360.16   13.20
   2  -1  -4  381.66   14.00
  -2   1   4  359.96   13.20
  -2   1   4  366.96   13.90
   1  -1  -4    4.70    1.10
   1  -1  -4    5.30    1.70
  -1   1   4    6.20    1.60
  -1   1   4    7.50    1.20
   0  -1  -4  234.18    9.30
   0  -1  -4  237.48    8.80
   0   1   4  240.58    8.90
   0   1   4  246.68    9.40
  -1  -1  -4   86.99    4.00
  -1  -1  -4   86.49    4.30
   1   1   4   89.69    4.40
   1   1   4   87.09    4.00
  -2  -1  -4  574.04   20.90
  -2  -1  -4  592.44   21.20
   2   1   4  598.04   21.00
   2   1   4  573.74   21.30
  -3  -1  -4   30.70    2.70
  -3  -1  -4   29.90    3.10
  -3  -1  -4   27.10    3.00
   3   1   4   30.10    2.90
  -4  -1  -4    4.40    1.70
  -4  -1  -4    3.00    1.70
  -4  -1  -4    2.40    1.80
   4   1   4    2.00    1.70
  -5  -1  -4   22.10    3.20
  -5  -1  -4   21.00    3.00
  -5  -1  -4   22.50    2.70
   5   1   4   21.70    2.70
  -6  -1  -4  450.25   16.90
  -6  -1  -4  425.46   16.20
  -6  -1  -4  403.56   16.40
  -6  -1  -4  408.76   16.30
   6   1   4  402.86   16.30
  -7  -1  -4    5.20    2.50
  -7  -1  -4    6.70    2.60
  -7  -1  -4    4.90    2.60
  -7  -1  -4    8.80    3.20
  -8  -1  -4    2.80    2.50
  -8  -1  -4    3.40    2.60
  -8  -1  -4   12.20    3.50
  -9  -1  -4   22.70    3.70
  -9  -1  -4   18.90    3.50
  12  -2  -4   81.59    7.30
 -12   2   4   77.99    6.00
  11  -2  -4    0.10    3.10
 -11   2   4    0.10    2.00
 -11   2   4    3.20    3.40
  10  -2  -4    1.50    3.00
  10  -2  -4    1.50    2.50
 -10   2   4    0.40    1.90
 -10   2   4    1.20    3.40
   9  -2  -4  227.28   10.70
   9  -2  -4  241.48   11.90
  -9   2   4  233.98   11.90
  -9   2   4  241.58   10.30
   8  -2  -4    8.80    2.30
   8  -2  -4    8.70    3.20
  -8   2   4    3.70    2.90
  -8   2   4    7.30    2.00
   7  -2  -4  144.69    6.70
   7  -2  -4  148.69    8.20
  -7   2   4  139.49    6.60
  -7   2   4  151.18    8.20
   6  -2  -4   43.60    4.60
   6  -2  -4   49.60    3.50
  -6   2   4   45.10    5.10
  -6   2   4   49.50    3.50
   5  -2  -4   16.70    3.30
  -5   2   4   26.40    2.60
   4  -2  -4  240.28    9.10
   4  -2  -4  229.58   10.10
  -4   2   4  226.68    9.00
  -4   2   4  236.38   10.10
   3  -2  -4  502.85   18.90
   3  -2  -4  527.05   18.10
  -3   2   4  499.15   18.00
  -3   2   4  483.95   18.80
   2  -2  -4    5.10    1.90
   2  -2  -4    6.80    1.40
  -2   2   4    6.90    1.40
  -2   2   4    7.90    1.90
   1  -2  -4  167.28    7.30
   1  -2  -4  174.18    6.70
  -1   2   4  166.58    7.20
  -1   2   4  178.08    6.70
   0  -2  -4   64.69    3.40
   0  -2  -4   72.69    3.90
   0   2   4   62.09    3.30
   0   2   4   62.99    3.60
  -1  -2  -4   17.20    2.20
  -1  -2  -4   13.90    1.90
   1   2   4   16.10    2.40
   1   2   4   18.40    2.20
  -2  -2  -4  141.69    6.20
  -2  -2  -4  151.58    6.30
   2   2   4  136.99    6.30
   2   2   4  145.69    6.40
  -3  -2  -4    3.70    1.60
  -3  -2  -4    5.20    1.70
  -3  -2  -4    2.60    1.60
   3   2   4    2.50    1.70
  -4  -2  -4   10.00    1.90
  -4  -2  -4    9.80    2.00
  -4  -2  -4    7.30    2.00
   4   2   4    6.50    2.20
  -5  -2  -4    3.20    2.00
  -5  -2  -4    4.40    2.00
  -5  -2  -4    5.30    2.30
   5   2   4    2.10    2.20
  -6  -2  -4  103.69    6.10
  -6  -2  -4  113.09    6.90
  -6  -2  -4  112.79    6.20
  -7  -2  -4   61.49    5.20
  -7  -2  -4   52.89    4.70
  13  -3  -4   12.40    4.30
 -13   3   4    4.90    2.90
  12  -3  -4   13.10    4.20
 -12   3   4    9.70    3.00
  11  -3  -4    1.60    3.30
 -11   3   4    1.90    2.40
  10  -3  -4   -2.10    2.00
 -10   3   4    0.50    1.90
 -10   3   4    4.50    3.70
   9  -3  -4  319.27   14.90
  -9   3   4  329.67   13.40
  -9   3   4  338.67   15.20
   8  -3  -4    0.70    2.60
   8  -3  -4    2.70    1.80
  -8   3   4    0.70    1.90
  -8   3   4    2.00    3.00
   7  -3  -4    0.10    2.40
   7  -3  -4    1.50    1.50
  -7   3   4    2.60    2.60
  -7   3   4    1.70    1.80
   6  -3  -4  167.18    7.30
   6  -3  -4  172.98    9.00
  -6   3   4  169.58    8.60
  -6   3   4  172.78    7.40
   5  -3  -4    7.70    1.90
   5  -3  -4    2.00    2.50
  -5   3   4    6.10    2.90
  -5   3   4    7.80    1.70
   4  -3  -4   46.70    3.10
  -4   3   4   49.00    3.30
  -4   3   4   46.80    4.50
   3  -3  -4   29.40    2.50
   3  -3  -4   24.30    3.40
  -3   3   4   30.40    3.90
  -3   3   4   28.90    2.60
   2  -3  -4   69.69    4.60
   2  -3  -4   65.29    3.50
  -2   3   4   70.29    4.50
  -2   3   4   71.89    3.60
   1  -3  -4  102.89    5.40
   1  -3  -4  112.09    4.90
  -1   3   4  112.39    5.40
  -1   3   4  111.19    5.00
   0  -3  -4    9.60    1.80
   0  -3  -4   11.00    2.10
   0   3   4    9.50    1.90
   0   3   4    8.30    1.80
  -1  -3  -4  667.53   24.40
  -1  -3  -4  703.63   24.60
   1   3   4  687.73   24.60
   1   3   4  678.63   24.40
  -2  -3  -4   12.30    2.00
  -2  -3  -4    9.90    1.70
   2   3   4   11.20    2.00
   2   3   4   15.20    1.90
  -3  -3  -4    4.70    1.80
  -3  -3  -4    4.20    1.50
  -3  -3  -4    2.30    1.60
   3   3   4    0.30    1.70
  -4  -3  -4  108.99    5.30
  -4  -3  -4  113.39    5.80
  -4  -3  -4  103.29    5.50
   4   3   4  104.59    5.90
  -5  -3  -4   21.90    3.20
  -5  -3  -4   18.40    3.10
  -5  -3  -4   29.30    3.90
   5   3   4   18.60    3.20
  -6  -3  -4   15.90    2.90
  -6  -3  -4   13.10    3.30
   6   3   4   10.80    3.00
  -7  -3  -4    6.20    3.00
  -7  -3  -4    4.70    2.30
  -7  -3  -4   15.10    3.20
  -8  -3  -4    6.50    2.60
  -8  -3  -4   15.10    3.60
  13  -4  -4    2.70    3.80
 -13   4   4    0.90    2.60
  12  -4  -4    5.80    3.70
 -12   4   4    6.90    2.80
  11  -4  -4   29.90    4.90
 -11   4   4   26.60    3.40
  10  -4  -4    0.80    2.90
  10  -4  -4    0.70    2.30
 -10   4   4    1.50    2.20
 -10   4   4    0.90    3.20
   9  -4  -4    0.10    3.20
  -9   4   4    4.00    2.00
  -9   4   4    3.20    3.30
   8  -4  -4  142.99    8.60
   8  -4  -4  142.09    6.80
  -8   4   4  129.99    8.10
  -8   4   4  137.79    6.60
   7  -4  -4   19.90    3.90
   7  -4  -4   16.30    2.20
  -7   4   4   20.90    3.90
  -7   4   4   15.60    2.20
   6  -4  -4  119.29    7.10
   6  -4  -4  122.09    5.80
  -6   4   4  114.29    7.00
  -6   4   4  127.09    5.80
   5  -4  -4  131.89    7.50
   5  -4  -4  139.59    6.20
  -5   4   4  143.19    6.20
  -5   4   4  136.39    7.80
   4  -4  -4  111.79    6.40
   4  -4  -4  116.99    5.50
  -4   4   4  109.49    5.20
  -4   4   4  111.29    6.70
   3  -4  -4    3.00    2.50
   3  -4  -4    3.30    1.40
  -3   4   4    4.40    1.60
  -3   4   4    2.30    2.20
   2  -4  -4    2.90    1.50
   2  -4  -4    3.90    2.30
  -2   4   4    7.30    1.80
  -2   4   4    7.20    2.40
   1  -4  -4  162.08    7.00
   1  -4  -4  156.68    7.20
  -1   4   4  157.78    6.70
  -1   4   4  163.48    7.10
   0  -4  -4   51.59    3.30
   0  -4  -4   50.39    3.70
   0   4   4   55.89    3.40
   0   4   4   56.49    3.70
  -1  -4  -4   28.70    2.70
  -1  -4  -4   28.60    2.70
   1   4   4   25.30    2.40
   1   4   4   29.40    2.80
  -2  -4  -4    5.70    1.50
  -2  -4  -4    3.80    1.60
   2   4   4    4.40    1.90
   2   4   4    4.50    1.40
  -3  -4  -4    0.50    1.40
  -3  -4  -4   -2.10    1.50
  -3  -4  -4   -2.00    1.30
   3   4   4    1.00    2.00
  -4  -4  -4   46.40    3.30
  -4  -4  -4   54.19    3.80
   4   4   4   49.80    4.50
  -5  -4  -4   49.90    3.70
  -5  -4  -4   60.89    4.30
  -5  -4  -4   54.09    4.70
   5   4   4   60.29    5.00
  -6  -4  -4   15.00    2.30
   6   4   4   17.00    3.50
  -7  -4  -4    0.90    2.00
  -7  -4  -4    5.20    3.00
   7   4   4    2.10    2.70
  -8  -4  -4    7.90    3.50
  13  -5  -4    7.40    3.90
 -13   5   4   -5.10    4.30
  12  -5  -4    5.20    3.90
 -12   5   4    5.00    2.50
  11  -5  -4   -0.60    3.10
 -11   5   4   -0.80    2.00
  10  -5  -4   34.80    5.40
  10  -5  -4   39.80    4.20
 -10   5   4   44.60    4.40
 -10   5   4   42.80    5.90
   9  -5  -4  121.19    8.50
  -9   5   4  169.78   14.00
  -9   5   4  139.39    7.00
   8  -5  -4   13.30    3.90
   8  -5  -4   23.00    2.90
  -8   5   4   17.70    4.00
  -8   5   4   15.00    2.60
   7  -5  -4   19.50    2.60
   7  -5  -4   14.10    3.40
  -7   5   4   16.20    3.40
  -7   5   4   19.60    2.60
   6  -5  -4   40.00    3.00
   6  -5  -4   35.00    4.80
  -6   5   4   39.40    3.20
  -6   5   4   40.20    5.00
   5  -5  -4  185.18    9.40
   5  -5  -4  216.48    8.40
  -5   5   4  189.68    9.40
  -5   5   4  206.18    8.30
   4  -5  -4   25.80    3.40
   4  -5  -4   24.40    2.70
  -4   5   4   24.50    2.50
   3  -5  -4  549.85   19.60
   3  -5  -4  519.15   20.40
  -3   5   4  518.55   20.20
  -3   5   4  557.14   19.60
   2  -5  -4  301.77   11.50
   2  -5  -4  295.07   12.10
  -2   5   4  317.17   11.60
  -2   5   4  283.27   11.90
   1  -5  -4   52.99    3.40
   1  -5  -4   44.30    3.70
  -1   5   4   49.00    3.30
  -1   5   4   46.60    3.60
   0  -5  -4  150.58    6.50
   0  -5  -4  139.29    6.30
   0   5   4  135.89    6.10
   0   5   4  145.69    6.50
  -1  -5  -4   20.30    2.40
  -1  -5  -4   22.60    2.70
   1   5   4   24.10    2.80
   1   5   4   20.40    2.20
  -2  -5  -4    2.30    1.20
  -2  -5  -4    1.40    1.20
  -2  -5  -4   -0.10    2.00
   2   5   4    2.90    2.00
  -3  -5  -4    1.00    1.20
  -3  -5  -4    1.10    1.20
   3   5   4    2.90    2.10
  -4  -5  -4   11.50    2.80
  -4  -5  -4   14.60    2.10
  -4  -5  -4    9.70    1.40
   4   5   4   12.40    3.00
   5   5   4   49.00    5.00
   6   5   4   92.19    6.50
  13  -6  -4   16.30    7.80
  12  -6  -4    9.50    4.10
 -12   6   4    6.20    2.70
  11  -6  -4   65.39    6.90
 -11   6   4   62.59    5.10
  10  -6  -4   49.60    6.00
  10  -6  -4   48.10    4.40
 -10   6   4   46.20    6.10
 -10   6   4   49.60    4.50
   9  -6  -4   33.40    3.80
  -9   6   4   41.40    5.70
  -9   6   4   40.70    3.90
   8  -6  -4   -1.80    2.60
   8  -6  -4    0.00    1.70
  -8   6   4   -0.80    1.80
  -8   6   4    2.90    3.00
   7  -6  -4   41.60    4.90
   7  -6  -4   34.60    3.40
  -7   6   4   37.20    4.80
  -7   6   4   40.60    3.50
   6  -6  -4   77.79    5.90
   6  -6  -4   85.29    4.80
  -6   6   4   89.69    4.80
  -6   6   4   79.19    5.90
   5  -6  -4    2.40    2.40
   5  -6  -4    3.10    1.60
  -5   6   4    6.60    2.80
  -5   6   4    3.30    1.60
   4  -6  -4   67.19    4.00
   4  -6  -4   65.99    5.20
  -4   6   4   66.99    3.90
  -4   6   4   61.79    4.70
   3  -6  -4    4.90    1.80
   3  -6  -4    6.60    2.40
  -3   6   4    4.20    2.30
  -3   6   4    8.00    1.90
   2  -6  -4    6.00    2.10
   2  -6  -4    7.80    1.80
  -2   6   4    6.90    1.70
  -2   6   4    7.50    2.20
   1  -6  -4   15.60    2.30
   1  -6  -4   15.10    2.30
  -1   6   4   15.40    2.30
  -1   6   4   17.50    2.20
   0  -6  -4   -1.20    1.60
   0  -6  -4    1.80    1.50
   0   6   4    2.60    1.70
   0   6   4    3.20    1.50
  -1  -6  -4    8.50    1.50
  -1  -6  -4    7.80    2.20
   1   6   4   10.20    2.20
   1   6   4    8.30    1.40
  -2  -6  -4   11.30    4.10
   2   6   4   11.00    2.40
  -3  -6  -4   69.99    5.10
   3   6   4   62.89    5.10
   4   6   4   85.19    6.00
   5   6   4    7.10    3.00
   6   6   4   17.30    4.00
  13  -7  -4    6.60    4.60
 -13   7   4    4.30    4.60
  12  -7  -4   77.49    8.10
 -12   7   4   72.09    5.60
  11  -7  -4   14.50    4.50
 -11   7   4   16.90    3.30
  10  -7  -4   -0.60    2.10
  10  -7  -4   -0.80    3.00
 -10   7   4    1.80    2.10
   9  -7  -4  187.18   10.40
   9  -7  -4  178.98    8.50
  -9   7   4  169.48   10.20
   8  -7  -4   17.80    4.30
   8  -7  -4   13.30    2.60
  -8   7   4   11.40    2.30
  -8   7   4   14.90    4.20
   7  -7  -4   56.09    4.20
   7  -7  -4   54.79    5.50
  -7   7   4   54.09    6.00
  -7   7   4   56.89    4.10
   6  -7  -4   99.49    5.40
   6  -7  -4  106.79    7.20
  -6   7   4  107.69    5.60
  -6   7   4  115.99    7.30
   5  -7  -4  111.99    6.90
   5  -7  -4   97.79    5.50
  -5   7   4  115.09    6.90
  -5   7   4  111.49    5.60
   4  -7  -4    7.60    2.60
   4  -7  -4    8.40    2.10
  -4   7   4    7.00    1.80
  -4   7   4   13.10    2.90
   3  -7  -4    0.60    2.00
   3  -7  -4    2.60    1.80
  -3   7   4    4.20    1.80
  -3   7   4    0.80    2.10
   2  -7  -4   28.00    2.80
   2  -7  -4   27.90    3.50
  -2   7   4   26.80    3.50
  -2   7   4   26.80    2.90
   1  -7  -4   14.40    2.30
   1  -7  -4   12.90    2.20
  -1   7   4   18.40    2.70
  -1   7   4   15.30    2.20
   0  -7  -4    6.90    2.00
   0  -7  -4    4.60    1.70
   0   7   4    7.10    1.60
   0   7   4    4.70    2.30
  -1  -7  -4   21.30    2.00
  -1  -7  -4   20.50    2.90
   1   7   4   25.70    3.60
   1   7   4   21.80    1.80
  -2  -7  -4   -1.10    2.30
   2   7   4   -1.70    2.00
   3   7   4    3.70    2.50
   4   7   4    0.30    2.90
   5   7   4   16.60    3.60
  13  -8  -4   47.20    7.00
 -13   8   4   40.50    4.80
  12  -8  -4    0.70    3.50
 -12   8   4    0.90    2.50
  11  -8  -4   63.29    7.60
 -11   8   4   64.19    5.10
  10  -8  -4   -1.50    3.20
 -10   8   4    0.70    2.10
   9  -8  -4   24.80    4.60
   9  -8  -4   23.30    3.30
  -9   8   4   24.10    4.70
  -9   8   4   28.10    3.40
   8  -8  -4    9.90    3.80
   8  -8  -4    9.00    2.30
  -8   8   4   11.00    3.70
  -8   8   4    8.70    2.50
   7  -8  -4   -0.40    3.10
   7  -8  -4    1.50    2.00
  -7   8   4   -0.40    1.70
  -7   8   4    3.40    3.00
   6  -8  -4   66.49    4.50
   6  -8  -4   64.89    5.60
  -6   8   4   58.59    6.00
  -6   8   4   67.79    4.50
   5  -8  -4    1.40    2.60
   5  -8  -4    0.70    1.80
  -5   8   4    2.90    1.90
  -5   8   4    0.10    2.30
   4  -8  -4    8.20    2.80
   4  -8  -4    5.80    2.10
  -4   8   4    8.00    2.20
  -4   8   4   11.40    3.00
   3  -8  -4   -1.50    2.10
   3  -8  -4    0.20    2.00
  -3   8   4    0.20    1.70
  -3   8   4    0.10    2.30
   2  -8  -4   20.40    2.80
   2  -8  -4   25.60    3.60
  -2   8   4   17.60    2.60
  -2   8   4   23.80    3.60
   1  -8  -4   15.10    2.40
  -1   8   4   16.40    2.80
  -1   8   4   16.10    2.30
   0  -8  -4    2.50    2.30
   0  -8  -4    2.30    1.50
   0   8   4   -0.40    2.40
   0   8   4    1.90    1.30
  -1  -8  -4   -0.40    2.30
   1   8   4   -0.70    2.10
   2   8   4   12.50    3.10
   3   8   4   18.50    3.40
   4   8   4   55.49    5.60
   5   8   4    4.30    3.20
  12  -9  -4   83.29    8.20
 -12   9   4   77.19    5.90
  11  -9  -4    7.80    3.90
 -11   9   4    1.00    2.30
  10  -9  -4   21.10    5.10
 -10   9   4   26.00    3.60
   9  -9  -4    1.80    3.50
   9  -9  -4    0.30    3.30
  -9   9   4    0.80    2.20
   8  -9  -4    1.30    3.00
   8  -9  -4   -1.10    2.10
  -8   9   4   -0.10    3.00
  -8   9   4    1.30    2.20
   7  -9  -4  116.29    6.40
   7  -9  -4  112.99    8.10
  -7   9   4  113.19    8.20
  -7   9   4  136.09    8.60
   6  -9  -4    9.90    3.50
   6  -9  -4   12.80    2.90
  -6   9   4   11.00    3.30
  -6   9   4    8.70    2.40
   5  -9  -4   48.40    5.30
  -5   9   4   44.90    5.20
  -5   9   4   41.80    3.70
   4  -9  -4    2.90    2.60
  -4   9   4    3.10    2.90
  -4   9   4    0.40    1.90
   3  -9  -4  170.08    7.90
   3  -9  -4  177.88    8.60
  -3   9   4  157.58    8.20
  -3   9   4  176.38    8.10
   2  -9  -4    2.00    2.00
  -2   9   4   -0.10    2.20
  -2   9   4    1.60    2.50
   1  -9  -4   17.60    3.00
   1  -9  -4   17.30    2.40
  -1   9   4   18.90    2.40
  -1   9   4   10.90    2.70
   0   9   4    4.70    2.50
   1   9   4    7.50    2.90
   2   9   4   96.39    6.60
   3   9   4   15.00    3.20
  12 -10  -4   -2.40    3.70
 -12  10   4    3.00    2.60
  11 -10  -4    5.10    3.80
 -11  10   4   -1.40    2.40
  10 -10  -4   93.29    8.40
 -10  10   4   77.99    5.70
   9 -10  -4   49.00    6.20
  -9  10   4   48.80    4.70
   8 -10  -4   14.20    4.20
  -8  10   4    8.40    2.70
  -8  10   4   12.90    3.90
   7 -10  -4    6.20    3.60
   7 -10  -4    3.60    2.40
  -7  10   4    3.60    3.40
  -7  10   4    4.10    2.50
   6 -10  -4   38.20    4.10
   6 -10  -4   38.90    5.80
  -6  10   4   33.80    4.80
  -6  10   4   40.80    4.00
   5 -10  -4    1.30    2.30
   5 -10  -4    2.10    2.90
  -5  10   4    3.60    2.30
  -5  10   4    1.00    3.20
   4 -10  -4   -0.10    2.00
   4 -10  -4    1.90    2.60
  -4  10   4   -0.30    2.70
  -4  10   4    4.60    2.40
   3 -10  -4   47.20    4.10
   3 -10  -4   50.99    4.90
  -3  10   4   48.90    4.80
  -3  10   4   37.50    3.90
  -2  10   4   25.00    3.70
  -2  10   4   35.10    3.90
   1 -10  -4    9.00    1.90
  -1  10   4    8.20    2.80
  -1  10   4    4.40    1.70
   0  10   4    2.60    2.50
   1  10   4    7.90    3.10
  12 -11  -4    5.00    4.30
 -12  11   4    1.90    4.20
  11 -11  -4   -0.60    3.50
 -11  11   4   -1.40    2.40
  10 -11  -4    3.30    4.00
 -10  11   4    4.70    2.80
   9 -11  -4   36.50    5.60
  -9  11   4   42.90    4.70
   8 -11  -4    1.10    3.40
  -8  11   4   -0.10    5.80
  -8  11   4   -1.30    2.30
   7 -11  -4    7.80    4.00
  -7  11   4    9.60    3.70
  -7  11   4   13.20    3.00
   6 -11  -4  116.09    8.10
  -6  11   4  111.29    6.50
  -6  11   4  110.59    7.80
   5 -11  -4   38.10    5.40
  -5  11   4   32.20    3.90
  -5  11   4   36.50    5.40
   4 -11  -4    0.60    2.50
  -4  11   4   -0.40    2.50
  -4  11   4   -4.90    2.60
   3 -11  -4   43.50    4.50
  -3  11   4   35.60    4.10
  -3  11   4   30.50    4.30
   2 -11  -4    3.30    2.70
  -2  11   4    3.00    2.70
  -2  11   4   -3.30    1.90
  -1  11   4    4.00    1.20
  -1  11   4    4.70    2.80
   0  11   4   17.80    3.30
   1  11   4    8.60    3.20
  11 -12  -4    5.90    4.40
  10 -12  -4   10.10    4.40
 -10  12   4    8.30    3.10
   9 -12  -4    2.80    3.60
  -9  12   4   -2.00    2.40
   8 -12  -4    6.20    3.70
  -8  12   4    1.70    2.60
   7 -12  -4   13.70    4.10
  -7  12   4   13.70    3.20
  -7  12   4   18.70    4.40
   6 -12  -4    5.30    3.30
  -6  12   4   -1.30    2.20
  -6  12   4    1.40    5.30
   5 -12  -4    2.00    2.90
  -5  12   4    2.20    2.70
  -5  12   4   -4.70    2.80
   4 -12  -4   43.70    5.10
  -4  12   4   30.50    3.80
  -4  12   4   26.50    4.10
  -3  12   4   14.80    3.10
  -3  12   4   15.50    3.00
   2 -12  -4    6.00    2.20
  -2  12   4    4.10    2.90
  10 -13  -4    4.20    4.10
 -10  13   4    4.70    4.90
   9 -13  -4   13.90    4.40
  -9  13   4   12.20    3.30
   8 -13  -4    3.30    3.50
  -8  13   4   -2.40    2.40
   7 -13  -4   17.90    4.20
  -7  13   4    8.60    2.90
   6 -13  -4   11.80    6.90
  -6  13   4   15.70    3.30
  -6  13   4    8.70    3.90
   5 -13  -4    2.20    2.90
  -5  13   4   -4.50    3.00
  -5  13   4    4.50    2.90
   4 -13  -4    8.10    2.80
  -4  13   4   10.40    3.20
   3 -13  -4    8.20    2.70
  -3  13   4    4.70    4.70
  -1  15  -5   -2.10    2.10
  -3  15  -5   -1.20    2.10
  -3  15  -5    1.60    2.70
   3 -15   5    0.00    2.30
  -5  15  -5    1.40    2.00
  -5  15  -5   -2.80    3.10
  -6  15  -5    6.40    3.70
  -6  15  -5    5.60    2.20
   6 -15   5    3.90    2.30
  -7  15  -5   18.30    2.70
  -7  15  -5   17.40    4.80
   7 -15   5   19.20    2.90
  -8  15  -5    2.00    2.00
  -8  15  -5    7.20    4.30
   8 -15   5    4.60    2.40
   1  14  -5   -0.30    2.40
  -1  14  -5   13.20    2.70
  -1  14  -5    5.50    2.60
   1 -14   5    9.40    2.60
  -2  14  -5    4.30    2.20
  -2  14  -5   -3.50    2.20
   2 -14   5   -2.20    2.00
  -3  14  -5    1.70    1.90
  -3  14  -5   13.20    4.00
  -3  14  -5   -0.50    2.50
   3 -14   5    0.40    2.10
  -4  14  -5   -1.10    1.90
  -4  14  -5    8.20    4.40
  -4  14  -5   -2.30    2.90
   4 -14   5   -0.30    1.80
  -5  14  -5   23.90    4.30
  -5  14  -5   36.40    3.60
   5 -14   5   34.00    3.60
  -6  14  -5    6.40    2.10
  -6  14  -5    6.00    3.80
   6 -14   5    6.70    2.20
  -7  14  -5    3.00    3.50
  -7  14  -5    2.00    1.90
   7 -14   5    0.90    1.70
  -8  14  -5    0.40    1.80
  -8  14  -5    4.40    4.10
   8 -14   5    2.80    1.90
  -9  14  -5    2.40    2.00
   2  13  -5    0.20    2.50
   1  13  -5   -2.40    1.50
   1  13  -5    0.70    2.30
   0  13  -5   17.60    2.90
   0 -13   5   17.90    2.90
  -1  13  -5   21.00    2.90
  -1  13  -5   18.90    3.10
   1 -13   5   20.00    2.90
  -2  13  -5   28.60    4.60
  -2  13  -5   13.00    3.10
  -2  13  -5   16.10    2.50
   2 -13   5   15.90    2.60
  -3  13  -5   -1.10    2.80
  -3  13  -5    1.10    1.90
  -3  13  -5    7.10    3.50
   3 -13   5   -1.40    1.90
  -4  13  -5   29.00    4.90
  -4  13  -5   22.00    2.70
  -4  13  -5   16.50    3.80
   4 -13   5   21.60    2.70
  -5  13  -5   -0.70    3.60
  -5  13  -5   -1.50    1.60
  -5  13  -5    5.10    3.70
   5 -13   5    1.10    1.70
  -6  13  -5    0.70    4.40
  -6  13  -5    1.50    3.40
  -6  13  -5    0.70    1.70
   6 -13   5    0.60    1.60
  -7  13  -5    1.20    1.70
  -7  13  -5   -1.70    3.50
   7 -13   5    0.80    1.70
  -8  13  -5    2.30    3.40
  -8  13  -5    4.40    1.90
   8 -13   5    1.40    1.80
  -9  13  -5    1.60    2.00
  -9  13  -5   -1.80    3.60
   9 -13   5    2.30    1.80
 -10  13  -5   -3.60    1.80
 -10  13  -5    0.20    3.80
  10 -13   5    2.00    1.90
   4  12  -5    3.10    2.80
   3  12  -5    6.80    2.70
   2  12  -5   -0.10    2.30
   1  12  -5   17.10    2.60
  -1 -12   5   23.50    3.00
   0  12  -5   92.09    5.70
   0  12  -5  107.59    6.50
   0  12  -5   91.79    5.50
   0 -12   5   90.09    5.40
  -1  12  -5    0.50    2.30
  -1  12  -5   11.90    3.40
  -1  12  -5    4.40    2.10
   1 -12   5    3.60    2.00
  -2  12  -5   21.60    4.10
  -2  12  -5   16.50    2.40
  -2  12  -5   17.00    3.20
   2 -12   5   15.90    2.50
  -3  12  -5   99.89    5.30
  -3  12  -5   97.89    6.90
  -3  12  -5  118.99    7.90
   3 -12   5  103.79    5.30
  -4  12  -5    5.00    3.60
  -4  12  -5   -3.80    2.70
  -4  12  -5   -1.10    1.70
   4 -12   5    0.40    1.70
  -5  12  -5    4.10    3.30
  -5  12  -5    3.60    3.60
  -5  12  -5    0.60    1.60
   5 -12   5   -0.50    1.60
  -6  12  -5   75.49    4.30
  -6  12  -5   87.09    8.30
  -6  12  -5   76.09    6.60
   6 -12   5   68.89    4.30
  -7  12  -5   17.20    4.30
  -7  12  -5   19.80    2.40
   7 -12   5   25.00    2.60
  -8  12  -5    6.40    2.00
  -8  12  -5    3.30    3.70
   8 -12   5    5.20    1.90
  -9  12  -5   13.90    2.30
  -9  12  -5   10.30    4.10
   9 -12   5    7.50    2.10
 -10  12  -5   -1.80    1.90
  -5 -11   5    5.50    3.20
   4  11  -5    4.00    2.70
   3  11  -5    2.80    2.40
  -3 -11   5   -0.80    3.60
   2  11  -5   12.20    1.90
   2  11  -5   23.10    3.00
   2  11  -5   15.80    3.40
  -2 -11   5   14.10    2.90
   1  11  -5   26.90    4.00
   1  11  -5   16.60    2.60
   1  11  -5   20.90    2.90
  -1 -11   5   17.50    2.80
   0  11  -5   -0.60    2.20
   0  11  -5   -2.30    1.70
   0  11  -5    6.00    2.70
   0 -11   5   -1.80    1.80
  -1  11  -5    1.30    1.70
  -1  11  -5    4.60    3.10
  -1  11  -5    3.30    2.30
   1 -11   5    0.50    1.80
  -2  11  -5   46.70    3.30
  -2  11  -5   37.30    4.20
  -2  11  -5   51.79    6.10
   2 -11   5   45.90    3.40
  -3  11  -5    4.60    3.00
  -3  11  -5    6.70    1.70
  -3  11  -5    5.40    3.50
   3 -11   5    4.60    1.70
  -4  11  -5   71.39    3.90
  -4  11  -5   69.89    6.20
  -4  11  -5   79.29    7.20
   4 -11   5   71.89    4.00
  -5  11  -5    0.10    1.50
  -5  11  -5   -0.60    2.70
  -5  11  -5    1.50    3.40
   5 -11   5    2.60    1.60
  -6  11  -5    3.30    5.30
  -6  11  -5   -1.70    3.40
  -6  11  -5    1.30    1.50
   6 -11   5    0.40    1.50
  -7  11  -5   50.19    3.60
  -7  11  -5   53.89    6.20
  -7  11  -5   55.09    6.60
   7 -11   5   53.29    3.60
  -8  11  -5   55.59    3.80
  -8  11  -5   60.79    6.90
   8 -11   5   50.79    3.80
  -9  11  -5    7.70    4.60
  -9  11  -5   10.30    2.20
   9 -11   5    5.10    2.00
 -10  11  -5    8.80    4.70
 -10  11  -5   10.10    2.30
  10 -11   5    8.70    2.30
 -11  11  -5    6.50    2.30
 -11  11  -5    6.60    4.30
  11 -11   5   10.00    2.50
  -6 -10   5    4.60    3.20
  -5 -10   5    1.70    2.80
   4  10  -5    1.60    2.50
   3  10  -5   30.00    4.70
   3  10  -5   33.70    2.40
   3  10  -5   38.00    2.80
  -3 -10   5   28.40    3.40
   2  10  -5    5.10    2.10
   2  10  -5    2.80    2.10
   2  10  -5    0.30    1.90
  -2 -10   5    2.10    2.10
   1  10  -5    1.60    2.10
   1  10  -5    1.80    2.00
   1  10  -5    1.30    2.20
  -1 -10   5    0.50    1.90
   0  10  -5    1.30    2.10
   0  10  -5    3.00    1.80
   0  10  -5    1.30    2.50
   0 -10   5   -2.30    1.60
  -1  10  -5    1.90    2.20
  -1  10  -5    5.60    1.70
  -1  10  -5    7.00    2.90
   1 -10   5    9.10    1.80
  -2  10  -5    1.70    2.70
  -2  10  -5   -0.60    2.30
  -2  10  -5   -0.10    1.40
   2 -10   5    3.20    1.60
  -3  10  -5    0.90    2.80
  -3  10  -5    0.70    2.40
   3 -10   5    3.40    1.40
  -4  10  -5   43.80    6.00
  -4  10  -5   45.30    4.70
  -4  10  -5   40.30    3.20
   4 -10   5   41.40    2.90
  -5  10  -5  110.79    7.60
  -5  10  -5  106.69    7.40
   5 -10   5  109.19    5.00
  -6  10  -5    4.40    3.60
  -6  10  -5    5.50    3.90
  -6  10  -5    5.20    1.60
  -7  10  -5    3.30    3.00
  -7  10  -5    5.50    1.80
  -7  10  -5    3.80    3.40
   7 -10   5    3.90    1.60
  -8  10  -5    6.10    1.90
  -8  10  -5    6.20    3.70
   8 -10   5    6.30    1.90
  -9  10  -5   36.20    5.60
  -9  10  -5   40.10    3.60
   9 -10   5   36.40    3.50
 -10  10  -5   -2.20    4.00
 -10  10  -5    2.50    1.90
  10 -10   5    2.00    2.00
 -11  10  -5    2.00    2.40
 -11  10  -5    1.90    2.10
 -11  10  -5    1.90    4.50
  -7  -9   5   -0.90    2.90
  -6  -9   5    2.70    2.90
  -5  -9   5    1.20    2.70
   4   9  -5   19.30    2.10
   4   9  -5   18.70    2.40
  -4  -9   5   13.20    2.90
   3   9  -5    7.40    2.40
   3   9  -5    5.30    1.80
   3   9  -5    7.60    2.00
  -3  -9   5    3.90    2.30
   2   9  -5    1.90    1.90
   2   9  -5    1.00    1.90
   2   9  -5    2.50    2.00
  -2  -9   5    2.10    1.90
   1   9  -5  136.49    6.60
   1   9  -5  143.79    7.00
   1   9  -5  141.69    6.30
  -1  -9   5  130.59    6.20
   0   9  -5   -0.60    2.10
   0   9  -5   -1.50    1.40
   0   9  -5   -1.80    2.80
   0  -9   5    2.50    1.50
  -1   9  -5    2.20    2.50
  -1   9  -5    1.30    2.00
   1  -9   5    1.20    1.30
  -2   9  -5    2.30    1.30
  -2   9  -5    2.00    2.20
  -2   9  -5    4.40    2.60
   2  -9   5    3.50    1.30
  -3   9  -5   40.90    4.50
  -3   9  -5   42.20    2.60
  -3   9  -5   41.70    5.10
   3  -9   5   45.30    2.70
  -4   9  -5   67.99    5.40
  -4   9  -5   64.89    6.00
  -4   9  -5   70.99    3.40
   4  -9   5   68.89    3.50
  -5   9  -5    2.90    2.80
  -5   9  -5   -1.80    2.50
  -5   9  -5    0.80    1.20
   5  -9   5    1.90    1.20
  -6   9  -5   25.00    2.80
  -6   9  -5   19.00    4.00
  -6   9  -5   23.30    4.10
   6  -9   5   22.30    2.20
  -7   9  -5   16.00    4.70
  -7   9  -5   15.10    3.90
  -7   9  -5   17.20    2.10
   7  -9   5   13.70    2.10
  -8   9  -5   23.20    4.60
  -8   9  -5   28.00    3.00
   8  -9   5   25.50    2.80
  -9   9  -5   19.50    4.70
  -9   9  -5   22.20    2.70
   9  -9   5   26.30    3.00
 -10   9  -5   24.20    5.50
 -10   9  -5   22.90    2.90
 -10   9  -5   22.30    3.10
 -11   9  -5   10.50    2.60
 -11   9  -5    9.90    2.40
 -11   9  -5    1.40    3.80
  -8  -8   5   12.20    3.70
  -7  -8   5    1.00    2.60
   6   8  -5    9.40    1.40
  -6  -8   5    9.10    2.90
  -6  -8   5    8.30    1.30
   5   8  -5   86.19    4.50
  -5  -8   5   79.99    5.50
  -5  -8   5   75.99    3.90
  -5  -8   5   80.49    5.60
   4   8  -5    6.80    2.40
   4   8  -5    6.40    1.80
  -4  -8   5    6.30    1.70
  -4  -8   5    5.10    2.40
  -4  -8   5    7.50    2.40
   3   8  -5   77.09    4.60
   3   8  -5   86.19    5.00
  -3  -8   5   79.29    4.40
  -3  -8   5   88.09    4.80
   2   8  -5   10.40    2.20
   2   8  -5    8.00    2.00
  -2  -8   5   10.00    2.00
  -2  -8   5   12.40    2.00
   1   8  -5   55.39    4.00
   1   8  -5   50.99    3.40
   1   8  -5   56.29    4.30
  -1  -8   5   53.49    3.30
   0   8  -5  204.28    8.90
   0   8  -5  209.58    9.30
   0   8  -5  197.38    8.00
   0  -8   5  193.18    7.80
  -1   8  -5  144.09    7.00
  -1   8  -5  143.89    7.40
  -1   8  -5  138.89    5.70
   1  -8   5  139.39    5.70
  -2   8  -5   61.59    3.00
  -2   8  -5   55.69    5.10
  -2   8  -5   58.39    4.60
   2  -8   5   61.49    3.00
  -3   8  -5    4.20    1.10
  -3   8  -5    1.50    2.50
  -3   8  -5    3.70    2.40
   3  -8   5    2.10    1.00
  -4   8  -5    2.10    2.30
  -4   8  -5    2.20    1.00
  -4   8  -5    0.30    2.20
   4  -8   5    1.70    1.00
  -5   8  -5   13.80    3.50
  -5   8  -5   15.70    3.30
  -5   8  -5   14.20    1.60
   5  -8   5   12.00    1.60
  -6   8  -5   93.79    7.20
  -6   8  -5   83.09    6.90
  -6   8  -5   91.09    4.50
   6  -8   5   82.29    4.20
  -7   8  -5    0.10    2.90
  -7   8  -5    1.60    1.40
  -7   8  -5   -1.00    3.20
   7  -8   5   -0.10    1.40
  -8   8  -5  123.79    9.00
  -8   8  -5  121.19    5.80
  -8   8  -5  112.79    8.30
   8  -8   5  115.29    5.70
  -9   8  -5    3.20    2.10
  -9   8  -5    3.60    3.50
  -9   8  -5    2.90    1.90
 -10   8  -5    7.60    3.90
 -10   8  -5   13.00    2.40
 -11   8  -5    2.80    3.80
 -11   8  -5   -0.10    1.90
 -11   8  -5    1.00    2.60
  -8  -7   5    3.00    3.00
  -8  -7   5    3.10    1.80
   7   7  -5    4.40    1.70
  -7  -7   5    2.80    1.80
  -7  -7   5    4.00    2.70
   6   7  -5    6.20    2.00
  -6  -7   5    4.00    2.70
  -6  -7   5    3.90    1.90
  -6  -7   5    8.00    2.80
   5   7  -5   22.20    3.10
  -5  -7   5   23.40    3.20
  -5  -7   5   18.60    2.70
  -5  -7   5   12.00    2.80
   4   7  -5   20.50    3.00
  -4  -7   5   22.70    2.80
  -4  -7   5   25.10    3.00
  -4  -7   5   24.00    2.80
   3   7  -5   34.40    3.20
   3   7  -5   27.60    3.20
  -3  -7   5   30.40    3.00
  -3  -7   5   26.20    2.80
   2   7  -5   39.60    3.00
   2   7  -5   46.80    3.60
  -2  -7   5   42.00    3.10
  -2  -7   5   38.40    3.30
   1   7  -5    6.30    1.50
   1   7  -5    6.30    2.00
  -1  -7   5    3.60    1.80
  -1  -7   5    3.20    1.30
   0   7  -5   38.50    3.40
   0   7  -5   41.80    2.60
   0  -7   5   36.20    3.50
   0  -7   5   39.10    2.50
  -1   7  -5    3.00    2.10
  -1   7  -5    3.80    1.10
  -1   7  -5    3.90    2.10
   1  -7   5    3.60    1.00
  -2   7  -5  144.79    7.20
  -2   7  -5  136.99    7.20
  -2   7  -5  140.89    5.40
   2  -7   5  135.69    5.30
  -3   7  -5   54.49    4.70
  -3   7  -5   60.29    2.70
  -3   7  -5   60.99    4.70
   3  -7   5   63.49    2.80
  -4   7  -5  406.36   16.00
  -4   7  -5  380.66   13.70
  -4   7  -5  370.16   15.70
   4  -7   5  380.96   13.80
  -5   7  -5   28.80    3.90
  -5   7  -5   31.50    2.10
  -5   7  -5   30.90    4.20
   5  -7   5   24.60    2.20
  -6   7  -5   24.60    4.10
  -6   7  -5   20.90    3.70
  -6   7  -5   23.60    2.40
   6  -7   5   22.50    2.40
  -7   7  -5   19.30    2.20
  -7   7  -5   15.60    4.30
  -7   7  -5   21.90    4.10
   7  -7   5   18.00    2.20
  -8   7  -5   23.00    2.80
  -8   7  -5   22.50    2.60
  -8   7  -5   26.50    4.90
  -8   7  -5   22.30    4.80
  -9   7  -5    7.20    2.30
  -9   7  -5    6.70    3.70
  -9   7  -5    6.00    2.00
 -10   7  -5   16.50    4.70
 -10   7  -5   10.60    2.40
 -10   7  -5   11.40    2.60
 -11   7  -5   -1.30    1.70
 -11   7  -5   -0.90    3.70
   9   6  -5   64.09    4.70
  -8  -6   5    5.50    2.90
  -8  -6   5    1.40    2.30
   7   6  -5   61.19    4.50
  -7  -6   5   55.19    4.40
  -7  -6   5   62.29    5.20
   6   6  -5   17.20    2.70
  -6  -6   5   14.50    2.50
  -6  -6   5   18.00    3.10
  -6  -6   5   19.50    3.10
   5   6  -5   14.20    2.50
  -5  -6   5   12.90    2.70
  -5  -6   5   16.20    2.40
  -5  -6   5   20.40    2.90
   4   6  -5   24.50    3.20
  -4  -6   5   29.30    3.00
  -4  -6   5   23.00    2.80
  -4  -6   5   22.90    2.70
   3   6  -5   40.90    3.60
  -3  -6   5   44.80    3.50
  -3  -6   5   49.80    3.40
  -3  -6   5   53.09    3.40
   2   6  -5   28.80    3.20
  -2  -6   5   22.60    2.70
  -2  -6   5   24.60    2.40
   1   6  -5  105.39    4.60
   1   6  -5  108.79    5.40
  -1  -6   5   98.59    5.20
  -1  -6   5  101.39    4.50
   0   6  -5  257.37    9.40
   0   6  -5  263.17   10.60
   0  -6   5  244.28   10.40
   0  -6   5  259.17    9.40
  -1   6  -5   15.80    1.50
   1  -6   5   12.20    2.40
   1  -6   5   13.80    1.40
  -2   6  -5   30.90    1.70
  -2   6  -5   35.00    4.00
   2  -6   5   30.70    1.70
  -3   6  -5   52.89    4.50
  -3   6  -5   50.89    2.30
  -3   6  -5   53.49    4.40
   3  -6   5   48.60    2.40
  -4   6  -5   76.99    3.40
  -4   6  -5   82.29    5.50
  -4   6  -5   81.19    5.50
   4  -6   5   79.49    3.50
  -5   6  -5   17.70    1.80
  -5   6  -5   21.80    3.40
  -5   6  -5   18.10    3.30
   5  -6   5   20.60    1.80
  -6   6  -5   37.80    2.90
  -6   6  -5   40.20    4.80
  -6   6  -5   38.50    4.70
  -7   6  -5   58.49    3.70
  -7   6  -5   67.99    6.40
  -7   6  -5   61.99    6.00
  -7   6  -5   61.19    3.80
  -8   6  -5    2.50    1.70
  -8   6  -5    5.00    4.00
  -8   6  -5    1.90    1.90
  -9   6  -5   42.10    3.90
  -9   6  -5   41.10    5.80
  -9   6  -5   44.30    3.70
 -10   6  -5    2.40    3.40
 -10   6  -5    2.80    2.00
 -10   6  -5    4.90    2.30
 -11   6  -5    4.50    2.10
 -11   6  -5   -2.00    3.40
  10   5  -5    6.00    2.20
 -10  -5   5    0.50    2.80
  -9  -5   5   11.60    3.40
  -9  -5   5   10.50    3.10
   8   5  -5   11.70    2.60
  -8  -5   5    6.20    2.80
  -8  -5   5    7.50    2.80
   7   5  -5    2.90    2.40
  -7  -5   5   -0.20    2.40
  -7  -5   5   -2.40    2.40
  -7  -5   5    6.00    2.80
   6   5  -5  138.89    7.70
  -6  -5   5  141.09    6.90
  -6  -5   5  129.09    6.70
  -6  -5   5  125.99    6.80
   5   5  -5   38.10    3.80
  -5  -5   5   37.20    3.50
  -5  -5   5   37.80    3.60
  -5  -5   5   35.00    3.40
   4   5  -5    0.50    1.90
  -4  -5   5    1.80    1.70
  -4  -5   5    0.60    1.60
  -4  -5   5   -0.30    1.60
   3   5  -5  258.07   10.60
  -3  -5   5  262.37   10.20
  -3  -5   5  270.57   10.30
  -3  -5   5  264.37   10.50
   2   5  -5   37.80    3.40
  -2  -5   5   30.90    2.70
  -2  -5   5   30.90    2.40
  -2  -5   5   32.60    3.20
   1   5  -5  429.36   16.20
  -1  -5   5  416.96   16.00
  -1  -5   5  420.26   15.20
  -1  -5   5  442.66   15.30
   0   5  -5  281.17   10.10
   0   5  -5  286.97   11.30
   0  -5   5  268.77   11.10
   0  -5   5  284.17   10.00
  -1   5  -5    9.50    1.00
  -1   5  -5   13.30    2.50
   1  -5   5    9.30    0.90
   1  -5   5    9.40    2.30
  -2   5  -5   11.30    0.90
  -2   5  -5   15.40    2.90
  -2   5  -5   12.80    2.80
   2  -5   5   15.20    2.90
   2  -5   5    9.20    0.90
  -3   5  -5  235.78   10.50
  -3   5  -5  244.58    8.60
  -3   5  -5  230.88   10.40
   3  -5   5  242.28    8.60
  -4   5  -5   59.49    2.80
  -4   5  -5   54.69    2.80
  -4   5  -5   58.59    4.70
  -4   5  -5   50.89    4.60
  -5   5  -5   -1.30    2.00
  -5   5  -5    1.20    1.20
  -5   5  -5    1.40    1.20
  -5   5  -5    1.50    2.30
  -6   5  -5   -1.10    1.30
  -6   5  -5    1.40    2.40
  -6   5  -5    1.40    2.70
  -6   5  -5    1.50    1.40
  -7   5  -5   10.60    2.00
  -7   5  -5   15.10    2.30
  -7   5  -5   13.00    3.50
  -7   5  -5   10.20    3.30
  -8   5  -5   -0.30    3.60
  -8   5  -5   -2.90    2.80
  -8   5  -5   -1.80    1.60
  -8   5  -5   -0.60    1.80
  -9   5  -5    7.70    2.30
  -9   5  -5    1.30    3.40
  -9   5  -5    7.20    3.70
  -9   5  -5    3.80    1.90
 -10   5  -5   12.50    2.60
 -10   5  -5   16.80    2.80
 -10   5  -5   15.70    4.30
 -11   5  -5    2.60    3.10
 -11   5  -5    2.40    2.00
  10   4  -5    6.90    2.50
 -10  -4   5    3.90    2.90
 -10  -4   5   -1.50    3.20
   9   4  -5    9.30    2.80
  -9  -4   5    6.40    3.10
  -9  -4   5   10.20    3.10
   8   4  -5    4.90    2.60
  -8  -4   5    1.40    2.80
  -8  -4   5    8.80    3.00
   7   4  -5   40.70    4.60
  -7  -4   5   36.70    4.60
  -7  -4   5   42.80    4.70
  -7  -4   5   46.40    4.40
   6   4  -5   82.09    5.40
  -6  -4   5   86.49    5.20
  -6  -4   5   84.39    5.30
  -6  -4   5   87.99    5.20
   5   4  -5   29.10    3.50
  -5  -4   5   24.30    2.70
  -5  -4   5   24.90    3.20
  -5  -4   5   23.00    2.70
   4   4  -5    0.00    1.90
  -4  -4   5    1.40    1.50
  -4  -4   5   -1.40    1.50
  -4  -4   5    1.60    1.80
   3   4  -5  274.07   11.00
  -3  -4   5  269.37   10.70
  -3  -4   5  271.57   10.40
  -3  -4   5  265.87   10.30
   2   4  -5  109.49    5.60
  -2  -4   5  109.09    4.70
  -2  -4   5  107.39    4.70
  -2  -4   5  106.39    5.40
   1   4  -5    6.20    2.20
  -1  -4   5    4.20    1.00
  -1  -4   5    4.20    1.80
  -1  -4   5    5.20    1.10
   0   4  -5   11.40    2.30
   0  -4   5   12.50    1.00
   0  -4   5    8.90    1.00
   0  -4   5   11.70    2.00
  -1   4  -5   53.79    3.90
   1  -4   5   59.19    4.20
  -2   4  -5  273.17    9.60
  -2   4  -5  264.37    9.60
   2  -4   5  286.87   11.40
  -3   4  -5  247.88    8.90
  -3   4  -5  243.58   11.20
  -3   4  -5  246.68   10.70
  -3   4  -5  236.78    8.80
  -4   4  -5   13.90    1.60
  -4   4  -5   12.40    3.00
  -4   4  -5   14.10    1.50
  -4   4  -5   12.20    2.80
  -5   4  -5   24.40    3.40
  -5   4  -5   25.30    2.30
  -5   4  -5   24.00    2.30
  -5   4  -5   32.40    3.90
  -6   4  -5    3.80    2.40
  -6   4  -5    1.30    1.40
  -6   4  -5    3.30    1.50
  -6   4  -5    0.20    2.60
  -7   4  -5   75.29    4.50
  -7   4  -5   79.99    6.50
  -7   4  -5   71.99    6.40
  -7   4  -5   75.99    4.50
  -8   4  -5   11.50    2.40
  -8   4  -5   15.90    7.40
  -8   4  -5   10.00    2.30
  -8   4  -5    9.50    3.60
  -9   4  -5    2.30    2.00
  -9   4  -5   -2.80    2.90
  -9   4  -5    1.90    3.70
  -9   4  -5   -0.90    1.90
 -10   4  -5    5.20    3.30
 -10   4  -5    6.60    2.30
 -11   4  -5   12.00    2.70
 -11   4  -5    7.00    3.50
  11   3  -5    7.40    2.80
 -11  -3   5   -8.00    3.50
 -11  -3   5    7.20    3.20
  10   3  -5    9.10    2.90
 -10  -3   5   -0.10    3.10
 -10  -3   5    6.10    2.70
   9   3  -5   43.10    4.80
  -9  -3   5   34.90    4.50
  -9  -3   5   41.50    4.70
   8   3  -5   46.20    5.10
  -8  -3   5   53.49    4.80
  -8  -3   5   36.20    5.00
  -8  -3   5   43.20    4.50
   7   3  -5  137.39    7.50
  -7  -3   5  115.69    6.40
  -7  -3   5  139.59    6.80
  -7  -3   5  122.99    7.10
   6   3  -5  123.99    6.70
  -6  -3   5  117.29    6.00
  -6  -3   5  119.69    5.90
   5   3  -5    1.30    2.40
  -5  -3   5   -1.50    1.30
  -5  -3   5    3.10    2.00
  -5  -3   5    0.50    1.60
   4   3  -5  152.18    7.30
  -4  -3   5  150.78    6.60
  -4  -3   5  158.08    7.20
  -4  -3   5  153.18    6.60
   3   3  -5  155.58    7.40
  -3  -3   5  163.58    7.20
  -3  -3   5  164.08    6.60
  -3  -3   5  153.78    6.60
   2   3  -5    8.40    2.00
  -2  -3   5    8.80    2.10
  -2  -3   5    4.40    1.20
  -2  -3   5    5.60    1.30
   1   3  -5  314.37   12.40
  -1  -3   5  306.47   12.30
  -1  -3   5  335.07   11.30
   0   3  -5  200.38    9.00
   0  -3   5  239.98    9.20
   0  -3   5  224.08    7.70
  -1   3  -5  206.28    8.50
   1  -3   5  190.88    8.40
  -2   3  -5  192.78    7.20
  -2   3  -5  211.08    9.00
  -2   3  -5  195.18    7.30
   2  -3   5  208.58    8.80
  -3   3  -5   59.49    4.50
  -3   3  -5   59.59    3.00
  -3   3  -5   52.69    4.30
  -3   3  -5   60.49    2.90
  -4   3  -5   66.39    4.80
  -4   3  -5   67.69    5.20
  -4   3  -5   67.29    3.40
  -4   3  -5   69.09    3.50
  -5   3  -5   -0.50    1.30
  -5   3  -5    2.60    1.30
  -5   3  -5    1.10    2.20
  -5   3  -5    1.90    2.40
  -6   3  -5    1.20    1.50
  -6   3  -5    2.40    2.50
  -6   3  -5   -0.60    1.50
  -6   3  -5   -2.60    2.40
  -7   3  -5    6.40    2.10
  -7   3  -5    9.50    2.10
  -7   3  -5    8.30    3.40
  -7   3  -5    4.90    2.60
  -8   3  -5   -0.30    2.80
  -8   3  -5   -0.10    1.80
  -8   3  -5   -1.80    1.70
  -8   3  -5   -0.80    2.60
  -9   3  -5   85.39    5.40
  -9   3  -5  113.99    8.40
  -9   3  -5   94.59    5.60
  -9   3  -5   79.29    6.80
 -10   3  -5   -3.70    2.70
 -10   3  -5   -0.30    2.10
 -11   3  -5    4.30    3.30
  11   2  -5   10.40    3.30
 -11  -2   5    9.10    3.00
 -11  -2   5   -0.90    3.70
  10   2  -5   24.90    4.00
 -10  -2   5   20.80    3.60
 -10  -2   5   17.00    4.10
   9   2  -5   -1.50    2.40
  -9  -2   5   -2.50    2.80
  -9  -2   5    1.20    2.50
   8   2  -5    2.50    2.80
  -8  -2   5    4.20    2.60
  -8  -2   5    5.40    3.10
  -8  -2   5    1.70    2.30
   7   2  -5   81.79    6.00
  -7  -2   5   85.89    5.10
  -7  -2   5   85.39    5.20
  -7  -2   5   80.69    5.70
   6   2  -5  201.48    9.30
  -6  -2   5  194.88    9.10
  -6  -2   5  203.08    8.60
  -6  -2   5  203.18    8.60
   5   2  -5  188.48    9.40
   5   2  -5  190.08    7.90
  -5  -2   5  197.08    8.80
  -5  -2   5  196.68    8.10
   4   2  -5   54.29    4.80
   4   2  -5   58.29    3.50
  -4  -2   5   66.09    4.60
   3   2  -5  461.05   16.10
   3   2  -5  418.06   16.80
  -3  -2   5  458.25   16.10
  -3  -2   5  443.66   16.80
   2   2  -5   79.89    3.50
   2   2  -5   87.49    4.80
  -2  -2   5   79.09    3.50
  -2  -2   5   75.19    4.30
   1   2  -5   19.90    1.40
   1   2  -5   19.60    2.70
  -1  -2   5   20.60    2.80
  -1  -2   5   18.40    1.40
   0   2  -5  113.39    5.60
   0   2  -5  109.29    4.10
   0  -2   5  112.79    5.50
   0  -2   5  106.39    4.10
  -1   2  -5   39.80    3.30
  -1   2  -5   41.70    1.90
   1  -2   5   38.10    1.90
   1  -2   5   48.40    3.60
  -2   2  -5  581.74   20.40
  -2   2  -5  568.84   21.60
   2  -2   5  623.84   21.80
   2  -2   5  558.54   20.40
  -3   2  -5    0.10    1.20
  -3   2  -5   -2.10    2.00
  -3   2  -5    1.30    2.00
   3  -2   5    0.00    1.30
  -4   2  -5   -1.30    1.70
  -4   2  -5   -1.20    1.90
  -4   2  -5    1.30    1.20
  -4   2  -5    1.20    1.30
  -5   2  -5   13.60    2.70
  -5   2  -5   13.90    1.90
  -5   2  -5   11.10    2.60
  -5   2  -5   17.30    2.10
  -6   2  -5   -0.40    1.50
  -6   2  -5   -1.70    1.40
  -6   2  -5   -1.60    2.20
  -6   2  -5   -0.60    2.20
  -7   2  -5   33.00    3.40
  -7   2  -5   33.30    3.40
  -7   2  -5   37.60    4.90
  -7   2  -5   28.90    4.40
  -8   2  -5   11.20    3.70
  -8   2  -5    7.30    2.30
  -8   2  -5    4.20    2.90
  -8   2  -5    5.50    2.30
  -9   2  -5   86.89    7.60
  -9   2  -5   70.49    7.40
  -9   2  -5   79.09    5.40
 -10   2  -5   10.30    6.00
 -10   2  -5    1.10    2.30
 -10   2  -5    0.30    2.70
  12   1  -5   12.20    3.50
 -12  -1   5    7.20    3.00
  11   1  -5   21.40    4.00
 -11  -1   5   14.90    4.10
 -11  -1   5   15.40    3.00
  10   1  -5   21.80    3.90
 -10  -1   5   18.20    3.00
 -10  -1   5   16.10    4.10
   9   1  -5   80.29    6.80
  -9  -1   5   72.99    5.10
  -9  -1   5   79.69    6.50
  -9  -1   5   85.09    5.80
   8   1  -5   74.79    6.10
  -8  -1   5   74.29    5.10
  -8  -1   5   69.59    4.90
  -8  -1   5   70.39    5.90
   7   1  -5    0.30    2.40
   7   1  -5    2.80    1.90
  -7  -1   5    1.60    1.90
  -7  -1   5    2.00    2.50
   6   1  -5  215.58    9.00
   6   1  -5  208.98   10.00
  -6  -1   5  225.18   10.00
  -6  -1   5  224.58    9.10
   5   1  -5   10.90    1.90
   5   1  -5   12.10    3.00
  -5  -1   5    8.70    1.90
  -5  -1   5    9.00    2.80
   4   1  -5  494.55   17.50
   4   1  -5  502.35   18.60
  -4  -1   5  457.15   18.30
  -4  -1   5  472.95   17.50
   3   1  -5  674.83   23.80
   3   1  -5  637.84   22.80
  -3  -1   5  628.04   23.50
  -3  -1   5  633.04   22.80
   2   1  -5  338.57   12.90
   2   1  -5  366.16   13.80
  -2  -1   5  356.66   12.90
  -2  -1   5  375.46   13.80
   1   1  -5 1005.40   35.90
   1   1  -5 1040.10   35.00
  -1  -1   5 1026.50   35.00
  -1  -1   5  968.80   35.80
   0   1  -5   11.20    2.00
   0   1  -5   11.90    1.10
   0  -1   5   10.30    1.90
   0  -1   5   12.50    1.20
  -1   1  -5   28.90    3.20
  -1   1  -5   24.40    1.70
   1  -1   5   23.00    3.00
   1  -1   5   26.60    1.90
  -2   1  -5   49.10    3.90
  -2   1  -5   42.70    2.60
   2  -1   5   40.20    2.70
   2  -1   5   42.70    3.90
  -3   1  -5   88.89    4.10
  -3   1  -5   84.89    5.20
  -3   1  -5   85.59    5.70
   3  -1   5   81.39    5.20
   3  -1   5   89.49    4.20
  -4   1  -5   82.09    5.00
   4  -1   5   81.49    4.20
  -5   1  -5   45.00    4.20
  -5   1  -5   42.50    3.20
  -5   1  -5   45.90    4.00
  -5   1  -5   45.70    3.30
  -6   1  -5  219.18    9.40
  -6   1  -5  226.18    9.40
  -6   1  -5  221.28   10.20
  -6   1  -5  222.68   10.50
  -7   1  -5   84.39    5.20
  -7   1  -5   87.79    5.30
  -7   1  -5   90.19    6.30
  -7   1  -5   90.49    7.00
  -8   1  -5    4.60    2.80
  -8   1  -5   -1.50    2.20
  -8   1  -5    9.10    3.70
  -8   1  -5    1.10    2.30
  -9   1  -5   11.00    2.80
  -9   1  -5    8.30    3.20
  -9   1  -5   27.60    7.60
  12   0  -5    9.70    3.60
 -12   0   5    1.00    2.70
  11   0  -5    7.70    3.30
 -11   0   5    3.40    3.60
 -11   0   5    7.60    2.70
  10   0  -5    3.10    2.90
 -10   0   5   -0.90    4.50
 -10   0   5    2.00    2.20
   9   0  -5   48.60    5.70
   9   0  -5   46.50    4.10
  -9   0   5   47.00    5.80
  -9   0   5   55.39    4.50
   8   0  -5   58.69    5.70
   8   0  -5   64.19    4.50
  -8   0   5   61.69    5.80
  -8   0   5   57.09    4.40
   7   0  -5    1.10    1.70
   7   0  -5    3.10    2.70
  -7   0   5    0.00    2.50
  -7   0   5    4.40    1.90
   6   0  -5  164.78    8.50
   6   0  -5  167.98    7.30
  -6   0   5  159.78    7.20
  -6   0   5  166.98    8.40
   5   0  -5    1.30    2.70
   5   0  -5    1.80    1.70
  -5   0   5    0.70    1.50
  -5   0   5    3.70    3.00
   4   0  -5  253.37   10.10
   4   0  -5  278.87   11.50
  -4   0   5  250.37   10.00
  -4   0   5  268.67   11.30
   3   0  -5  665.43   24.80
   3   0  -5  752.42   25.80
  -3   0   5  675.43   24.80
  -3   0   5  712.33   25.60
   2   0  -5   97.39    5.30
   2   0  -5   93.89    4.00
  -2   0   5   92.69    4.90
  -2   0   5   84.19    3.90
   1   0  -5  228.18    8.90
   1   0  -5  200.78    7.80
  -1   0   5  213.48    7.80
  -1   0   5  200.08    8.60
   0   0  -5    3.60    1.00
   0   0  -5    3.10    1.70
   0   0   5    2.90    1.10
   0   0   5    4.10    1.70
  -1   0  -5    9.90    1.40
  -1   0  -5   16.10    2.40
   1   0   5   10.10    1.90
   1   0   5   11.60    1.60
  -2   0  -5  168.58    6.80
  -2   0  -5  173.88    7.60
   2   0   5  174.88    6.90
   2   0   5  169.18    7.70
  -3   0  -5   89.49    4.50
  -3   0  -5   96.09    5.30
  -3   0  -5  102.09    5.40
   3   0   5   89.49    5.30
   3   0   5  105.09    4.80
  -4   0  -5   17.90    2.20
  -4   0  -5   19.90    2.80
  -4   0  -5   16.60    2.60
   4   0   5   19.70    2.40
  -5   0  -5   81.89    4.70
  -5   0  -5   93.19    5.80
  -5   0  -5   82.59    5.40
   5   0   5   88.69    5.00
  -6   0  -5   71.09    4.80
  -6   0  -5   82.89    6.40
  -6   0  -5   72.29    5.30
  -6   0  -5   77.19    5.00
  -7   0  -5   22.80    4.10
  -7   0  -5   17.00    2.90
  -7   0  -5   16.70    3.30
  -8   0  -5   22.60    3.50
  -8   0  -5   18.00    3.50
  -9   0  -5    1.80    2.50
  -9   0  -5    0.50    2.80
  12  -1  -5    1.10    3.10
 -12   1   5   -2.00    2.40
  11  -1  -5    1.20    3.10
 -11   1   5   -1.60    3.10
 -11   1   5   -2.30    1.90
  10  -1  -5    7.20    3.50
 -10   1   5   12.30    3.80
 -10   1   5    3.80    2.40
   9  -1  -5   15.40    2.60
   9  -1  -5    9.80    3.60
  -9   1   5   15.60    4.00
   8  -1  -5    8.90    3.30
   8  -1  -5    6.70    2.10
  -8   1   5    4.90    1.90
  -8   1   5    9.20    3.30
   7  -1  -5   31.60    3.10
   7  -1  -5   28.40    4.20
  -7   1   5   32.70    4.20
  -7   1   5   23.30    2.70
   6  -1  -5    2.30    2.40
   6  -1  -5    0.20    1.60
  -6   1   5    2.40    2.60
  -6   1   5    0.90    1.40
   5  -1  -5  240.18   11.20
   5  -1  -5  271.97   10.40
  -5   1   5  258.67   10.10
  -5   1   5  254.07   11.40
   4  -1  -5  236.48   11.00
   4  -1  -5  239.18    9.10
  -4   1   5  226.88    9.00
  -4   1   5  228.48   10.20
   3  -1  -5   60.19    4.50
   3  -1  -5   57.69    3.20
  -3   1   5   57.69    3.20
  -3   1   5   59.19    4.30
   2  -1  -5  802.52   28.20
   2  -1  -5  757.32   27.30
  -2   1   5  789.52   28.10
  -2   1   5  756.82   27.30
   1  -1  -5   13.00    2.30
   1  -1  -5   11.60    1.50
  -1   1   5   10.10    1.50
  -1   1   5   13.40    2.30
   0  -1  -5  543.45   18.90
   0  -1  -5  530.75   19.50
   0   1   5  536.75   19.00
   0   1   5  516.45   19.50
  -1  -1  -5  492.55   17.90
  -1  -1  -5  486.35   17.40
   1   1   5  474.35   17.90
   1   1   5  479.45   17.50
  -2  -1  -5  241.68    9.50
  -2  -1  -5  227.98    9.00
   2   1   5  224.88    9.10
   2   1   5  229.48    9.60
  -3  -1  -5    3.20    1.80
  -3  -1  -5    4.60    1.70
  -3  -1  -5    3.50    1.90
   3   1   5    2.40    1.60
  -4  -1  -5   -0.60    3.10
  -4  -1  -5    4.80    2.10
  -4  -1  -5    2.40    1.70
   4   1   5    2.90    1.80
  -5  -1  -5   15.30    3.10
  -5  -1  -5   20.60    2.80
  -5  -1  -5   15.60    2.80
   5   1   5   19.30    2.80
  -6  -1  -5   87.09    6.40
  -6  -1  -5   78.69    5.40
  -6  -1  -5   75.69    5.40
   6   1   5   81.39    5.40
  -7  -1  -5    7.30    3.30
  -7  -1  -5   -2.80    2.20
  -7  -1  -5   -0.20    2.40
  -7  -1  -5   -0.70    2.30
  -8  -1  -5   14.10    3.10
  -8  -1  -5   13.90    3.20
  -9  -1  -5    2.10    2.70
  -9  -1  -5    1.10    2.80
  12  -2  -5   14.90    4.00
 -12   2   5    8.50    2.70
  11  -2  -5   25.50    4.80
 -11   2   5   17.90    3.00
 -11   2   5   25.80    6.80
  10  -2  -5  110.09    8.30
 -10   2   5  103.59    8.10
 -10   2   5   94.49    6.10
   9  -2  -5   12.10    3.90
   9  -2  -5    8.50    2.30
  -9   2   5   12.00    3.60
  -9   2   5   12.30    2.60
   8  -2  -5   31.00    4.60
   8  -2  -5   34.50    3.60
  -8   2   5   34.70    4.60
  -8   2   5   38.60    3.30
   7  -2  -5    7.20    1.90
   7  -2  -5    4.40    2.60
  -7   2   5    3.10    2.50
  -7   2   5    4.70    1.70
   6  -2  -5   42.30    4.90
   6  -2  -5   37.70    3.00
  -6   2   5   44.20    3.40
  -6   2   5   48.90    4.70
   5  -2  -5   16.30    3.30
   5  -2  -5   15.50    2.10
  -5   2   5   21.80    2.50
  -5   2   5   16.30    3.30
   4  -2  -5  351.06   13.30
   4  -2  -5  344.57   14.40
  -4   2   5  351.06   14.40
  -4   2   5  380.96   13.60
   3  -2  -5   93.49    4.50
   3  -2  -5   98.39    6.10
  -3   2   5  106.29    6.00
  -3   2   5   98.49    4.60
   2  -2  -5   14.30    1.80
   2  -2  -5   12.30    2.50
  -2   2   5   10.30    2.20
  -2   2   5   14.10    1.70
   1  -2  -5   13.20    1.70
   1  -2  -5   15.00    2.60
  -1   2   5   14.60    1.90
  -1   2   5   12.90    2.40
   0  -2  -5  140.09    6.30
   0  -2  -5  131.19    5.60
   0   2   5  131.79    6.20
   0   2   5  133.09    5.80
  -1  -2  -5    9.00    1.90
  -1  -2  -5   18.00    2.60
   1   2   5   13.30    2.10
   1   2   5   12.20    2.10
  -2  -2  -5   32.80    3.00
  -2  -2  -5   32.20    2.80
   2   2   5   28.80    2.90
   2   2   5   27.60    3.00
  -3  -2  -5   21.30    2.50
  -3  -2  -5   22.50    2.50
  -3  -2  -5   17.40    2.40
   3   2   5   19.40    2.30
  -4  -2  -5   16.20    2.50
  -4  -2  -5   15.60    2.50
  -4  -2  -5   13.40    2.50
   4   2   5   14.10    2.40
  -5  -2  -5  231.78    9.90
  -5  -2  -5  235.08   10.40
  -5  -2  -5  238.28   10.00
   5   2   5  214.58    9.90
  -6  -2  -5    1.70    2.40
  -6  -2  -5    4.20    2.90
  -6  -2  -5    1.90    2.30
   6   2   5    1.80    2.60
  -7  -2  -5    9.20    3.20
  -7  -2  -5   -1.00    2.40
  -7  -2  -5   -1.00    2.50
  13  -3  -5    4.60    3.80
 -13   3   5   -0.20    2.50
  12  -3  -5    9.10    3.80
 -12   3   5   10.20    2.70
  11  -3  -5    2.10    3.00
 -11   3   5   -1.20    2.30
  10  -3  -5  137.59    9.10
  10  -3  -5  127.29    7.10
 -10   3   5  128.99    7.10
 -10   3   5  135.39    9.20
   9  -3  -5   53.59    6.30
   9  -3  -5   50.19    4.70
  -9   3   5   53.69    6.40
  -9   3   5   47.90    4.10
   8  -3  -5   15.40    3.60
   8  -3  -5   21.10    2.60
  -8   3   5   19.90    4.10
  -8   3   5   25.70    3.00
   7  -3  -5   80.59    6.10
   7  -3  -5   85.59    4.70
  -7   3   5   91.09    4.80
  -7   3   5   92.79    6.70
   6  -3  -5  161.88    7.20
   6  -3  -5  163.58    8.60
  -6   3   5  166.38    8.60
  -6   3   5  175.48    7.30
   5  -3  -5   35.70    5.00
   5  -3  -5   40.60    3.20
  -5   3   5   43.00    5.20
  -5   3   5   45.10    3.30
   4  -3  -5   -2.00    2.70
  -4   3   5   -1.00    1.40
  -4   3   5    1.00    2.70
   3  -3  -5  193.18    9.70
   3  -3  -5  195.98    7.80
  -3   3   5  186.28    8.70
  -3   3   5  194.48    7.80
   2  -3  -5   61.59    3.60
   2  -3  -5   60.69    4.80
  -2   3   5   58.29    4.50
  -2   3   5   59.89    3.60
   1  -3  -5   19.40    2.80
   1  -3  -5   19.20    2.20
  -1   3   5   20.80    2.30
  -1   3   5   24.60    3.40
   0  -3  -5    9.40    2.20
   0  -3  -5    3.80    1.70
   0   3   5    5.50    1.80
   0   3   5    3.30    1.80
  -1  -3  -5    8.70    1.80
  -1  -3  -5   10.00    1.90
   1   3   5    7.00    1.80
   1   3   5    8.00    1.80
  -2  -3  -5   39.00    3.10
  -2  -3  -5   37.20    2.90
   2   3   5   37.00    3.30
   2   3   5   37.60    3.20
  -3  -3  -5   50.79    3.80
  -3  -3  -5   50.89    3.80
  -3  -3  -5   48.10    3.70
   3   3   5   51.89    3.70
  -4  -3  -5   26.70    3.80
  -4  -3  -5   24.70    3.00
  -4  -3  -5   21.60    2.60
   4   3   5   23.70    3.10
  -5  -3  -5   10.80    2.80
  -5  -3  -5    8.60    2.40
  -5  -3  -5   10.60    2.80
   5   3   5    8.30    2.80
  -6  -3  -5   -1.60    2.20
  -6  -3  -5    6.40    2.90
   6   3   5    2.50    2.60
  -7  -3  -5    6.30    2.50
  -7  -3  -5    9.50    3.20
   7   3   5   14.10    3.50
  13  -4  -5   11.70    4.50
 -13   4   5   12.10    3.10
  12  -4  -5   34.80    5.70
 -12   4   5   27.20    3.80
  11  -4  -5    2.60    3.30
 -11   4   5    2.50    2.20
  10  -4  -5    7.10    3.70
  10  -4  -5    6.20    2.50
 -10   4   5   10.50    2.80
 -10   4   5   12.20    3.90
   9  -4  -5   17.50    3.00
   9  -4  -5   13.00    3.80
  -9   4   5   15.40    2.90
   8  -4  -5   68.69    4.40
   8  -4  -5   73.99    6.20
  -8   4   5   72.99    4.40
  -8   4   5   64.79    6.00
   7  -4  -5   40.40    3.50
   7  -4  -5   39.50    5.20
  -7   4   5   36.80    3.40
  -7   4   5   37.10    5.20
   6  -4  -5  190.28    8.20
   6  -4  -5  196.88    9.70
  -6   4   5  195.88    8.30
  -6   4   5  201.48    9.90
   5  -4  -5    5.40    3.00
   5  -4  -5   11.30    2.10
  -5   4   5    6.80    1.70
  -5   4   5    8.90    3.20
   4  -4  -5   53.99    3.50
   4  -4  -5   66.99    5.40
  -4   4   5   72.79    5.50
  -4   4   5   62.19    3.70
   3  -4  -5  605.74   22.50
   3  -4  -5  567.64   21.30
  -3   4   5  604.74   21.40
  -3   4   5  584.44   22.20
   2  -4  -5   20.10    3.10
   2  -4  -5   15.40    2.00
  -2   4   5   20.40    2.20
  -2   4   5   23.20    3.40
   1  -4  -5  221.68    9.10
   1  -4  -5  237.68    9.80
  -1   4   5  247.98    9.40
  -1   4   5  220.18    9.40
   0  -4  -5  389.06   14.70
   0  -4  -5  385.36   14.50
   0   4   5  378.76   14.50
   0   4   5  391.16   14.60
  -1  -4  -5   28.00    3.00
  -1  -4  -5   29.80    3.00
   1   4   5   34.70    3.20
   1   4   5   27.20    2.70
  -2  -4  -5    1.80    1.90
  -2  -4  -5    4.80    1.70
   2   4   5    1.50    2.00
   2   4   5    3.60    1.70
  -3  -4  -5    5.60    1.90
  -3  -4  -5    3.40    1.80
  -3  -4  -5    4.00    2.20
   3   4   5    5.20    2.50
  -4  -4  -5   44.90    4.20
  -4  -4  -5   36.30    3.50
  -4  -4  -5   49.50    4.30
   4   4   5   45.40    4.80
  -5  -4  -5   39.90    4.30
  -5  -4  -5   27.00    3.30
   5   4   5   30.50    3.90
  -6  -4  -5   11.10    2.40
   6   4   5    4.00    2.70
  -7  -4  -5    0.80    2.90
   7   4   5    3.40    3.10
  13  -5  -5    5.10    3.60
 -13   5   5    2.20    2.70
  12  -5  -5    1.20    3.70
 -12   5   5    2.90    2.70
  11  -5  -5   72.99    7.00
 -11   5   5   68.49    5.10
  10  -5  -5    0.90    3.50
  10  -5  -5    1.80    2.30
 -10   5   5    2.70    3.50
 -10   5   5    2.90    2.10
   9  -5  -5   22.00    4.40
   9  -5  -5   15.30    2.80
  -9   5   5   24.10    4.60
  -9   5   5   19.50    3.10
   8  -5  -5  122.79    6.30
   8  -5  -5  121.29    7.90
  -8   5   5  115.69    8.20
  -8   5   5  114.89    6.20
   7  -5  -5   16.80    2.50
   7  -5  -5   18.60    3.90
  -7   5   5   13.40    2.40
  -7   5   5   16.40    3.50
   6  -5  -5  256.07   11.80
   6  -5  -5  239.98   10.00
  -6   5   5  252.77   10.10
  -6   5   5  234.78   11.30
   5  -5  -5    1.60    2.50
   5  -5  -5   -0.20    1.40
  -5   5   5    1.40    1.70
  -5   5   5   -0.70    2.30
   4  -5  -5   21.20    2.40
   4  -5  -5   21.40    3.40
  -4   5   5   25.40    2.60
  -4   5   5   23.50    3.40
   3  -5  -5    4.00    2.40
   3  -5  -5    4.80    1.60
  -3   5   5    5.20    2.40
  -3   5   5    4.50    1.50
   2  -5  -5   11.40    2.00
   2  -5  -5    8.00    2.30
  -2   5   5   10.50    2.40
  -2   5   5   10.30    1.90
   1  -5  -5   94.09    4.70
   1  -5  -5   93.69    5.20
  -1   5   5   97.09    5.00
  -1   5   5   89.99    4.80
   0  -5  -5  147.79    6.70
   0  -5  -5  144.49    6.60
   0   5   5  150.38    6.60
   0   5   5  146.19    6.70
  -1  -5  -5   42.00    3.50
  -1  -5  -5   51.89    3.50
   1   5   5   50.49    3.30
   1   5   5   48.20    3.90
  -2  -5  -5   87.19    4.60
  -2  -5  -5   98.79    5.40
   2   5   5   82.79    5.10
  -3  -5  -5   -0.50    2.10
  -3  -5  -5    3.40    1.70
  -3  -5  -5    3.70    1.70
   3   5   5    1.50    2.90
  -4  -5  -5   40.90    3.10
  -4  -5  -5   44.00    3.60
   4   5   5   49.80    4.80
  -5  -5  -5   -3.10    1.30
   5   5   5    4.70    2.70
   6   5   5    6.90    3.10
 -13   6   5    7.70    3.10
  12  -6  -5   18.00    4.90
 -12   6   5   18.70    3.40
  11  -6  -5   77.89    7.70
 -11   6   5   65.99    5.00
  10  -6  -5    4.70    3.40
 -10   6   5    4.40    2.50
   9  -6  -5   35.00    5.20
   9  -6  -5   36.30    3.80
  -9   6   5   41.30    5.90
   8  -6  -5   23.60    3.00
   8  -6  -5   23.80    4.30
  -8   6   5   24.10    2.90
  -8   6   5   27.90    4.60
   7  -6  -5   17.60    2.70
   7  -6  -5   13.00    3.80
  -7   6   5   14.80    2.50
  -7   6   5   15.30    3.90
   6  -6  -5   16.20    2.50
   6  -6  -5   17.60    3.80
  -6   6   5   23.10    3.70
  -6   6   5   24.20    2.80
   5  -6  -5    8.20    2.00
   5  -6  -5    8.70    3.00
  -5   6   5    4.70    1.80
  -5   6   5   11.10    3.20
   4  -6  -5  129.29    7.00
   4  -6  -5  112.19    5.70
  -4   6   5  117.79    5.80
  -4   6   5  113.89    6.80
   3  -6  -5   89.39    5.90
   3  -6  -5   98.49    5.10
  -3   6   5   96.49    5.00
   2  -6  -5   58.59    3.80
  -2   6   5   50.79    4.20
  -2   6   5   52.39    3.90
   1  -6  -5   23.30    3.30
   1  -6  -5   19.50    2.40
  -1   6   5   25.30    3.20
  -1   6   5   23.50    2.70
   0  -6  -5   14.40    2.50
   0  -6  -5   14.40    2.30
   0   6   5   13.60    2.60
   0   6   5   16.70    2.20
  -1  -6  -5  178.98    8.30
  -1  -6  -5  163.68    7.10
   1   6   5  165.08    7.70
   1   6   5  159.88    6.90
  -2  -6  -5  155.28    6.30
  -2  -6  -5  153.48    6.30
  -2  -6  -5  152.78    7.50
   2   6   5  134.09    7.40
   3   6   5  163.18    8.10
   4   6   5    3.10    2.70
   5   6   5    9.40    3.20
   6   6   5    6.30    3.00
  13  -7  -5   93.59    8.90
 -13   7   5   86.49    6.40
  12  -7  -5    1.90    3.40
 -12   7   5    2.70    2.20
  11  -7  -5    5.50    3.50
 -11   7   5    1.60    2.30
  10  -7  -5    0.10    3.50
 -10   7   5   -3.80    1.70
   9  -7  -5   12.60    2.80
   9  -7  -5   11.70    4.20
  -9   7   5   12.90    4.50
  -9   7   5   18.30    3.00
   8  -7  -5   12.00    3.70
   8  -7  -5   13.70    2.70
  -8   7   5   20.60    7.40
  -8   7   5   14.80    2.60
   7  -7  -5   66.89    4.70
   7  -7  -5   64.09    6.00
  -7   7   5   72.99    4.70
  -7   7   5   70.69    6.20
   6  -7  -5    1.80    2.90
   6  -7  -5    2.90    1.90
  -6   7   5    4.20    3.20
  -6   7   5    6.00    1.90
   5  -7  -5    2.10    2.60
   5  -7  -5    3.50    1.80
  -5   7   5    2.60    1.90
  -5   7   5    4.30    2.90
   4  -7  -5  152.38    8.20
   4  -7  -5  167.98    7.40
  -4   7   5  156.58    8.10
  -4   7   5  156.38    7.10
   3  -7  -5   60.59    5.10
   3  -7  -5   54.89    3.90
  -3   7   5   63.19    4.20
  -3   7   5   58.99    4.70
   2  -7  -5    5.50    2.50
   2  -7  -5    5.20    2.10
  -2   7   5    4.00    2.20
  -2   7   5    9.60    2.30
   1  -7  -5   50.89    4.10
   1  -7  -5   48.70    4.20
  -1   7   5   49.10    3.90
  -1   7   5   49.20    4.00
   0  -7  -5    4.10    1.90
   0  -7  -5    4.10    2.20
   0   7   5    2.00    2.30
   0   7   5    4.00    1.70
  -1  -7  -5   15.70    3.00
  -1  -7  -5   18.20    2.70
   1   7   5   18.10    3.10
   1   7   5   15.60    2.30
   2   7   5    8.10    2.60
   3   7   5    1.40    2.60
   4   7   5   -0.20    2.90
   5   7   5   35.90    4.70
  13  -8  -5    4.90    3.80
 -13   8   5   -0.40    2.30
  12  -8  -5    5.10    3.70
 -12   8   5    3.20    2.50
  11  -8  -5    7.10    4.20
 -11   8   5    9.60    2.80
  10  -8  -5   84.09    7.50
 -10   8   5   81.49    5.70
   9  -8  -5    6.20    3.80
   9  -8  -5    4.90    2.30
  -9   8   5    5.50    2.50
  -9   8   5    5.90    3.70
   8  -8  -5    4.30    2.10
  -8   8   5    3.80    2.20
  -8   8   5    5.20    3.50
   7  -8  -5   12.40    2.70
   7  -8  -5   14.30    3.70
  -7   8   5   16.20    3.90
  -7   8   5   12.50    2.60
   6  -8  -5   -3.50    2.30
   6  -8  -5    0.70    1.90
  -6   8   5   -2.10    3.10
  -6   8   5   -1.50    1.70
   5  -8  -5   24.60    3.00
   5  -8  -5   27.20    4.10
  -5   8   5   25.20    3.00
  -5   8   5   25.10    4.10
   4  -8  -5    1.20    1.80
   4  -8  -5    1.10    2.60
  -4   8   5    0.40    1.80
  -4   8   5    1.50    2.70
   3  -8  -5    9.70    2.30
   3  -8  -5    9.30    2.90
  -3   8   5   13.00    2.70
  -3   8   5    9.80    2.90
   2  -8  -5   32.80    3.50
   2  -8  -5   34.20    4.10
  -2   8   5   35.60    3.80
  -2   8   5   32.50    4.00
   1  -8  -5  233.58    9.90
  -1   8   5  230.38   10.20
  -1   8   5  236.68    9.70
   0  -8  -5   45.40    3.60
   0  -8  -5   37.10    3.80
   0   8   5   45.60    4.40
   0   8   5   43.70    3.20
   1   8   5   12.30    2.90
   3   8   5   12.00    3.30
   4   8   5    6.60    2.90
 -12   9   5   23.80    3.70
  11  -9  -5   34.20    5.80
 -11   9   5   32.00    4.10
  10  -9  -5   61.19    7.40
 -10   9   5   54.59    4.60
   9  -9  -5    2.90    3.70
  -9   9   5    2.90    2.10
   8  -9  -5   18.30    4.50
   8  -9  -5   13.60    3.00
  -8   9   5   19.20    3.10
  -8   9   5   13.10    4.00
   7  -9  -5    6.50    3.20
   7  -9  -5   10.50    2.70
  -7   9   5    6.30    2.50
   6  -9  -5   23.60    4.40
   6  -9  -5   17.80    3.00
  -6   9   5   20.10    4.00
  -6   9   5   21.90    3.00
   5  -9  -5   17.50    3.80
   5  -9  -5   18.10    3.00
  -5   9   5   13.60    3.10
  -5   9   5   18.40    3.80
   4  -9  -5   78.99    6.20
   4  -9  -5   80.79    5.30
  -4   9   5   84.69    5.40
  -4   9   5   82.19    6.00
   3  -9  -5   24.60    3.60
   3  -9  -5   28.00    3.50
  -3   9   5   23.90    3.60
  -3   9   5   28.20    3.40
   2  -9  -5   -6.10    2.00
   2  -9  -5   -0.20    2.20
  -2   9   5    0.40    2.20
  -2   9   5   -0.30    2.20
   1  -9  -5    2.10    1.90
  -1   9   5   -2.00    2.30
  -1   9   5   -3.50    1.70
   0  -9  -5   42.80    3.00
   0   9   5   40.10    2.70
   1   9   5   14.30    3.00
   2   9   5   63.19    5.70
   3   9   5   -2.30    2.60
  12 -10  -5   23.50    5.50
  11 -10  -5    3.10    3.90
 -11  10   5   -1.40    2.40
  10 -10  -5   25.70    5.20
 -10  10   5   23.40    3.50
   9 -10  -5    2.40    3.70
  -9  10   5    0.80    2.50
   8 -10  -5    4.30    3.70
  -8  10   5    0.30    2.40
  -8  10   5    6.90    4.00
  -7  10   5    1.10    2.30
  -7  10   5    6.90    3.80
   6 -10  -5    6.50    3.40
  -6  10   5    5.80    2.60
  -6  10   5    6.20    3.50
   5 -10  -5    5.90    3.10
  -5  10   5    8.50    3.40
  -5  10   5    8.30    2.70
   4 -10  -5    2.40    2.80
  -4  10   5    1.70    3.00
  -4  10   5    2.00    2.40
   3 -10  -5    3.10    2.60
  -3  10   5    0.40    2.60
  -3  10   5    2.50    2.20
   2 -10  -5   15.10    2.80
  -2  10   5    9.30    2.60
  -2  10   5   14.90    3.10
   1 -10  -5    1.40    1.80
  -1  10   5   -4.30    2.30
  -1  10   5   -0.20    1.60
   0  10   5   12.20    3.20
   1  10   5    0.40    2.80
   2  10   5   15.40    3.40
  11 -11  -5    1.40    4.00
 -11  11   5   -4.90    2.30
  10 -11  -5    7.30    4.10
 -10  11   5   -0.90    2.50
   9 -11  -5   10.20    4.20
  -9  11   5    6.10    2.90
   8 -11  -5   20.50    4.60
  -8  11   5   19.10    3.20
   7 -11  -5    0.30    3.20
  -7  11   5    2.40    3.50
  -7  11   5    1.60    2.60
   6 -11  -5    1.60    3.10
  -6  11   5    4.70    2.50
   5 -11  -5    6.10    3.10
  -5  11   5    4.30    2.70
  -5  11   5    1.90    3.20
   4 -11  -5   25.70    3.90
  -4  11   5   19.70    3.80
  -4  11   5   30.80    3.90
   3 -11  -5   17.20    3.20
  -3  11   5    7.80    3.00
  -3  11   5   12.00    3.40
  -2  11   5    9.20    3.00
  -2  11   5    2.10    2.20
   1 -11  -5   28.20    2.90
  -1  11   5   19.60    2.10
  -1  11   5   18.40    3.30
   0  11   5   -3.90    2.80
  10 -12  -5   31.60    5.30
 -10  12   5   27.90    4.80
   9 -12  -5    4.90    3.80
  -9  12   5    5.20    2.90
   8 -12  -5    1.60    3.50
  -8  12   5    0.70    2.30
   7 -12  -5    7.70    3.50
  -7  12   5    7.20    3.80
  -7  12   5    1.90    2.30
   6 -12  -5   11.30    5.60
  -6  12   5   11.00    3.10
  -6  12   5    6.10    3.70
   5 -12  -5   20.80    3.90
  -5  12   5   20.50    3.50
  -5  12   5   13.20    3.80
   4 -12  -5    9.40    3.00
  -4  12   5   -2.40    2.80
  -4  12   5    5.30    2.80
   3 -12  -5    9.30    2.80
  -3  12   5    8.20    3.00
   2 -12  -5    3.00    2.10
  -2  12   5    1.20    4.70
   9 -13  -5    5.60    4.10
  -9  13   5    4.50    2.90
   8 -13  -5    4.40    3.70
   7 -13  -5    3.70    3.40
  -7  13   5   -1.70    3.30
   6 -13  -5    6.60    3.40
  -6  13   5   -7.00    3.40
   5 -13  -5    8.40    3.10
  -5  13   5    6.30    4.80
   4 -13  -5    1.00    2.50
  -4  13   5   -1.80    2.60
  -1  15  -6   -2.90    2.60
  -1  15  -6    2.10    2.20
  -4  15  -6   -1.10    1.80
  -4  15  -6    0.90    2.80
   4 -15   6   -2.30    1.80
  -5  15  -6    9.90    2.20
  -5  15  -6    6.90    3.70
   5 -15   6   10.60    2.20
  -6  15  -6    0.10    3.60
  -6  15  -6    3.90    2.00
   6 -15   6    0.50    1.80
  -7  15  -6    0.20    1.80
  -7  15  -6    1.80    3.80
   7 -15   6   -0.50    1.70
   0  14  -6    4.00    2.30
   0 -14   6    3.50    2.50
  -1  14  -6   -2.90    2.50
  -1  14  -6    1.80    2.20
   1 -14   6   -2.60    2.10
  -2  14  -6   15.40    3.30
  -2  14  -6   20.90    2.80
   2 -14   6   20.50    2.80
  -3  14  -6   10.40    3.90
  -3  14  -6    0.10    2.70
  -3  14  -6    0.90    1.90
   3 -14   6    1.60    1.90
  -4  14  -6    9.40    4.10
  -4  14  -6    2.50    1.90
  -4  14  -6    0.20    3.20
   4 -14   6   -0.40    1.70
  -5  14  -6    3.80    3.50
  -5  14  -6   25.40    8.00
  -5  14  -6   11.50    2.20
   5 -14   6   13.50    2.30
  -6  14  -6    3.50    1.80
  -6  14  -6    2.60    3.40
   6 -14   6    2.80    1.80
  -7  14  -6   12.50    4.50
  -7  14  -6   12.00    2.20
   7 -14   6   11.20    2.10
  -8  14  -6   24.50    5.30
  -8  14  -6   30.60    3.20
   8 -14   6   33.30    3.30
  -9  14  -6    2.90    2.00
  -9  14  -6    7.80    4.60
   9 -14   6    4.70    1.90
   2  13  -6   11.30    2.80
   1  13  -6   -0.40    3.40
   1  13  -6    5.70    2.60
  -1 -13   6    6.10    2.50
   0  13  -6    2.70    2.60
   0  13  -6    6.40    2.30
   0 -13   6    5.80    3.90
  -1  13  -6   18.10    3.30
  -1  13  -6   34.60    4.70
  -1  13  -6   20.60    2.70
   1 -13   6   18.60    2.70
  -2  13  -6    4.40    3.50
  -2  13  -6    1.70    1.90
  -2  13  -6   -0.50    2.50
   2 -13   6    3.20    1.90
  -3  13  -6    4.60    2.90
  -3  13  -6    7.10    2.00
  -3  13  -6   10.50    3.80
   3 -13   6    7.00    2.00
  -4  13  -6    1.40    3.00
  -4  13  -6    2.80    1.80
  -4  13  -6    3.00    3.70
   4 -13   6    2.50    1.70
  -5  13  -6    3.00    1.80
  -5  13  -6    8.10    4.30
  -5  13  -6    2.70    3.20
   5 -13   6    4.50    1.70
  -6  13  -6    9.70    2.00
  -6  13  -6    5.90    3.40
   6 -13   6    8.70    1.90
  -7  13  -6    1.20    1.60
  -7  13  -6    2.10    3.40
   7 -13   6    4.40    1.80
  -8  13  -6   11.40    4.60
  -8  13  -6    0.30    1.70
   8 -13   6    4.70    1.80
  -9  13  -6    3.00    1.90
  -9  13  -6    2.80    4.60
   9 -13   6    2.60    1.80
  -4 -12   6    8.10    3.20
   3  12  -6    1.50    2.60
   2  12  -6   20.20    3.10
   2  12  -6   15.20    2.40
  -2 -12   6   22.00    3.20
   1  12  -6   -0.80    2.10
   1  12  -6   -4.30    3.40
   1  12  -6    2.20    2.70
  -1 -12   6   -0.30    2.20
   0  12  -6   -2.20    2.40
   0  12  -6    2.00    3.20
   0  12  -6    0.70    1.90
   0 -12   6    1.10    1.90
  -1  12  -6   14.80    2.30
  -1  12  -6   12.00    3.00
  -1  12  -6   26.70    4.40
   1 -12   6   15.20    2.40
  -2  12  -6   48.00    6.60
  -2  12  -6   31.90    4.70
  -2  12  -6   32.90    3.20
   2 -12   6   28.50    3.10
  -3  12  -6   36.10    5.20
  -3  12  -6   23.50    3.80
  -3  12  -6   30.70    3.00
   3 -12   6   32.20    3.00
  -4  12  -6    1.20    1.60
  -4  12  -6    0.20    3.60
  -4  12  -6   -3.20    2.80
   4 -12   6   -0.40    1.40
  -5  12  -6    0.70    3.60
  -5  12  -6   -0.10    1.50
  -5  12  -6    6.00    3.90
   5 -12   6    0.20    1.40
  -6  12  -6   32.50    5.30
  -6  12  -6   42.50    6.50
  -6  12  -6   34.60    3.00
   6 -12   6   38.20    3.00
  -7  12  -6   -0.50    3.60
  -7  12  -6   -0.90    1.50
   7 -12   6   -0.30    1.40
  -8  12  -6    4.00    4.00
  -8  12  -6   -2.00    1.60
   8 -12   6    1.50    1.60
  -9  12  -6   27.10    2.80
  -9  12  -6   22.50    5.30
   9 -12   6   26.10    2.80
 -10  12  -6   -1.70    4.20
 -10  12  -6   -0.10    1.90
  10 -12   6    2.30    1.90
  -5 -11   6   16.50    3.50
  -4 -11   6   58.49    5.30
   3  11  -6   15.90    3.00
   3  11  -6   21.80    2.70
   3  11  -6   25.90    3.20
  -3 -11   6   11.00    2.80
   2  11  -6   15.90    2.80
   2  11  -6   25.10    3.40
   2  11  -6   15.40    2.70
  -2 -11   6   19.10    2.90
   1  11  -6   -2.30    2.30
   1  11  -6   -1.70    1.80
   1  11  -6    0.40    2.70
  -1 -11   6   -1.90    1.80
   0  11  -6   38.40    3.50
   0  11  -6   33.40    4.40
   0  11  -6   42.50    5.30
   0 -11   6   41.70    3.40
  -1  11  -6   -1.00    3.00
  -1  11  -6    1.50    2.40
  -1  11  -6   -1.50    1.50
   1 -11   6   -1.10    1.50
  -2  11  -6    9.60    3.70
  -2  11  -6    6.40    1.80
  -2  11  -6    9.50    3.00
   2 -11   6    6.60    2.00
  -3  11  -6    6.30    3.50
  -3  11  -6    0.70    2.80
  -3  11  -6    1.00    1.40
   3 -11   6    5.60    1.50
  -4  11  -6   32.60    4.60
  -4  11  -6   37.50    5.40
   4 -11   6   35.00    2.90
  -5  11  -6   65.49    6.10
  -5  11  -6   71.89    8.20
   5 -11   6   66.89    3.60
  -6  11  -6   39.10    5.40
  -6  11  -6   39.60    3.00
  -6  11  -6   39.00    5.50
   6 -11   6   36.70    3.00
  -7  11  -6   16.60    2.10
  -7  11  -6   14.60    4.40
   7 -11   6   15.80    2.10
  -8  11  -6   21.20    5.00
  -8  11  -6   24.60    2.50
   8 -11   6   27.50    3.00
  -9  11  -6    2.70    1.80
  -9  11  -6    0.40    3.60
   9 -11   6    1.00    1.80
 -10  11  -6    1.70    1.90
 -10  11  -6   -0.60    6.40
  10 -11   6    0.60    1.80
  -6 -10   6    2.20    3.00
  -5 -10   6    0.20    2.60
   4  10  -6   11.20    2.30
   4  10  -6    7.00    1.60
  -4 -10   6    9.60    2.80
  -4 -10   6    6.30    2.80
   3  10  -6   23.00    3.30
   3  10  -6   29.90    4.10
   3  10  -6   26.70    3.30
  -3 -10   6   21.70    3.10
   2  10  -6   48.50    3.90
   2  10  -6   40.20    4.60
   2  10  -6   30.50    3.90
  -2 -10   6   37.00    3.80
   1  10  -6   37.90    4.20
   1  10  -6   35.60    4.90
   1  10  -6   33.70    3.40
  -1 -10   6   33.60    3.30
   0  10  -6   11.30    3.30
   0  10  -6    8.80    2.60
   0  10  -6   13.40    2.10
   0 -10   6    8.80    1.90
  -1  10  -6   10.00    1.80
  -1  10  -6    7.90    3.10
  -1  10  -6    7.90    2.60
   1 -10   6    7.90    1.70
  -2  10  -6   35.50    4.50
  -2  10  -6   33.40    4.30
  -2  10  -6   29.50    2.60
   2 -10   6   32.60    2.60
  -3  10  -6   10.20    3.60
  -3  10  -6   10.90    1.60
  -3  10  -6   14.30    3.20
   3 -10   6    9.40    1.50
  -4  10  -6   -1.40    2.70
  -4  10  -6    2.90    2.90
  -4  10  -6    0.90    1.20
   4 -10   6    2.40    1.20
  -5  10  -6    1.90    1.20
  -5  10  -6    1.10    2.90
  -5  10  -6   -0.50    2.90
   5 -10   6    1.90    1.30
  -6  10  -6   40.70    5.40
  -6  10  -6   32.10    7.20
  -6  10  -6   44.20    4.00
   6 -10   6   36.00    2.80
  -7  10  -6   42.70    3.10
  -7  10  -6   32.30    5.00
  -7  10  -6   31.40    5.80
   7 -10   6   32.10    3.00
  -8  10  -6   92.89    7.70
  -8  10  -6   87.79    4.70
   8 -10   6   84.99    4.80
  -9  10  -6    5.00    1.90
  -9  10  -6    1.10    3.60
   9 -10   6    4.90    1.90
 -10  10  -6   43.30    3.90
 -10  10  -6   46.80    6.90
 -10  10  -6   49.40    4.20
 -11  10  -6    8.20    2.40
 -11  10  -6    2.50    2.00
 -11  10  -6   -2.00    4.10
  -7  -9   6    9.10    3.20
   6   9  -6   26.40    2.20
   5   9  -6   70.09    4.10
  -5  -9   6   59.99    5.30
  -5  -9   6   53.49    5.10
   4   9  -6   10.00    2.20
  -4  -9   6   11.70    2.30
  -4  -9   6   14.20    2.90
   3   9  -6   35.50    3.50
   3   9  -6   29.50    3.80
  -3  -9   6   34.10    3.60
  -3  -9   6   29.60    3.40
  -3  -9   6   28.20    3.50
   2   9  -6    1.40    2.20
   2   9  -6   -0.90    1.70
   2   9  -6   -1.00    2.20
  -2  -9   6   -1.60    1.70
   1   9  -6    3.40    1.80
   1   9  -6    0.90    2.20
   1   9  -6    1.70    2.20
  -1  -9   6   -1.50    1.50
   0   9  -6   40.50    4.10
   0   9  -6   33.40    4.60
   0   9  -6   34.20    2.70
   0  -9   6   33.60    2.60
  -1   9  -6    8.30    2.80
  -1   9  -6   11.20    1.60
  -1   9  -6    9.10    2.60
   1  -9   6    8.50    1.50
  -2   9  -6    3.00    2.40
  -2   9  -6    4.60    1.20
  -2   9  -6    8.60    3.10
   2  -9   6    6.40    1.30
  -3   9  -6    1.90    2.80
  -3   9  -6   -0.70    1.00
  -3   9  -6   -1.70    2.40
   3  -9   6   -0.70    1.00
  -4   9  -6  123.39    5.10
  -4   9  -6  128.99    7.80
  -4   9  -6  120.29    7.60
   4  -9   6  132.09    5.20
  -5   9  -6  156.78    6.30
  -5   9  -6  167.78    9.60
  -5   9  -6  165.08    9.40
   5  -9   6  157.88    6.40
  -6   9  -6   48.10    5.60
  -6   9  -6   52.89    3.10
  -6   9  -6   55.49    6.00
   6  -9   6   51.39    3.10
  -7   9  -6    5.60    1.60
  -7   9  -6    4.30    3.30
  -7   9  -6    1.10    3.30
   7  -9   6    2.20    2.80
  -8   9  -6    3.00    3.40
  -8   9  -6    4.10    1.70
   8  -9   6    3.80    1.70
  -9   9  -6   16.10    2.30
  -9   9  -6   20.50    2.80
  -9   9  -6   13.00    4.30
 -10   9  -6   27.60    5.50
 -10   9  -6   31.30    3.40
 -10   9  -6   36.10    3.90
 -11   9  -6   14.60    2.90
 -11   9  -6    9.80    4.40
 -11   9  -6   13.00    2.50
  -8  -8   6    5.50    3.50
  -8  -8   6    4.00    1.60
  -7  -8   6    4.30    1.80
  -7  -8   6    1.40    2.70
  -6  -8   6   17.00    3.20
  -6  -8   6   20.80    3.00
   5   8  -6  108.39    5.80
  -5  -8   6  105.39    7.10
  -5  -8   6  106.59    6.20
  -5  -8   6  108.69    5.50
   4   8  -6   14.20    2.60
  -4  -8   6   16.30    2.90
  -4  -8   6   12.70    2.30
  -4  -8   6   14.50    2.60
   3   8  -6    6.60    2.40
  -3  -8   6    8.30    2.20
  -3  -8   6    5.30    2.00
  -3  -8   6    5.50    2.10
   2   8  -6    9.60    2.00
   2   8  -6    5.90    2.30
  -2  -8   6   10.90    2.00
  -2  -8   6    9.60    2.10
   1   8  -6    3.10    1.50
   1   8  -6    2.70    2.10
  -1  -8   6    2.00    1.30
  -1  -8   6    2.60    1.90
   0   8  -6    4.00    4.30
   0   8  -6   10.00    1.50
   0   8  -6    8.90    2.30
   0  -8   6    8.30    1.50
   0  -8   6   11.20    2.90
  -1   8  -6    5.60    2.30
  -1   8  -6    5.30    2.10
  -1   8  -6    7.10    1.20
   1  -8   6    6.60    1.20
  -2   8  -6   -0.40    1.90
  -2   8  -6   -0.30    2.20
  -2   8  -6    0.20    0.90
   2  -8   6    0.70    0.80
  -3   8  -6   14.90    2.90
  -3   8  -6   13.50    1.40
  -3   8  -6   13.20    3.00
   3  -8   6   14.30    1.40
  -4   8  -6   14.50    3.10
  -4   8  -6   15.10    1.50
  -4   8  -6   14.70    3.30
   4  -8   6   13.20    1.30
  -5   8  -6   91.89    6.60
  -5   8  -6   93.69    6.70
  -5   8  -6   97.39    4.10
   5  -8   6   89.79    4.10
  -6   8  -6   13.50    1.60
  -6   8  -6    7.10    3.20
  -6   8  -6   10.30    3.40
   6  -8   6   12.50    1.70
  -7   8  -6   -1.30    1.30
  -7   8  -6   -1.40    3.00
  -7   8  -6   -0.20    3.00
  -8   8  -6    5.60    2.00
  -8   8  -6    3.20    3.80
  -8   8  -6    2.30    1.80
  -9   8  -6    3.00    3.90
  -9   8  -6   -0.20    1.80
  -9   8  -6    2.10    2.10
 -10   8  -6    2.30    3.60
 -10   8  -6    0.00    1.90
 -11   8  -6    2.80    2.10
  -8  -7   6   -1.60    2.10
  -8  -7   6    1.70    2.60
  -7  -7   6   -1.70    2.00
  -7  -7   6    0.30    2.70
   6   7  -6   12.60    2.70
  -6  -7   6    8.30    2.80
  -6  -7   6   13.60    3.00
  -6  -7   6   10.70    2.50
   5   7  -6   14.70    2.60
  -5  -7   6   12.90    2.60
  -5  -7   6   14.60    2.80
  -5  -7   6   13.70    2.50
   4   7  -6    1.60    2.20
  -4  -7   6    1.70    1.90
  -4  -7   6    0.40    1.80
  -4  -7   6    0.70    2.00
   3   7  -6   38.30    3.80
  -3  -7   6   33.10    3.40
  -3  -7   6   34.60    3.20
  -3  -7   6   42.10    3.30
   2   7  -6  154.98    7.30
  -2  -7   6  158.28    7.20
  -2  -7   6  148.09    6.90
  -2  -7   6  159.38    6.70
   1   7  -6  115.49    4.90
   1   7  -6  103.79    6.60
  -1  -7   6  113.49    5.80
  -1  -7   6  113.19    4.80
   0   7  -6   26.70    3.40
   0   7  -6   22.00    2.00
   0  -7   6   23.30    3.50
   0  -7   6   25.00    1.90
  -1   7  -6   13.80    1.40
  -1   7  -6   15.00    2.70
   1  -7   6   15.80    2.80
   1  -7   6   14.40    1.40
  -2   7  -6    1.50    2.30
  -2   7  -6    1.60    0.70
  -2   7  -6    1.30    1.90
   2  -7   6    2.50    0.70
  -3   7  -6    5.70    0.80
  -3   7  -6    6.70    2.50
  -3   7  -6    4.60    2.40
   3  -7   6    4.90    0.80
  -4   7  -6   -0.10    2.50
  -4   7  -6    2.60    0.90
  -4   7  -6    1.30    2.30
   4  -7   6    1.00    0.90
  -5   7  -6   -2.10    0.90
  -5   7  -6   -1.50    2.80
  -5   7  -6    1.80    2.50
   5  -7   6    0.80    1.10
  -6   7  -6   -1.70    1.20
  -6   7  -6   -1.30    1.30
  -6   7  -6    3.80    3.10
  -6   7  -6   -0.10    3.00
  -7   7  -6   51.49    3.50
  -7   7  -6   59.79    7.40
  -7   7  -6   49.50    5.90
  -7   7  -6   44.40    3.30
  -8   7  -6    8.80    3.80
  -8   7  -6    5.10    1.90
  -8   7  -6    7.20    3.60
  -8   7  -6    9.70    2.10
  -9   7  -6   30.80    3.10
  -9   7  -6   35.30    3.70
  -9   7  -6   38.20    5.70
 -10   7  -6    8.80    3.80
 -10   7  -6    8.80    2.60
 -10   7  -6    6.10    3.80
 -11   7  -6   12.20    2.60
 -11   7  -6   14.60    4.30
   9   6  -6    4.80    2.10
  -9  -6   6   -6.00    2.50
  -9  -6   6   -0.60    2.70
   8   6  -6    4.60    2.20
  -8  -6   6    4.50    2.80
   7   6  -6   57.19    5.00
  -7  -6   6   48.60    7.10
  -7  -6   6   55.09    5.00
  -7  -6   6   55.19    4.90
   6   6  -6   63.89    4.90
  -6  -6   6   64.19    4.90
  -6  -6   6   61.89    4.70
  -5  -6   6   18.30    2.70
  -5  -6   6   19.60    2.80
  -5  -6   6   12.50    2.60
   4   6  -6   20.90    2.90
  -4  -6   6   19.60    2.60
  -4  -6   6   26.70    2.80
  -4  -6   6   23.80    2.70
   3   6  -6   30.30    3.70
  -3  -6   6   33.20    2.70
  -3  -6   6   34.80    2.90
  -3  -6   6   32.10    3.30
   2   6  -6  197.68    8.60
  -2  -6   6  197.68    7.70
  -2  -6   6  190.28    8.50
  -2  -6   6  203.28    7.90
   1   6  -6   48.60    4.60
  -1  -6   6   44.50    2.70
  -1  -6   6   43.60    3.60
  -1  -6   6   47.70    2.60
   0   6  -6  100.09    5.60
   0  -6   6  103.09    5.80
   0  -6   6  108.99    4.20
   0  -6   6  112.79    4.30
  -1   6  -6  683.43   26.10
   1  -6   6  727.23   27.00
   1  -6   6  712.53   24.40
  -2   6  -6   70.39    4.90
  -2   6  -6   71.99    5.00
   2  -6   6   68.49    4.90
  -3   6  -6    4.10    2.50
  -3   6  -6    4.00    2.20
  -4   6  -6  297.07   13.10
  -4   6  -6  308.57   13.30
  -4   6  -6  303.67   10.90
  -4   6  -6  301.17   10.90
  -5   6  -6  233.08   11.00
  -5   6  -6  226.48    8.50
  -5   6  -6  216.88   10.70
  -5   6  -6  219.78    8.50
  -6   6  -6   12.20    3.60
  -6   6  -6    9.40    1.70
  -6   6  -6   15.00    3.70
  -7   6  -6   55.29    3.60
  -7   6  -6   57.89    3.70
  -7   6  -6   52.99    6.30
  -8   6  -6   63.39    4.30
  -8   6  -6   76.49    7.90
  -8   6  -6   69.29    7.00
  -8   6  -6   64.39    4.50
  -9   6  -6   -0.10    3.50
  -9   6  -6   -2.20    1.70
  -9   6  -6    0.70    2.00
 -10   6  -6   51.19    4.40
 -10   6  -6   60.19    7.10
 -10   6  -6   67.19    4.80
 -11   6  -6    1.40    3.90
 -11   6  -6   -1.70    1.80
 -10  -5   6   23.00    4.20
 -10  -5   6   24.30    4.10
  -9  -5   6   30.50    3.80
  -9  -5   6   32.30    4.20
   8   5  -6    2.30    2.70
  -8  -5   6   -0.60    2.80
  -8  -5   6    3.70    2.50
   7   5  -6   66.59    5.30
  -7  -5   6   73.69    5.20
  -7  -5   6   61.69    5.60
  -7  -5   6   53.59    5.20
   6   5  -6  142.79    7.50
  -6  -5   6  142.19    7.00
  -6  -5   6  135.69    6.90
  -6  -5   6  133.29    9.60
   5   5  -6   28.90    3.80
  -5  -5   6   30.10    3.60
  -5  -5   6   29.70    3.20
  -5  -5   6   34.80    3.40
   4   5  -6    2.40    2.40
  -4  -5   6    1.80    1.60
  -4  -5   6    1.30    1.60
  -4  -5   6    1.10    1.90
   3   5  -6    4.10    2.20
  -3  -5   6    2.90    1.80
  -3  -5   6    3.10    1.60
  -3  -5   6    2.80    1.40
   2   5  -6   29.40    3.50
  -2  -5   6   24.40    3.10
  -2  -5   6   23.30    2.20
  -2  -5   6   23.10    2.10
   1   5  -6    3.60    2.20
  -1  -5   6    0.10    1.00
  -1  -5   6   -0.60    1.00
  -1  -5   6    0.30    1.80
   0  -5   6    2.20    1.80
   0  -5   6    2.70    0.70
   0  -5   6    2.90    0.80
  -1   5  -6   34.40    3.80
   1  -5   6   48.70    4.30
  -2   5  -6   60.79    4.60
   2  -5   6   62.29    4.90
  -3   5  -6  424.46   16.00
  -3   5  -6  360.36   15.60
  -3   5  -6  390.66   13.70
  -3   5  -6  392.66   13.80
  -4   5  -6    7.30    1.20
  -4   5  -6    6.50    1.10
  -4   5  -6    6.10    2.70
  -4   5  -6    6.40    2.50
  -5   5  -6    5.50    1.40
  -5   5  -6    4.70    1.30
  -5   5  -6    7.80    2.70
  -5   5  -6    5.90    2.90
  -6   5  -6    8.60    3.00
  -6   5  -6    4.40    3.00
  -6   5  -6    6.30    1.70
  -7   5  -6    2.90    3.00
  -7   5  -6    4.20    1.80
  -7   5  -6    7.70    3.30
  -7   5  -6    3.20    1.80
  -8   5  -6  138.39    8.70
  -8   5  -6  133.49    6.60
  -8   5  -6  147.89   10.00
  -8   5  -6  128.19    6.50
  -9   5  -6    4.40    2.10
  -9   5  -6    4.70    3.50
 -10   5  -6    0.80    3.40
 -10   5  -6   -0.30    1.80
 -10   5  -6    1.70    2.60
 -11   5  -6    3.20    2.20
 -11   5  -6    3.50    3.60
  10   4  -6   12.30    3.00
 -10  -4   6    7.40    3.10
   9   4  -6    0.60    2.60
  -9  -4   6   -3.60    3.00
  -9  -4   6    2.60    2.70
   8   4  -6   55.79    5.70
  -8  -4   6   47.00    5.30
  -8  -4   6   61.69    5.10
  -8  -4   6   53.69    4.80
   7   4  -6  124.99    7.20
  -7  -4   6  102.89    8.70
  -7  -4   6  120.49    6.90
  -7  -4   6  118.89    6.50
   6   4  -6   49.70    4.70
  -6  -4   6   41.60    4.00
  -6  -4   6   43.40    3.90
  -6  -4   6   44.40    4.40
   5   4  -6  133.79    7.00
  -5  -4   6  130.39    6.80
  -5  -4   6  134.99    6.30
  -5  -4   6  140.49    6.30
  -4  -4   6  168.98    7.20
  -4  -4   6  170.38    7.70
  -4  -4   6  170.48    7.20
   3   4  -6  289.87   12.00
  -3  -4   6  287.17   11.70
  -3  -4   6  299.77   11.00
  -3  -4   6  293.47   11.00
   2   4  -6  113.59    6.10
  -2  -4   6  109.69    4.70
  -2  -4   6  108.29    4.70
  -2  -4   6  111.39    5.80
   1   4  -6   73.39    5.00
  -1  -4   6   73.09    3.10
  -1  -4   6   61.89    4.30
  -1  -4   6   68.19    3.00
   0   4  -6  129.49    6.80
   0  -4   6  113.19    5.80
   0  -4   6  105.59    4.10
  -1   4  -6  237.28   10.30
   1  -4   6  238.38   10.30
  -2   4  -6    2.50    2.50
  -2   4  -6    2.40    0.60
  -2   4  -6    2.70    0.60
   2  -4   6    2.20    2.40
  -3   4  -6    0.00    2.00
  -3   4  -6    1.40    0.90
  -3   4  -6    1.70    0.90
  -3   4  -6    0.20    2.40
   3  -4   6   -1.30    2.10
  -4   4  -6   86.29    3.90
  -4   4  -6   87.39    5.70
  -4   4  -6   90.29    5.70
  -4   4  -6   90.79    4.00
  -5   4  -6    1.90    1.30
  -5   4  -6   -2.00    2.40
  -5   4  -6    2.60    2.30
  -5   4  -6    1.20    1.30
  -6   4  -6    4.00    2.90
  -6   4  -6    4.00    1.60
  -6   4  -6    0.50    2.40
  -6   4  -6    0.60    1.60
  -7   4  -6    6.10    2.00
  -7   4  -6    4.40    3.00
  -7   4  -6    7.90    2.00
  -7   4  -6    7.70    3.30
  -8   4  -6    3.90    5.50
  -8   4  -6    0.70    1.90
  -8   4  -6    9.00    4.00
  -8   4  -6    2.80    2.10
  -9   4  -6   18.50    7.00
  -9   4  -6    3.50    2.50
  -9   4  -6    9.00    3.70
  -9   4  -6    7.20    2.30
 -10   4  -6    6.90    3.50
 -10   4  -6    4.00    2.30
  11   3  -6    2.10    2.80
 -11  -3   6    5.20    2.80
  10   3  -6    1.40    2.60
 -10  -3   6    2.20    2.70
  -9  -3   6   14.10    3.80
  -9  -3   6   16.20    3.30
   8   3  -6    9.30    3.20
  -8  -3   6    5.50    2.50
  -8  -3   6   12.10    3.20
  -8  -3   6    8.20    3.20
   7   3  -6  114.99    7.00
  -7  -3   6  111.69    6.20
  -7  -3   6  109.49    6.90
  -7  -3   6  125.09    6.40
   6   3  -6   11.00    2.80
  -6  -3   6   12.10    2.10
  -6  -3   6   15.00    2.40
  -6  -3   6   12.50    2.90
   5   3  -6  103.59    6.30
  -5  -3   6  101.99    5.20
  -5  -3   6  101.59    5.10
   4   3  -6  167.88    7.20
   4   3  -6  168.18    8.90
  -4  -3   6  175.78    7.20
  -4  -3   6  180.28    8.00
  -4  -3   6  177.68    7.30
   3   3  -6   13.70    1.70
   3   3  -6   12.90    3.00
  -3  -3   6   10.60    1.60
  -3  -3   6   11.90    2.60
   2   3  -6  347.07   12.50
   2   3  -6  331.67   13.70
  -2  -3   6  363.46   12.60
  -2  -3   6  343.37   13.60
   1   3  -6    0.40    2.20
   1   3  -6    0.80    0.80
  -1  -3   6    0.50    0.80
  -1  -3   6    0.00    1.70
   0   3  -6  336.27   13.60
   0   3  -6  335.07   12.10
   0  -3   6  378.76   13.80
   0  -3   6  343.97   12.10
  -1   3  -6    1.60    0.60
  -1   3  -6    6.80    2.70
   1  -3   6    2.90    0.70
   1  -3   6    2.70    2.00
  -2   3  -6   35.00    1.90
  -2   3  -6   34.30    3.80
   2  -3   6   37.50    4.30
  -3   3  -6  159.28    6.20
  -3   3  -6  157.18    6.30
  -3   3  -6  159.88    7.80
  -3   3  -6  163.18    8.00
   3  -3   6  164.78    8.10
  -4   3  -6   29.00    2.30
  -4   3  -6   28.10    2.30
  -4   3  -6   28.20    3.70
  -4   3  -6   23.30    3.50
  -5   3  -6   19.10    3.30
  -5   3  -6   19.30    3.20
  -5   3  -6   19.60    2.20
  -6   3  -6    8.30    3.20
  -6   3  -6    6.00    1.90
  -6   3  -6    4.00    2.90
  -6   3  -6    8.70    2.00
  -7   3  -6   98.79    6.90
  -7   3  -6   92.29    5.30
  -7   3  -6   93.49    7.80
  -7   3  -6   94.99    5.20
  -8   3  -6   95.09    5.80
  -8   3  -6   90.09    6.80
  -8   3  -6   87.89    5.30
  -8   3  -6   99.39    8.20
  -9   3  -6    0.90    2.20
  -9   3  -6    8.50    4.10
  -9   3  -6    2.30    3.00
  -9   3  -6    2.90    2.00
 -10   3  -6    5.70    2.50
 -10   3  -6    6.00    3.30
  11   2  -6   41.20    5.10
 -11  -2   6   28.90    5.10
 -11  -2   6   25.80    3.90
  10   2  -6   16.30    3.60
 -10  -2   6    0.90    3.50
 -10  -2   6    8.20    2.80
   9   2  -6    2.40    3.10
  -9  -2   6    7.30    2.60
  -9  -2   6    1.50    3.30
   8   2  -6  505.05   20.40
  -8  -2   6  518.75   19.50
  -8  -2   6  477.95   19.90
   7   2  -6   50.89    3.70
   7   2  -6   49.10    4.90
  -7  -2   6   44.20    3.70
  -7  -2   6   45.60    3.90
  -7  -2   6   49.00    4.90
   6   2  -6   14.60    2.30
   6   2  -6   12.60    2.90
  -6  -2   6   12.10    2.20
  -6  -2   6   11.40    2.80
   5   2  -6    4.50    1.70
   5   2  -6    3.30    2.20
  -5  -2   6    6.10    2.50
  -5  -2   6    3.90    1.60
   4   2  -6  164.58    6.70
   4   2  -6  156.88    7.80
  -4  -2   6  158.98    7.60
   3   2  -6  157.78    6.50
   3   2  -6  160.08    7.80
  -3  -2   6  164.08    7.50
  -3  -2   6  162.88    6.50
   2   2  -6   27.60    2.10
   2   2  -6   30.30    3.50
  -2  -2   6   27.70    3.20
  -2  -2   6   30.20    2.10
   1   2  -6  266.97   10.80
   1   2  -6  250.17    9.40
  -1  -2   6  258.67    9.30
  -1  -2   6  264.27   10.60
   0   2  -6    3.30    0.80
   0   2  -6    5.70    2.20
   0  -2   6    5.60    0.90
   0  -2   6    5.30    2.20
  -1   2  -6 1171.68   38.90
  -1   2  -6 1006.10   36.50
   1  -2   6 1070.79   36.60
   1  -2   6  985.50   37.80
  -2   2  -6  325.37   11.60
  -2   2  -6  335.77   13.20
   2  -2   6  306.47   13.00
   2  -2   6  322.27   11.70
  -3   2  -6   21.40    2.00
  -3   2  -6   21.30    3.20
   3  -2   6   15.70    2.80
   3  -2   6   20.10    1.90
  -4   2  -6   67.59    3.50
  -4   2  -6   60.39    4.90
  -4   2  -6   71.09    3.80
  -4   2  -6   68.19    5.00
   4  -2   6   69.39    3.80
  -5   2  -6   58.39    3.50
  -5   2  -6   52.19    4.90
  -5   2  -6   58.89    4.50
  -5   2  -6   54.29    3.70
  -6   2  -6  122.39    7.20
  -6   2  -6  123.49    6.10
  -6   2  -6  124.49    5.90
  -6   2  -6  121.89    7.50
  -7   2  -6   86.99    7.20
  -7   2  -6   78.39    5.10
  -7   2  -6   83.19    6.30
  -7   2  -6   79.39    4.90
  -8   2  -6   14.20    3.10
  -8   2  -6   11.30    2.70
  -8   2  -6    7.70    3.00
  -8   2  -6   20.70    7.70
  -9   2  -6    3.90    2.90
  -9   2  -6    7.70    2.40
  -9   2  -6   12.80    4.10
 -10   2  -6   23.40    4.40
 -10   2  -6   39.90    4.40
  12   1  -6    2.50    2.80
 -12  -1   6   -2.60    2.10
  11   1  -6    3.90    3.00
 -11  -1   6   -6.00    3.50
 -11  -1   6    1.00    2.40
  10   1  -6   36.60    5.40
 -10  -1   6   19.30    3.10
   9   1  -6   31.40    4.70
  -9  -1   6   33.10    4.80
  -9  -1   6   26.10    3.40
  -9  -1   6   38.30    4.40
   8   1  -6   38.80    5.10
   8   1  -6   36.20    3.50
  -8  -1   6   34.80    3.80
  -8  -1   6   35.10    4.60
   7   1  -6   -0.80    1.70
   7   1  -6    1.30    2.50
  -7  -1   6   -3.50    2.50
  -7  -1   6    0.50    1.80
   6   1  -6  164.68    8.50
   6   1  -6  170.98    7.30
  -6  -1   6  173.08    8.50
  -6  -1   6  158.18    7.20
   5   1  -6  335.87   12.60
   5   1  -6  322.37   13.70
  -5  -1   6  328.97   12.50
  -5  -1   6  328.97   13.60
   4   1  -6  140.89    7.70
   4   1  -6  136.69    6.00
  -4  -1   6  144.09    7.40
  -4  -1   6  138.39    6.00
   3   1  -6  180.08    9.00
   3   1  -6  157.78    6.50
  -3  -1   6  148.79    6.40
  -3  -1   6  151.28    7.40
   2   1  -6  658.63   23.80
   2   1  -6  614.14   22.70
  -2  -1   6  642.04   22.70
  -2  -1   6  669.93   23.80
   1   1  -6  454.95   17.20
   1   1  -6  467.35   16.10
  -1  -1   6  455.55   16.00
  -1  -1   6  435.56   17.10
   0   1  -6    3.30    1.00
   0   1  -6    3.70    2.30
   0  -1   6    3.80    1.90
   0  -1   6    2.30    1.10
  -1   1  -6 1376.96   49.80
  -1   1  -6 1440.06   48.70
   1  -1   6 1380.26   48.80
   1  -1   6 1433.26   49.90
  -2   1  -6    1.90    1.20
  -2   1  -6    2.30    2.00
   2  -1   6    3.40    1.40
   2  -1   6    2.30    2.20
  -3   1  -6   10.60    2.30
  -3   1  -6    9.00    1.50
   3  -1   6    7.00    1.80
  -4   1  -6   67.59    4.80
  -4   1  -6   74.59    4.90
  -4   1  -6   66.59    3.70
   4  -1   6   67.39    4.00
  -5   1  -6    2.40    1.60
  -5   1  -6    6.50    2.40
  -5   1  -6    5.80    2.30
  -5   1  -6    7.60    1.90
   5  -1   6    9.20    2.10
  -6   1  -6   38.60    4.90
  -6   1  -6   37.60    3.60
  -6   1  -6   31.80    4.30
  -6   1  -6   33.20    3.40
  -7   1  -6   -0.30    2.60
  -7   1  -6   -0.80    2.00
  -7   1  -6    6.40    3.40
  -8   1  -6    2.90    2.90
  -8   1  -6    4.50    2.70
  -8   1  -6    4.00    2.30
  -8   1  -6    9.10    3.80
  -9   1  -6   21.60    3.40
  -9   1  -6   14.40    4.30
  12   0  -6   26.30    4.60
 -12   0   6   19.20    4.30
  11   0  -6    4.00    3.10
 -11   0   6   -3.40    3.50
 -11   0   6    1.40    2.40
  10   0  -6    0.40    3.00
 -10   0   6    1.00    2.20
 -10   0   6   -4.20    3.10
   9   0  -6   39.50    4.30
   9   0  -6   47.70    5.90
  -9   0   6   37.80    3.80
  -9   0   6   53.29    6.10
   8   0  -6   24.60    4.20
   8   0  -6   24.90    3.10
  -8   0   6   25.10    3.00
  -8   0   6   19.50    4.00
   7   0  -6    9.50    2.90
   7   0  -6   11.60    2.20
  -7   0   6   10.60    2.20
  -7   0   6    9.20    3.20
   6   0  -6   18.70    3.30
   6   0  -6   21.20    2.60
  -6   0   6   15.50    2.30
  -6   0   6   21.70    3.40
   5   0  -6   27.80    3.70
   5   0  -6   29.70    2.80
  -5   0   6   35.30    4.60
  -5   0   6   25.70    2.80
   4   0  -6  564.64   20.20
   4   0  -6  553.14   21.30
  -4   0   6  570.94   21.90
  -4   0   6  540.65   20.50
   3   0  -6    4.40    1.50
  -3   0   6    2.70    1.40
  -3   0   6    6.10    2.40
   2   0  -6  107.09    4.60
   2   0  -6  105.89    5.80
  -2   0   6  101.49    4.50
  -2   0   6  103.39    5.60
   1   0  -6   29.40    3.30
   1   0  -6   27.40    2.10
  -1   0   6   31.70    3.50
  -1   0   6   25.00    2.10
   0   0  -6  203.68    7.80
   0   0  -6  205.58    9.00
   0   0   6  205.08    8.90
   0   0   6  205.48    7.90
  -1   0  -6   51.49    4.20
  -1   0  -6   44.40    2.80
   1   0   6   44.60    2.80
   1   0   6   46.10    3.90
  -2   0  -6  137.19    5.90
   2   0   6  140.39    7.00
   2   0   6  157.68    6.60
  -3   0  -6   51.89    3.30
  -3   0  -6   61.79    4.30
   3   0   6   61.69    3.60
   3   0   6   59.99    4.40
  -4   0  -6   97.49    5.80
  -4   0  -6   96.89    4.80
  -4   0  -6   90.19    5.60
   4   0   6   92.39    4.90
  -5   0  -6   32.40    4.10
  -5   0  -6   34.20    3.40
  -5   0  -6   38.90    4.50
   5   0   6   40.10    3.60
  -6   0  -6   41.40    4.80
  -6   0  -6   48.50    4.20
  -6   0  -6   59.49    6.00
  -6   0  -6   43.70    4.10
  -7   0  -6   -2.50    2.20
  -7   0  -6    2.40    2.40
  -7   0  -6   14.10    4.00
  -7   0  -6   -0.40    2.60
  -8   0  -6   22.80    3.50
  -8   0  -6   21.20    3.80
  -9   0  -6    0.50    2.50
  -9   0  -6   -1.10    2.90
  12  -1  -6    5.80    3.20
 -12   1   6    5.50    2.70
  11  -1  -6   10.20    3.60
 -11   1   6    4.40    2.30
 -10   1   6   -0.40    2.00
 -10   1   6    4.20    3.20
   9  -1  -6  161.08    7.70
   9  -1  -6  146.29    9.20
  -9   1   6  144.99    8.80
   8  -1  -6  136.09    8.30
   8  -1  -6  123.69    6.60
  -8   1   6  129.69    8.20
  -8   1   6  127.49    6.60
   7  -1  -6   49.30    5.40
   7  -1  -6   53.69    3.70
  -7   1   6   49.99    3.60
  -7   1   6   55.19    5.50
   6  -1  -6   40.30    3.10
   6  -1  -6   32.70    4.30
  -6   1   6   37.90    4.40
  -6   1   6   40.10    3.30
   5  -1  -6    2.30    1.60
   5  -1  -6   -3.40    2.40
  -5   1   6   -2.10    2.70
  -5   1   6    2.90    1.70
   4  -1  -6   27.60    4.10
   4  -1  -6   23.90    2.60
  -4   1   6   22.40    2.30
  -4   1   6   33.10    4.50
   3  -1  -6   41.40    4.40
   3  -1  -6   32.40    2.80
  -3   1   6   36.10    2.80
  -3   1   6   41.20    4.50
   2  -1  -6  346.47   13.00
   2  -1  -6  378.46   14.30
  -2   1   6  355.66   13.00
  -2   1   6  336.87   13.90
   1  -1  -6    7.90    1.70
   1  -1  -6   13.50    2.90
  -1   1   6    9.70    2.30
  -1   1   6    8.20    1.70
   0  -1  -6  297.57   11.90
   0  -1  -6  296.47   11.00
   0   1   6  288.47   11.80
   0   1   6  297.57   11.10
  -1  -1  -6   67.69    3.60
  -1  -1  -6   71.69    4.60
   1   1   6   68.39    4.40
   1   1   6   67.19    4.20
  -2  -1  -6    4.40    1.60
  -2  -1  -6    6.40    2.00
   2   1   6    6.70    2.00
   2   1   6    6.20    1.70
  -3  -1  -6  132.99    5.90
  -3  -1  -6  129.29    6.50
   3   1   6  136.09    6.10
   3   1   6  128.89    6.60
  -4  -1  -6   -0.90    2.10
  -4  -1  -6   -0.40    1.80
  -4  -1  -6   -0.50    2.00
   4   1   6   -0.10    1.70
  -5  -1  -6  172.48    8.40
  -5  -1  -6  170.78    7.90
  -5  -1  -6  168.88    8.80
   5   1   6  175.18    8.00
  -6  -1  -6   81.99    5.90
  -6  -1  -6   76.99    5.40
  -6  -1  -6  107.99    7.10
  -7  -1  -6    3.10    2.70
  -7  -1  -6   13.70    3.70
  -7  -1  -6    4.00    2.70
  -8  -1  -6    1.20    2.60
  -8  -1  -6   -1.00    2.80
  12  -2  -6    6.40    3.40
 -12   2   6    5.70    2.70
  11  -2  -6    5.20    3.60
 -11   2   6    2.30    2.20
  10  -2  -6   82.09    7.50
 -10   2   6   80.29    5.60
 -10   2   6   89.89    7.80
   9  -2  -6    1.70    1.90
   9  -2  -6    2.30    3.30
  -9   2   6    1.50    2.20
  -9   2   6    0.10    3.30
   8  -2  -6   28.00    4.50
   8  -2  -6   28.40    3.10
  -8   2   6   32.90    4.90
  -8   2   6   32.20    3.50
   7  -2  -6   69.59    4.50
   7  -2  -6   73.29    5.80
  -7   2   6   71.89    4.50
  -7   2   6   72.89    6.20
   6  -2  -6    1.20    2.80
   6  -2  -6    4.10    1.60
  -6   2   6    4.90    2.70
  -6   2   6    6.10    1.90
   5  -2  -6   51.79    5.00
   5  -2  -6   59.39    3.50
  -5   2   6   62.09    5.60
  -5   2   6   58.79    3.70
   4  -2  -6  162.18    8.70
  -4   2   6  169.88    7.00
  -4   2   6  160.68    8.40
   3  -2  -6  239.38   10.90
   3  -2  -6  242.68    9.50
  -3   2   6  242.18    9.50
  -3   2   6  247.78   10.70
   2  -2  -6  178.28    7.20
   2  -2  -6  168.38    9.20
  -2   2   6  177.38    8.20
   1  -2  -6    2.10    2.40
   1  -2  -6    2.10    1.40
  -1   2   6    0.20    1.60
  -1   2   6    0.50    2.00
   0  -2  -6  601.64   22.50
   0  -2  -6  608.34   22.20
   0   2   6  612.54   22.50
   0   2   6  619.54   22.00
  -1  -2  -6  290.37   11.00
  -1  -2  -6  289.77   11.50
   1   2   6  278.17   11.50
   1   2   6  289.07   11.10
  -2  -2  -6    1.60    1.60
  -2  -2  -6    1.40    1.70
   2   2   6    0.80    1.50
   2   2   6   -0.80    1.70
  -3  -2  -6  171.68    7.90
  -3  -2  -6  166.48    7.40
   3   2   6  163.98    7.80
   3   2   6  180.48    7.70
  -4  -2  -6   29.90    3.70
  -4  -2  -6   34.30    3.30
  -4  -2  -6   33.10    4.90
   4   2   6   36.30    3.80
  -5  -2  -6   43.40    4.10
  -5  -2  -6   44.20    4.30
  -5  -2  -6   44.80    5.10
   5   2   6   40.70    4.30
  -6  -2  -6    0.80    2.40
  -6  -2  -6    6.10    3.30
   6   2   6    2.10    2.60
  -7  -2  -6    7.30    2.90
  -7  -2  -6   11.00    3.10
  -8  -2  -6   35.80    4.50
  -8  -2  -6   25.60    3.80
  13  -3  -6   28.90    5.50
 -13   3   6   32.80    4.40
  12  -3  -6    1.70    3.40
 -12   3   6    0.10    2.40
  11  -3  -6    3.60    3.30
 -11   3   6    1.60    2.50
  10  -3  -6   88.99    8.40
  10  -3  -6   98.69    8.20
 -10   3   6   98.29    6.10
 -10   3   6   99.39    8.30
   9  -3  -6   77.59    6.70
   9  -3  -6   72.79    4.90
  -9   3   6   83.99    5.70
   8  -3  -6    5.90    2.10
   8  -3  -6    8.70    3.70
  -8   3   6   11.60    2.50
  -8   3   6    8.30    3.70
   7  -3  -6   67.29    4.40
   7  -3  -6   72.39    6.20
  -7   3   6   68.29    4.30
  -7   3   6   68.29    5.80
   6  -3  -6    2.50    2.80
   6  -3  -6    0.90    1.60
  -6   3   6    4.10    2.70
  -6   3   6    1.70    1.60
   5  -3  -6   76.49    5.70
   5  -3  -6   86.09    4.50
  -5   3   6   78.79    5.70
  -5   3   6   81.79    4.40
   4  -3  -6   43.30    4.60
   4  -3  -6   43.60    3.10
  -4   3   6   51.09    4.60
  -4   3   6   51.09    3.40
   3  -3  -6   25.30    2.40
   3  -3  -6   26.00    3.50
  -3   3   6   25.50    3.70
  -3   3   6   26.40    2.90
   2  -3  -6  100.99    4.90
   2  -3  -6  114.19    8.30
  -2   3   6   99.39    5.80
  -2   3   6  102.09    5.00
   1  -3  -6    6.50    2.40
   1  -3  -6    2.50    1.40
  -1   3   6    5.20    2.10
  -1   3   6    4.10    1.70
   0  -3  -6    4.30    2.00
   0  -3  -6    3.70    1.50
   0   3   6    3.60    1.90
   0   3   6    5.30    1.80
  -1  -3  -6   93.49    5.10
  -1  -3  -6   94.89    4.80
   1   3   6   92.79    5.00
   1   3   6   90.09    4.90
  -2  -3  -6   43.40    3.50
  -2  -3  -6   38.70    3.60
   2   3   6   34.30    3.70
   2   3   6   39.10    3.20
  -3  -3  -6  149.99    7.30
  -3  -3  -6  161.18    7.50
  -3  -3  -6  148.59    7.20
   3   3   6  168.98    7.60
  -4  -3  -6   22.40    3.10
  -4  -3  -6   18.80    2.90
   4   3   6   16.00    2.80
  -5  -3  -6   10.20    2.60
  -5  -3  -6    7.30    2.50
  -5  -3  -6   16.30    5.30
   5   3   6    7.40    2.70
  -6  -3  -6   -2.20    2.20
  -6  -3  -6    6.40    2.90
   6   3   6    2.80    2.70
  -7  -3  -6    1.30    2.80
  -7  -3  -6   -2.60    2.50
   7   3   6    4.80    2.80
  13  -4  -6    8.30    3.80
 -13   4   6    2.40    2.70
  12  -4  -6   74.69    7.20
 -12   4   6   69.89    5.50
  11  -4  -6    5.70    3.50
 -11   4   6    5.00    2.40
  10  -4  -6   32.50    5.10
 -10   4   6   36.00    5.30
 -10   4   6   36.20    4.00
   9  -4  -6   12.00    3.80
   9  -4  -6   17.10    2.90
  -9   4   6    7.10    4.00
   8  -4  -6   35.80    5.00
   8  -4  -6   37.20    3.40
  -8   4   6   34.50    4.90
  -8   4   6   36.70    3.40
   7  -4  -6   20.30    2.70
   7  -4  -6   18.10    3.90
  -7   4   6   17.20    3.80
  -7   4   6   21.40    2.70
   6  -4  -6   82.29    4.70
   6  -4  -6   85.39    6.20
  -6   4   6   89.69    6.60
  -6   4   6   88.49    4.80
   5  -4  -6   57.59    5.00
   5  -4  -6   58.29    3.80
  -5   4   6   56.69    5.00
  -5   4   6   61.29    3.70
   4  -4  -6    2.60    2.40
   4  -4  -6    4.20    1.70
  -4   4   6    3.50    1.50
  -4   4   6    2.20    2.60
   3  -4  -6    1.30    2.30
   3  -4  -6    1.00    1.50
  -3   4   6    3.20    1.50
  -3   4   6    4.60    2.50
   2  -4  -6   12.10    2.00
   2  -4  -6   13.60    2.80
  -2   4   6   12.80    2.60
  -2   4   6   14.80    2.20
   1  -4  -6   31.60    2.90
   1  -4  -6   36.20    3.60
  -1   4   6   34.40    3.30
  -1   4   6   30.70    2.80
   0  -4  -6    2.80    2.00
   0  -4  -6    3.00    1.70
   0   4   6    0.80    1.70
   0   4   6    1.30    1.70
  -1  -4  -6   69.39    4.20
  -1  -4  -6   66.89    4.50
   1   4   6   63.69    4.30
   1   4   6   66.19    4.20
  -2  -4  -6   13.00    2.40
  -2  -4  -6    7.60    2.40
   2   4   6   11.60    2.30
   2   4   6    5.50    2.30
  -3  -4  -6    0.70    2.00
  -3  -4  -6    0.70    2.00
  -3  -4  -6   -1.20    2.30
   3   4   6   -2.80    2.20
  -4  -4  -6   29.60    3.60
  -4  -4  -6   21.60    2.80
  -4  -4  -6   26.90    3.20
   4   4   6   24.90    3.60
  -5  -4  -6   85.79    5.10
   5   4   6   91.69    6.20
  -6  -4  -6   36.50    4.40
   6   4   6    7.30    3.20
  13  -5  -6   19.90    7.90
 -13   5   6   15.90    3.30
  12  -5  -6    5.10    3.40
 -12   5   6    3.20    2.70
  11  -5  -6   74.99    7.80
 -11   5   6   65.69    5.00
  10  -5  -6   26.70    5.10
 -10   5   6   22.20    3.20
   9  -5  -6    1.00    3.60
   9  -5  -6    2.30    2.10
  -9   5   6    0.00    3.70
  -9   5   6    4.00    2.20
   8  -5  -6   49.00    4.20
   8  -5  -6   46.20    5.60
  -8   5   6   50.69    3.90
  -8   5   6   47.70    6.30
   7  -5  -6    2.40    1.80
   7  -5  -6    2.90    3.20
  -7   5   6    3.30    1.80
  -7   5   6    2.90    2.90
   6  -5  -6    0.10    2.90
   6  -5  -6    3.80    1.70
  -6   5   6   -0.40    2.70
  -6   5   6    4.70    1.90
   5  -5  -6   71.39    5.80
   5  -5  -6   68.09    4.00
  -5   5   6   67.69    5.30
  -5   5   6   68.29    4.10
   4  -5  -6   65.29    5.30
   4  -5  -6   59.19    3.70
  -4   5   6   66.29    4.10
  -4   5   6   65.79    5.30
   3  -5  -6   23.60    3.30
   3  -5  -6   18.90    2.30
  -3   5   6   28.70    2.80
  -3   5   6   27.20    3.50
   2  -5  -6  175.68    8.40
   2  -5  -6  177.18    7.60
  -2   5   6  178.08    7.60
  -2   5   6  171.98    8.20
   1  -5  -6   77.29    4.50
   1  -5  -6   76.69    5.60
  -1   5   6   74.99    4.50
  -1   5   6   74.19    4.70
   0  -5  -6  189.28    8.50
   0  -5  -6  190.98    8.20
   0   5   6  191.28    8.30
   0   5   6  193.88    8.30
  -1  -5  -6   41.40    3.80
  -1  -5  -6   41.00    3.90
   1   5   6   42.00    3.50
   1   5   6   37.80    3.90
  -2  -5  -6   18.50    2.60
  -2  -5  -6   15.60    2.80
   2   5   6   12.10    2.60
   2   5   6   17.60    2.50
  -3  -5  -6  112.89    5.90
  -3  -5  -6  109.09    5.60
  -3  -5  -6  104.79    6.00
   3   5   6  106.29    6.50
  -4  -5  -6    6.70    2.20
  -4  -5  -6   -0.20    1.70
   4   5   6    3.20    2.80
  -5  -5  -6   11.00    2.00
   5   5   6   12.60    3.20
  13  -6  -6   10.00    4.20
 -13   6   6    6.10    3.00
  12  -6  -6   12.40    4.50
 -12   6   6    4.30    2.50
  11  -6  -6    2.60    3.40
 -11   6   6    3.20    2.40
  10  -6  -6    0.80    3.30
 -10   6   6    1.00    2.30
   9  -6  -6    7.10    2.30
   9  -6  -6    2.60    3.60
  -9   6   6    1.70    3.40
  -9   6   6    4.30    2.10
   8  -6  -6   11.40    3.70
   8  -6  -6    9.60    2.30
  -8   6   6   15.90    6.40
  -8   6   6   10.90    2.50
   7  -6  -6   11.40    3.50
   7  -6  -6   11.90    2.50
  -7   6   6   16.10    3.80
  -7   6   6   17.10    2.70
   6  -6  -6    3.70    3.00
   6  -6  -6    0.90    1.90
  -6   6   6    2.50    2.80
  -6   6   6    3.10    1.70
   5  -6  -6   43.40    3.40
   5  -6  -6   44.50    5.00
  -5   6   6   38.80    3.60
  -5   6   6   41.60    4.60
   4  -6  -6   96.79    5.20
   4  -6  -6   97.49    6.20
  -4   6   6  105.59    5.40
  -4   6   6  102.39    6.50
   3  -6  -6   22.50    2.70
   3  -6  -6   22.30    3.40
  -3   6   6   31.90    3.10
  -3   6   6   20.90    3.20
   2  -6  -6   82.99    4.80
   2  -6  -6   81.79    5.50
  -2   6   6   84.49    4.70
   1  -6  -6    3.40    2.10
  -1   6   6    5.60    2.20
  -1   6   6    3.70    2.10
   0  -6  -6    9.10    2.60
   0  -6  -6   15.00    2.50
   0   6   6   11.60    2.40
   0   6   6   11.60    2.30
  -1  -6  -6  100.29    5.80
  -1  -6  -6  114.79    5.70
   1   6   6  106.19    8.40
   1   6   6  104.29    5.40
  -2  -6  -6   60.69    4.30
  -2  -6  -6   62.39    4.00
   2   6   6   65.19    4.80
  -3  -6  -6    9.20    1.90
  -3  -6  -6   11.50    1.70
   3   6   6    7.60    2.70
   4   6   6   -1.60    2.60
   5   6   6    5.50    3.00
  13  -7  -6    5.00    3.60
 -13   7   6    0.40    2.60
  12  -7  -6   61.99    7.10
 -12   7   6   44.80    4.90
  11  -7  -6    0.90    3.20
 -11   7   6   -1.70    1.90
  10  -7  -6    2.80    3.50
 -10   7   6    0.80    2.20
   9  -7  -6   15.50    3.00
   9  -7  -6   18.50    4.40
  -9   7   6   18.50    3.10
  -9   7   6   14.70    4.30
   8  -7  -6    2.30    2.10
  -8   7   6    4.70    4.00
  -8   7   6    7.60    2.50
   7  -7  -6    2.40    2.40
   7  -7  -6   -1.80    3.10
  -7   7   6   -0.50    1.90
  -7   7   6    3.00    3.50
   6  -7  -6   35.80    3.40
   6  -7  -6   34.30    4.80
  -6   7   6   41.20    5.20
  -6   7   6   30.40    3.30
   5  -7  -6   20.90    2.60
   5  -7  -6   21.90    4.00
  -5   7   6   22.30    3.90
  -5   7   6   25.50    3.00
   4  -7  -6    4.10    2.10
   4  -7  -6    4.60    2.70
  -4   7   6    7.20    3.00
  -4   7   6    6.20    2.20
   3  -7  -6   13.90    3.00
   3  -7  -6   10.70    2.40
  -3   7   6    7.60    2.20
  -3   7   6   13.20    3.00
   2  -7  -6   10.60    2.80
   2  -7  -6   13.70    2.70
  -2   7   6   12.80    3.00
  -2   7   6   14.10    2.70
   1  -7  -6   27.10    3.20
  -1   7   6   28.20    3.50
  -1   7   6   27.80    3.60
   0  -7  -6   82.99    5.40
   0  -7  -6   82.89    5.10
   0   7   6   78.29    4.80
   0   7   6   79.39    5.50
  -1  -7  -6   28.30    3.40
   1   7   6   31.50    3.10
   1   7   6   23.50    3.40
  -2  -7  -6   32.90    2.80
  -2  -7  -6   31.90    2.60
   2   7   6   26.90    3.50
   3   7   6    4.50    2.70
   4   7   6   -0.20    3.80
  12  -8  -6    1.20    3.50
 -12   8   6    0.90    2.50
  11  -8  -6   13.70    4.60
 -11   8   6    6.60    2.50
  10  -8  -6   20.90    5.10
 -10   8   6   22.80    3.30
   9  -8  -6    1.60    3.20
  -9   8   6    2.70    2.20
   8  -8  -6   -1.70    1.90
   8  -8  -6   -2.90    3.20
  -8   8   6    2.40    3.40
  -8   8   6   -0.90    2.10
   7  -8  -6    8.30    2.40
   7  -8  -6   13.50    4.10
  -7   8   6    9.40    2.60
   6  -8  -6    9.30    2.20
   6  -8  -6   12.60    3.70
  -6   8   6    6.20    3.70
   5  -8  -6    5.50    3.20
   5  -8  -6    2.00    1.90
  -5   8   6    7.50    2.40
  -5   8   6    4.00    3.20
   4  -8  -6    9.80    2.30
   4  -8  -6    8.50    3.20
  -4   8   6   11.90    2.90
  -4   8   6   10.20    3.20
   3  -8  -6   15.60    3.40
   3  -8  -6   17.70    3.00
  -3   8   6   21.50    3.40
  -3   8   6   17.40    3.00
   2  -8  -6   78.79    5.80
   2  -8  -6   83.59    5.30
  -2   8   6   69.99    5.30
  -2   8   6   78.39    5.00
   1  -8  -6   -2.90    2.50
  -1   8   6   -0.80    2.20
  -1   8   6   -2.10    2.00
   0  -8  -6   10.40    2.20
   0   8   6    5.10    1.80
   0   8   6    3.30    2.60
  -1  -8  -6   11.10    1.70
   1   8   6    5.80    2.90
   2   8   6   17.40    3.50
  12  -9  -6    3.60    4.30
  11  -9  -6    3.20    3.50
 -11   9   6    6.50    2.40
  10  -9  -6   -0.40    3.50
 -10   9   6   -1.50    2.30
   9  -9  -6   -3.20    3.50
  -9   9   6    0.60    2.40
   8  -9  -6   11.10    4.10
  -8   9   6    5.40    2.60
  -8   9   6   14.80    4.10
   7  -9  -6    5.70    4.20
  -7   9   6    2.50    2.40
  -7   9   6   -2.00    3.50
   6  -9  -6    7.10    3.40
   6  -9  -6    5.40    2.30
  -6   9   6    8.30    3.40
  -6   9   6   10.60    2.80
   5  -9  -6  245.08   11.90
  -5   9   6  240.58   10.40
  -5   9   6  219.58   11.30
   4  -9  -6   39.20    4.90
  -4   9   6   32.20    4.30
  -4   9   6   41.20    4.00
   3  -9  -6    8.00    3.00
  -3   9   6    2.50    2.80
  -3   9   6    8.10    2.80
   2  -9  -6   60.39    4.90
  -2   9   6   47.50    4.30
  -2   9   6   39.70    4.40
   1  -9  -6    2.00    2.20
  -1   9   6    0.80    1.90
  -1   9   6   -0.10    2.60
   0  -9  -6   46.40    3.40
   0   9   6   40.00    3.00
   0   9   6   33.90    4.30
   2   9   6    6.30    3.10
  12 -10  -6    9.80    4.40
 -12  10   6    1.20    2.60
  11 -10  -6    9.10    4.50
 -11  10   6    5.70    2.70
  10 -10  -6    5.40    4.00
 -10  10   6    0.10    2.50
   9 -10  -6    0.30    3.10
  -9  10   6   -0.90    2.40
   8 -10  -6    6.50    3.80
  -8  10   6    1.90    2.50
   7 -10  -6   31.70    5.00
  -7  10   6   23.70    4.60
  -7  10   6   28.40    3.60
   6 -10  -6    0.50    3.10
  -6  10   6    2.30    2.20
   5 -10  -6    3.50    3.20
  -5  10   6    2.10    2.20
  -5  10   6    1.10    3.40
   4 -10  -6   29.00    4.10
  -4  10   6   19.70    3.90
  -4  10   6   17.40    3.00
   3 -10  -6    7.30    2.80
  -3  10   6    4.40    2.40
  -3  10   6   -1.90    2.50
   2 -10  -6   32.50    4.30
  -2  10   6   21.70    3.20
  -2  10   6   19.20    3.20
   1 -10  -6   18.60    2.60
  -1  10   6   10.10    2.80
  -1  10   6   13.80    2.20
   0  10   6   19.70    3.60
   1  10   6   -2.50    2.50
  11 -11  -6    5.40    6.30
 -11  11   6    9.00    3.00
  10 -11  -6    5.10    3.70
 -10  11   6    5.00    2.90
   9 -11  -6   15.80    4.50
  -9  11   6    8.00    3.00
   8 -11  -6    3.80    3.60
  -8  11   6    1.80    2.20
   7 -11  -6    8.00    3.50
  -7  11   6   -1.80    2.30
  -7  11   6   -2.70    3.40
   6 -11  -6   17.50    4.60
  -6  11   6   16.20    3.30
  -6  11   6    6.80    4.00
   5 -11  -6    1.60    3.00
  -5  11   6   -2.20    3.20
  -5  11   6   -0.50    2.20
   4 -11  -6    2.80    2.80
  -4  11   6    2.00    2.70
   3 -11  -6    5.60    2.70
  -3  11   6    2.00    2.70
   2 -11  -6    2.30    2.40
  -2  11   6   -0.80    2.40
   1 -11  -6    9.40    1.80
  -1  11   6    2.60    3.20
  -1  11   6    4.40    1.40
  10 -12  -6    3.50    4.10
 -10  12   6   -0.10    2.40
   9 -12  -6    3.90    3.70
   8 -12  -6    4.00    3.60
  -8  12   6   -2.00    2.50
   7 -12  -6   10.40    3.90
  -7  12   6    9.10    3.10
   6 -12  -6    8.40    3.60
  -6  12   6   -3.50    3.50
  -6  12   6    7.80    3.00
  -5  12   6   19.20    4.20
  -5  12   6   25.00    3.80
   4 -12  -6    8.70    3.00
  -4  12   6   -6.70    2.80
   3 -12  -6    5.10    2.50
  -3  12   6   -0.40    2.70
   7 -13  -6   22.40    4.60
   6 -13  -6   14.50    3.80
  -6  13   6   -6.90    3.60
  -2  15  -7   -4.40    2.60
  -2  15  -7    4.40    2.10
   2 -15   7    0.40    3.00
  -3  15  -7   -0.10    1.80
  -3  15  -7   -4.70    2.70
   3 -15   7    1.00    1.80
  -4  15  -7   -3.30    2.90
  -4  15  -7   -0.20    1.70
   4 -15   7    0.90    1.70
  -5  15  -7    0.30    3.50
  -5  15  -7    2.20    1.80
   5 -15   7    0.50    1.60
  -6  15  -7   -1.80    3.50
  -6  15  -7    1.60    1.80
   6 -15   7    1.70    1.60
  -7  15  -7    1.40    1.80
  -7  15  -7   -0.20    3.80
   7 -15   7    2.00    1.60
   1  14  -7   -2.40    2.40
   1  14  -7    9.90    2.60
   0  14  -7   -1.50    3.70
   0  14  -7   -4.50    2.60
   0 -14   7    2.30    2.20
  -1  14  -7   41.80    3.90
  -1  14  -7   35.20    5.10
   1 -14   7   39.20    3.90
  -2  14  -7   -1.20    1.70
  -2  14  -7   -2.50    2.70
  -2  14  -7   10.80    3.90
   2 -14   7    1.70    1.90
  -3  14  -7    8.60    3.90
  -3  14  -7    2.80    1.80
  -3  14  -7    1.10    3.20
   3 -14   7   -1.80    1.60
  -4  14  -7   33.40    3.10
  -4  14  -7   19.80    4.10
  -4  14  -7   50.59    7.00
   4 -14   7   26.90    3.00
  -5  14  -7    0.90    3.30
  -5  14  -7   -2.20    1.60
   5 -14   7    1.10    1.50
  -6  14  -7   -3.60    2.70
  -6  14  -7    0.60    1.70
   6 -14   7    0.20    1.50
  -7  14  -7   13.70    2.10
  -7  14  -7   20.90    4.90
   7 -14   7   14.10    2.10
  -8  14  -7    8.90    2.00
  -8  14  -7    7.40    4.50
   8 -14   7   10.10    1.90
   2  13  -7   52.99    4.50
   2  13  -7   69.29    5.00
   1  13  -7   10.20    3.00
   1  13  -7   17.20    3.50
  -1 -13   7   15.90    2.80
   0  13  -7    5.80    2.20
   0  13  -7   -4.60    2.60
   0 -13   7    2.70    2.10
  -1  13  -7   24.00    2.70
  -1  13  -7   30.00    5.00
  -1  13  -7   12.90    3.30
   1 -13   7   15.70    2.40
  -2  13  -7    1.90    1.70
  -2  13  -7    4.10    4.20
  -2  13  -7    0.90    2.80
   2 -13   7    3.10    1.80
  -3  13  -7   10.50    7.60
  -3  13  -7   -1.60    2.70
  -3  13  -7    5.60    1.70
   3 -13   7    1.50    1.60
  -4  13  -7    2.00    3.30
  -4  13  -7    1.90    1.60
  -4  13  -7   10.50    4.10
   4 -13   7    1.50    1.50
  -5  13  -7    0.60    3.50
  -5  13  -7    1.60    1.50
  -6  13  -7    1.20    3.70
  -6  13  -7    1.40    1.50
   6 -13   7    3.00    1.90
  -7  13  -7   16.80    2.20
  -7  13  -7   24.30    4.90
   7 -13   7   21.00    2.30
  -8  13  -7   26.30    2.90
  -8  13  -7   31.60    5.70
   8 -13   7   24.30    2.50
  -9  13  -7    1.60    1.70
  -9  13  -7    1.90    4.00
   9 -13   7    4.80    1.80
  -4 -12   7   57.99    5.60
  -3 -12   7    5.30    2.70
   2  12  -7    9.40    3.00
   2  12  -7    6.20    3.40
  -2 -12   7   13.70    2.80
   1  12  -7    4.30    2.10
   1  12  -7    1.40    2.70
   1  12  -7    9.80    3.60
  -1 -12   7    5.80    2.30
   0  12  -7   22.90    2.70
   0  12  -7   17.40    3.40
   0  12  -7   35.60    5.00
   0 -12   7   17.60    2.50
  -1  12  -7   34.60    5.20
  -1  12  -7   23.30    2.60
  -1  12  -7   23.80    3.70
   1 -12   7   21.80    2.50
  -2  12  -7   24.20    3.80
  -2  12  -7   32.60    5.20
  -2  12  -7   21.10    2.40
   2 -12   7   27.40    2.80
  -3  12  -7    9.90    4.00
  -3  12  -7    1.70    1.50
  -3  12  -7   -0.90    2.70
   3 -12   7    1.20    1.40
  -4  12  -7   16.90    4.30
  -4  12  -7   18.30    4.60
   4 -12   7   16.50    1.90
  -5  12  -7   18.70    2.40
  -5  12  -7   15.90    3.90
  -5  12  -7   21.10    4.60
   5 -12   7   19.90    2.00
  -6  12  -7   22.80    4.50
   6 -12   7   30.20    2.60
  -7  12  -7   17.60    4.40
  -7  12  -7   16.20    2.00
  -8  12  -7    9.10    1.90
  -8  12  -7   10.90    4.20
   8 -12   7    8.40    1.90
  -9  12  -7   25.30    5.20
  -9  12  -7   34.00    3.20
   9 -12   7   29.60    3.10
 -10  12  -7   32.70    6.00
 -10  12  -7   48.00    3.80
 -10  12  -7   38.00    3.90
  -5 -11   7   12.10    3.20
   4  11  -7   37.40    3.10
   4  11  -7   43.60    3.80
  -4 -11   7   23.10    3.70
   3  11  -7    5.30    3.00
   3  11  -7   -3.40    2.40
  -3 -11   7    1.90    2.30
  -3 -11   7   -2.10    3.10
   2  11  -7    6.00    2.80
   2  11  -7   12.10    2.60
  -2 -11   7   14.50    2.70
   1  11  -7    8.20    3.60
   1  11  -7    1.20    2.60
   1  11  -7    4.40    2.00
  -1 -11   7    3.90    2.00
   0  11  -7   16.30    2.30
   0  11  -7   21.10    4.50
   0  11  -7   14.50    3.20
   0 -11   7   16.50    2.20
  -1  11  -7   56.99    5.40
  -1  11  -7   72.19    7.00
  -1  11  -7   57.09    3.70
   1 -11   7   59.59    4.50
  -2  11  -7   25.60    4.60
  -2  11  -7   20.40    3.60
  -2  11  -7   18.00    2.70
   2 -11   7   21.90    2.30
  -3  11  -7    0.40    1.30
  -3  11  -7    1.30    2.80
  -3  11  -7    3.50    3.50
   3 -11   7    1.20    1.20
  -4  11  -7   16.30    1.80
  -4  11  -7   14.10    3.60
  -4  11  -7   23.60    7.20
   4 -11   7   18.70    1.80
  -5  11  -7    5.40    3.40
  -5  11  -7    3.50    1.30
  -5  11  -7    3.70    3.60
   5 -11   7    3.60    1.30
  -6  11  -7    6.90    4.30
  -6  11  -7    3.90    1.30
  -6  11  -7    0.50    3.20
   6 -11   7    4.40    1.40
  -7  11  -7    9.40    1.70
  -7  11  -7    8.20    4.40
   7 -11   7    7.00    1.70
  -8  11  -7   37.20    5.80
  -8  11  -7   37.10    3.10
   8 -11   7   36.60    3.10
  -9  11  -7   67.99    7.50
  -9  11  -7   63.59    4.20
  -9  11  -7   67.69    4.40
 -10  11  -7    4.00    1.90
 -10  11  -7   -0.50    4.10
 -10  11  -7    5.60    2.20
  -6 -10   7    9.30    3.00
   5  10  -7    6.20    2.30
  -5 -10   7    4.60    2.80
   4  10  -7    5.80    3.00
   4  10  -7    6.80    2.30
  -4 -10   7    5.50    3.10
  -4 -10   7    2.10    2.50
   3  10  -7    0.60    2.80
   3  10  -7   -3.30    2.70
  -3 -10   7    1.10    2.20
  -3 -10   7   -3.70    2.10
   2  10  -7   14.40    4.50
   2  10  -7    8.30    2.90
   2  10  -7   10.10    2.30
  -2 -10   7    8.50    2.20
   1  10  -7    0.70    1.70
   1  10  -7    1.50    2.60
   1  10  -7    1.20    2.80
  -1 -10   7    1.00    1.70
   0  10  -7   10.30    2.00
   0  10  -7   11.80    3.00
   0  10  -7   10.70    3.40
  -1  10  -7    1.40    2.90
  -1  10  -7    0.80    1.40
  -1  10  -7    1.10    2.40
   1 -10   7    1.20    1.30
  -2  10  -7   24.20    3.60
  -2  10  -7   44.70    5.20
  -2  10  -7   32.10    2.40
   2 -10   7   29.60    2.30
  -3  10  -7    8.10    1.30
  -3  10  -7    6.10    3.60
  -3  10  -7    3.80    3.10
   3 -10   7    6.60    1.20
  -4  10  -7    8.70    1.30
  -4  10  -7   11.00    4.00
  -4  10  -7    4.20    2.90
   4 -10   7    9.50    1.30
  -5  10  -7    2.40    3.10
  -5  10  -7    7.70    4.00
  -5  10  -7    5.80    1.20
   5 -10   7    5.80    1.20
  -6  10  -7   18.30    4.40
  -6  10  -7   22.00    2.20
  -6  10  -7   21.30    4.80
   6 -10   7   22.20    2.00
  -7  10  -7   29.70    3.10
  -7  10  -7   19.30    4.40
   7 -10   7   22.80    2.50
  -8  10  -7    1.10    1.50
  -8  10  -7   -1.60    3.30
  -8  10  -7    7.80    1.90
  -9  10  -7    3.10    3.90
  -9  10  -7    8.00    2.10
  -9  10  -7   12.60    2.20
 -10  10  -7   21.80    2.70
 -10  10  -7   24.30    3.00
  -7  -9   7    9.70    3.40
  -7  -9   7   10.30    2.00
  -6  -9   7   10.40    2.30
  -6  -9   7    8.50    2.90
   5   9  -7   47.20    4.20
  -5  -9   7   39.90    4.50
  -5  -9   7   42.70    4.10
  -5  -9   7   50.49    4.90
  -4  -9   7    3.40    2.20
  -4  -9   7    2.10    2.30
  -4  -9   7    3.60    2.40
   3   9  -7    5.90    2.70
  -3  -9   7    1.40    3.00
  -3  -9   7    8.30    2.30
  -3  -9   7    4.50    2.10
   2   9  -7   60.99    5.20
  -2  -9   7   59.99    4.80
  -2  -9   7   61.19    3.90
  -2  -9   7   63.09    4.20
   1   9  -7    1.00    1.60
   1   9  -7    1.80    2.40
  -1  -9   7    0.10    2.00
  -1  -9   7   -1.10    2.30
   0   9  -7    8.30    1.60
   0   9  -7    9.70    2.70
   0   9  -7    6.10    2.90
   0  -9   7    6.20    1.40
  -1   9  -7    1.70    1.10
  -1   9  -7    1.70    2.30
  -1   9  -7    1.30    2.50
   1  -9   7    3.50    1.10
  -2   9  -7    7.10    2.70
  -2   9  -7    6.40    2.50
  -2   9  -7    5.90    1.10
   2  -9   7    5.00    1.00
  -3   9  -7    8.70    3.30
  -3   9  -7    6.60    3.00
  -3   9  -7    7.70    1.10
   3  -9   7    9.40    1.10
  -4   9  -7  127.09    8.30
  -4   9  -7  130.79    8.00
  -4   9  -7  117.99    4.80
   4  -9   7  121.79    4.80
  -5   9  -7    6.70    1.10
  -5   9  -7    3.10    3.40
  -5   9  -7    2.40    3.50
   5  -9   7    6.90    1.20
  -6   9  -7   30.30    4.90
  -6   9  -7   35.70    5.00
  -6   9  -7   30.40    2.40
   6  -9   7   26.90    2.40
  -7   9  -7   58.39    3.60
  -7   9  -7   57.69    3.40
  -7   9  -7   68.59    6.60
  -8   9  -7   63.39    7.40
  -8   9  -7   49.50    3.70
  -8   9  -7   58.19    3.60
  -9   9  -7   53.69    4.20
  -9   9  -7   60.69    7.00
  -9   9  -7   52.89    3.80
 -10   9  -7    3.80    2.00
 -10   9  -7   11.00    2.50
 -10   9  -7    4.80    4.40
  -8  -8   7   14.20    3.50
  -8  -8   7    8.40    2.90
  -7  -8   7   26.30    3.80
  -7  -8   7   36.40    4.50
   6   8  -7   47.90    4.70
  -6  -8   7   51.39    5.20
  -6  -8   7   40.70    4.40
  -6  -8   7   43.70    4.60
   5   8  -7   33.10    4.10
  -5  -8   7   34.90    3.90
  -5  -8   7   30.80    3.60
   4   8  -7   14.80    3.00
  -4  -8   7   13.20    2.80
  -4  -8   7   14.50    2.50
  -4  -8   7   13.40    2.70
   3   8  -7    0.40    2.50
  -3  -8   7   -1.30    1.80
  -3  -8   7   -1.60    1.90
   2   8  -7   16.40    3.00
  -2  -8   7   15.70    2.10
  -2  -8   7   17.10    2.30
  -2  -8   7   17.70    2.80
   1   8  -7   66.49    5.10
  -1  -8   7   62.09    4.60
  -1  -8   7   65.59    3.60
  -1  -8   7   61.59    3.40
   0   8  -7   11.30    1.50
   0   8  -7    9.60    2.70
   0  -8   7   10.70    2.60
   0  -8   7   12.50    1.40
  -1   8  -7   45.20    4.40
  -1   8  -7   39.10    2.20
  -1   8  -7   41.00    4.70
   1  -8   7   39.80    4.40
   1  -8   7   38.80    2.10
  -2   8  -7    5.30    2.50
  -2   8  -7    5.50    2.60
  -2   8  -7    6.20    0.80
   2  -8   7    5.90    0.80
  -3   8  -7    5.70    3.00
  -3   8  -7    9.20    3.20
  -4   8  -7   89.99    6.70
  -4   8  -7   90.09    3.60
  -4   8  -7   96.09    6.70
  -5   8  -7    4.90    2.90
  -5   8  -7    5.00    1.10
  -5   8  -7    3.50    1.20
  -5   8  -7    0.80    3.10
  -6   8  -7    1.10    1.20
  -6   8  -7    6.60    3.20
  -6   8  -7    3.10    1.40
  -6   8  -7    2.20    3.40
  -7   8  -7  109.79    5.20
  -7   8  -7  104.79    8.20
  -7   8  -7  126.99    8.90
  -8   8  -7  129.19    6.10
  -8   8  -7  123.09    5.90
  -8   8  -7  127.59    9.00
  -9   8  -7   48.20    3.80
  -9   8  -7   57.49    4.30
  -9   8  -7   55.89    6.80
 -10   8  -7    4.00    2.00
 -10   8  -7   -0.60    3.60
   8   7  -7   17.70    3.00
  -8  -7   7   12.50    3.00
  -8  -7   7   14.10    3.50
   7   7  -7   59.39    5.00
  -7  -7   7   47.40    4.80
  -7  -7   7   40.80    4.60
   6   7  -7   33.40    4.20
  -6  -7   7   29.60    3.50
  -6  -7   7   33.50    4.00
   5   7  -7    2.00    2.60
  -5  -7   7    3.00    2.20
  -5  -7   7    1.40    2.20
   4   7  -7    1.10    2.40
  -4  -7   7    1.40    1.90
  -4  -7   7    5.20    2.00
   3   7  -7   12.70    2.90
  -3  -7   7    9.50    1.90
  -3  -7   7    9.60    2.00
   2   7  -7   57.39    4.50
  -2  -7   7   48.40    5.00
  -2  -7   7   53.69    3.20
   1   7  -7  121.69    6.60
  -1  -7   7  119.19    6.50
  -1  -7   7  129.79    5.20
  -1  -7   7  124.29    5.10
   0   7  -7   12.00    2.70
   0  -7   7   11.30    2.50
   0  -7   7   11.00    1.20
   0  -7   7   15.80    1.60
  -1   7  -7  257.97   10.80
   1  -7   7  225.88   10.60
   1  -7   7  239.88    8.60
   1  -7   7  251.77    8.60
  -2   7  -7   77.59    5.70
  -2   7  -7   83.49    5.70
   2  -7   7   72.79    5.60
  -3   7  -7  122.09    7.30
  -3   7  -7  119.19    7.20
  -4   7  -7   29.20    4.20
  -4   7  -7   27.40    1.70
  -4   7  -7   30.10    1.60
  -4   7  -7   31.10    4.20
  -5   7  -7   -2.20    0.90
  -5   7  -7   -0.50    1.00
  -5   7  -7    1.30    2.60
  -5   7  -7   -0.10    2.50
  -6   7  -7    1.70    1.40
  -6   7  -7   -1.90    2.80
  -6   7  -7    0.40    1.30
  -7   7  -7   69.09    6.50
  -7   7  -7   70.79    3.90
  -7   7  -7   64.49    4.10
  -7   7  -7   68.99    6.80
  -8   7  -7   29.40    3.10
  -8   7  -7   29.40    3.20
  -8   7  -7   29.10    4.90
  -9   7  -7   22.60    4.60
  -9   7  -7   23.70    2.90
  -9   7  -7   25.20    2.90
 -10   7  -7   10.80    2.60
 -10   7  -7   12.40    4.70
   9   6  -7    7.90    2.40
  -9  -6   7   -1.40    2.40
  -8  -6   7   13.90    3.10
  -8  -6   7   19.40    3.50
   7   6  -7   12.10    3.00
  -7  -6   7   13.60    3.00
  -7  -6   7    9.50    3.00
  -7  -6   7   13.10    3.10
   6   6  -7    0.00    2.40
  -6  -6   7   -1.60    2.10
  -6  -6   7   -2.10    2.30
  -6  -6   7   -1.10    2.30
   5   6  -7   -0.90    2.40
  -5  -6   7    3.10    2.10
  -5  -6   7   -0.80    2.10
  -5  -6   7   -0.60    1.90
   4   6  -7   28.60    3.80
  -4  -6   7   30.10    4.40
  -4  -6   7   26.80    2.80
  -4  -6   7   29.70    2.80
   3   6  -7   -0.20    2.30
  -3  -6   7    1.00    1.50
   2   6  -7  134.39    6.90
  -2  -6   7  136.99    5.60
  -2  -6   7  131.59    5.60
   1   6  -7    7.00    2.50
  -1  -6   7    5.30    1.10
  -1  -6   7    4.90    2.20
  -1  -6   7    6.40    1.20
   0   6  -7  110.49    6.30
   0  -6   7   98.49    3.90
   0  -6   7  105.09    6.00
   0  -6   7  102.29    3.90
  -1   6  -7   59.99    4.80
   1  -6   7   47.90    4.20
  -2   6  -7  128.79    7.00
   2  -6   7  128.39    7.00
  -3   6  -7  112.09    6.50
  -3   6  -7  110.39    6.80
  -4   6  -7  105.09    4.30
  -4   6  -7  104.49    6.60
  -4   6  -7  111.99    4.30
  -4   6  -7  105.69    6.70
  -5   6  -7   -0.10    2.80
  -5   6  -7    0.50    2.60
  -5   6  -7    0.50    1.10
  -5   6  -7    0.90    1.10
  -6   6  -7  100.59    7.20
  -6   6  -7  103.69    7.50
  -6   6  -7   98.19    4.70
  -7   6  -7   20.80    4.70
  -7   6  -7   22.30    2.50
  -7   6  -7   25.60    2.60
  -7   6  -7   14.60    4.60
  -8   6  -7    0.40    1.70
  -8   6  -7   -0.50    3.00
  -8   6  -7   -0.50    1.90
  -9   6  -7    2.40    2.10
  -9   6  -7    1.80    3.70
  -9   6  -7    0.50    1.80
 -10   6  -7    4.40    3.70
 -10   6  -7   -0.50    1.90
 -10   6  -7    6.60    2.40
  10   5  -7   13.80    3.20
   9   5  -7   10.50    3.00
  -9  -5   7    6.90    2.80
  -9  -5   7   -1.40    3.10
   8   5  -7   54.99    5.40
  -8  -5   7   38.70    4.60
  -8  -5   7   38.20    4.30
   7   5  -7  114.89    7.00
  -7  -5   7  102.89    7.70
  -7  -5   7  110.99    6.50
  -7  -5   7  110.59    6.80
   6   5  -7   12.70    3.20
  -6  -5   7   15.90    3.20
  -6  -5   7   14.80    2.70
  -6  -5   7    9.20    2.70
   5   5  -7   23.50    3.50
  -5  -5   7   25.90    2.80
  -5  -5   7   24.70    3.50
  -5  -5   7   20.60    2.70
   4   5  -7    2.00    2.40
  -4  -5   7    1.70    1.60
  -4  -5   7    1.00    1.60
  -4  -5   7    1.00    2.10
   3   5  -7    2.30    2.40
  -3  -5   7    3.00    1.60
  -3  -5   7    2.40    1.40
   2   5  -7  318.47   12.90
  -2  -5   7  312.87   11.50
  -2  -5   7  317.17   13.30
  -2  -5   7  308.07   11.50
   1   5  -7   26.80    3.60
  -1  -5   7   19.50    1.60
  -1  -5   7   19.10    1.60
   0   5  -7    8.30    2.80
   0  -5   7    6.40    2.20
  -1   5  -7   40.80    4.10
   1  -5   7   43.40    4.00
  -2   5  -7   31.10    4.30
   2  -5   7   30.60    3.70
  -3   5  -7   17.40    3.30
  -3   5  -7   14.10    1.20
  -3   5  -7   16.80    3.10
  -3   5  -7   17.00    1.30
   3  -5   7   20.60    3.50
  -4   5  -7  212.48    8.00
  -4   5  -7  209.38   10.10
  -4   5  -7  216.38   10.30
  -4   5  -7  219.78    8.10
  -5   5  -7   56.59    5.70
  -5   5  -7   48.90    3.10
  -5   5  -7   51.79    3.10
  -5   5  -7   64.19    5.70
  -6   5  -7  124.49    6.10
  -6   5  -7  116.89    5.60
  -6   5  -7  116.89    7.70
  -6   5  -7  117.99    7.60
  -7   5  -7  913.51   34.60
  -7   5  -7  906.91   35.70
  -7   5  -7  875.11   32.00
  -7   5  -7  881.21   31.90
  -8   5  -7   33.10    5.10
  -8   5  -7   37.10    3.60
  -8   5  -7   44.90    3.90
  -8   5  -7   50.99    7.40
  -9   5  -7    3.80    2.20
  -9   5  -7   -3.60    2.70
  -9   5  -7   -1.70    1.80
 -10   5  -7   19.90    3.00
 -10   5  -7   20.00    4.50
  10   4  -7    6.40    2.90
 -10  -4   7    4.00    2.80
   9   4  -7  125.59    7.90
  -9  -4   7   97.89    7.50
  -9  -4   7  114.69    7.00
   8   4  -7   49.20    5.60
  -8  -4   7   43.20    4.60
  -8  -4   7   38.00    4.30
  -8  -4   7   35.70    5.10
   7   4  -7   -0.30    2.50
  -7  -4   7   -2.90    2.10
  -7  -4   7   -0.20    2.80
  -7  -4   7   -1.20    2.40
   6   4  -7    1.60    2.70
  -6  -4   7    3.00    2.30
  -6  -4   7    3.60    2.60
  -6  -4   7    1.60    2.10
   5   4  -7   46.70    5.00
  -5  -4   7   50.09    4.40
  -5  -4   7   49.00    3.70
  -5  -4   7   51.09    3.60
   4   4  -7   13.50    3.00
  -4  -4   7   17.50    2.20
  -4  -4   7   17.80    2.80
  -4  -4   7   20.40    2.50
   3   4  -7    5.60    2.60
  -3  -4   7    5.20    1.40
  -3  -4   7    6.50    1.50
   2   4  -7   97.19    6.00
  -2  -4   7  101.19    4.30
  -2  -4   7   98.49    5.70
  -2  -4   7   96.79    4.30
   1   4  -7  230.78   10.00
  -1  -4   7  231.48    8.10
  -1  -4   7  205.58   10.20
  -1  -4   7  225.88    8.10
   0   4  -7   36.60    4.10
   0  -4   7   38.70    4.10
  -1   4  -7    1.10    2.50
   1  -4   7   -0.80    1.90
  -2   4  -7   12.20    0.90
  -2   4  -7    8.80    0.90
  -2   4  -7    9.10    2.90
   2  -4   7    9.70    2.60
  -3   4  -7    0.90    2.40
  -3   4  -7    1.00    0.90
  -3   4  -7    1.00    0.90
   3  -4   7   -0.40    2.30
  -4   4  -7    1.80    2.40
  -4   4  -7    2.20    1.20
  -4   4  -7    2.40    1.10
  -4   4  -7    3.90    2.50
  -5   4  -7    2.10    1.70
  -5   4  -7   -0.60    1.30
  -5   4  -7    1.60    2.60
  -5   4  -7    0.20    2.20
  -6   4  -7  152.88    6.60
  -6   4  -7  147.09    8.50
  -6   4  -7  150.08    8.40
  -6   4  -7  143.89    6.70
  -7   4  -7    6.40    2.10
  -7   4  -7    5.30    4.30
  -7   4  -7    5.30    3.30
  -7   4  -7    4.70    2.10
  -8   4  -7   68.19    4.60
  -8   4  -7   48.30    4.30
  -8   4  -7   64.29    6.90
  -8   4  -7   52.39    5.70
  -9   4  -7   64.09    4.90
  -9   4  -7   64.19    4.80
  -9   4  -7   57.39    6.30
 -10   4  -7   56.19    4.70
 -10   4  -7   54.29    6.30
  11   3  -7    7.20    2.90
 -11  -3   7    1.80    2.60
  10   3  -7   11.20    3.40
 -10  -3   7    5.10    2.70
 -10  -3   7   -5.70    3.60
   9   3  -7   27.00    4.40
  -9  -3   7   18.40    3.20
  -9  -3   7   18.80    4.20
   8   3  -7    8.40    3.30
  -8  -3   7    8.70    3.40
  -8  -3   7    9.80    3.00
  -8  -3   7    9.40    2.80
   7   3  -7   17.00    3.60
  -7  -3   7   17.80    3.60
  -7  -3   7   24.90    3.30
  -7  -3   7   16.70    2.60
   6   3  -7   84.39    6.00
  -6  -3   7   86.29    5.80
  -6  -3   7   83.89    4.90
  -6  -3   7   85.59    5.00
   5   3  -7    4.90    1.80
   5   3  -7    4.70    2.40
  -5  -3   7    5.60    1.70
  -5  -3   7    4.20    2.30
   4   3  -7   52.59    4.50
   4   3  -7   55.89    3.40
  -4  -3   7   53.99    4.20
  -4  -3   7   51.59    3.30
   3   3  -7   69.69    5.20
   3   3  -7   60.09    3.30
  -3  -3   7   53.79    3.20
   2   3  -7    5.70    2.80
   2   3  -7    0.60    1.10
  -2  -3   7    2.80    1.10
  -2  -3   7    1.30    2.30
   1   3  -7    4.30    2.70
   1   3  -7    1.60    0.90
  -1  -3   7    0.80    0.80
  -1  -3   7    2.30    2.30
   0   3  -7   78.49    3.00
   0   3  -7   71.29    5.10
   0  -3   7   74.19    3.00
  -1   3  -7    2.90    2.40
  -1   3  -7    2.50    0.80
   1  -3   7    4.40    0.90
   1  -3   7    2.90    2.00
  -2   3  -7   17.80    3.00
  -2   3  -7   18.00    1.50
   2  -3   7   18.00    2.90
   2  -3   7   17.30    1.70
  -3   3  -7  198.38    7.40
  -3   3  -7  196.28    9.20
   3  -3   7  191.78    9.20
  -4   3  -7    0.80    2.40
  -4   3  -7    0.70    1.30
  -4   3  -7    0.30    2.30
  -4   3  -7    0.20    1.20
  -5   3  -7   50.69    3.30
  -5   3  -7   55.89    5.20
  -5   3  -7   57.79    3.60
  -5   3  -7   49.20    5.40
  -6   3  -7   18.70    2.50
  -6   3  -7   15.40    3.50
  -6   3  -7   23.30    2.50
  -6   3  -7   14.30    3.50
  -7   3  -7    6.40    2.10
  -7   3  -7    2.20    2.10
  -7   3  -7    6.30    4.00
  -7   3  -7    4.30    2.70
  -8   3  -7   11.20    2.60
  -8   3  -7   11.60    2.50
  -8   3  -7    9.60    3.40
  -8   3  -7   15.10    4.00
  -9   3  -7   15.40    3.80
  -9   3  -7   16.70    2.90
 -10   3  -7    2.70    3.20
 -10   3  -7    6.70    2.50
  11   2  -7    6.80    3.20
 -11  -2   7    1.00    4.00
 -11  -2   7    5.70    2.90
  10   2  -7    3.30    3.20
 -10  -2   7    1.40    2.30
 -10  -2   7   -5.20    3.40
   9   2  -7   16.20    4.00
  -9  -2   7   17.60    3.10
  -9  -2   7   15.00    3.90
  -9  -2   7   20.10    5.50
   8   2  -7    3.10    3.00
  -8  -2   7   -1.80    3.10
  -8  -2   7   -2.40    2.50
  -8  -2   7    1.50    2.10
   7   2  -7    1.40    2.60
   7   2  -7    2.80    1.90
  -7  -2   7    0.70    1.80
  -7  -2   7    0.40    2.80
   6   2  -7   69.89    4.10
   6   2  -7   56.09    5.00
  -6  -2   7   68.89    5.40
  -6  -2   7   66.89    4.20
   5   2  -7  132.39    7.50
   5   2  -7  133.19    6.10
  -5  -2   7  133.09    6.00
  -5  -2   7  135.79    7.00
   4   2  -7  119.09    7.00
   4   2  -7  109.99    5.20
  -4  -2   7  115.19    5.50
  -4  -2   7  119.79    6.30
   3   2  -7  395.06   15.10
   3   2  -7  440.36   16.70
  -3  -2   7  414.96   15.10
   2   2  -7   89.19    4.10
   2   2  -7   96.19    5.70
  -2  -2   7  101.49    4.10
  -2  -2   7   88.89    5.40
   1   2  -7    3.50    2.80
   1   2  -7    1.90    1.00
  -1  -2   7    1.30    1.00
  -1  -2   7   -0.20    2.30
   0   2  -7  187.18    6.90
   0   2  -7  187.28    8.60
   0  -2   7  190.68    6.90
   0  -2   7  179.18    8.50
  -1   2  -7  107.99    6.20
  -1   2  -7   92.09    3.90
   1  -2   7   92.09    4.00
   1  -2   7   99.19    5.60
  -2   2  -7   31.60    4.10
  -2   2  -7   34.20    2.20
   2  -2   7   36.60    4.10
   2  -2   7   33.10    2.30
  -3   2  -7   45.30    4.50
  -3   2  -7   42.40    2.60
   3  -2   7   42.60    4.10
   3  -2   7   43.90    2.90
  -4   2  -7   62.69    4.80
  -4   2  -7   59.89    5.10
   4  -2   7   64.09    3.70
  -5   2  -7   62.39    4.00
  -5   2  -7   58.49    5.40
  -5   2  -7   61.69    3.80
  -5   2  -7   63.79    5.30
  -6   2  -7  376.96   16.20
  -6   2  -7  375.86   14.60
  -6   2  -7  384.56   16.00
  -6   2  -7  365.86   14.50
  -7   2  -7    7.80    2.30
  -7   2  -7    7.80    2.30
  -7   2  -7    6.50    3.00
  -7   2  -7   13.20    3.90
  -8   2  -7    2.40    2.00
  -8   2  -7   -1.20    2.10
  -8   2  -7   -0.80    3.40
  -9   2  -7   11.90    2.70
  -9   2  -7    9.30    3.40
  12   1  -7   11.50    3.70
 -12  -1   7    6.90    3.00
  11   1  -7   17.10    4.10
 -11  -1   7    8.30    4.60
 -11  -1   7   16.90    3.40
 -10  -1   7   -2.40    2.20
 -10  -1   7   -5.30    3.30
   9   1  -7   63.19    5.10
   9   1  -7   70.69    6.50
  -9  -1   7   49.70    6.30
  -9  -1   7   63.59    4.90
   8   1  -7    3.90    2.20
   8   1  -7   -2.00    2.70
  -8  -1   7   -0.50    2.70
  -8  -1   7    0.20    1.80
   7   1  -7   53.89    3.90
   7   1  -7   48.30    4.90
  -7  -1   7   50.59    5.40
  -7  -1   7   45.80    3.80
   6   1  -7  171.38    7.60
   6   1  -7  184.78    9.20
  -6  -1   7  163.98    7.40
  -6  -1   7  176.78    8.90
   5   1  -7   92.39    4.80
   5   1  -7   94.29    6.50
  -5  -1   7  101.79    4.80
  -5  -1   7   95.59    5.90
   4   1  -7  304.97   11.50
   4   1  -7  306.07   12.80
  -4  -1   7  291.17   12.50
   3   1  -7  190.08    7.70
   3   1  -7  203.18    9.30
  -3  -1   7  197.18    9.90
  -3  -1   7  197.18    7.70
   2   1  -7   29.70    2.30
   2   1  -7   32.90    4.00
  -2  -1   7   36.50    3.70
  -2  -1   7   30.10    2.30
   1   1  -7  558.54   19.40
   1   1  -7  526.35   20.60
  -1  -1   7  551.24   19.40
  -1  -1   7  552.74   20.70
   0   1  -7   15.70    2.80
   0   1  -7   12.60    1.50
   0  -1   7   14.00    1.60
   0  -1   7   13.10    2.50
  -1   1  -7   29.10    3.50
  -1   1  -7   17.40    2.00
   1  -1   7   23.10    2.20
  -2   1  -7   14.20    1.70
  -2   1  -7   18.50    3.10
   2  -1   7   12.50    2.50
   2  -1   7   17.50    1.90
  -3   1  -7   16.10    2.80
  -3   1  -7   10.90    1.70
   3  -1   7   15.90    2.90
   3  -1   7   15.30    2.00
  -4   1  -7   36.20    4.20
  -4   1  -7   39.80    4.20
  -4   1  -7   30.80    2.80
   4  -1   7   34.60    3.20
  -5   1  -7    1.40    2.50
  -5   1  -7    5.50    1.90
  -5   1  -7    5.70    2.80
   5  -1   7    2.20    2.00
  -6   1  -7  216.88   10.50
  -6   1  -7  209.48    9.50
  -6   1  -7  239.28   11.30
  -6   1  -7  210.38    9.30
  -7   1  -7   -5.00    2.30
  -7   1  -7    4.40    3.70
  -7   1  -7   -6.30    1.80
  -7   1  -7   -2.80    3.40
  -8   1  -7   14.30    4.30
  -8   1  -7    2.60    2.80
  -8   1  -7   -1.70    2.00
  -9   1  -7   98.19    7.50
  -9   1  -7   83.59    6.00
  12   0  -7    6.90    3.40
 -12   0   7    1.10    3.90
  11   0  -7   12.40    3.80
 -11   0   7    5.60    2.70
  10   0  -7    0.40    3.30
 -10   0   7    1.20    2.30
 -10   0   7   -3.10    3.60
   9   0  -7  166.38    9.70
   9   0  -7  151.08    7.90
  -9   0   7  158.38    9.60
  -9   0   7  149.49    7.50
   8   0  -7    2.90    3.10
   8   0  -7    0.20    1.80
  -8   0   7    1.40    3.30
  -8   0   7    2.50    2.00
   7   0  -7    2.30    2.60
   7   0  -7    0.70    1.70
  -7   0   7    2.90    1.90
  -7   0   7    1.10    2.90
   6   0  -7    0.20    1.60
   6   0  -7    3.00    2.80
  -6   0   7    3.90    2.50
  -6   0   7    1.00    1.50
   5   0  -7   29.30    2.70
   5   0  -7   19.90    3.50
  -5   0   7   26.80    2.60
  -5   0   7   28.30    4.10
   4   0  -7  176.08    7.20
   4   0  -7  176.08    8.70
  -4   0   7  164.88    8.40
  -4   0   7  173.18    7.10
   3   0  -7   29.50    2.50
   3   0  -7   36.00    4.50
  -3   0   7   30.00    2.50
  -3   0   7   37.00    3.90
   2   0  -7    1.60    1.30
   2   0  -7    5.90    2.80
  -2   0   7    2.10    2.70
  -2   0   7    1.10    1.30
   1   0  -7   13.40    1.70
   1   0  -7   16.90    2.80
  -1   0   7   12.60    1.70
  -1   0   7   14.10    2.60
   0   0  -7  101.89    4.40
   0   0  -7  100.59    6.00
   0   0   7   89.49    5.30
   0   0   7   95.29    4.40
  -1   0  -7   23.70    3.10
  -1   0  -7   15.90    1.80
   1   0   7   12.00    3.00
   1   0   7   21.50    2.00
  -2   0  -7   25.60    3.60
  -2   0  -7   27.00    2.60
   2   0   7   20.60    3.00
   2   0   7   22.00    2.20
  -3   0  -7   -3.60    1.30
  -3   0  -7    1.60    2.10
   3   0   7   -0.50    1.50
   3   0   7   -1.00    2.00
  -4   0  -7   39.50    3.30
  -4   0  -7   44.40    4.50
  -4   0  -7   45.70    4.40
   4   0   7   46.00    3.60
  -5   0  -7   18.70    2.70
  -5   0  -7   14.00    3.00
  -5   0  -7   19.70    3.70
   5   0   7   18.60    2.70
  -6   0  -7   35.90    4.00
  -6   0  -7   43.80    5.80
  -6   0  -7   34.40    4.80
  -6   0  -7   35.50    4.10
   6   0   7   30.80    3.60
  -7   0  -7    1.90    2.40
  -7   0  -7    1.20    2.70
  -7   0  -7   13.80    4.10
  -7   0  -7    7.60    4.10
  -8   0  -7   -3.70    2.80
  -8   0  -7    2.90    2.40
  12  -1  -7    7.30    3.50
 -12   1   7   -0.40    2.20
  11  -1  -7   42.30    6.30
 -11   1   7   41.30    4.40
  10  -1  -7   18.20    4.40
 -10   1   7   10.70    4.40
 -10   1   7   14.30    3.10
   9  -1  -7   24.80    3.50
   9  -1  -7   26.40    4.90
  -9   1   7   26.90    3.70
   8  -1  -7   35.80    3.70
   8  -1  -7   32.70    4.90
  -8   1   7   36.80    3.70
  -8   1   7   32.30    4.70
   7  -1  -7  138.59    8.00
   7  -1  -7  138.19    6.60
  -7   1   7  129.99    6.40
  -7   1   7  139.49    8.40
   6  -1  -7  294.57   13.30
   6  -1  -7  297.27   11.90
  -6   1   7  322.97   11.90
  -6   1   7  289.47   13.10
   5  -1  -7  168.98    8.90
   5  -1  -7  176.38    7.50
  -5   1   7  172.78    7.40
  -5   1   7  183.18    8.80
   4  -1  -7  132.69    7.50
  -4   1   7  136.59    7.20
  -4   1   7  133.59    5.90
   3  -1  -7  223.68    9.00
   3  -1  -7  243.98   10.70
  -3   1   7  224.78   10.10
   2  -1  -7   24.20    2.30
   2  -1  -7   23.60    3.40
  -2   1   7   20.60    2.30
   1  -1  -7   12.60    1.80
   1  -1  -7   14.70    2.80
  -1   1   7   13.00    2.60
  -1   1   7   16.20    2.00
   0  -1  -7   -0.30    1.30
   0  -1  -7    4.30    2.20
   0   1   7   -1.80    1.30
   0   1   7    2.90    2.00
  -1  -1  -7   84.49    4.20
  -1  -1  -7   83.69    5.10
   1   1   7   81.79    4.20
   1   1   7   80.49    5.00
  -2  -1  -7    0.00    1.90
  -2  -1  -7   -0.30    1.40
   2   1   7   -0.50    2.00
   2   1   7   -1.50    1.50
  -3  -1  -7   65.19    4.00
  -3  -1  -7   63.19    4.90
   3   1   7   63.29    4.20
   3   1   7   61.09    4.80
  -4  -1  -7    4.50    2.00
  -4  -1  -7   -0.50    2.30
  -4  -1  -7    5.40    2.60
   4   1   7    3.70    2.20
  -5  -1  -7   38.80    4.70
  -5  -1  -7   43.30    4.40
  -5  -1  -7   44.80    5.40
   5   1   7   45.70    4.30
  -6  -1  -7   11.10    2.90
  -6  -1  -7    9.50    3.00
  -6  -1  -7   13.60    3.60
   6   1   7    8.20    2.80
  -7  -1  -7   32.60    4.80
  -7  -1  -7   40.40    4.50
  -8  -1  -7   -0.80    2.60
  -8  -1  -7   -2.50    2.80
  12  -2  -7   17.70    4.20
 -12   2   7   28.00    4.00
  11  -2  -7   15.70    4.50
 -11   2   7   11.30    2.90
  10  -2  -7   72.99    7.30
 -10   2   7   73.79    5.40
 -10   2   7   69.09    7.50
   9  -2  -7   24.70    3.30
   9  -2  -7   28.80    5.00
  -9   2   7   30.90    5.10
  -9   2   7   25.40    4.60
   8  -2  -7   79.69    4.90
   8  -2  -7   80.19    7.00
  -8   2   7   79.69    6.70
  -8   2   7   93.09    5.30
   7  -2  -7   80.09    6.20
   7  -2  -7   79.89    4.80
  -7   2   7   77.39    6.60
  -7   2   7   79.09    4.70
   6  -2  -7   12.00    2.10
   6  -2  -7   13.00    3.50
  -6   2   7   13.90    2.10
  -6   2   7   12.90    3.30
   5  -2  -7   -0.50    1.30
   5  -2  -7   -4.60    2.60
  -5   2   7    1.20    2.50
  -5   2   7    0.70    1.30
   4  -2  -7  104.99    5.10
   4  -2  -7  106.99    6.70
  -4   2   7  114.59    6.80
  -4   2   7  106.59    5.00
   3  -2  -7   29.40    4.00
   3  -2  -7   24.50    2.50
  -3   2   7   24.30    2.60
  -3   2   7   30.80    3.80
   2  -2  -7   95.29    6.20
  -2   2   7   97.39    6.40
  -2   2   7   92.29    4.60
   1  -2  -7  157.78    6.60
   1  -2  -7  160.58    7.80
  -1   2   7  153.28    6.70
  -1   2   7  158.78    7.60
   0  -2  -7   28.00    2.60
   0  -2  -7   34.20    3.70
   0   2   7   28.80    2.80
   0   2   7   28.00    3.50
  -1  -2  -7   17.40    2.70
  -1  -2  -7   16.60    2.10
   1   2   7   16.00    2.20
   1   2   7   13.50    2.50
  -2  -2  -7    3.90    2.20
  -2  -2  -7    4.30    1.80
   2   2   7    2.10    2.50
   2   2   7    2.30    1.70
  -3  -2  -7   63.29    4.30
  -3  -2  -7   64.69    4.80
   3   2   7   64.29    4.90
   3   2   7   64.29    4.50
  -4  -2  -7   12.70    3.00
  -4  -2  -7    7.40    2.40
  -4  -2  -7    6.90    2.60
   4   2   7    7.60    2.50
  -5  -2  -7   59.49    4.60
  -5  -2  -7   54.09    4.90
  -5  -2  -7   69.89    6.10
   5   2   7   65.79    5.10
  -6  -2  -7   26.20    3.70
   6   2   7   33.10    3.80
  -7  -2  -7   -1.30    2.70
  -7  -2  -7   -0.40    2.70
   7   2   7    2.60    2.70
  13  -3  -7    3.00    3.40
 -13   3   7   -0.10    2.60
  12  -3  -7    6.90    4.00
 -12   3   7    1.60    2.70
  11  -3  -7    2.90    3.70
 -11   3   7    2.20    2.50
  10  -3  -7   -0.60    3.10
 -10   3   7    0.30    2.10
 -10   3   7    1.50    4.00
   9  -3  -7   10.00    2.60
  -9   3   7    3.10    3.70
  -9   3   7    2.10    3.40
   8  -3  -7   16.30    4.10
   8  -3  -7   15.40    2.50
  -8   3   7   15.80    3.90
  -8   3   7   16.30    2.70
   7  -3  -7   33.80    4.80
   7  -3  -7   34.90    3.20
  -7   3   7   33.40    3.30
  -7   3   7   31.40    4.50
   6  -3  -7   42.10    5.20
   6  -3  -7   40.40    3.10
  -6   3   7   42.90    4.90
  -6   3   7   42.40    3.20
   5  -3  -7   59.39    3.80
   5  -3  -7   55.69    5.10
  -5   3   7   60.59    5.20
  -5   3   7   54.19    3.70
   4  -3  -7   13.00    3.30
   4  -3  -7   16.90    2.20
  -4   3   7   14.10    3.00
  -4   3   7   19.10    2.30
   3  -3  -7   27.60    4.00
   3  -3  -7   39.30    3.00
  -3   3   7   39.50    4.00
  -3   3   7   37.00    3.00
   2  -3  -7   13.10    1.90
   2  -3  -7   19.10    3.10
  -2   3   7   20.10    2.30
  -2   3   7   23.70    3.20
   1  -3  -7   25.40    2.60
   1  -3  -7   25.90    3.30
  -1   3   7   24.20    3.50
  -1   3   7   26.60    2.80
   0  -3  -7   49.30    3.40
   0  -3  -7   53.99    4.50
   0   3   7   51.69    3.60
   0   3   7   51.69    4.10
  -1  -3  -7    1.50    1.70
  -1  -3  -7    2.70    2.10
   1   3   7    0.20    1.80
   1   3   7    2.20    1.80
  -2  -3  -7   18.30    2.50
  -2  -3  -7   15.50    2.70
   2   3   7   21.70    3.00
   2   3   7   12.20    2.50
  -3  -3  -7   19.40    2.90
  -3  -3  -7   16.20    2.80
   3   3   7   26.50    3.30
  -4  -3  -7    4.20    2.50
  -4  -3  -7   -0.60    2.30
  -4  -3  -7    6.00    2.80
   4   3   7    3.40    2.60
  -5  -3  -7   -2.50    2.30
  -5  -3  -7    5.80    3.00
   5   3   7   -1.60    2.50
  -6  -3  -7   12.10    3.00
   6   3   7   13.20    3.20
  -7  -3  -7    2.60    3.10
  -7  -3  -7   -0.80    2.70
   7   3   7   10.20    3.30
  13  -4  -7   14.50    7.50
 -13   4   7   12.50    3.20
  12  -4  -7   18.10    5.00
 -12   4   7   16.80    3.40
  11  -4  -7    6.80    4.10
 -11   4   7    7.20    2.60
  10  -4  -7   18.60    4.60
 -10   4   7   11.40    2.70
   9  -4  -7  109.19    6.10
   9  -4  -7  113.59    8.10
  -9   4   7  101.59    5.90
  -9   4   7  106.19    8.00
   8  -4  -7    8.20    3.60
   8  -4  -7   11.10    2.50
  -8   4   7    9.00    3.70
  -8   4   7   13.00    2.50
   7  -4  -7   63.29    6.30
   7  -4  -7   64.59    4.20
  -7   4   7   67.69    4.50
  -7   4   7   72.39    6.10
   6  -4  -7   42.20    4.90
   6  -4  -7   39.70    3.30
  -6   4   7   39.40    3.30
  -6   4   7   46.80    5.00
   5  -4  -7  299.77   13.20
   5  -4  -7  294.97   11.60
  -5   4   7  275.97   12.70
  -5   4   7  294.77   11.60
   4  -4  -7   34.60    4.20
   4  -4  -7   29.00    2.90
  -4   4   7   31.60    3.10
  -4   4   7   33.50    4.20
   3  -4  -7    6.90    1.70
   3  -4  -7    4.70    2.60
  -3   4   7    7.40    1.90
  -3   4   7   12.00    2.90
   2  -4  -7   12.40    2.00
   2  -4  -7   13.40    2.90
  -2   4   7   10.70    2.00
  -2   4   7   14.00    2.80
   1  -4  -7  193.38    8.30
   1  -4  -7  197.08    9.10
  -1   4   7  209.28    8.50
   0  -4  -7    3.50    1.70
   0  -4  -7    5.20    2.20
   0   4   7    5.00    2.00
   0   4   7    3.90    2.00
  -1  -4  -7    0.80    1.80
  -1  -4  -7    2.60    2.20
   1   4   7    0.10    1.90
   1   4   7    0.60    1.80
  -2  -4  -7    6.80    2.80
  -2  -4  -7    7.00    3.60
   2   4   7    5.40    2.30
   2   4   7    5.40    2.40
  -3  -4  -7   -0.60    2.30
  -3  -4  -7   -0.50    2.30
  -3  -4  -7    2.20    2.40
   3   4   7    2.00    2.50
  -4  -4  -7   -1.00    2.30
  -4  -4  -7    0.40    2.40
   4   4   7    1.50    2.70
  -5  -4  -7   13.10    5.70
   5   4   7    3.80    2.50
  -6  -4  -7   28.30    4.00
  13  -5  -7    3.30    4.20
 -13   5   7    0.10    2.40
  12  -5  -7   12.40    4.30
 -12   5   7    9.60    2.90
  11  -5  -7    8.70    3.90
 -11   5   7   10.70    2.70
  10  -5  -7   22.10    5.00
 -10   5   7   24.30    3.50
   9  -5  -7  142.69    7.30
   9  -5  -7  158.88    9.90
  -9   5   7  134.09    7.30
  -9   5   7  143.29    9.30
   8  -5  -7    1.10    2.10
   8  -5  -7    2.20    3.10
  -8   5   7   -1.90    1.90
  -8   5   7    3.30    4.10
   7  -5  -7    0.60    1.70
   7  -5  -7   -2.60    2.60
  -7   5   7   -0.20    1.70
  -7   5   7   -4.20    3.20
   6  -5  -7  104.89    7.10
   6  -5  -7  106.69    5.80
  -6   5   7  102.89    7.50
  -6   5   7  114.39    5.70
   5  -5  -7   18.50    2.40
   5  -5  -7   22.80    3.70
  -5   5   7   25.20    2.80
  -5   5   7   22.40    3.70
   4  -5  -7    0.00    2.20
   4  -5  -7   -2.20    1.50
  -4   5   7   -0.50    2.60
  -4   5   7   -0.90    1.70
   3  -5  -7   73.89    4.40
   3  -5  -7   69.69    5.40
  -3   5   7   71.99    4.40
  -3   5   7   66.09    5.30
   2  -5  -7   10.00    2.20
   2  -5  -7   11.90    2.90
  -2   5   7   11.70    2.20
  -2   5   7   12.70    2.70
   1  -5  -7   29.50    3.10
   1  -5  -7   31.00    4.10
  -1   5   7   27.50    3.10
  -1   5   7   32.50    4.30
   0  -5  -7  136.29    7.00
   0  -5  -7  132.49    6.50
   0   5   7  119.39    6.60
   0   5   7  134.49    6.80
   1   5   7   82.89    5.30
   1   5   7   82.79    5.20
  -2  -5  -7    5.30    2.50
  -2  -5  -7    6.20    2.30
   2   5   7    8.70    2.70
   2   5   7    5.90    2.20
  -3  -5  -7    1.10    2.30
  -3  -5  -7    1.20    2.20
   3   5   7    1.40    2.60
  -4  -5  -7   14.30    2.70
  -4  -5  -7    5.40    2.20
   4   5   7    7.30    3.10
  -5  -5  -7   -1.40    1.90
   5   5   7    2.10    2.80
  13  -6  -7   16.30    4.70
 -13   6   7    8.70    3.00
  12  -6  -7    1.90    3.90
 -12   6   7    6.50    2.80
  11  -6  -7    4.40    3.60
 -11   6   7    3.60    2.50
  10  -6  -7    7.00    4.00
 -10   6   7    7.50    2.70
   9  -6  -7   13.20    4.10
   9  -6  -7   11.60    2.90
  -9   6   7   11.10    4.70
  -9   6   7   15.40    2.80
   8  -6  -7   14.80    2.60
  -8   6   7   18.00    3.20
  -8   6   7   10.90    4.00
   7  -6  -7    5.90    3.70
  -7   6   7    6.10    3.80
  -7   6   7    5.20    2.10
   6  -6  -7   33.10    4.80
   6  -6  -7   33.20    3.40
  -6   6   7   40.90    3.70
  -6   6   7   33.70    4.90
   5  -6  -7    8.50    2.30
   5  -6  -7    7.60    3.30
  -5   6   7    8.90    2.30
  -5   6   7    8.80    3.20
   4  -6  -7   22.10    3.70
   4  -6  -7   13.30    2.50
  -4   6   7   17.50    2.60
  -4   6   7   16.40    3.20
   3  -6  -7   90.69    5.20
   3  -6  -7   87.89    6.10
  -3   6   7   85.79    5.90
  -3   6   7   91.29    5.30
   2  -6  -7   -0.90    2.40
   2  -6  -7    0.00    1.90
  -2   6   7    1.20    2.50
  -2   6   7    1.10    2.10
   1  -6  -7   41.80    4.70
  -1   6   7   43.20    4.50
  -1   6   7   40.30    4.10
   0  -6  -7   35.80    4.10
   0  -6  -7   28.30    3.40
   0   6   7   38.90    3.90
  -1  -6  -7    9.60    2.80
  -1  -6  -7   14.20    2.60
   1   6   7   10.40    2.70
   1   6   7   12.80    2.50
  -2  -6  -7   25.10    3.40
   2   6   7   19.20    3.30
  -3  -6  -7   45.00    3.50
  -3  -6  -7   47.20    4.10
   3   6   7   32.40    4.20
  -4  -6  -7   25.60    2.30
   4   6   7   15.10    3.60
  13  -7  -7   12.30    4.80
  12  -7  -7   -1.20    3.20
 -12   7   7    1.50    2.50
  11  -7  -7    2.90    3.50
 -11   7   7   -1.50    2.20
  10  -7  -7   17.10    4.40
 -10   7   7   12.90    3.00
   9  -7  -7   23.70    4.70
  -9   7   7   26.80    3.50
   8  -7  -7    4.10    3.30
   8  -7  -7    1.50    1.90
  -8   7   7    4.20    4.10
  -8   7   7    2.90    2.20
   7  -7  -7    2.80    2.00
   7  -7  -7   -1.50    3.20
  -7   7   7    3.40    2.30
   6  -7  -7   93.49    7.40
   6  -7  -7   85.39    5.30
  -6   7   7   95.09    7.50
  -6   7   7   93.59    5.60
   5  -7  -7    0.90    2.80
   5  -7  -7    2.90    2.40
  -5   7   7    1.40    2.00
  -5   7   7    3.00    3.20
   4  -7  -7   12.70    3.00
   4  -7  -7   15.90    3.60
  -4   7   7   10.60    3.40
  -4   7   7   16.40    2.70
   3  -7  -7   13.10    3.30
   3  -7  -7   10.10    2.40
  -3   7   7   10.80    3.10
  -3   7   7   14.30    2.80
   2  -7  -7   81.59    5.80
   2  -7  -7   82.19    5.20
  -2   7   7   73.79    5.50
  -2   7   7   78.39    5.50
   1  -7  -7   13.10    2.90
   1  -7  -7   19.50    3.10
  -1   7   7   17.70    3.10
  -1   7   7   13.40    2.80
   0   7   7    3.40    2.10
   0   7   7    0.20    2.20
  -1  -7  -7    1.30    1.80
   1   7   7   -0.80    1.80
   1   7   7    0.70    2.50
  -2  -7  -7    7.70    2.10
  -2  -7  -7    8.40    1.80
   2   7   7    2.00    2.80
   3   7   7   -3.40    2.50
   4   7   7    2.70    3.30
  12  -8  -7   12.90    7.10
  11  -8  -7    5.90    4.20
 -11   8   7    4.40    2.70
  10  -8  -7   29.70    5.20
 -10   8   7   24.90    3.40
   9  -8  -7  183.08   10.80
  -9   8   7  174.78    8.60
   8  -8  -7    1.50    3.50
  -8   8   7    6.10    2.60
  -8   8   7   -1.80    3.30
   7  -8  -7   36.20    8.20
   7  -8  -7   24.50    3.20
  -7   8   7   34.20    5.40
  -7   8   7   27.30    3.30
   6  -8  -7   -1.30    2.10
   6  -8  -7    0.10    3.10
  -6   8   7    0.40    2.20
  -6   8   7    0.40    3.50
   5  -8  -7   31.10    4.60
   5  -8  -7   27.70    3.40
  -5   8   7   22.10    3.00
[truncated: 231,898 more chars]
